# Supplementary material for: Transcriptome sequencing and metabolome analysis to reveal renewal evidence for drought adaptation in mulberry
Source: IET Syst Biol. 2025 Feb 26;19(1):e70004. doi: 10.1049/syb2.70004 (PMC11865340; doi:10.1049/syb2.70004)
Supplement: Supplementary file 5 — Table S4 [file SYB2-19-e70004-s002.xlsx]

## Sheet: supplemental Table 4
Table S4: Detailed information on DEGs in 62F vs. CK
Gene ID	FC	Log2FC	Pvalue	Padjust	Significant	Regulate	PEG_62_F_A	PEG_62_F_B	PEG_62_F_C	CK_62_A	CK_62_B	CK_62_C	PEG_62_F	CK_62	GO ID	GO Term	KO ID	KO Name	Pathway ID	Pathway Definition	EggNOG ID	EggNOG Functional Categories	NR Hit-name	NR Description	Swiss-Prot Hit-name	Swiss-Prot Description	Pfam ID	Domain	Domain Description
mnot00000001	0.305	-1.71161	6.63423586382E-96	5.56525754343E-95	yes	down	23.07	23.12	22.92	106.65	114.7	107.37	23.0367	109.573	GO:0006099;GO:0005739;GO:0009361;GO:0000166;GO:0004775;GO:000477	BP:tricarboxylic acid cycle;CC:mitochondrion;CC:succinate-CoA ligase comple;MF:nucleotide binding;MF:succinate-CoA ligas;MF:succinate-CoA ligas;	K01899	LSC1	map00020;map00640	Citrate cycle (TCA cycle);Propanoate metabolism	COG0074	C:Energy production and conversion	XP_024018939.1	succinate--CoA ligase [ADP-forming] subunit alpha, mitochondrial [Morus notabilis]	sp|Q6DQL1|SUCA2_SOLLC;	Succinate--CoA ligase [ADP-forming] subunit alpha-2, mitochondrial OS=Solanum lycopersicum OX=4081 PE=1 SV=1;	PF02629.22;PF00549.22;PF13607.9;PF13380.9	CoA_binding;Ligase_CoA;Succ_CoA_lig;CoA_binding_2	CoA binding domain;CoA-ligase;Succinyl-CoA ligase like flavodoxin domain;CoA binding domain
mnot00000005	12.247	3.61433	0.0319577817468	0.0447264085377	yes	up	0.72	0.17	0.19	0	0.18	0	0.36	0.06	GO:0006355;GO:000367	BP:regulation of transcription, DNA-templated;MF:DNA binding;	------	------	------	------	ENOG410YDRK	S:Function unknown	XP_010087146.2	NAC domain-containing protein 21/22 isoform X2 [Morus notabilis]	sp|Q84TE6|NAC22_ARATH;	NAC domain-containing protein 21/22 OS=Arabidopsis thaliana OX=3702 GN=NAC021 PE=1 SV=2;	PF02365.18	NAM	No apical meristem
mnot00000009	2.78	1.47511	1.16114379847E-15	3.29837894852E-15	yes	up	16.59	15.35	14.63	9.28	6.81	8.17	15.5233	8.08667	------	------	------	------	------	------	ENOG410Y5EH	S:Function unknown	XP_010087149.1	protein At-4/1 isoform X2 [Morus notabilis]	sp|Q1PE49|4ON1_ARATH;	Protein At-4/1 OS=Arabidopsis thaliana OX=3702 GN=At4g26020 PE=1 SV=1;	------	------	------
mnot00000010	4.805	2.26456	0	0	yes	up	401.53	402.61	413.02	123.73	122.69	124.84	405.72	123.753	GO:0006413;GO:0005737;GO:0003743;GO:0003924;GO:000552	BP:translational initiation;CC:cytoplasm;MF:translation initiation factor activity;MF:GTPase activity;MF:GTP binding;	K02519	infB, MTIF2	------	------	COG0532	J:Translation, ribosomal structure and biogenesis	XP_010087150.2	translation initiation factor IF-2, chloroplastic [Morus notabilis]	sp|P57997|IF2C_PHAVU;	Translation initiation factor IF-2, chloroplastic OS=Phaseolus vulgaris OX=3885 GN=IF2CP PE=2 SV=1;	PF00009.30;PF11987.11;PF01926.26;PF00071.25;PF04760.18	GTP_EFTU;IF-2;MMR_HSR1;Ras;IF2_N	Elongation factor Tu GTP binding domain;Translation-initiation factor 2;50S ribosome-binding GTPase;Ras family;Translation initiation factor IF-2, N-terminal region
mnot00000012	0.185	-2.4355	7.68478835023E-148	9.13158928544E-147	yes	down	4.04	4.37	3.9	32.79	31.47	32.77	4.10333	32.3433	GO:0007018;GO:0005856;GO:0005874;GO:0008017;GO:0005524;GO:000377	BP:microtubule-based movement;CC:cytoskeleton;CC:microtubule;MF:microtubule binding;MF:ATP binding;MF:microtubule motor activity;	K10406	KIFC2_3	------	------	COG5059	Z:Cytoskeleton	EXB27056.1	hypothetical protein L484_007401 [Morus notabilis]	sp|F4IBQ9|KN14Q_ARATH;	Kinesin-like protein KIN-14Q OS=Arabidopsis thaliana OX=3702 GN=KIN14Q PE=3 SV=1;	PF00225.26;PF16796.8	Kinesin;Microtub_bd	Kinesin motor domain;Microtubule binding
mnot00000016	12.879	3.68691	8.63637365109E-101	7.51482276376E-100	yes	up	24.1	27.91	20.82	3.25	3.35	3.06	24.2767	3.22	GO:0042221;GO:0006749;GO:0005737;GO:0004364;GO:000446	BP:response to chemical;BP:glutathione metabolic process;CC:cytoplasm;MF:glutathione transferase activity;MF:lactoylglutathione lyase activity;	K00799	GST, gst	map00480	Glutathione metabolism	ENOG410XSIX	O:Posttranslational modification, protein turnover, chaperones	XP_010087160.1	probable glutathione S-transferase [Morus notabilis]	sp|P49332|GSTXC_TOBAC;	Probable glutathione S-transferase parC OS=Nicotiana tabacum OX=4097 GN=PARC PE=2 SV=1;	PF02798.23;PF13417.9;PF13410.9;PF13409.9;PF00043.28;PF16865.8	GST_N;GST_N_3;GST_C_2;GST_N_2;GST_C;GST_C_5	Glutathione S-transferase, N-terminal domain;Glutathione S-transferase, N-terminal domain;Glutathione S-transferase, C-terminal domain;Glutathione S-transferase, N-terminal domain;Glutathione S-transferase, C-terminal domain;Glutathione S-transferase, C-terminal domain
mnot00000018	0.443	-1.17365	4.84690191991E-27	1.78912926056E-26	yes	down	15.91	17.95	16.88	55.95	58.59	53.01	16.9133	55.85	GO:0042221;GO:0006749;GO:000436	BP:response to chemical;BP:glutathione metabolic process;MF:glutathione transferase activity;	K00799	GST, gst	map00480	Glutathione metabolism	ENOG410XSIX	O:Posttranslational modification, protein turnover, chaperones	EXB27067.1	putative glutathione S-transferase parC [Morus notabilis]	sp|P49332|GSTXC_TOBAC;	Probable glutathione S-transferase parC OS=Nicotiana tabacum OX=4097 GN=PARC PE=2 SV=1;	PF02798.23;PF13417.9;PF13410.9;PF00043.28;PF13409.9;PF14497.9	GST_N;GST_N_3;GST_C_2;GST_C;GST_N_2;GST_C_3	Glutathione S-transferase, N-terminal domain;Glutathione S-transferase, N-terminal domain;Glutathione S-transferase, C-terminal domain;Glutathione S-transferase, C-terminal domain;Glutathione S-transferase, N-terminal domain;Glutathione S-transferase, C-terminal domain
mnot00000020	0.388	-1.36655	1.10096570685E-22	3.73617913954E-22	yes	down	23.13	17.71	19.71	98.44	86.65	86.98	20.1833	90.69	GO:0042221;GO:0006749;GO:0005737;GO:000436	BP:response to chemical;BP:glutathione metabolic process;CC:cytoplasm;MF:glutathione transferase activity;	K00799	GST, gst	map00480	Glutathione metabolism	ENOG410XSIX	O:Posttranslational modification, protein turnover, chaperones	XP_010087164.2	glutathione S-transferase U19 isoform X1 [Morus notabilis]	sp|P49332|GSTXC_TOBAC;	Probable glutathione S-transferase parC OS=Nicotiana tabacum OX=4097 GN=PARC PE=2 SV=1;	PF02798.23;PF13417.9;PF13410.9;PF13409.9;PF00043.28;PF16865.8	GST_N;GST_N_3;GST_C_2;GST_N_2;GST_C;GST_C_5	Glutathione S-transferase, N-terminal domain;Glutathione S-transferase, N-terminal domain;Glutathione S-transferase, C-terminal domain;Glutathione S-transferase, N-terminal domain;Glutathione S-transferase, C-terminal domain;Glutathione S-transferase, C-terminal domain
mnot00000027	2.94	1.55584	0	0	yes	up	351.23	347.27	350	167.36	182.64	171.67	349.5	173.89	GO:0042221;GO:0006749;GO:0005737;GO:000436	BP:response to chemical;BP:glutathione metabolic process;CC:cytoplasm;MF:glutathione transferase activity;	K00799	GST, gst	map00480	Glutathione metabolism	ENOG410XSIX	O:Posttranslational modification, protein turnover, chaperones	EXB96020.1	putative glutathione S-transferase [Morus notabilis]	sp|P49332|GSTXC_TOBAC;	Probable glutathione S-transferase parC OS=Nicotiana tabacum OX=4097 GN=PARC PE=2 SV=1;	PF02798.23;PF13417.9;PF13410.9;PF00043.28;PF13409.9;PF17172.7;PF17171.7	GST_N;GST_N_3;GST_C_2;GST_C;GST_N_2;GST_N_4;GST_C_6	Glutathione S-transferase, N-terminal domain;Glutathione S-transferase, N-terminal domain;Glutathione S-transferase, C-terminal domain;Glutathione S-transferase, C-terminal domain;Glutathione S-transferase, N-terminal domain;Glutathione S-transferase N-terminal domain;Glutathione S-transferase, C-terminal domain
mnot00000028	0.382	-1.38903	7.03928588675E-16	2.01184009749E-15	yes	down	2.19	1.84	2.55	22.9	20.94	22.73	2.19333	22.19	GO:0006952;GO:0007165;GO:004353	BP:defense response;BP:signal transduction;MF:ADP binding;	------	------	------	------	------	------	XP_024025933.1	disease resistance protein RML1B [Morus notabilis]	sp|V9M2S5|RPV1_VITRO;	Disease resistance protein RPV1 OS=Vitis rotundifolia OX=103349 GN=RPV1 PE=1 SV=1;	PF01582.23;PF13676.9;PF00931.25;PF20160.2;PF07725.15	TIR;TIR_2;NB-ARC;C-JID;LRR_3	TIR domain;TIR domain;NB-ARC domain;C-JID domain;Leucine Rich Repeat
mnot00000029	0.245	-2.03115	3.76120703101E-27	1.39158844597E-26	yes	down	14.01	14.05	15.25	86.63	89.13	95.91	14.4367	90.5567	GO:001602	CC:integral component of membrane;	------	------	------	------	------	------	XP_024020020.1	uncharacterized protein LOC112091217 [Morus notabilis]	------	------	------	------	------
mnot00000030	0.386	-1.37275	0.0186189519185	0.0267926480175	yes	down	1.76	8.53	4.1	8.98	28.62	15.46	4.79667	17.6867	GO:001602	CC:integral component of membrane;	------	------	------	------	------	------	XP_024020020.1	uncharacterized protein LOC112091217 [Morus notabilis]	------	------	------	------	------
mnot00000039	0.442	-1.1794	2.86542501719E-51	1.54037717225E-50	yes	down	18.49	19.31	19.3	61.05	66.95	60.74	19.0333	62.9133	GO:0009435;GO:0006412;GO:0005840;GO:0016779;GO:0000309;GO:0003735;GO:0005524;GO:000451	BP:NAD biosynthetic process;BP:translation;CC:ribosome;MF:nucleotidyltransferase activity;MF:nicotinamide-nucleotide adenylyltransferase activity;MF:structural constituent of ribosome;MF:ATP binding;MF:nicotinate-nucleotide adenylyltransferase activity;	K06210	NMNAT	map00760;map01240	Nicotinate and nicotinamide metabolism;Biosynthesis of cofactors	COG1057	H:Coenzyme transport and metabolism	EXB79987.1	Nicotinamide mononucleotide adenylyltransferase 1 [Morus notabilis]	sp|F4K687|NMNAT_ARATH;	Nicotinamide/nicotinic acid mononucleotide adenylyltransferase OS=Arabidopsis thaliana OX=3702 GN=NMNAT PE=2 SV=1;	PF01200.21;PF01467.29	Ribosomal_S28e;CTP_transf_like	Ribosomal protein S28e;Cytidylyltransferase-like
mnot00000048	0.207	-2.27277	3.57880935758E-8	7.78424582799E-8	yes	down	0.25	0.69	0.46	4.23	2.99	2.62	0.466667	3.28	GO:0006508;GO:0005576;GO:000418	BP:proteolysis;CC:extracellular region;MF:serine-type carboxypeptidase activity;	K16297	SCPL-II	------	------	COG2939	E:Amino acid transport and metabolism	XP_010099600.1	serine carboxypeptidase-like 45 [Morus notabilis]	sp|Q93Y09|SCP45_ARATH;	Serine carboxypeptidase-like 45 OS=Arabidopsis thaliana OX=3702 GN=SCPL45 PE=2 SV=1;	PF00450.25	Peptidase_S10	Serine carboxypeptidase
mnot00000064	0.315	-1.66609	2.64210783054E-21	8.68587844755E-21	yes	down	4.09	5.41	1.68	10.05	13.46	13.18	3.72667	12.23	GO:0006952;GO:0007165;GO:004353	BP:defense response;BP:signal transduction;MF:ADP binding;	------	------	------	------	------	------	XP_010099047.2	disease resistance protein RML1A isoform X2 [Morus notabilis]	sp|F4KHH8|RPS6C_ARATH;	Disease resistance protein RPS6 OS=Arabidopsis thaliana OX=3702 GN=RPS6 PE=1 SV=1;	PF20160.2;PF13855.9	C-JID;LRR_8	C-JID domain;Leucine rich repeat
mnot00000071	0.104	-3.26985	0	0	yes	down	5.59	6.04	5.85	83.53	81.03	81.15	5.82667	81.9033	GO:0006013;GO:0046872;GO:0004559;GO:003024	BP:mannose metabolic process;MF:metal ion binding;MF:alpha-mannosidase activity;MF:carbohydrate binding;	K01191	MAN2C1	map00511	Other glycan degradation	ENOG410XQMZ	G:Carbohydrate transport and metabolism	XP_024023141.1	probable alpha-mannosidase At5g13980 isoform X2 [Morus notabilis]	sp|Q8LPJ3|MANA2_ARATH;	Probable alpha-mannosidase At5g13980 OS=Arabidopsis thaliana OX=3702 GN=At5g13980 PE=2 SV=1;	PF01074.25;PF07748.16;PF09261.14;PF17677.4	Glyco_hydro_38N;Glyco_hydro_38C;Alpha-mann_mid;Glyco_hydro38C2	Glycosyl hydrolases family 38 N-terminal domain;Glycosyl hydrolases family 38 C-terminal domain;Alpha mannosidase middle domain;Glycosyl hydrolases family 38 C-terminal beta sandwich domain
mnot00000073	0.306	-1.71007	2.22989709609E-5	4.15080903447E-5	yes	down	0.59	0.53	0.4	2.32	2.35	2.57	0.506667	2.41333	------	------	------	------	------	------	ENOG410Z7Z7	S:Function unknown	XP_010105593.2	pentatricopeptide repeat-containing protein At5g46100 [Morus notabilis]	sp|Q9FNL2|PP418_ARATH;	Pentatricopeptide repeat-containing protein At5g46100 OS=Arabidopsis thaliana OX=3702 GN=At5g46100 PE=2 SV=1;	PF12854.10;PF13041.9;PF01535.23;PF13812.9;PF17177.7;PF10037.12	PPR_1;PPR_2;PPR;PPR_3;PPR_long;MRP-S27	PPR repeat;PPR repeat family;PPR repeat;Pentatricopeptide repeat domain;Pentacotripeptide-repeat region of PRORP;Mitochondrial 28S ribosomal protein S27
mnot00000074	0.375	-1.41482	1.92170812116E-10	4.59783259134E-10	yes	down	1.66	1.49	2.67	7.02	7.57	8.03	1.94	7.54	GO:001602	CC:integral component of membrane;	------	------	------	------	ENOG410Z7Z7	S:Function unknown	XP_010105594.1	pentatricopeptide repeat-containing protein At2g15630, mitochondrial [Morus notabilis]	sp|Q9ZQF1|PP152_ARATH;	Pentatricopeptide repeat-containing protein At2g15630, mitochondrial OS=Arabidopsis thaliana OX=3702 GN=At2g15630 PE=3 SV=1;	PF13041.9;PF12854.10;PF01535.23;PF13812.9;PF17177.7	PPR_2;PPR_1;PPR;PPR_3;PPR_long	PPR repeat family;PPR repeat;PPR repeat;Pentatricopeptide repeat domain;Pentacotripeptide-repeat region of PRORP
mnot00000076	0.076	-3.71694	1.68659681718E-8	3.72264762727E-8	yes	down	0.38	0.74	0.19	9.42	5.66	6.98	0.436667	7.35333	GO:0006312;GO:0006281;GO:0000712;GO:0036297;GO:0007129;GO:0007131;GO:0031297;GO:0071821;GO:0043240;GO:0003682;GO:004698	BP:mitotic recombination;BP:DNA repair;BP:resolution of meiotic recombination intermediates;BP:interstrand cross-link repair;BP:synapsis;BP:reciprocal meiotic recombination;BP:replication fork processing;CC:FANCM-MHF complex;CC:Fanconi anaemia nuclear complex;MF:chromatin binding;MF:protein heterodimerization activity;	K11511	APITD1, CENPS, MHF1	------	------	ENOG410ZN1W	S:Function unknown	XP_010105595.1	protein MHF1 homolog [Morus notabilis]	sp|Q9FI55|CENPS_ARATH;	Protein MHF1 homolog OS=Arabidopsis thaliana OX=3702 GN=MHF1 PE=3 SV=1;	PF15630.9;PF15511.9;PF07524.16;PF02291.18	CENP-S;CENP-T_C;Bromo_TP;TFIID-31kDa	CENP-S protein;Centromere kinetochore component CENP-T histone fold;Bromodomain associated;Transcription initiation factor IID, 31kD subunit
mnot00000082	4.309	2.10748	2.34281551651E-287	4.99983471934E-286	yes	up	60.13	63.51	60.56	21.05	20.44	20.82	61.4	20.77	------	------	K17710	PTCD1	------	------	ENOG410Z7Z7	S:Function unknown	XP_010105599.1	pentatricopeptide repeat-containing protein At2g18940, chloroplastic [Morus notabilis]	sp|O64624|PP163_ARATH;	Pentatricopeptide repeat-containing protein At2g18940, chloroplastic OS=Arabidopsis thaliana OX=3702 GN=At2g18940 PE=2 SV=1;	PF13041.9;PF13812.9;PF01535.23;PF12854.10;PF17177.7	PPR_2;PPR_3;PPR;PPR_1;PPR_long	PPR repeat family;Pentatricopeptide repeat domain;PPR repeat;PPR repeat;Pentacotripeptide-repeat region of PRORP
mnot00000091	4.615	2.2064	1.05167786712E-246	1.93765826856E-245	yes	up	249.33	231.62	233.92	74.21	80.23	73.06	238.29	75.8333	GO:0006486;GO:0016021;GO:0000139;GO:0005506;GO:001675	BP:protein glycosylation;CC:integral component of membrane;CC:Golgi membrane;MF:iron ion binding;MF:transferase activity, transferring glycosyl groups;	------	------	------	------	ENOG4111VMQ	S:Function unknown	XP_024023410.1	uncharacterized protein LOC21394874 [Morus notabilis]	sp|P24297|RUBR_PYRFU;	Rubredoxin OS=Pyrococcus furiosus;	PF00301.23;PF09723.13	Rubredoxin;Zn-ribbon_8	Rubredoxin;Zinc ribbon domain
mnot00000093	0.011	-6.53784	2.86870562066E-106	2.58669956177E-105	yes	down	0.12	0.19	0.12	19.6	18.69	20.02	0.143333	19.4367	GO:0006468;GO:0110165;GO:0004674;GO:000552	BP:protein phosphorylation;CC:cellular anatomical entity;MF:protein serine/threonine kinase activity;MF:ATP binding;	K06228	FU	------	------	ENOG410XRQ6	T:Signal transduction mechanisms	XP_024023398.1	serine/threonine-protein kinase TIO [Morus notabilis]	sp|Q2QAV0|TIO_ARATH;	Serine/threonine-protein kinase TIO OS=Arabidopsis thaliana OX=3702 GN=TIO PE=1 SV=1;	PF00069.28;PF07714.20;PF00514.26;PF13646.9;PF02985.25;PF03109.19;PF14531.9;PF17667.4	Pkinase;PK_Tyr_Ser-Thr;Arm;HEAT_2;HEAT;ABC1;Kinase-like;Pkinase_fungal	Protein kinase domain;Protein tyrosine and serine/threonine kinase;Armadillo/beta-catenin-like repeat;HEAT repeats;HEAT repeat;ABC1 atypical kinase-like domain;Kinase-like;Fungal protein kinase
mnot00000100	0.007	-7.09632	5.82345572872E-9	1.30950796447E-8	yes	down	0	0.08	0	9.08	9.91	6.34	0.0266666666667	8.44333	GO:0006468;GO:0016310;GO:0005737;GO:0110165;GO:0004674;GO:000552	BP:protein phosphorylation;BP:phosphorylation;CC:cytoplasm;CC:cellular anatomical entity;MF:protein serine/threonine kinase activity;MF:ATP binding;	K06228	FU	------	------	ENOG410XRQ6;ENOG410YR9N	T:Signal transduction mechanisms;S:Function unknown	XP_010099547.1	serine/threonine-protein kinase TIO [Morus notabilis]	sp|Q2QAV0|TIO_ARATH;	Serine/threonine-protein kinase TIO OS=Arabidopsis thaliana OX=3702 GN=TIO PE=1 SV=1;	PF02985.25;PF00514.26;PF13513.9;PF13646.9	HEAT;Arm;HEAT_EZ;HEAT_2	HEAT repeat;Armadillo/beta-catenin-like repeat;HEAT-like repeat;HEAT repeats
mnot00000101	0.188	-2.41432	2.8059333825E-15	7.8655707631E-15	yes	down	0.38	0.64	0.45	3.73	3.24	4.52	0.49	3.83	GO:001602	CC:integral component of membrane;	------	------	------	------	COG4886	S:Function unknown	XP_010099546.1	receptor-like protein Cf-9 [Morus notabilis]	sp|Q9C637|RLP6_ARATH;	Receptor-like protein 6 OS=Arabidopsis thaliana OX=3702 GN=RLP6 PE=3 SV=1;	PF13855.9;PF12799.10;PF08263.15	LRR_8;LRR_4;LRRNT_2	Leucine rich repeat;Leucine Rich repeats;Leucine rich repeat N-terminal domain
mnot00000102	0.112	-3.15949	1.84210526224E-16	5.35430018753E-16	yes	down	0.25	0.2	0.28	3.31	2.81	3.27	0.243333	3.13	GO:0016021;GO:000588	CC:integral component of membrane;CC:plasma membrane;	------	------	------	------	COG4886	S:Function unknown	XP_010099544.1	receptor-like protein Cf-9 [Morus notabilis]	sp|Q9C637|RLP6_ARATH;	Receptor-like protein 6 OS=Arabidopsis thaliana OX=3702 GN=RLP6 PE=3 SV=1;	PF13855.9;PF12799.10;PF08263.15	LRR_8;LRR_4;LRRNT_2	Leucine rich repeat;Leucine Rich repeats;Leucine rich repeat N-terminal domain
mnot00000108	0.107	-3.22303	6.15252920185E-72	4.15295721125E-71	yes	down	1.6	1.88	2.4	26.81	24.36	29.52	1.96	26.8967	GO:001602	CC:integral component of membrane;	------	------	------	------	ENOG4111H2B	S:Function unknown	XP_010099537.1	uncharacterized protein LOC21394858 [Morus notabilis]	------	------	PF07712.15	SURNod19	Stress up-regulated Nod 19
mnot00000109	0.326	-1.61886	2.71772218072E-47	1.38660329705E-46	yes	down	8.83	7.16	9.15	38.67	38.46	35.57	8.38	37.5667	GO:001602	CC:integral component of membrane;	------	------	------	------	ENOG4111H2B	S:Function unknown	XP_010099536.1	uncharacterized protein LOC21394857 [Morus notabilis]	------	------	PF07712.15	SURNod19	Stress up-regulated Nod 19
mnot00000113	0.303	-1.7207	0.000509832717646	0.000854916583208	yes	down	0.18	0.4	0.36	1.31	1.54	1.67	0.313333	1.50667	------	------	------	------	------	------	ENOG410Z7Z7	S:Function unknown	XP_010099533.1	pentatricopeptide repeat-containing protein At5g61800 [Morus notabilis]	sp|Q9FLS9|PP441_ARATH;	Pentatricopeptide repeat-containing protein At5g61800 OS=Arabidopsis thaliana OX=3702 GN=PCMP-E8 PE=2 SV=1;	PF01535.23;PF13041.9;PF12854.10;PF13812.9;PF20431.1;PF20430.1	PPR;PPR_2;PPR_1;PPR_3;E_motif;Eplus_motif	PPR repeat;PPR repeat family;PPR repeat;Pentatricopeptide repeat domain;E motif;E+ motif
mnot00000122	0.395	-1.34049	6.36712106338E-10	1.49314955919E-9	yes	down	0.79	0.63	0.88	2.91	2.55	3.11	0.766667	2.85667	GO:0048608;GO:0006281;GO:0006429;GO:0009791;GO:0000012;GO:0006302;GO:0005634;GO:0016818;GO:0002161;GO:0004518;GO:0008081;GO:0017005;GO:0008270;GO:0003676;GO:0003690;GO:0004823;GO:0003697;GO:000552	BP:reproductive structure development;BP:DNA repair;BP:leucyl-tRNA aminoacylation;BP:post-embryonic development;BP:single strand break repair;BP:double-strand break repair;CC:nucleus;MF:hydrolase activity, acting on acid anhydrides, in phosphorus-containing anhydrides;MF:aminoacyl-tRNA editing activity;MF:nuclease activity;MF:phosphoric diester hydrolase activity;MF:3'-tyrosyl-DNA phosphodiestera…	------	------	------	------	ENOG410XSKK	S:Function unknown	XP_024023411.1	uncharacterized protein LOC21394846 [Morus notabilis]	sp|Q8H1D9|TYDP1_ARATH;	Tyrosyl-DNA phosphodiesterase 1 OS=Arabidopsis thaliana OX=3702 GN=TDP1 PE=1 SV=1;	PF06087.15;PF08797.14;PF00498.29	Tyr-DNA_phospho;HIRAN;FHA	Tyrosyl-DNA phosphodiesterase;HIRAN domain;FHA domain
mnot00000123	2.184	1.12696	1.57314700434E-34	6.64051887631E-34	yes	up	11.67	12.32	12.04	8.84	8.19	9.31	12.01	8.78	GO:0016887;GO:000552	MF:ATPase activity;MF:ATP binding;	------	------	------	------	COG0542	O:Posttranslational modification, protein turnover, chaperones	XP_010099524.1	chaperone protein ClpD, chloroplastic isoform X1 [Morus notabilis]	sp|P42762|CLPD_ARATH;	Chaperone protein ClpD, chloroplastic OS=Arabidopsis thaliana OX=3702 GN=CLPD PE=1 SV=1;	PF07724.17;PF17871.4;PF10431.12;PF02861.23;PF00004.32;PF07728.17;PF13191.9;PF00158.29	AAA_2;AAA_lid_9;ClpB_D2-small;Clp_N;AAA;AAA_5;AAA_16;Sigma54_activat	AAA domain;AAA lid domain;C-terminal, D2-small domain, of ClpB protein;Clp amino terminal domain, pathogenicity island component;ATPase family associated with various cellular activities;AAA domain;AAA ATPase domain;Sigma-54 interaction domain
mnot00000124	0.171	-2.54755	1.32608831052E-32	5.41495489086E-32	yes	down	1.05	0.72	0.93	7.24	8.17	7.57	0.9	7.66	GO:0006468;GO:0016021;GO:0030246;GO:0004674;GO:0004672;GO:000552	BP:protein phosphorylation;CC:integral component of membrane;MF:carbohydrate binding;MF:protein serine/threonine kinase activity;MF:protein kinase activity;MF:ATP binding;	------	------	------	------	COG0515	T:Signal transduction mechanisms	XP_010099523.2	probable L-type lectin-domain containing receptor kinase S.5 [Morus notabilis]	sp|Q9FG33|LRKS5_ARATH;	Probable L-type lectin-domain containing receptor kinase S.5 OS=Arabidopsis thaliana OX=3702 GN=LECRKS5 PE=2 SV=1;	PF00139.22;PF00069.28;PF07714.20	Lectin_legB;Pkinase;PK_Tyr_Ser-Thr	Legume lectin domain;Protein kinase domain;Protein tyrosine and serine/threonine kinase
mnot00000129	6.282	2.65131	0	0	yes	up	88.91	92.5	95.23	21.87	21.42	22.24	92.2133	21.8433	GO:0006364;GO:0005681;GO:0016787;GO:0008408;GO:0004386;GO:0003676;GO:0003677;GO:0043139;GO:000372	BP:rRNA processing;CC:spliceosomal complex;MF:hydrolase activity;MF:3'-5' exonuclease activity;MF:helicase activity;MF:nucleic acid binding;MF:DNA binding;MF:5'-3' DNA helicase activity;MF:mRNA binding;	------	------	------	------	COG1112	L:Replication, recombination and repair	XP_010099518.1	DNA-binding protein SMUBP-2 [Morus notabilis]	sp|Q9EQN5|SMBP2_RAT;	DNA-binding protein SMUBP-2 OS=Rattus norvegicus OX=10116 GN=Ighmbp2 PE=1 SV=1;	PF13086.9;PF13087.9;PF13604.9;PF13245.9;PF05127.17;PF00580.24;PF00270.32;PF04851.18;PF13538.9;PF13401.9	AAA_11;AAA_12;AAA_30;AAA_19;Helicase_RecD;UvrD-helicase;DEAD;ResIII;UvrD_C_2;AAA_22	AAA domain;AAA domain;AAA domain;AAA domain;Helicase;UvrD/REP helicase N-terminal domain;DEAD/DEAH box helicase;Type III restriction enzyme, res subunit;UvrD-like helicase C-terminal domain;AAA domain
mnot00000130	0.369	-1.43883	1.12546421703E-56	6.43896040243E-56	yes	down	14.17	15.29	15.35	36.7	36.47	38.34	14.9367	37.17	GO:0006357;GO:0006364;GO:0005634;GO:0008408;GO:000367	BP:regulation of transcription from RNA polymerase II promoter;BP:rRNA processing;CC:nucleus;MF:3'-5' exonuclease activity;MF:DNA binding;	------	------	------	------	ENOG410YDFQ	S:Function unknown	KAF4401058.1	hypothetical protein G4B88_013899 [Cannabis sativa]	sp|F4JRF5|RLT3_ARATH;	Homeobox-DDT domain protein RLT3 OS=Arabidopsis thaliana OX=3702 GN=RLT3 PE=3 SV=1;	PF15613.9;PF00929.27;PF00046.32;PF02791.20;PF15612.9	WSD;RNase_T;Homeodomain;DDT;WHIM1	Williams-Beuren syndrome DDT;Exonuclease;Homeodomain;DDT domain;WSTF, HB1, Itc1p, MBD9 motif 1
mnot00000133	0.446	-1.16479	1.5515748145E-60	9.28471293343E-60	yes	down	31.07	35.15	30.29	104.87	104.39	110.13	32.17	106.463	GO:0006418;GO:0004831;GO:0004812;GO:000552	BP:tRNA aminoacylation for protein translation;MF:tyrosine-tRNA ligase activity;MF:aminoacyl-tRNA ligase activity;MF:ATP binding;	K01866	YARS, tyrS	map00970	Aminoacyl-tRNA biosynthesis	COG0162	J:Translation, ribosomal structure and biogenesis	XP_024017939.1	tyrosine--tRNA ligase 1, cytoplasmic isoform X2 [Morus notabilis]	sp|Q8S9J2|SYYC1_ARATH;	Tyrosine--tRNA ligase 1, cytoplasmic OS=Arabidopsis thaliana OX=3702 GN=At2g33840 PE=2 SV=1;	PF00579.28	tRNA-synt_1b	tRNA synthetases class I
mnot00000135	0.373	-1.42325	1.40283493521E-14	3.86061948889E-14	yes	down	1.17	1.18	1.44	5.57	4.87	4.34	1.26333	4.92667	GO:0045944;GO:0000077;GO:0005634;GO:004239	BP:positive regulation of transcription from RNA polymerase II promoter;BP:DNA damage checkpoint;CC:nucleus;MF:histone binding;	------	------	------	------	ENOG410XVG6	S:Function unknown	EXB42568.1	hypothetical protein L484_011341 [Morus notabilis]	------	------	PF16589.8;PF18428.4;PF16770.8	BRCT_2;BRCT_3;RTT107_BRCT_5	BRCT domain, a BRCA1 C-terminus domain;BRCA1 C Terminus;Regulator of Ty1 transposition protein 107 BRCT domain
mnot00000140	0.2	-2.32343	0.00080243458534	0.00132342597288	yes	down	0.17	0.05	0.18	1.05	1.09	0.75	0.133333	0.963333	GO:0016104;GO:0016021;GO:0005811;GO:0031559;GO:004230	BP:triterpenoid biosynthetic process;CC:integral component of membrane;CC:lipid particle;MF:oxidosqualene cyclase activity;MF:beta-amyrin synthase activity;	K15813	LUP4	map00909	Sesquiterpenoid and triterpenoid biosynthesis	------	------	EXB42563.1	Beta-amyrin synthase [Morus notabilis]	sp|Q8W3Z1|BAMS_BETPL;	Beta-amyrin synthase OS=Betula platyphylla OX=78630 GN=OSCBPY PE=1 SV=1;	PF13249.9;PF13243.9;PF00432.24	SQHop_cyclase_N;SQHop_cyclase_C;Prenyltrans	Squalene-hopene cyclase N-terminal domain;Squalene-hopene cyclase C-terminal domain;Prenyltransferase and squalene oxidase repeat
mnot00000141	2.369	1.24452	6.87481364713E-54	3.81131067614E-53	yes	up	28.07	26.46	26.44	16.86	17.33	16.13	26.99	16.7733	GO:0005634;GO:0003700;GO:0043565;GO:0008276;GO:000875	CC:nucleus;MF:transcription factor activity, sequence-specific DNA binding;MF:sequence-specific DNA binding;MF:protein methyltransferase activity;MF:S-adenosylmethionine-dependent methyltransferase activity;	K09419	HSFF	------	------	COG5169	K:Transcription	ANA08993.1	heat stress transcription factor A-1 [Morus alba]	sp|Q84T61|HSFA1_ORYSJ;	Heat stress transcription factor A-1 OS=Oryza sativa subsp. japonica OX=39947 GN=HSFA1 PE=2 SV=1;	PF00447.20	HSF_DNA-bind	HSF-type DNA-binding
mnot00000142	0.357	-1.48414	4.22110898126E-15	1.17859815094E-14	yes	down	3.12	1.98	2.67	11.11	9.51	11.45	2.59	10.69	GO:0006468;GO:0005886;GO:0004674;GO:000552	BP:protein phosphorylation;CC:plasma membrane;MF:protein serine/threonine kinase activity;MF:ATP binding;	------	------	------	------	------	------	XP_010091126.1	cold-responsive protein kinase 1 [Morus notabilis]	sp|Q93YN1|CRPK1_ARATH;	Cold-responsive protein kinase 1 OS=Arabidopsis thaliana OX=3702 GN=CRPK1 PE=1 SV=1;	PF00069.28;PF07714.20	Pkinase;PK_Tyr_Ser-Thr	Protein kinase domain;Protein tyrosine and serine/threonine kinase
mnot00000143	0.126	-2.99093	3.83827883918E-24	1.34154047505E-23	yes	down	1.48	0.69	0.78	10.59	11.97	11.74	0.983333	11.4333	------	------	------	------	------	------	ENOG410Y9HK	S:Function unknown	XP_010091125.1	uncharacterized serine-rich protein C215.13 [Morus notabilis]	------	------	------	------	------
mnot00000144	2.731	1.44932	1.44619224445E-66	9.24355864288E-66	yes	up	37	41.16	38.27	20.52	22.11	21.75	38.81	21.46	------	------	K18208	RNLS	------	------	COG3380	S:Function unknown	XP_024017945.1	uncharacterized protein LOC21394593 isoform X1 [Morus notabilis]	sp|Q48MT7|RNLS_PSE14;	Renalase OS=Pseudomonas savastanoi pv. phaseolicola;	PF13450.9;PF01593.27;PF01266.27;PF00070.30;PF07992.17;PF12831.10	NAD_binding_8;Amino_oxidase;DAO;Pyr_redox;Pyr_redox_2;FAD_oxidored	NA;Flavin containing amine oxidoreductase;FAD dependent oxidoreductase;Pyridine nucleotide-disulphide oxidoreductase;Pyridine nucleotide-disulphide oxidoreductase;FAD dependent oxidoreductase
mnot00000145	6.255	2.6449	0	0	yes	up	9301.09	9132.41	9456.07	2224.67	2142.52	2183.26	9296.52	2183.48	GO:0010270;GO:0015979;GO:0009535;GO:0016021;GO:0009654;GO:000372	BP:photosystem II oxygen evolving complex assembly;BP:photosynthesis;CC:chloroplast thylakoid membrane;CC:integral component of membrane;CC:photosystem II oxygen evolving complex;MF:mRNA binding;	K03541	psbR	map00195	Photosynthesis	ENOG4112AV0	S:Function unknown	XP_024017943.1	photosystem II 10 kDa polypeptide, chloroplastic [Morus notabilis]	sp|Q40519|PSBR_TOBAC;	Photosystem II 10 kDa polypeptide, chloroplastic OS=Nicotiana tabacum OX=4097 GN=PSBR PE=2 SV=1;	PF04725.15	PsbR	Photosystem II 10 kDa polypeptide PsbR
mnot00000151	0.381	-1.39235	9.51635660185E-139	1.06720336514E-137	yes	down	25.19	29.51	27.27	104.02	101.53	108.16	27.3233	104.57	GO:001602	CC:integral component of membrane;	------	------	------	------	ENOG4111QP9	S:Function unknown	EXB42553.1	hypothetical protein L484_011324 [Morus notabilis]	sp|O23144|PPI1_ARATH;	Proton pump-interactor 1 OS=Arabidopsis thaliana OX=3702 GN=PPI1 PE=1 SV=2;	------	------	------
mnot00000152	0.363	-1.46044	2.32235672498E-13	6.15234912625E-13	yes	down	3.27	3.57	4.55	15.3	16.04	14.54	3.79667	15.2933	GO:000372	MF:RNA binding;	------	------	------	------	ENOG4111QEK	S:Function unknown	EXB42552.1	Putative RNA-binding protein ylmH [Morus notabilis]	sp|P71020|YLMH_BACSU;	Putative RNA-binding protein YlmH OS=Bacillus subtilis;	PF01479.28	S4	S4 domain
mnot00000154	0.026	-5.27497	1.44751492904E-99	1.24594326828E-98	yes	down	0.35	0.45	0.32	20.47	20.56	21.88	0.373333	20.97	GO:0005737;GO:0003924;GO:000552	CC:cytoplasm;MF:GTPase activity;MF:GTP binding;	------	------	------	------	COG0699	S:Function unknown	XP_010091115.1	dynamin-related protein 5A [Morus notabilis]	sp|F4HPR5|DRP5A_ARATH;	Dynamin-related protein 5A OS=Arabidopsis thaliana OX=3702 GN=DRP5A PE=2 SV=1;	PF00350.26;PF01926.26	Dynamin_N;MMR_HSR1	Dynamin family;50S ribosome-binding GTPase
mnot00000160	0.299	-1.74167	3.15549518412E-29	1.21883866646E-28	yes	down	7.37	7.66	7.76	38.66	41.33	36.62	7.59667	38.87	GO:0046658;GO:0016021;GO:000905	CC:anchored component of plasma membrane;CC:integral component of membrane;MF:electron carrier activity;	------	------	------	------	ENOG410Z06C	S:Function unknown	EXC08459.1	hypothetical protein L484_009602 [Morus notabilis]	sp|Q5JNJ5|ENOL1_ORYSJ;	Early nodulin-like protein 1 OS=Oryza sativa subsp. japonica OX=39947 GN=ENODL1 PE=1 SV=1;	PF02298.20	Cu_bind_like	Plastocyanin-like domain
mnot00000162	3.343	1.74108	3.28931652589E-26	1.19596175223E-25	yes	up	9.59	8.11	9.62	4.55	3.84	3.72	9.10667	4.03667	GO:1990961;GO:0016021;GO:0016020;GO:0015297;GO:0022857;GO:004291	BP:drug transmembrane export;CC:integral component of membrane;CC:membrane;MF:antiporter activity;MF:transmembrane transporter activity;MF:xenobiotic transporter activity;	K03327	TC.MATE, SLC47A, norM, mdtK, dinF	------	------	COG0534	V:Defense mechanisms	XP_010106180.1	protein DETOXIFICATION 19 [Morus notabilis]	sp|Q9LUH2|DTX19_ARATH;	Protein DETOXIFICATION 19 OS=Arabidopsis thaliana OX=3702 GN=DTX19 PE=2 SV=1;	PF01554.21	MatE	MatE
mnot00000174	0.214	-2.2264	2.3450653581E-25	8.38938257337E-25	yes	down	2.06	2.07	1.6	12.87	10.86	14.34	1.91	12.69	GO:0006310;GO:0000723;GO:0006303;GO:0071480;GO:0071481;GO:0043564;GO:0016787;GO:0042162;GO:0016887;GO:0003678;GO:0003684;GO:000552	BP:DNA recombination;BP:telomere maintenance;BP:double-strand break repair via nonhomologous end joining;BP:cellular response to gamma radiation;BP:cellular response to X-ray;CC:Ku7;MF:hydrolase activity;MF:telomeric DNA binding;MF:ATPase activity;MF:DNA helicase activity;MF:damaged DNA binding;MF:ATP binding;	K10885	XRCC5, KU80, G22P2	map03450	Non-homologous end-joining	ENOG410YKH9	L:Replication, recombination and repair	XP_024027860.1	ATP-dependent DNA helicase 2 subunit KU80 isoform X1 [Morus notabilis]	sp|Q9FQ09|KU80_ARATH;	ATP-dependent DNA helicase 2 subunit KU80 OS=Arabidopsis thaliana OX=3702 GN=KU80 PE=1 SV=1;	PF02735.19;PF08785.14;PF03731.18;PF03730.17	Ku;Ku_PK_bind;Ku_N;Ku_C	Ku70/Ku80 beta-barrel domain;Ku C terminal domain like;Ku70/Ku80 N-terminal alpha/beta domain;Ku70/Ku80 C-terminal arm
mnot00000184	0.318	-1.65423	3.82662474746E-6	7.47938304478E-6	yes	down	1.16	0.76	0.5	3.5	3.24	4.4	0.806667	3.71333	------	------	------	------	------	------	ENOG410Z7Z7	S:Function unknown	XP_010106194.1	putative pentatricopeptide repeat-containing protein At3g15200 [Morus notabilis]	sp|Q9LIL5|PP233_ARATH;	Putative pentatricopeptide repeat-containing protein At3g15200 OS=Arabidopsis thaliana OX=3702 GN=At3g15200 PE=3 SV=1;	PF13041.9;PF12854.10;PF01535.23;PF13812.9;PF17177.7	PPR_2;PPR_1;PPR;PPR_3;PPR_long	PPR repeat family;PPR repeat;PPR repeat;Pentatricopeptide repeat domain;Pentacotripeptide-repeat region of PRORP
mnot00000200	28.306	4.82306	8.2571024252E-22	2.74896889958E-21	yes	up	4.47	4.43	5.04	0.2	0.38	0.13	4.64667	0.236667	GO:0016021;GO:000819	CC:integral component of membrane;MF:UDP-glycosyltransferase activity;	K17193	UGT79B1	map00942	Anthocyanin biosynthesis	COG1819	S:Function unknown	XP_010098447.1	UDP-glycosyltransferase 79B6 [Morus notabilis]	sp|Q9FN26|U79B6_ARATH;	UDP-glycosyltransferase 79B6 OS=Arabidopsis thaliana OX=3702 GN=UGT79B6 PE=2 SV=1;	PF00201.21	UDPGT	UDP-glucoronosyl and UDP-glucosyl transferase
mnot00000202	0.347	-1.5271	5.49253850887E-12	1.38821844039E-11	yes	down	2.12	2.43	2.32	8.81	9.57	10.52	2.29	9.63333	GO:0004527;GO:0003676;GO:000438	MF:exonuclease activity;MF:nucleic acid binding;MF:helicase activity;	------	------	------	------	COG5018	S:Function unknown	XP_010098445.2	uncharacterized exonuclease domain-containing protein At3g15140 [Morus notabilis]	sp|Q8W566|Y3514_ARATH;	Uncharacterized exonuclease domain-containing protein At3g15140 OS=Arabidopsis thaliana OX=3702 GN=At3g15140 PE=2 SV=1;	PF00929.27	RNase_T	Exonuclease
mnot00000203	0.373	-1.42309	3.99564502225E-16	1.15107046894E-15	yes	down	5.51	5.21	5.58	20.25	21.83	20.61	5.43333	20.8967	GO:0008284;GO:0045931;GO:0048509;GO:0000724;GO:0060250;GO:0080038;GO:0032876;GO:0010082;GO:0045893;GO:0005634;GO:0030915;GO:0043565;GO:0019789;GO:0008270;GO:0003677;GO:0016874;GO:0004527;GO:000098	BP:positive regulation of cell proliferation;BP:positive regulation of mitotic cell cycle;BP:regulation of meristem development;BP:double-strand break repair via homologous recombination;BP:germ-line stem-cell niche homeostasis;BP:positive regulation of cytokinin-activated signaling pathway;BP:negative regulation of DNA endoreduplication;BP:regulation of root meristem growth;BP:positive regulatio…	K22756	NSMCE2, NSE2	------	------	COG5627	L:Replication, recombination and repair	XP_010098444.1	E3 SUMO-protein ligase MMS21 [Morus notabilis]	sp|Q8GYH7|NSE2_ARATH;	E3 SUMO-protein ligase MMS21 OS=Arabidopsis thaliana OX=3702 GN=MMS21 PE=1 SV=1;	PF00046.32;PF11789.11	Homeodomain;zf-Nse	Homeodomain;Zinc-finger of the MIZ type in Nse subunit
mnot00000210	0.412	-1.2802	0.0095152620261	0.0141333535821	yes	down	0.45	0.81	0.53	1.98	2.27	2.05	0.596667	2.1	GO:0046656;GO:0019752;GO:0008696;GO:0030170;GO:000848	BP:folic acid biosynthetic process;BP:carboxylic acid metabolic process;MF:4-amino-4-deoxychorismate lyase activity;MF:pyridoxal phosphate binding;MF:transaminase activity;	K18482	ADCL	map00790;map01240	Folate biosynthesis;Biosynthesis of cofactors	COG0115	E:Amino acid transport and metabolism	EXB75029.1	Branched-chain-amino-acid aminotransferase-like protein 3 [Morus notabilis]	sp|Q8L493|DAAA_ARATH;	D-amino-acid transaminase, chloroplastic OS=Arabidopsis thaliana OX=3702 GN=DAAT PE=1 SV=1;	PF01063.22	Aminotran_4	Amino-transferase class IV
mnot00000211	3.702	1.88814	3.67445155172E-102	3.2310531031E-101	yes	up	46.74	50.41	48.76	19.33	18.72	19.21	48.6367	19.0867	GO:0006572;GO:0006520;GO:0009058;GO:0010189;GO:0005829;GO:0008483;GO:0004838;GO:003017	BP:tyrosine catabolic process;BP:cellular amino acid metabolic process;BP:biosynthetic process;BP:vitamin E biosynthetic process;CC:cytosol;MF:transaminase activity;MF:L-tyrosin;MF:pyridoxal phosphate binding;	K00815	TAT	map00270;map00130;map00950;map00360;map00350;map00960;map00400	Cysteine and methionine metabolism;Ubiquinone and other terpenoid-quinone biosynthesis;Isoquinoline alkaloid biosynthesis;Phenylalanine metabolism;Tyrosine metabolism;Tropane, piperidine and pyridine alkaloid biosynthesis;Phenylalanine, tyrosine and tryptophan biosynthesis	COG0436	E:Amino acid transport and metabolism	EXB75028.1	putative aminotransferase TAT2 [Morus notabilis]	sp|Q9FN30|TAT2_ARATH;	Probable aminotransferase TAT2 OS=Arabidopsis thaliana OX=3702 GN=At5g53970 PE=2 SV=1;	PF00155.24	Aminotran_1_2	Aminotransferase class I and II
mnot00000213	0.026	-5.26694	0.000206839745665	0.000358426111276	yes	down	0	0	0	0.45	0.43	0.65	0	0.51	GO:0006355;GO:000367	BP:regulation of transcription, DNA-templated;MF:DNA binding;	------	------	------	------	ENOG410Y9VP	S:Function unknown	XP_010098434.2	protein CUP-SHAPED COTYLEDON 2 [Morus notabilis]	sp|O04017|NAC98_ARATH;	Protein CUP-SHAPED COTYLEDON 2 OS=Arabidopsis thaliana OX=3702 GN=NAC098 PE=1 SV=1;	PF02365.18	NAM	No apical meristem
mnot00000217	3.011	1.59046	5.1633729669E-50	2.73045438413E-49	yes	up	41.23	41.34	44.66	24.19	19.8	23.46	42.41	22.4833	GO:0009298;GO:0005737;GO:0004615;GO:0016616;GO:000429	BP:GDP-mannose biosynthetic process;CC:cytoplasm;MF:phosphomannomutase activity;MF:oxidoreductase activity, acting on the CH-OH group of donors, NAD or NADP as acceptor;MF:threonine-type endopeptidase activity;	K15095	E1.1.1.208	map00902	Monoterpenoid biosynthesis	COG1028	S:Function unknown	EXB75021.1	(+)-neomenthol dehydrogenase [Morus notabilis]	sp|Q9M2E2|SDR1_ARATH;	;	PF03332.16;PF00106.28;PF13561.9;PF08659.13;PF01370.24	PMM;adh_short;adh_short_C2;KR;Epimerase	Eukaryotic phosphomannomutase;short chain dehydrogenase;Enoyl;KR domain;NAD dependent epimerase/dehydratase family
mnot00000219	0.27	-1.88903	0.00131500297765	0.00212664543391	yes	down	0.47	0.46	0.07	1.42	2.03	1.96	0.333333	1.80333	GO:0045893;GO:0005634;GO:0003700;GO:000367	BP:positive regulation of transcription, DNA-templated;CC:nucleus;MF:transcription factor activity, sequence-specific DNA binding;MF:DNA binding;	------	------	------	------	ENOG410YFVN	K:Transcription	XP_010098424.1	basic leucine zipper 34 [Morus notabilis]	sp|F4IN23|BZP34_ARATH;	Basic leucine zipper 34 OS=Arabidopsis thaliana OX=3702 GN=BZIP34 PE=1 SV=1;	PF00170.24;PF07716.18;PF03131.20	bZIP_1;bZIP_2;bZIP_Maf	bZIP transcription factor;Basic region leucine zipper;bZIP Maf transcription factor
mnot00000222	0.013	-6.30005	1.77827521089E-204	2.82034153787E-203	yes	down	0.42	0.47	0.83	60.8	63.78	69.78	0.573333	64.7867	------	------	------	------	------	------	ENOG410ZCBS;ENOG410XY9N	S:Function unknown;	XP_010098422.1	X-linked retinitis pigmentosa GTPase regulator [Morus notabilis]	------	------	------	------	------
mnot00000224	4.727	2.24097	2.70286551977E-58	1.5779492115E-57	yes	up	11.71	11.57	11.58	3.35	3.45	4.03	11.62	3.61	GO:000370	MF:transcription factor activity, sequence-specific DNA binding;	------	------	------	------	ENOG41117EU	S:Function unknown	EXC18521.1	hypothetical protein L484_018702 [Morus notabilis]	------	------	PF08744.13	NOZZLE	Plant transcription factor NOZZLE
mnot00000225	0.001	-10.1983	9.38659267443E-18	2.82261299979E-17	yes	down	0	0	0	18.34	24.73	20.74	0	21.27	GO:2000032;GO:0005634;GO:0003700;GO:004356	BP:regulation of secondary shoot formation;CC:nucleus;MF:transcription factor activity, sequence-specific DNA binding;MF:sequence-specific DNA binding;	------	------	------	------	ENOG410YG88	K:Transcription	XP_010108278.1	transcription factor TCP4 [Morus notabilis]	sp|Q8LPR5|TCP4_ARATH;	Transcription factor TCP4 OS=Arabidopsis thaliana OX=3702 GN=TCP4 PE=1 SV=1;	PF03634.16	TCP	TCP family transcription factor
mnot00000226	2.604	1.38061	5.53593634669E-164	7.2288151081E-163	yes	up	63.13	62.39	64.94	36.08	33.76	36.87	63.4867	35.57	------	------	------	------	------	------	------	------	------	------	------	------	------	------	------
mnot00000228	0.265	-1.91528	2.39535668677E-280	4.99502320859E-279	yes	down	23.8	23.33	22.29	123.8	129.78	127.61	23.14	127.063	GO:0006457;GO:0007165;GO:0005737;GO:0005832;GO:0043531;GO:0051082;GO:0140662;GO:0016887;GO:000552	BP:protein folding;BP:signal transduction;CC:cytoplasm;CC:chaperonin-containing T-complex;MF:ADP binding;MF:unfolded protein binding;MF:old GO;MF:ATPase activity;MF:ATP binding;	K09499	CCT7	------	------	COG0459	O:Posttranslational modification, protein turnover, chaperones	EXC18516.1	T-complex protein 1 subunit eta [Morus notabilis]	sp|Q9SF16|TCPH_ARATH;	T-complex protein 1 subunit eta OS=Arabidopsis thaliana OX=3702 GN=CCT7 PE=1 SV=1;	PF00118.27	Cpn60_TCP1	TCP-1/cpn60 chaperonin family
mnot00000246	0.148	-2.75575	0	0	yes	down	17.71	17.69	16.13	166.16	167.86	174.23	17.1767	169.417	GO:0016554;GO:000639	BP:cytidine to uridine editing;BP:mRNA processing;	------	------	------	------	ENOG410YC7H	S:Function unknown	XP_010108256.1	multiple organellar RNA editing factor 8, chloroplastic/mitochondrial [Morus notabilis]	sp|Q9LKA5|MORF8_ARATH;	Multiple organellar RNA editing factor 8, chloroplastic/mitochondrial OS=Arabidopsis thaliana OX=3702 GN=MORF8 PE=1 SV=1;	------	------	------
mnot00000250	0.378	-1.4024	5.08441593346E-64	3.16935767549E-63	yes	down	19.73	19.89	20.69	80.37	70.8	81.65	20.1033	77.6067	GO:1903189;GO:000573	BP:glyoxal metabolic process;CC:cytoplasm;	K03152	thiJ	------	------	COG0693	S:Function unknown	XP_010108252.1	protein DJ-1 homolog B [Morus notabilis]	sp|Q9MAH3|DJ1B_ARATH;	Protein DJ-1 homolog B OS=Arabidopsis thaliana OX=3702 GN=DJ1B PE=1 SV=1;	PF01965.27	DJ-1_PfpI	DJ-1/PfpI family
mnot00000260	0.035	-4.83771	0	0	yes	down	4.95	4.05	4.79	195.22	188.05	189.75	4.59667	191.007	GO:0005737;GO:0043231;GO:0004451;GO:000382	CC:cytoplasm;CC:intracellular membrane-bounded organelle;MF:isocitrate lyase activity;MF:catalytic activity;	------	------	------	------	COG2513	G:Carbohydrate transport and metabolism	XP_010108243.1	uncharacterized protein LOC21401630 [Morus notabilis]	sp|P11435|CPPM_STRHY;	Carboxyvinyl-carboxyphosphonate phosphorylmutase OS=Streptomyces hygroscopicus OX=1912 GN=bcpA PE=1 SV=3;	PF13714.9;PF00463.24	PEP_mutase;ICL	Phosphoenolpyruvate phosphomutase;Isocitrate lyase family
mnot00000263	0.436	-1.19599	3.26500429345E-35	1.39326743624E-34	yes	down	6.83	7.09	8.03	24.7	24.11	24.47	7.31667	24.4267	GO:0006486;GO:0016021;GO:0005789;GO:0052926;GO:0052918;GO:000003	BP:protein glycosylation;CC:integral component of membrane;CC:endoplasmic reticulum membrane;MF:dol-P-Ma;MF:dol-P-Ma;MF:mannosyltransferase activity;	K03846	ALG9	map00510;map00513	N-Glycan biosynthesis;Various types of N-glycan biosynthesis	ENOG410XP6D	S:Function unknown	XP_010108240.1	dol-P-Man:Man(6)GlcNAc(2)-PP-Dol alpha-1,2-mannosyltransferase [Morus notabilis]	sp|Q9FZ49|ALG9_ARATH;	Dol-P-Man:Ma;	PF03901.20	Glyco_transf_22	Alg9-like mannosyltransferase family
mnot00000264	0.396	-1.3365	1.37030569959E-109	1.26723487958E-108	yes	down	16.16	17.1	16.04	57.74	53.36	58.77	16.4333	56.6233	GO:0048366;GO:0006099;GO:0015977;GO:0006364;GO:0005829;GO:0008964;GO:001984	BP:leaf development;BP:tricarboxylic acid cycle;BP:carbon fixation;BP:rRNA processing;CC:cytosol;MF:phosphoenolpyruvate carboxylase activity;MF:rRNA binding;	K01595	ppc	map00620;map00710	Pyruvate metabolism;Carbon fixation in photosynthetic organisms	COG2352	C:Energy production and conversion	EXC18479.1	Phosphoenolpyruvate carboxylase, housekeeping isozyme [Morus notabilis]	sp|Q02909|CAPP1_SOYBN;	Phosphoenolpyruvate carboxylase, housekeeping isozyme OS=Glycine max OX=3847 GN=PPC16 PE=2 SV=1;	PF00311.20;PF04427.21;PF14010.9	PEPcase;Brix;PEPcase_2	Phosphoenolpyruvate carboxylase;Brix domain;Phosphoenolpyruvate carboxylase
mnot00000267	3.812	1.93063	5.81813123579E-52	3.16051323061E-51	yes	up	23.36	25.14	25.82	9.98	8.63	9.95	24.7733	9.52	GO:0048544;GO:003024	BP:recognition of pollen;MF:carbohydrate binding;	------	------	------	------	------	------	XP_010108237.1	epidermis-specific secreted glycoprotein EP1 [Morus notabilis]	sp|Q9ZVA4|EP1L3_ARATH;	EP1-like glycoprotein 3 OS=Arabidopsis thaliana OX=3702 GN=At1g78850 PE=1 SV=1;	PF01453.27;PF00954.23;PF08276.14	B_lectin;S_locus_glycop;PAN_2	D-mannose binding lectin;S-locus glycoprotein domain;PAN-like domain
mnot00000268	6.348	2.6663	9.9319614197E-83	7.4530590928E-82	yes	up	25.39	27.42	26.64	7.05	5.79	5.51	26.4833	6.11667	GO:0048544;GO:003024	BP:recognition of pollen;MF:carbohydrate binding;	------	------	------	------	------	------	XP_024029154.1	epidermis-specific secreted glycoprotein EP1 [Morus notabilis]	sp|Q9ZVA4|EP1L3_ARATH;	EP1-like glycoprotein 3 OS=Arabidopsis thaliana OX=3702 GN=At1g78850 PE=1 SV=1;	PF01453.27;PF00954.23;PF08276.14	B_lectin;S_locus_glycop;PAN_2	D-mannose binding lectin;S-locus glycoprotein domain;PAN-like domain
mnot00000270	6.432	2.68522	2.51999472944E-5	4.66811100306E-5	yes	up	6.21	10.2	6.2	2.12	1.72	1.38	7.53667	1.74	------	------	------	------	------	------	------	------	------	------	------	------	------	------	------
mnot00000272	0.299	-1.74015	0.00180379056335	0.00288181962562	yes	down	0.35	0.43	0.34	2.06	7.11	1.57	0.373333	3.58	GO:004854	BP:recognition of pollen;	------	------	------	------	------	------	XP_010108233.1	EP1-like glycoprotein 4 [Morus notabilis]	sp|Q9ZVA5|EP1L4_ARATH;	EP1-like glycoprotein 4 OS=Arabidopsis thaliana OX=3702 GN=At1g78860 PE=3 SV=1;	PF01453.27	B_lectin	D-mannose binding lectin
mnot00000287	0.124	-3.01051	3.31764858633E-61	2.0028302393E-60	yes	down	1.06	1.55	1.84	17.57	17.06	18.66	1.48333	17.7633	GO:0045842;GO:0031145;GO:0016567;GO:0007091;GO:0051301;GO:0005737;GO:0005680;GO:001674	BP:positive regulation of mitotic metaphase/anaphase transition;BP:anaphase-promoting complex-dependent catabolic process;BP:protein ubiquitination;BP:metaphase/anaphase transition of mitotic cell cycle;BP:cell division;CC:cytoplasm;CC:anaphase-promoting complex;MF:transferase activity;	K03353	APC6, CDC16	map04120	Ubiquitin mediated proteolysis	ENOG410XNY1	D:Cell cycle control, cell division, chromosome partitioning	XP_024023191.1	anaphase-promoting complex subunit 6 [Morus notabilis]	sp|B3DNN5|CDC16_ARATH;	Anaphase-promoting complex subunit 6 OS=Arabidopsis thaliana OX=3702 GN=APC6 PE=2 SV=1;	PF07719.20;PF00515.31;PF12895.10;PF13181.9;PF13424.9;PF13176.9;PF13432.9;PF13414.9	TPR_2;TPR_1;ANAPC3;TPR_8;TPR_12;TPR_7;TPR_16;TPR_11	Tetratricopeptide repeat;Tetratricopeptide repeat;Anaphase-promoting complex, cyclosome, subunit 3;Tetratricopeptide repeat;Tetratricopeptide repeat;Tetratricopeptide repeat;Tetratricopeptide repeat;TPR repeat
mnot00000288	0.073	-3.767	8.66723258386E-124	8.87730515531E-123	yes	down	4.28	3.85	5.26	86.18	87.41	93.14	4.46333	88.91	------	------	------	------	------	------	ENOG4111JSH	S:Function unknown	XP_024023197.1	pathogen-related protein [Morus notabilis]	sp|P16273|PRPX_HORVU;	Pathogen-related protein OS=Hordeum vulgare OX=4513 PE=2 SV=2;	------	------	------
mnot00000297	0.369	-1.43815	2.8133953982E-29	1.08801672945E-28	yes	down	5.53	5.39	5.52	22.32	20.97	21.72	5.48	21.67	GO:0009793;GO:0005634;GO:0008270;GO:000367	BP:embryo development ending in seed dormancy;CC:nucleus;MF:zinc ion binding;MF:DNA binding;	------	------	------	------	ENOG4111PGI	S:Function unknown	XP_010086635.1	uncharacterized protein LOC21387849 [Morus notabilis]	------	------	------	------	------
mnot00000299	0.499	-1.00153	0.0145598859238	0.0212115598356	yes	down	0.44	0.52	0.78	1.81	1.46	1.85	0.58	1.70667	GO:0005634;GO:0008270;GO:000367	CC:nucleus;MF:zinc ion binding;MF:DNA binding;	------	------	------	------	ENOG410YMWR	S:Function unknown	EXB22352.1	hypothetical protein L484_004344 [Morus notabilis]	------	------	------	------	------
mnot00000300	0.272	-1.88027	1.2265280279E-32	5.01161708391E-32	yes	down	5.1	4.04	4.15	21.47	24.63	24.8	4.43	23.6333	GO:0016310;GO:0046939;GO:0006281;GO:0005634;GO:0046404;GO:0046403;GO:0016301;GO:0008270;GO:0003677;GO:000369	BP:phosphorylation;BP:nucleotide phosphorylation;BP:DNA repair;CC:nucleus;MF:ATP-dependent polydeoxyribonucleotide 5'-hydroxyl-kinase activity;MF:polynucleotide 3'-phosphatase activity;MF:kinase activity;MF:zinc ion binding;MF:DNA binding;MF:double-stranded DNA binding;	K08073	PNKP	------	------	COG0241	E:Amino acid transport and metabolism	XP_024021827.1	polynucleotide 3'-phosphatase ZDP isoform X1 [Morus notabilis]	sp|Q84JE8|ZDP_ARATH;	Polynucleotide 3'-phosphatase ZDP OS=Arabidopsis thaliana OX=3702 GN=ZDP PE=1 SV=1;	PF08645.14;PF00645.21	PNK3P;zf-PARP	Polynucleotide kinase 3 phosphatase;Pol
mnot00000308	0.488	-1.03647	2.84022949083E-179	3.9919613174E-178	yes	down	80.53	80.67	82.7	242.45	243.45	243.86	81.3	243.253	GO:0031204;GO:0015031;GO:0006616;GO:0009535;GO:0005784;GO:0016021;GO:0005048;GO:0008320;GO:004302	BP:posttranslational protein targeting to membrane, translocation;BP:protein transport;BP:SRP-dependent cotranslational protein targeting to membrane, translocation;CC:chloroplast thylakoid membrane;CC:Sec61 translocon complex;CC:integral component of membrane;MF:signal sequence binding;MF:protein transmembrane transporter activity;MF:ribosome binding;	K10956	SEC61A	map04145;map03060;map04141	Phagosome;Protein export;Protein processing in endoplasmic reticulum	COG0201	U:Intracellular trafficking, secretion, and vesicular transport	PON72769.1	SecY/SEC61-alpha family [Parasponia andersonii]	sp|Q54XK2|SC61A_DICDI;	Protein transport protein Sec61 subunit alpha OS=Dictyostelium discoideum OX=44689 GN=sec61a PE=3 SV=1;	PF00344.23;PF10559.12	SecY;Plug_translocon	SecY;Plug domain of Sec61p
mnot00000313	0.145	-2.78883	2.68337719406E-44	1.32051130144E-43	yes	down	1.57	1.42	1.22	14.36	13.8	14.42	1.40333	14.1933	GO:0006260;GO:0043625;GO:0005615;GO:003472	BP:DNA replication;CC:delta DNA polymerase complex;CC:extracellular space;MF:gamma-glutamyl-peptidase activity;	K03504	POLD3	map03430;map03440;map03410;map03420;map03030	Mismatch repair;Homologous recombination;Base excision repair;Nucleotide excision repair;DNA replication	ENOG410XSD1	L:Replication, recombination and repair	XP_010105627.1	uncharacterized protein LOC21384550 isoform X1 [Morus notabilis]	sp|Q9EQ28|DPOD3_MOUSE;	DNA polymerase delta subunit 3 OS=Mus musculus OX=10090 GN=Pold3 PE=1 SV=2;	PF09507.13	CDC27	DNA polymerase subunit Cdc27
mnot00000314	0.418	-1.25729	3.28654999915E-36	1.43150003717E-35	yes	down	12.64	11.34	11.05	34.31	36.68	35.21	11.6767	35.4	GO:0046900;GO:0005773;GO:0005615;GO:003472	BP:tetrahydrofolylpolyglutamate metabolic process;CC:vacuole;CC:extracellular space;MF:gamma-glutamyl-peptidase activity;	K01307	GGH	map00790;map01240	Folate biosynthesis;Biosynthesis of cofactors	ENOG410XQKI	S:Function unknown	XP_024028137.1	gamma-glutamyl hydrolase 2 isoform X1 [Morus notabilis]	sp|O65355|GGH2_ARATH;	Gamma-glutamyl hydrolase 2 OS=Arabidopsis thaliana OX=3702 GN=GGH2 PE=1 SV=2;	PF07722.16;PF00117.31	Peptidase_C26;GATase	Peptidase C26;Glutamine amidotransferase class-I
mnot00000316	0.068	-3.88773	3.58557342022E-7	7.41077866371E-7	yes	down	0.56	0.2	0.2	8.5	6.1	6.2	0.32	6.93333	------	------	------	------	------	------	ENOG410YMTV	S:Function unknown	XP_024032670.1	uncharacterized protein LOC112095226, partial [Morus notabilis]	------	------	------	------	------
mnot00000320	2.614	1.38631	3.24853878836E-92	2.65641939451E-91	yes	up	53.45	52.57	50.5	29.43	31.48	26.42	52.1733	29.11	------	------	------	------	------	------	ENOG410YAB2	S:Function unknown	EXB54109.1	hypothetical protein L484_017547 [Morus notabilis]	------	------	------	------	------
mnot00000326	0.052	-4.25863	0.00263681671057	0.00414796468818	yes	down	0	0	0.04	0.58	0.36	0.29	0.0133333333333	0.41	GO:0006468;GO:0016021;GO:0030246;GO:0004674;GO:0004672;GO:000552	BP:protein phosphorylation;CC:integral component of membrane;MF:carbohydrate binding;MF:protein serine/threonine kinase activity;MF:protein kinase activity;MF:ATP binding;	------	------	------	------	COG0515	T:Signal transduction mechanisms	XP_010093477.1	L-type lectin-domain containing receptor kinase IX.1 [Morus notabilis]	sp|Q9LXA5|LRK91_ARATH;	L-type lectin-domain containing receptor kinase IX.1 OS=Arabidopsis thaliana OX=3702 GN=LECRK91 PE=1 SV=1;	PF00139.22;PF00069.28;PF07714.20;PF18483.4	Lectin_legB;Pkinase;PK_Tyr_Ser-Thr;Bact_lectin	Legume lectin domain;Protein kinase domain;Protein tyrosine and serine/threonine kinase;Bacterial lectin
mnot00000331	2.439	1.28628	1.37526406747E-6	2.75412491301E-6	yes	up	1.74	1.85	1.64	0.73	1.25	1.16	1.74333	1.04667	GO:0006468;GO:0016021;GO:0004674;GO:000552	BP:protein phosphorylation;CC:integral component of membrane;MF:protein serine/threonine kinase activity;MF:ATP binding;	------	------	------	------	COG4886	S:Function unknown	XP_024019470.1	LOW QUALITY PROTEIN: probable LRR receptor-like serine/threonine-protein kinase At1g53430 [Morus notabilis]	sp|C0LGG9|Y5344_ARATH;	Probable LRR receptor-like serine/threonine-protein kinase At1g53440 OS=Arabidopsis thaliana OX=3702 GN=At1g53440 PE=2 SV=2;	PF07714.20;PF00069.28;PF11721.11;PF13855.9;PF12799.10;PF12330.11	PK_Tyr_Ser-Thr;Pkinase;Malectin;LRR_8;LRR_4;Haspin_kinase	Protein tyrosine and serine/threonine kinase;Protein kinase domain;Malectin domain;Leucine rich repeat;Leucine Rich repeats;Haspin like kinase domain
mnot00000332	0.022	-5.48008	7.76317890512E-5	0.000138953280767	yes	down	0	0	0	1.41	1.66	1.23	0	1.43333	GO:0051301;GO:000704	BP:cell division;BP:cell cycle;	------	------	------	------	------	------	EXB54096.1	hypothetical protein L484_017533 [Morus notabilis]	------	------	------	------	------
mnot00000337	5.46	2.44888	1.16625037012E-28	4.45086340415E-28	yes	up	6.95	6.15	7.53	2.08	1.96	1.86	6.87667	1.96667	GO:0009836;GO:0016740;GO:001674	BP:fruit ripening, climacteric;MF:transferase activity;MF:transferase activity, transferring acyl groups other than amino-acyl groups;	K13065	E2.3.1.133, HCT	map00941;map00940;map00945	Flavonoid biosynthesis;Phenylpropanoid biosynthesis;Stilbenoid, diarylheptanoid and gingerol biosynthesis	ENOG410XPQ7	S:Function unknown	XP_010093469.2	shikimate O-hydroxycinnamoyltransferase [Morus notabilis]	sp|Q8GSM7|HST_TOBAC;	Shikimate O-hydroxycinnamoyltransferase OS=Nicotiana tabacum OX=4097 GN=HST PE=1 SV=1;	PF02458.18	Transferase	Transferase family
mnot00000338	5.95	2.57281	2.02588707151E-29	7.85687929697E-29	yes	up	9.06	8.15	8.09	2.12	2.67	1.65	8.43333	2.14667	GO:0009836;GO:0016740;GO:001674	BP:fruit ripening, climacteric;MF:transferase activity;MF:transferase activity, transferring acyl groups other than amino-acyl groups;	K13065	E2.3.1.133, HCT	map00941;map00940;map00945	Flavonoid biosynthesis;Phenylpropanoid biosynthesis;Stilbenoid, diarylheptanoid and gingerol biosynthesis	ENOG410XPQ7	S:Function unknown	XP_010093468.2	shikimate O-hydroxycinnamoyltransferase [Morus notabilis]	sp|Q8GSM7|HST_TOBAC;	Shikimate O-hydroxycinnamoyltransferase OS=Nicotiana tabacum OX=4097 GN=HST PE=1 SV=1;	PF02458.18	Transferase	Transferase family
mnot00000339	0.294	-1.76394	4.73206581634E-44	2.3227163057E-43	yes	down	3.9	4.48	4.74	22.28	22.92	23.56	4.37333	22.92	GO:0006468;GO:0016021;GO:0004674;GO:000552	BP:protein phosphorylation;CC:integral component of membrane;MF:protein serine/threonine kinase activity;MF:ATP binding;	------	------	------	------	COG4886	S:Function unknown	XP_024019465.1	probable leucine-rich repeat receptor-like serine/threonine-protein kinase At3g14840 isoform X1 [Morus notabilis]	sp|C0LGN2|Y3148_ARATH;	Probable leucine-rich repeat receptor-like serine/threonine-protein kinase At3g14840 OS=Arabidopsis thaliana OX=3702 GN=LRR-RLK PE=1 SV=1;	PF07714.20;PF00069.28;PF11721.11;PF13855.9	PK_Tyr_Ser-Thr;Pkinase;Malectin;LRR_8	Protein tyrosine and serine/threonine kinase;Protein kinase domain;Malectin domain;Leucine rich repeat
mnot00000341	0.429	-1.21962	1.58646246837E-40	7.41808769713E-40	yes	down	18.05	15.97	16.59	55.31	59.86	56.95	16.87	57.3733	GO:001641	MF:O-acetyltransferase activity;	------	------	------	------	ENOG41118PY	S:Function unknown	XP_010093465.2	protein trichome birefringence-like 41 [Morus notabilis]	sp|F4IWA8|TBL41_ARATH;	Protein trichome birefringence-like 41 OS=Arabidopsis thaliana OX=3702 GN=TBL41 PE=2 SV=1;	PF13839.9;PF14416.9	PC-Esterase;PMR5N	GDSL/SGNH-like Acyl-Esterase family found in Pmr5 and Cas1p;PMR5 N terminal Domain
mnot00000359	2.719	1.44297	0.000706909316817	0.00117214075806	yes	up	1.47	1.86	2.52	0.89	1	1.26	1.95	1.05	GO:001602	CC:integral component of membrane;	K14829	IPI3	------	------	------	------	XP_010093452.1	protein ROOT INITIATION DEFECTIVE 3 [Morus notabilis]	sp|Q9M3B4|RID3_ARATH;	Protein ROOT INITIATION DEFECTIVE 3 OS=Arabidopsis thaliana OX=3702 GN=RID3 PE=1 SV=1;	PF20426.1;PF00400.35	NBCH_WD40;WD40	Neurobeachin beta propeller domain;WD domain, G-beta repeat
mnot00000360	2.204	1.14043	1.22017605443E-8	2.70784027474E-8	yes	up	5.75	5.41	5.62	3.7	3.59	3.81	5.59333	3.7	GO:0006355;GO:0009640;GO:0005634;GO:000827	BP:regulation of transcription, DNA-templated;BP:photomorphogenesis;CC:nucleus;MF:zinc ion binding;	------	------	------	------	ENOG4111N7S	S:Function unknown	XP_024019464.1	B-box zinc finger protein 22 [Morus notabilis]	sp|Q9SYM2|BBX22_ARATH;	B-box zinc finger protein 22 OS=Arabidopsis thaliana OX=3702 GN=BBX22 PE=1 SV=2;	PF00643.27	zf-B_box	B-box zinc finger
mnot00000361	0.145	-2.78608	5.65844594284E-26	2.04917954377E-25	yes	down	1.22	1.39	1.47	12.94	13.8	12.26	1.36	13	GO:000565	CC:nucleoplasm;	K10639	CCNB1IP1, HEI10	------	------	ENOG4111C6K	S:Function unknown	EXB54074.1	hypothetical protein L484_017511 [Morus notabilis]	sp|F4HRI2|HEI10_ARATH;	E3 ubiquitin-protein ligase CCNB1IP1 homolog OS=Arabidopsis thaliana OX=3702 GN=HEI10 PE=2 SV=1;	PF14634.9;PF13920.9;PF08598.14;PF13923.9;PF13639.9;PF14447.9;PF10158.12;PF00097.28	zf-RING_5;zf-C3HC4_3;Sds3;zf-C3HC4_2;zf-RING_2;Prok-RING_4;LOH1CR12;zf-C3HC4	zinc-RING finger domain;Zinc finger, C3HC4 type;Sds3-like;Zinc finger, C3HC4 type;Ring finger domain;Prokaryotic RING finger family 4;Tumour suppressor protein;Zinc finger, C3HC4 type
mnot00000362	0.484	-1.04682	1.06485513086E-7	2.26268417915E-7	yes	down	4.31	4	3.44	10.63	12.93	11.9	3.91667	11.82	GO:0016310;GO:0006741;GO:0019674;GO:000395	BP:phosphorylation;BP:NADP biosynthetic process;BP:NAD metabolic process;MF:NAD+ kinase activity;	K00858	ppnK, NADK	map00760;map01240	Nicotinate and nicotinamide metabolism;Biosynthesis of cofactors	ENOG410XQA4	S:Function unknown	XP_024019491.1	NADH kinase [Morus notabilis]	sp|Q6EQG2|NADHK_ORYSJ;	Probable NADH kinase OS=Oryza sativa subsp. japonica OX=39947 GN=Os09g0345700 PE=2 SV=1;	PF01513.24	NAD_kinase	ATP-NAD kinase N-terminal domain
mnot00000364	2.652	1.4073	6.96256767741E-116	6.74857888854E-115	yes	up	32.81	33.15	33.69	18.39	18.54	17.25	33.2167	18.06	GO:0070413;GO:0005992;GO:0003825;GO:000480	BP:trehalose metabolism in response to stress;BP:trehalose biosynthetic process;MF:alpha,alpha-trehalose-phosphate synthas;MF:trehalose-phosphatase activity;	K16055	TPS	map00500	Starch and sucrose metabolism	COG1877	G:Carbohydrate transport and metabolism	XP_010093449.1	alpha,alpha-trehalose-phosphate synthase [UDP-forming] 1 [Morus notabilis]	sp|Q9SYM4|TPS1_ARATH;	Alpha,alpha-trehalose-phosphate synthase [UDP-forming] 1 OS=Arabidopsis thaliana OX=3702 GN=TPS1 PE=1 SV=1;	PF00982.24;PF02358.19	Glyco_transf_20;Trehalose_PPase	Glycosyltransferase family 20;Trehalose-phosphatase
mnot00000367	8.208	3.03707	0.0122022629563	0.0179186805594	yes	up	0.12	0.44	0.12	0.04	0.04	0.04	0.226667	0.04	GO:000382	MF:catalytic activity;	------	------	------	------	COG0520	E:Amino acid transport and metabolism	XP_010093446.1	uncharacterized protein LOC21400501 [Morus notabilis]	sp|P63518|CSD_STAAM;	Probable cysteine desulfurase OS=Staphylococcus aureus;	PF00266.22	Aminotran_5	Aminotransferase class-V
mnot00000368	2.744	1.45617	6.075782341E-58	3.53092596702E-57	yes	up	51.05	49.3	47.8	28.44	24.24	24.89	49.3833	25.8567	GO:0008643;GO:001602	BP:carbohydrate transport;CC:integral component of membrane;	K15382	SLC50A, SWEET	------	------	------	------	EXB54069.1	Bidirectional sugar transporter SWEET2 [Morus notabilis]	sp|Q9LH79|SWET2_ARATH;	Bidirectional sugar transporter SWEET2 OS=Arabidopsis thaliana OX=3702 GN=SWEET2 PE=1 SV=1;	PF03083.19	MtN3_slv	Sugar efflux transporter for intercellular exchange
mnot00000375	0.291	-1.78293	1.87443348968E-25	6.72078671906E-25	yes	down	2.64	3.42	3.55	16.87	15.83	15.61	3.20333	16.1033	GO:0009941;GO:001602	CC:chloroplast envelope;CC:integral component of membrane;	K03453	TC.BASS	------	------	------	------	XP_024022593.1	probable sodium/metabolite cotransporter BASS1, chloroplastic [Morus notabilis]	sp|Q93YR2|BASS1_ARATH;	Probable sodium/metabolite cotransporter BASS1, chloroplastic OS=Arabidopsis thaliana OX=3702 GN=BASS1 PE=2 SV=1;	PF01758.19	SBF	Sodium Bile acid symporter family
mnot00000376	0.001	-9.93853	4.48359673103E-17	1.32412052178E-16	yes	down	0	0.06	0	32.96	31.96	31.3	0.02	32.0733	GO:0032259;GO:0008168;GO:004687	BP:methylation;MF:methyltransferase activity;MF:metal ion binding;	K11380	NTO1	------	------	COG5141	S:Function unknown	XP_010098228.1	protein Jade-1 [Morus notabilis]	sp|Q803A0|JADE1_DANRE;	Protein Jade-1 OS=Danio rerio OX=7955 GN=jade1 PE=2 SV=1;	PF13832.9;PF13771.9;PF00628.32;PF13831.9	zf-HC5HC2H_2;zf-HC5HC2H;PHD;PHD_2	PHD-zinc-finger like domain;PHD-like zinc-binding domain;PHD-finger;PHD-finger
mnot00000377	0.057	-4.12721	0.0170367520266	0.0246287980702	yes	down	0	0	0	2.32	0.44	0.46	0	1.07333	GO:0006508;GO:0008233;GO:000486	BP:proteolysis;MF:peptidase activity;MF:endopeptidase inhibitor activity;	------	------	------	------	------	------	XP_010098227.1	endogenous alpha-amylase/subtilisin inhibitor [Morus notabilis]	sp|A0A072TH68|KI104_MEDTR;	Kunitz type trypsin inhibitor 104 OS=Medicago truncatula OX=3880 GN=KPI104 PE=1 SV=1;	PF00197.21	Kunitz_legume	Trypsin and protease inhibitor
mnot00000378	0.122	-3.03178	0.0049834869846	0.00763008008847	yes	down	0.16	0	0.33	1.5	2.37	1.99	0.163333	1.95333	GO:0006508;GO:0008233;GO:000486	BP:proteolysis;MF:peptidase activity;MF:endopeptidase inhibitor activity;	------	------	------	------	------	------	XP_010098226.1	endogenous alpha-amylase/subtilisin inhibitor [Morus notabilis]	sp|A0A072TH68|KI104_MEDTR;	Kunitz type trypsin inhibitor 104 OS=Medicago truncatula OX=3880 GN=KPI104 PE=1 SV=1;	PF00197.21	Kunitz_legume	Trypsin and protease inhibitor
mnot00000380	0.083	-3.59576	0.000387762852572	0.000656374947988	yes	down	0.39	0.19	0	2.85	4.03	3.65	0.193333	3.51	GO:0006508;GO:0008233;GO:000486	BP:proteolysis;MF:peptidase activity;MF:endopeptidase inhibitor activity;	------	------	------	------	ENOG4111AS0	S:Function unknown	XP_010098224.1	alpha-amylase/subtilisin inhibitor [Morus notabilis]	sp|A0A072TH68|KI104_MEDTR;	Kunitz type trypsin inhibitor 104 OS=Medicago truncatula OX=3880 GN=KPI104 PE=1 SV=1;	PF00197.21	Kunitz_legume	Trypsin and protease inhibitor
mnot00000382	0.107	-3.22793	1.31173772017E-5	2.47712293354E-5	yes	down	0.42	0.41	0.43	6.04	4.88	6.46	0.42	5.79333	GO:0006508;GO:0008233;GO:000486	BP:proteolysis;MF:peptidase activity;MF:endopeptidase inhibitor activity;	------	------	------	------	------	------	XP_010098222.1	21 kDa seed protein [Morus notabilis]	sp|A0A072TH68|KI104_MEDTR;	Kunitz type trypsin inhibitor 104 OS=Medicago truncatula OX=3880 GN=KPI104 PE=1 SV=1;	PF00197.21	Kunitz_legume	Trypsin and protease inhibitor
mnot00000394	5.925	2.56679	0	0	yes	up	165	168.25	180.4	41.52	41.15	44.16	171.217	42.2767	GO:0006979;GO:0030091;GO:0005737;GO:0033743;GO:004687	BP:response to oxidative stress;BP:protein repair;CC:cytoplasm;MF:peptide-methionin;MF:metal ion binding;	K07305	msrB	------	------	COG0229	O:Posttranslational modification, protein turnover, chaperones	XP_010106737.1	peptide methionine sulfoxide reductase B1, chloroplastic isoform X1 [Morus notabilis]	sp|Q9C8M2|MSRB1_ARATH;	Peptide methionine sulfoxide reductase B1, chloroplastic OS=Arabidopsis thaliana OX=3702 GN=MSRB1 PE=1 SV=1;	PF01641.21	SelR	SelR domain
mnot00000398	0.365	-1.45331	0.00116570509764	0.00189496371299	yes	down	2.68	2.98	3.51	12.14	11.85	12.04	3.05667	12.01	GO:003122	CC:anchored component of membrane;	------	------	------	------	ENOG410YQBI	S:Function unknown	EXC11709.1	hypothetical protein L484_020759 [Morus notabilis]	sp|Q94G86|ALL9_OLEEU;	Glucan endo-1,3-beta-D-glucosidase OS=Olea europaea OX=4146 GN=OLE9 PE=1 SV=1;	PF07983.16	X8	X8 domain
mnot00000399	6.569	2.7156	0	0	yes	up	177.6	174.59	176.82	49.73	50.16	48.73	176.337	49.54	GO:0008299;GO:0006465;GO:0010236;GO:0016021;GO:0016020;GO:0009507;GO:0004252;GO:0004659;GO:001674	BP:isoprenoid biosynthetic process;BP:signal peptide processing;BP:plastoquinone biosynthetic process;CC:integral component of membrane;CC:membrane;CC:chloroplast;MF:serine-type endopeptidase activity;MF:prenyltransferase activity;MF:transferase activity;	K05356	SPS, sds	map00900	Terpenoid backbone biosynthesis	COG0142	H:Coenzyme transport and metabolism	XP_010106743.1	probable solanesyl-diphosphate synthase 3, chloroplastic [Morus notabilis]	sp|Q8S948|SPS1_ARATH;	Solanesyl diphosphate synthase 1, chloroplastic OS=Arabidopsis thaliana OX=3702 GN=SPS1 PE=1 SV=1;	PF00348.20;PF10502.12	polyprenyl_synt;Peptidase_S26	Polyprenyl synthetase;Signal peptidase, peptidase S26
mnot00000401	0.078	-3.68946	0	0	yes	down	14.54	17.54	13.82	298.06	287.35	307.45	15.3	297.62	GO:0032259;GO:0006364;GO:0008168;GO:000372	BP:methylation;BP:rRNA processing;MF:methyltransferase activity;MF:RNA binding;	K14563	NOP1, FBL	map03008	Ribosome biogenesis in eukaryotes	COG1889	J:Translation, ribosomal structure and biogenesis	XP_024028238.1	probable mediator of RNA polymerase II transcription subunit 36b [Morus notabilis]	sp|Q9FEF8|FBRL1_ARATH;	rRNA 2'-O-methyltransferase fibrillarin 1 OS=Arabidopsis thaliana OX=3702 GN=FIB1 PE=1 SV=1;	PF01269.20;PF08704.13	Fibrillarin;GCD14	Fibrillarin;tRNA methyltransferase complex GCD14 subunit
mnot00000410	0.475	-1.07486	1.62310724015E-31	6.52480930244E-31	yes	down	23.05	26.47	26.42	76.49	74.88	79.17	25.3133	76.8467	GO:0045944;GO:0005634;GO:0003700;GO:0046983;GO:000097	BP:positive regulation of transcription from RNA polymerase II promoter;CC:nucleus;MF:transcription factor activity, sequence-specific DNA binding;MF:protein dimerization activity;MF:RNA polymerase II regulatory region sequence-specific DNA binding;	------	------	------	------	COG5068	K:Transcription	XP_024028225.1	MADS-box protein SOC1 isoform X1 [Morus notabilis]	sp|O64645|SOC1_ARATH;	MADS-box protein SOC1 OS=Arabidopsis thaliana OX=3702 GN=SOC1 PE=1 SV=1;	PF00319.21;PF01486.20	SRF-TF;K-box	SRF-type transcription factor;K-box region
mnot00000418	2.098	1.06913	0.00794914054327	0.0119097125632	yes	up	2.3	1.89	1.57	1.06	1.53	1.12	1.92	1.23667	GO:0006508;GO:000425	BP:proteolysis;MF:serine-type endopeptidase activity;	------	------	------	------	COG1404	O:Posttranslational modification, protein turnover, chaperones	EXC11730.1	Xylem serine proteinase 1 [Morus notabilis]	sp|Q9LLL8|SBT4E_ARATH;	Subtilisin-like protease SBT4.14 OS=Arabidopsis thaliana OX=3702 GN=SBT4.14 PE=2 SV=1;	PF00082.25;PF17766.4;PF05922.19	Peptidase_S8;fn3_6;Inhibitor_I9	Subtilase family;Fibronectin type-III domain;Peptidase inhibitor I9
mnot00000425	2.219	1.15015	2.38356143452E-7	4.97747535083E-7	yes	up	7.36	7.56	5.97	4.33	4.03	5.42	6.96333	4.59333	------	------	------	------	------	------	ENOG410Z7Z7	S:Function unknown	XP_010106772.1	pentatricopeptide repeat-containing protein At3g14580, mitochondrial [Morus notabilis]	sp|Q9LUD6|PP230_ARATH;	Pentatricopeptide repeat-containing protein At3g14580, mitochondrial OS=Arabidopsis thaliana OX=3702 GN=At3g14580 PE=2 SV=1;	PF13041.9;PF12854.10;PF01535.23;PF13812.9;PF17177.7	PPR_2;PPR_1;PPR;PPR_3;PPR_long	PPR repeat family;PPR repeat;PPR repeat;Pentatricopeptide repeat domain;Pentacotripeptide-repeat region of PRORP
mnot00000428	2.218	1.14921	9.44995837684E-12	2.36966928488E-11	yes	up	43.82	35.52	48.84	28.59	27.67	29.27	42.7267	28.51	------	------	------	------	------	------	ENOG41116G9	S:Function unknown	EXC11741.1	hypothetical protein L484_020796 [Morus notabilis]	------	------	------	------	------
mnot00000433	4.19	2.06696	0.00116234328565	0.00189030137772	yes	up	0.76	0.74	0.52	0.19	0.37	0.14	0.673333	0.233333	GO:0009742;GO:0005634;GO:0017018;GO:004687	BP:brassinosteroid mediated signaling pathway;CC:nucleus;MF:myosin phosphatase activity;MF:metal ion binding;	K01090	E3.1.3.16	------	------	COG0639	T:Signal transduction mechanisms	KAE8666910.1	Serine/threonine-protein phosphatase BSL1 [Hibiscus syriacus]	sp|Q8L7U5|BSL1_ARATH;	Serine/threonine-protein phosphatase BSL1 OS=Arabidopsis thaliana OX=3702 GN=BSL1 PE=1 SV=2;	PF13418.9;PF13415.9	Kelch_4;Kelch_3	Galactose oxidase, central domain;Galactose oxidase, central domain
mnot00000439	2.186	1.12821	4.82071549258E-56	2.7383666669E-55	yes	up	28.48	29.19	27.4	18.45	18.13	18.42	28.3567	18.3333	GO:0016020;GO:0016021;GO:002285	CC:membrane;CC:integral component of membrane;MF:transmembrane transporter activity;	------	------	------	------	ENOG411076X	T:Signal transduction mechanisms	XP_010092755.1	SPX domain-containing membrane protein At4g22990 [Morus notabilis]	sp|Q93ZQ5|SPXM3_ARATH;	SPX domain-containing membrane protein At4g22990 OS=Arabidopsis thaliana OX=3702 GN=At4g22990 PE=2 SV=2;	PF07690.19;PF03105.22;PF00083.27	MFS_1;SPX;Sugar_tr	Major Facilitator Superfamily;SPX domain;Sugar
mnot00000448	0.278	-1.84936	6.11391633752E-82	4.54342781246E-81	yes	down	5.7	5.23	6.04	31.98	27.73	29.28	5.65667	29.6633	GO:0015031;GO:0042273;GO:0000055;GO:0030036;GO:000573	BP:protein transport;BP:ribosomal large subunit biogenesis;BP:ribosomal large subunit export from nucleus;BP:actin cytoskeleton organization;CC:nucleolus;	K14856	SDA1, SDAD1	------	------	ENOG410XPHI	S:Function unknown	XP_024018949.1	protein SDA1 homolog [Morus notabilis]	sp|A5D7C2|SDA1_BOVIN;	Protein SDA1 homolog OS=Bos taurus OX=9913 GN=SDAD1 PE=2 SV=1;	PF05285.15;PF08158.15	SDA1;NUC130_3NT	SDA1;NUC130/3NT domain
mnot00000449	2.958	1.56448	9.09432718734E-291	1.96492895426E-289	yes	up	191.81	203.3	207.9	103.03	93.48	101.02	201.003	99.1767	GO:0016021;GO:0005506;GO:0016705;GO:0004497;GO:002003	CC:integral component of membrane;MF:iron ion binding;MF:oxidoreductase activity, acting on paired donors, with incorporation or reduction of molecular oxygen;MF:monooxygenase activity;MF:heme binding;	------	------	------	------	COG2124	Q:Secondary metabolites biosynthesis, transport and catabolism	XP_024018940.1	cytochrome P450 CYP72A219 [Morus notabilis]	sp|H2DH21|C7A29_PANGI;	Cytochrome P450 CYP72A219 OS=Panax ginseng OX=4054 PE=2 SV=1;	PF00067.25	p450	Cytochrome P450
mnot00000451	7.269	2.86174	0	0	yes	up	1017.34	1025.94	1018.03	208.32	196.29	211.42	1020.44	205.343	GO:0016021;GO:0005506;GO:0016705;GO:0004497;GO:002003	CC:integral component of membrane;MF:iron ion binding;MF:oxidoreductase activity, acting on paired donors, with incorporation or reduction of molecular oxygen;MF:monooxygenase activity;MF:heme binding;	------	------	------	------	COG2124	Q:Secondary metabolites biosynthesis, transport and catabolism	XP_010092742.1	cytochrome P450 CYP72A219 isoform X1 [Morus notabilis]	sp|H2DH21|C7A29_PANGI;	Cytochrome P450 CYP72A219 OS=Panax ginseng OX=4054 PE=2 SV=1;	PF00067.25	p450	Cytochrome P450
mnot00000452	0.054	-4.21902	1.07524070243E-8	2.39285430907E-8	yes	down	0.48	0.23	0.49	11.42	10.46	11.13	0.4	11.0033	GO:000695	BP:defense response;	------	------	------	------	ENOG410ZCTQ	S:Function unknown	XP_010092741.1	BON1-associated protein 2 [Morus notabilis]	sp|Q58FX0|BAP2_ARATH;	BON1-associated protein 2 OS=Arabidopsis thaliana OX=3702 GN=BAP2 PE=1 SV=1;	PF00168.33	C2	C2 domain
mnot00000453	0.075	-3.74335	0.0121181240329	0.0177978554827	yes	down	0	0.24	0	1.52	1.42	2.27	0.08	1.73667	GO:000695	BP:defense response;	------	------	------	------	------	------	XP_010092739.1	BON1-associated protein 2 [Morus notabilis]	sp|Q58FX0|BAP2_ARATH;	BON1-associated protein 2 OS=Arabidopsis thaliana OX=3702 GN=BAP2 PE=1 SV=1;	PF00168.33	C2	C2 domain
mnot00000465	0.313	-1.67532	1.87755377361E-6	3.72919816229E-6	yes	down	2.61	3.66	1.91	12.89	14.55	11.13	2.72667	12.8567	GO:0005975;GO:0016021;GO:000455	BP:carbohydrate metabolic process;CC:integral component of membrane;MF:hydrolase activity, hydrolyzing O-glycosyl compounds;	------	------	------	------	COG2273	G:Carbohydrate transport and metabolism	XP_010092731.1	probable xyloglucan endotransglucosylase/hydrolase protein 27 [Morus notabilis]	sp|Q8LDS2|XTH27_ARATH;	Probable xyloglucan endotransglucosylase/hydrolase protein 27 OS=Arabidopsis thaliana OX=3702 GN=XTH27 PE=2 SV=2;	PF00722.24	Glyco_hydro_16	Glycosyl hydrolases family 16
mnot00000473	11.77	3.557	3.17794531388E-31	1.27217497164E-30	yes	up	4.7	4.58	5.92	0.57	0.69	0.62	5.06667	0.626667	GO:0010162;GO:0016121;GO:0009570;GO:0016702;GO:0045549;GO:0046872;GO:001043	BP:seed dormancy process;BP:carotene catabolic process;CC:chloroplast stroma;MF:oxidoreductase activity, acting on single donors with incorporation of molecular oxygen, incorporation of two atoms of oxygen;MF:9-cis-epoxycarotenoid dioxygenase activity;MF:metal ion binding;MF:carotenoid dioxygenase activity;	K09840	NCED	map00906	Carotenoid biosynthesis	COG3670	Q:Secondary metabolites biosynthesis, transport and catabolism	XP_010092722.1	9-cis-epoxycarotenoid dioxygenase NCED1, chloroplastic [Morus notabilis]	sp|O24023|NCED1_SOLLC;	9-cis-epoxycarotenoid dioxygenase NCED1, chloroplastic OS=Solanum lycopersicum OX=4081 GN=NCED1 PE=1 SV=2;	PF03055.18	RPE65	Retinal pigment epithelial membrane protein
mnot00000478	2.024	1.01746	8.23704880615E-128	8.67336772806E-127	yes	up	227.57	216.09	232.11	165.42	157.09	165.6	225.257	162.703	GO:011016	CC:cellular anatomical entity;	------	------	------	------	ENOG410ZWW6	S:Function unknown	XP_010092719.1	heme-binding protein 2 [Morus notabilis]	sp|Q9Y5Z4|HEBP2_HUMAN;	Heme-binding protein 2 OS=Homo sapiens OX=9606 GN=HEBP2 PE=1 SV=1;	PF04832.15	SOUL	SOUL heme-binding protein
mnot00000481	0.403	-1.31171	2.32730787343E-20	7.47887436982E-20	yes	down	3.42	3.93	3.82	12.93	13.76	13.77	3.72333	13.4867	GO:0016021;GO:002285	CC:integral component of membrane;MF:transmembrane transporter activity;	------	------	------	------	COG0531	E:Amino acid transport and metabolism	XP_010092716.1	cationic amino acid transporter 8, vacuolar [Morus notabilis]	sp|Q9SHH0|CAAT8_ARATH;	Cationic amino acid transporter 8, vacuolar OS=Arabidopsis thaliana OX=3702 GN=CAT8 PE=2 SV=1;	PF13520.9;PF00324.24;PF13906.9;PF03845.16	AA_permease_2;AA_permease;AA_permease_C;Spore_permease	Amino acid permease;Amino acid permease;C-terminus of AA_permease;Spore germination protein
mnot00000483	0.094	-3.41279	1.04790860925E-17	3.14421857473E-17	yes	down	0.38	0.32	0.24	4.9	5.09	4.67	0.313333	4.88667	GO:0009416;GO:0045487;GO:0052634;GO:0051213;GO:0046872;GO:001649	BP:response to light stimulus;BP:gibberellin catabolic process;MF:C-19 gibberellin 2-beta-dioxygenase activity;MF:dioxygenase activity;MF:metal ion binding;MF:oxidoreductase activity;	K04125	GA2ox	map00904	Diterpenoid biosynthesis	COG3491	S:Function unknown	XP_010110619.1	gibberellin 2-beta-dioxygenase 1 [Morus notabilis]	sp|Q9SQ80|G2OX1_PEA;	Gibberellin 2-beta-dioxygenase 1 OS=Pisum sativum OX=3888 GN=GA2OX1 PE=1 SV=1;	PF03171.23;PF14226.9	2OG-FeII_Oxy;DIOX_N	2OG-F;non-haem dioxygenase in morphine synthesis N-terminal
mnot00000489	0.234	-2.09238	0.0275240823988	0.0388421	yes	down	0.39	1.16	0.41	15.81	16.72	6.76	0.653333	13.0967	GO:0005634;GO:1990904;GO:000372	CC:nucleus;CC:ribonucleoprotein complex;MF:RNA binding;	K13155	SNRNP35	------	------	------	------	PON74961.1	Splicing factor-like protein [Parasponia andersonii]	------	------	------	------	------
mnot00000491	0.428	-1.22366	2.28093079364E-32	9.28030992191E-32	yes	down	7.23	8.57	8.47	26.89	27.17	28.6	8.09	27.5533	GO:0016787;GO:0003724;GO:0003676;GO:0005524;GO:000372	MF:hydrolase activity;MF:RNA helicase activity;MF:nucleic acid binding;MF:ATP binding;MF:mRNA binding;	K14810	DDX56, DBP9	------	------	ENOG410XR15	L:Replication, recombination and repair	XP_024018967.1	DEAD-box ATP-dependent RNA helicase 16 isoform X1 [Morus notabilis]	sp|Q9SW44|RH16_ARATH;	DEAD-box ATP-dependent RNA helicase 16 OS=Arabidopsis thaliana OX=3702 GN=RH16 PE=2 SV=1;	PF00270.32;PF00271.34	DEAD;Helicase_C	DEAD/DEAH box helicase;Helicase conserved C-terminal domain
mnot00000499	4.485	2.16509	1.75575972107E-34	7.40319566969E-34	yes	up	8.58	8.65	9.55	2.93	2.8	2.98	8.92667	2.90333	GO:0008643;GO:0016021;GO:0030176;GO:0030173;GO:0015297;GO:002285	BP:carbohydrate transport;CC:integral component of membrane;CC:integral component of endoplasmic reticulum membrane;CC:integral component of Golgi membrane;MF:antiporter activity;MF:transmembrane transporter activity;	K15277	SLC35B3, PAPST2	------	------	COG0697;COG0697	E:Amino acid transport and metabolism;G:Carbohydrate transport and metabolism	XP_024017603.1	UDP-galactose/UDP-glucose transporter 4 [Morus notabilis]	sp|Q9LDX3|UTR4_ARATH;	UDP-galactose/UDP-glucose transporter 4 OS=Arabidopsis thaliana OX=3702 GN=UTR4 PE=2 SV=1;	PF08449.14;PF00892.23	UAA;EamA	UAA transporter family;EamA-like transporter family
mnot00000502	0.323	-1.63085	7.7083114926E-8	1.64945458197E-7	yes	down	0.78	0.5	0.75	2.76	3.62	2.8	0.676667	3.06	GO:0009451;GO:0008270;GO:000372	BP:RNA modification;MF:zinc ion binding;MF:RNA binding;	------	------	------	------	ENOG410Z7Z7	S:Function unknown	XP_010090626.1	pentatricopeptide repeat-containing protein At2g03880, mitochondrial [Morus notabilis]	sp|Q9M1V3|PP296_ARATH;	Pentatricopeptide repeat-containing protein At3g63370, chloroplastic OS=Arabidopsis thaliana OX=3702 GN=PCMP-H83 PE=2 SV=2;	PF01535.23;PF13041.9;PF12854.10;PF14432.9;PF20431.1;PF17177.7	PPR;PPR_2;PPR_1;DYW_deaminase;E_motif;PPR_long	PPR repeat;PPR repeat family;PPR repeat;DYW family of nucleic acid deaminases;E motif;Pentacotripeptide-repeat region of PRORP
mnot00000510	0.431	-1.21406	1.51820702956E-18	4.67101208081E-18	yes	down	4.62	5.77	5.07	18.34	16.87	17.17	5.15333	17.46	------	------	------	------	------	------	ENOG410XSFS	S:Function unknown	EXB44734.1	FAS-associated factor 2-B [Morus notabilis]	sp|Q4V3D3|PUX9_ARATH;	Plant UBX domain-containing protein 9 OS=Arabidopsis thaliana OX=3702 GN=PUX9 PE=1 SV=1;	PF00789.23;PF14555.9	UBX;UBA_4	UBX domain;UBA-like domain
mnot00000511	7.385	2.88454	8.52354693378E-34	3.54247197033E-33	yes	up	5.64	5.91	5.29	1.23	1.03	1.2	5.61333	1.15333	GO:0032259;GO:0016021;GO:000816	BP:methylation;CC:integral component of membrane;MF:methyltransferase activity;	------	------	------	------	ENOG410YAWV	S:Function unknown	XP_010091548.1	probable methyltransferase PMT15 [Morus notabilis]	sp|Q9ZPH9|PMTF_ARATH;	Probable methyltransferase PMT15 OS=Arabidopsis thaliana OX=3702 GN=At4g00750 PE=2 SV=1;	PF03141.19	Methyltransf_29	Putative S-adenosyl-L-methionine-dependent methyltransferase
mnot00000513	0.429	-1.22079	2.02729378979E-20	6.52353084853E-20	yes	down	7.73	9.33	8.64	26.29	29.6	27.28	8.56667	27.7233	------	------	------	------	------	------	ENOG410Y934	S:Function unknown	XP_010091545.1	F-box protein PP2-A13 [Morus notabilis]	sp|Q9LEX0|P2A13_ARATH;	F-box protein PP2-A13 OS=Arabidopsis thaliana OX=3702 GN=PP2A13 PE=1 SV=1;	PF14299.9	PP2	Phloem protein 2
mnot00000516	2.682	1.42308	2.67222293907E-257	5.12568774776E-256	yes	up	221.55	228.23	212.73	122.82	118.68	122.13	220.837	121.21	GO:0044375;GO:0016559;GO:0005779;GO:0005778;GO:004280	BP:regulation of peroxisome size;BP:peroxisome fission;CC:integral component of peroxisomal membrane;CC:peroxisomal membrane;MF:identical protein binding;	------	------	------	------	ENOG4111NS6	S:Function unknown	XP_010091543.1	peroxisomal membrane protein 11C [Morus notabilis]	sp|Q9LQ73|PX11C_ARATH;	Peroxisomal membrane protein 11C OS=Arabidopsis thaliana OX=3702 GN=PEX11C PE=1 SV=1;	PF05648.17	PEX11	Peroxisomal biogenesis factor 11
mnot00000534	4.737	2.24405	1.31227677794E-38	5.96554603661E-38	yes	up	11.18	11.74	10.08	3.18	3.31	3.86	11	3.45	GO:001602	CC:integral component of membrane;	------	------	------	------	ENOG41121N2	O:Posttranslational modification, protein turnover, chaperones	XP_010098033.1	RING-H2 finger protein ATL5 [Morus notabilis]	sp|Q9LZJ6|ATL5_ARATH;	RING-H2 finger protein ATL5 OS=Arabidopsis thaliana OX=3702 GN=ATL5 PE=2 SV=1;	PF13639.9;PF12678.10;PF17123.8;PF13923.9;PF13445.9;PF00097.28;PF14634.9;PF13920.9;PF12861.10;PF17120.8	zf-RING_2;zf-rbx1;zf-RING_11;zf-C3HC4_2;zf-RING_UBOX;zf-C3HC4;zf-RING_5;zf-C3HC4_3;zf-ANAPC11;zf-RING_16	Ring finger domain;RING-H2 zinc finger domain;RING-like zinc finger;Zinc finger, C3HC4 type;RING-type zinc-finger;Zinc finger, C3HC4 type;zinc-RING finger domain;Zinc finger, C3HC4 type;Anaphase-promoting complex subunit 11 RING-H2 finger;RING/Ubox like zinc-binding domain
mnot00000540	2.286	1.19266	9.86436956672E-31	3.9128393414E-30	yes	up	21.81	21.52	22.12	13.64	14.95	13.19	21.8167	13.9267	GO:0015940;GO:0032259;GO:0005737;GO:0043231;GO:0008168;GO:000386	BP:pantothenate biosynthetic process;BP:methylation;CC:cytoplasm;CC:intracellular membrane-bounded organelle;MF:methyltransferase activity;MF:3-methyl-2-oxobutanoate hydroxymethyltransferase activity;	K00606	panB	map00770;map01240	Pantothenate and CoA biosynthesis;Biosynthesis of cofactors	COG0413	H:Coenzyme transport and metabolism	EXB51617.1	3-methyl-2-oxobutanoate hydroxymethyltransferase [Morus notabilis]	sp|Q9M315|PANB2_ARATH;	3-methyl-2-oxobutanoate hydroxymethyltransferase 2, mitochondrial OS=Arabidopsis thaliana OX=3702 GN=KPHMT2 PE=1 SV=1;	PF02548.18;PF13714.9	Pantoate_transf;PEP_mutase	Ketopantoate hydroxymethyltransferase;Phosphoenolpyruvate phosphomutase
mnot00000548	0.019	-5.72145	3.28179961649E-41	1.54928458837E-40	yes	down	0.2	0.08	0.24	13.1	11.52	14.39	0.173333	13.0033	------	------	K11985	TRAIP, TRIP	------	------	ENOG410YY6J	S:Function unknown	EXB51625.1	hypothetical protein L484_012918 [Morus notabilis]	------	------	PF13639.9;PF13445.9;PF12678.10;PF00097.28;PF17123.8;PF12861.10	zf-RING_2;zf-RING_UBOX;zf-rbx1;zf-C3HC4;zf-RING_11;zf-ANAPC11	Ring finger domain;RING-type zinc-finger;RING-H2 zinc finger domain;Zinc finger, C3HC4 type;RING-like zinc finger;Anaphase-promoting complex subunit 11 RING-H2 finger
mnot00000549	0.073	-3.76785	0.0352660286377	0.0490480664204	yes	down	0	0	0	0.18	0.22	0.09	0	0.163333	GO:0009058;GO:0006520;GO:0003824;GO:0030170;GO:000848	BP:biosynthetic process;BP:cellular amino acid metabolic process;MF:catalytic activity;MF:pyridoxal phosphate binding;MF:transaminase activity;	K20772	ACS1_2_6	map00270;map04016	Cysteine and methionine metabolism;MAPK signaling pathway - plant	COG0436	E:Amino acid transport and metabolism	XP_010092578.1	1-aminocyclopropane-1-carboxylate synthase 1 [Morus notabilis]	sp|Q9MB95|1A11_PRUMU;	1-aminocyclopropane-1-carboxylate synthase 1 OS=Prunus mume OX=102107 GN=ACS1 PE=2 SV=1;	PF00155.24	Aminotran_1_2	Aminotransferase class I and II
mnot00000550	0.332	-1.5922	2.12105644866E-5	3.95359139208E-5	yes	down	1.35	0.81	0.91	3.86	5.78	3.86	1.02333	4.5	GO:0009791;GO:0005634;GO:0046983;GO:0046872;GO:000367	BP:post-embryonic development;CC:nucleus;MF:protein dimerization activity;MF:metal ion binding;MF:DNA binding;	------	------	------	------	ENOG410ZT99	S:Function unknown	XP_010105479.2	subtilisin-like protease SBT1.7 [Morus notabilis]	sp|P08770|TRA1_MAIZE;	Putative AC transposase OS=Zea mays OX=4577 PE=2 SV=2;	------	------	------
mnot00000555	4.913	2.2965	2.49993840328E-225	4.28820079336E-224	yes	up	119.23	122.97	124.15	30.37	40.12	35.2	122.117	35.23	GO:000367	MF:DNA binding;	------	------	------	------	ENOG4111HV1	K:Transcription	XP_010092585.1	protein REVEILLE 5 isoform X2 [Morus notabilis]	sp|C0SVG5|RVE5_ARATH;	Protein REVEILLE 5 OS=Arabidopsis thaliana OX=3702 GN=RVE5 PE=2 SV=1;	PF00249.34	Myb_DNA-binding	Myb-like DNA-binding domain
mnot00000576	3.101	1.63259	0.000305969229427	0.000523195083423	yes	up	1.52	1.38	1.06	0.88	0.27	0.65	1.32	0.6	------	------	------	------	------	------	ENOG410YE0M	S:Function unknown	EXC16350.1	hypothetical protein L484_006557 [Morus notabilis]	------	------	------	------	------
mnot00000577	0.365	-1.45351	3.88121839475E-9	8.79060148258E-9	yes	down	1.82	1.72	2.06	7.04	7.57	7.78	1.86667	7.46333	GO:000429	MF:threonine-type endopeptidase activity;	K08657	TASP1	------	------	COG1446	E:Amino acid transport and metabolism	EXC16351.1	putative isoaspartyl peptidase/L-asparaginase 4 [Morus notabilis]	sp|O65268|TASP1_ARATH;	Putative threonine aspartase OS=Arabidopsis thaliana OX=3702 GN=At4g00590 PE=2 SV=3;	PF01112.21	Asparaginase_2	Asparaginase
mnot00000579	2.612	1.38532	1.75861740295E-81	1.30182571325E-80	yes	up	50.61	52.38	52.12	28.36	27.99	29.73	51.7033	28.6933	GO:0006730;GO:0035999;GO:0005829;GO:0004477;GO:000448	BP:one-carbon metabolic process;BP:tetrahydrofolate interconversion;CC:cytosol;MF:methenyltetrahydrofolate cyclohydrolase activity;MF:methylenetetrahydrofolate dehydrogenas;	------	------	------	------	------	------	XP_024028769.1	bifunctional protein FolD 4, chloroplastic isoform X2 [Morus notabilis]	sp|O65271|FOLD4_ARATH;	Bifunctional protein FolD 4, chloroplastic OS=Arabidopsis thaliana OX=3702 GN=FOLD4 PE=1 SV=1;	PF02882.22;PF00763.26	THF_DHG_CYH_C;THF_DHG_CYH	Tetrahydrofolate dehydrogenase/cyclohydrolase, NA;Tetrahydrofolate dehydrogenase/cyclohydrolase, catalytic domain
mnot00000584	14.612	3.86908	4.02910788668E-8	8.73391600892E-8	yes	up	3.24	4.03	3	0	0.72	0.3	3.42333	0.34	GO:0051017;GO:0005856;GO:0015629;GO:0005886;GO:0051015;GO:004687	BP:actin filament bundle assembly;CC:cytoskeleton;CC:actin cytoskeleton;CC:plasma membrane;MF:actin filament binding;MF:metal ion binding;	K09377	CSRP	------	------	------	------	XP_024028772.1	LIM domain-containing protein PLIM2b [Morus notabilis]	sp|Q1ECF5|PLI2B_ARATH;	LIM domain-containing protein PLIM2b OS=Arabidopsis thaliana OX=3702 GN=PLIM2B PE=1 SV=1;	PF00412.25	LIM	LIM domain
mnot00000585	2.895	1.53357	1.2682345051E-46	6.40744606257E-46	yes	up	16.04	16.62	18.28	9.08	8.11	9.9	16.98	9.03	------	------	------	------	------	------	ENOG410XP3U	S:Function unknown	EXB44572.1	hypothetical protein L484_001289 [Morus notabilis]	------	------	PF07287.14	AtuA	Acyclic terpene utilisation family protein AtuA
mnot00000592	0.127	-2.98073	1.77865318174E-130	1.90642541199E-129	yes	down	4.81	4.46	4.65	54.39	53.35	56.65	4.64	54.7967	------	------	K09422	MYBP	------	------	COG5147	K:Transcription	XP_010105966.1	transcription factor MYB41 [Morus notabilis]	sp|Q9M2D9|MYB17_ARATH;	Transcription factor MYB17 OS=Arabidopsis thaliana OX=3702 GN=MYB17 PE=1 SV=1;	PF00249.34;PF13921.9	Myb_DNA-binding;Myb_DNA-bind_6	Myb-like DNA-binding domain;Myb-like DNA-binding domain
mnot00000593	6.181	2.62775	0	0	yes	up	377.1	369.98	367.51	91.87	90.02	88.51	371.53	90.1333	GO:1901700;GO:000367	BP:response to oxygen-containing compound;MF:DNA binding;	------	------	------	------	ENOG410YI71	S:Function unknown	XP_024027698.1	remorin [Morus notabilis]	sp|P93788|REMO_SOLTU;	Remorin OS=Solanum tuberosum OX=4113 PE=1 SV=1;	PF03763.16;PF03766.16	Remorin_C;Remorin_N	Remorin, C-terminal region;Remorin, N-terminal region
mnot00000599	0.02	-5.63332	1.93136667999E-7	4.05307524172E-7	yes	down	0	0.04	0.04	1.63	2.07	2.17	0.0266666666667	1.95667	GO:001602	CC:integral component of membrane;	------	------	------	------	ENOG410XT5U	S:Function unknown	XP_010105961.1	O-glucosyltransferase rumi homolog [Morus notabilis]	sp|B0X1Q4|RUMI_CULQU;	O-glucosyltransferase rumi homolog OS=Culex quinquefasciatus OX=7176 GN=CPIJ013394 PE=3 SV=1;	PF05686.15	Glyco_transf_90	Glycosyl transferase family 90
mnot00000600	0.461	-1.11731	6.66681212423E-84	5.04437883376E-83	yes	down	14.33	14.34	14.66	46.52	45.35	45.05	14.4433	45.64	GO:0016021;GO:001675	CC:integral component of membrane;MF:transferase activity, transferring glycosyl groups;	------	------	------	------	ENOG410XRQN	S:Function unknown	XP_010105960.1	FT-interacting protein 1 [Morus notabilis]	sp|Q9M2R0|FTIP3_ARATH;	FT-interacting protein 3 OS=Arabidopsis thaliana OX=3702 GN=FTIP3 PE=1 SV=1;	PF00168.33;PF08372.13;PF06398.14	C2;PRT_C;Pex24p	C2 domain;Plant phosphoribosyltransferase C-terminal;Integral peroxisomal membrane peroxin
mnot00000605	0.187	-2.42033	0	0	yes	down	21.03	22.03	21.5	161.97	168.08	170.44	21.52	166.83	GO:0016021;GO:0005634;GO:000368	CC:integral component of membrane;CC:nucleus;MF:AT DNA binding;	------	------	------	------	ENOG410YDXW	S:Function unknown	XP_024027686.1	AT-hook motif nuclear-localized protein 9 [Morus notabilis]	sp|Q8L7L5|AHL11_ARATH;	AT-hook motif nuclear-localized protein 11 OS=Arabidopsis thaliana OX=3702 GN=AHL11 PE=2 SV=1;	PF03479.18	PCC	Plants and Prokaryotes Conserved
mnot00000606	0.453	-1.14158	2.87968081515E-5	5.3122993008E-5	yes	down	5.39	4.16	4.84	15.25	18.3	13.05	4.79667	15.5333	------	------	------	------	------	------	------	------	EXC06833.1	hypothetical protein L484_017299 [Morus notabilis]	------	------	------	------	------
mnot00000615	2.054	1.03824	1.17555980083E-41	5.58544087052E-41	yes	up	34.92	34.34	33.02	22.83	24.82	24.36	34.0933	24.0033	GO:0042548;GO:0016021;GO:000524	BP:regulation of photosynthesis, light reaction;CC:integral component of membrane;MF:voltage-gated chloride channel activity;	K08994	yneE, BEST	------	------	COG3781	S:Function unknown	XP_010105942.1	UPF0187 protein At3g61320, chloroplastic [Morus notabilis]	sp|Q9M2D2|YU88_ARATH;	UPF0187 protein At3g61320, chloroplastic OS=Arabidopsis thaliana OX=3702 GN=At3g61320 PE=2 SV=2;	PF01062.24	Bestrophin	Bestrophin, RFP-TM, chloride channel
mnot00000622	2.297	1.19973	7.05451401858E-106	6.34607903467E-105	yes	up	60.63	65.22	63.56	41.09	39.29	39.87	63.1367	40.0833	GO:0000272;GO:0016161;GO:010222	BP:polysaccharide catabolic process;MF:beta-amylase activity;MF:amylopectin maltohydrolase activity;	K01177	E3.2.1.2	map00500	Starch and sucrose metabolism	ENOG410XNXS	G:Carbohydrate transport and metabolism	XP_010105936.1	beta-amylase 2, chloroplastic [Morus notabilis]	sp|O65258|BAM2_ARATH;	Beta-amylase 2, chloroplastic OS=Arabidopsis thaliana OX=3702 GN=BAM2 PE=1 SV=2;	PF01373.20	Glyco_hydro_14	Glycosyl hydrolase family 14
mnot00000624	0.129	-2.9586	2.72378293494E-114	2.6149135769E-113	yes	down	2.26	2.28	2.29	26.85	25.46	25.23	2.27667	25.8467	GO:0005634;GO:004698	CC:nucleus;MF:protein dimerization activity;	------	------	------	------	ENOG410Z2WK	K:Transcription	XP_010105934.1	transcription factor EGL1 [Morus notabilis]	sp|Q9FN69|GL3_ARATH;	Transcription factor GLABRA 3 OS=Arabidopsis thaliana OX=3702 GN=GL3 PE=1 SV=1;	PF14215.9	bHLH-MYC_N	bHLH-MYC and R2R3-MYB transcription factors N-terminal
mnot00000626	0.47	-1.09011	0.00248479519424	0.00392171113886	yes	down	1.41	2.29	1.33	6.03	4.89	4.96	1.67667	5.29333	GO:0016021;GO:000827	CC:integral component of membrane;MF:zinc ion binding;	------	------	------	------	COG0123;COG0123	B:Chromatin structure and dynamics;Q:Secondary metabolites biosynthesis, transport and catabolism	EXC06814.1	hypothetical protein L484_017280 [Morus notabilis]	------	------	PF02588.18	YitT_membrane	Uncharacterised 5xTM membrane BCR, YitT family COG1284
mnot00000628	0.256	-1.96485	0.0204279221706	0.0292637666776	yes	down	0	0.37	0.88	2.6	2.44	1.71	0.416667	2.25	GO:0016021;GO:000573	CC:integral component of membrane;CC:mitochondrion;	------	------	------	------	ENOG4111F9W	S:Function unknown	XP_024027693.1	protein FMP32, mitochondrial [Morus notabilis]	------	------	PF07798.14	CCDC90-like	Coiled-coil domain-containing protein 90-like
mnot00000630	0.102	-3.29975	5.41630099759E-31	2.15873932952E-30	yes	down	0.76	0.79	0.38	8.79	9.1	9.86	0.643333	9.25	GO:0009536;GO:000508	CC:plastid;MF:guanyl-nucleotide exchange factor activity;	------	------	------	------	ENOG410Y9NY	S:Function unknown	XP_010105928.1	rop guanine nucleotide exchange factor 3 [Morus notabilis]	sp|Q9LQ89|ROGF2_ARATH;	Rop guanine nucleotide exchange factor 2 OS=Arabidopsis thaliana OX=3702 GN=ROPGEF2 PE=1 SV=2;	PF03759.16	PRONE	PRONE
mnot00000633	2.221	1.15095	4.73256330338E-132	5.10396953896E-131	yes	up	32.93	32.84	32.86	21.53	21.4	22	32.8767	21.6433	------	------	------	------	------	------	ENOG410YE0M	S:Function unknown	EXC06806.1	hypothetical protein L484_017272 [Morus notabilis]	sp|F4HSD5|TRM32_ARATH;	Protein TRM32 OS=Arabidopsis thaliana OX=3702 GN=TRM32 PE=2 SV=1;	PF14309.9;PF12552.11	DUF4378;DUF3741	Domain of unknown function;Protein of unknown function
mnot00000643	2.507	1.32601	1.30173605406E-192	1.9544418261E-191	yes	up	165.13	147.33	158.29	89.72	94.33	89.31	156.917	91.12	GO:0010143;GO:0016021;GO:0016020;GO:0016791;GO:0090447;GO:001674	BP:cutin biosynthetic process;CC:integral component of membrane;CC:membrane;MF:phosphatase activity;MF:glycerol-3-phosphate 2-O-acyltransferase activity;MF:transferase activity, transferring acyl groups;	K13508	GPAT	map00564;map00561	Glycerophospholipid metabolism;Glycerolipid metabolism	ENOG4111C4N	I:Lipid transport and metabolism	PON92098.1	Phospholipid/glycerol acyltransferase [Trema orientale]	sp|Q5XF03|GPAT8_ARATH;	Probable glycerol-3-phosphate acyltransferase 8 OS=Arabidopsis thaliana OX=3702 GN=GPAT8 PE=2 SV=1;	PF12710.10;PF01553.24	HAD;Acyltransferase	haloacid dehalogenase-like hydrolase;Acyltransferase
mnot00000645	4.001	2.00049	0	0	yes	up	284.92	296.97	288.23	103.97	108.09	105.02	290.04	105.693	GO:0010028;GO:0009706;GO:0016021;GO:0015229;GO:000531	BP:xanthophyll cycle;CC:chloroplast inner membrane;CC:integral component of membrane;MF:L-ascorbic acid transporter activity;MF:inorganic phosphate transmembrane transporter activity;	K08193	SLC17A	------	------	ENOG410XPWC	G:Carbohydrate transport and metabolism	EXB30874.1	putative anion transporter 2 [Morus notabilis]	sp|Q8GX78|ANTR2_ARATH;	Ascorbate transporter, chloroplastic OS=Arabidopsis thaliana OX=3702 GN=PHT4;4 PE=1 SV=1;	PF07690.19;PF05977.16	MFS_1;MFS_3	Major Facilitator Superfamily;Transmembrane secretion effector
mnot00000648	3.794	1.92358	1.21866089398E-104	1.08455720564E-103	yes	up	118.15	124.84	124.75	42.77	48.81	41.73	122.58	44.4367	GO:0035493;GO:0000323;GO:0005768;GO:000014	BP:SNARE complex assembly;CC:lytic vacuole;CC:endosome;MF:SNARE binding;	------	------	------	------	ENOG410XT6I	S:Function unknown	EXB30869.1	hypothetical protein L484_012399 [Morus notabilis]	------	------	------	------	------
mnot00000650	0.306	-1.71056	2.81157874228E-27	1.04326520379E-26	yes	down	6.78	5.33	7.48	33.61	28.63	31.5	6.53	31.2467	GO:0006457;GO:000578	BP:protein folding;CC:endoplasmic reticulum;	K25366	MESD, BOCA	------	------	ENOG4111T0Q	S:Function unknown	XP_010087944.1	uncharacterized protein LOC21395614 [Morus notabilis]	------	------	PF10185.12	Mesd	Chaperone for wingless signalling and trafficking of LDL receptor
mnot00000651	0.07	-3.84514	6.87008684556E-6	1.32268000085E-5	yes	down	0.11	0	0.11	1.64	1.28	1.48	0.0733333333333	1.46667	GO:0009058;GO:0030639;GO:001674	BP:biosynthetic process;BP:polyketide biosynthetic process;MF:transferase activity, transferring acyl groups other than amino-acyl groups;	K00660	CHS	map04712;map00960;map00941	Circadian rhythm - plant;Tropane, piperidine and pyridine alkaloid biosynthesis;Flavonoid biosynthesis	COG3424	Q:Secondary metabolites biosynthesis, transport and catabolism	XP_024023990.1	chalcone synthase 2 [Morus notabilis]	sp|Q9FSB8|CHS2_RUTGR;	Chalcone synthase 2 OS=Ruta graveolens OX=37565 GN=CHS2 PE=2 SV=1;	PF00195.22;PF02797.18;PF08541.13;PF08392.15;PF08545.13	Chal_sti_synt_N;Chal_sti_synt_C;ACP_syn_III_C;FAE1_CUT1_RppA;ACP_syn_III	Chalcone and stilbene synthases, N-terminal domain;Chalcone and stilbene synthases, C-terminal domain;3-Oxoacyl-[acyl-carrier-protein;FAE1/Type III polyketide synthase-like protein;3-Oxoacyl-[acyl-carrier-protein
mnot00000654	3.032	1.60021	1.38850134445E-239	2.49110414591E-238	yes	up	164.87	171.43	170.36	84.83	80	79.36	168.887	81.3967	GO:0019499;GO:0006535;GO:0019344;GO:0005737;GO:0005739;GO:0004124;GO:005001	BP:cyanide metabolic process;BP:cysteine biosynthetic process from serine;BP:cysteine biosynthetic process;CC:cytoplasm;CC:mitochondrion;MF:cysteine synthase activity;MF:L-3-cyanoalanine synthase activity;	K13034	ATCYSC1	map00460;map00270;map00920	Cyanoamino acid metabolism;Cysteine and methionine metabolism;Sulfur metabolism	COG0031	E:Amino acid transport and metabolism	EXB30864.1	Cysteine synthase [Morus notabilis]	sp|Q1KLZ2|CAS1_MALDO;	L-3-cyanoalanine synthase 1, mitochondrial OS=Malus domestica OX=3750 GN=CAS1 PE=1 SV=1;	PF00291.28	PALP	Pyridoxal-phosphate dependent enzyme
mnot00000663	2.891	1.53179	5.80541054968E-8	1.24840456249E-7	yes	up	5.4	4.82	5.8	2.22	2.89	3.44	5.34	2.85	GO:000372	MF:RNA helicase activity;	------	------	------	------	------	------	EXB40232.1	hypothetical protein L484_003944 [Morus notabilis]	------	------	------	------	------
mnot00000665	0.274	-1.87007	1.54997185899E-6	3.09557760007E-6	yes	down	0.31	0.24	0.44	1.79	1.74	1.79	0.33	1.77333	GO:0006468;GO:1990961;GO:0051607;GO:0048544;GO:0005737;GO:0016021;GO:0005634;GO:0003743;GO:0008270;GO:0030246;GO:0004674;GO:0003723;GO:0042910;GO:0004672;GO:0106310;GO:0015297;GO:000552	BP:protein phosphorylation;BP:drug transmembrane export;BP:defense response to virus;BP:recognition of pollen;CC:cytoplasm;CC:integral component of membrane;CC:nucleus;MF:translation initiation factor activity;MF:zinc ion binding;MF:carbohydrate binding;MF:protein serine/threonine kinase activity;MF:RNA binding;MF:xenobiotic transporter activity;MF:protein kinase activity;MF:old GO;MF:antiporter …	------	------	------	------	COG0515;COG0534	T:Signal transduction mechanisms;V:Defense mechanisms	XP_024032198.1	LOW QUALITY PROTEIN: G-type lectin S-receptor-like serine/threonine-protein kinase SD2-2 [Morus notabilis]	sp|Q39203|SD22_ARATH;	G-type lectin S-receptor-like serine/threonine-protein kinase SD2-2 OS=Arabidopsis thaliana OX=3702 GN=SD22 PE=1 SV=1;	PF00069.28;PF07714.20;PF00954.23;PF01453.27;PF03109.19	Pkinase;PK_Tyr_Ser-Thr;S_locus_glycop;B_lectin;ABC1	Protein kinase domain;Protein tyrosine and serine/threonine kinase;S-locus glycoprotein domain;D-mannose binding lectin;ABC1 atypical kinase-like domain
mnot00000666	2.726	1.4467	5.68890900153E-34	2.37260969535E-33	yes	up	23.02	21.89	23.06	12.53	11.71	12.42	22.6567	12.22	GO:0016874;GO:000827	MF:ligase activity;MF:zinc ion binding;	------	------	------	------	ENOG41121N2	O:Posttranslational modification, protein turnover, chaperones	XP_010112939.1	probable E3 ubiquitin-protein ligase RHB1A [Morus notabilis]	sp|Q2HIJ8|RHB1A_ARATH;	Probable E3 ubiquitin-protein ligase RHB1A OS=Arabidopsis thaliana OX=3702 GN=RHB1A PE=2 SV=1;	PF13639.9;PF12678.10;PF13923.9;PF14634.9;PF00097.28;PF13445.9;PF17123.8;PF12861.10;PF13920.9	zf-RING_2;zf-rbx1;zf-C3HC4_2;zf-RING_5;zf-C3HC4;zf-RING_UBOX;zf-RING_11;zf-ANAPC11;zf-C3HC4_3	Ring finger domain;RING-H2 zinc finger domain;Zinc finger, C3HC4 type;zinc-RING finger domain;Zinc finger, C3HC4 type;RING-type zinc-finger;RING-like zinc finger;Anaphase-promoting complex subunit 11 RING-H2 finger;Zinc finger, C3HC4 type
mnot00000667	0.236	-2.08038	0.00141201981543	0.00227757796821	yes	down	0.17	0.16	0.12	0.58	1.09	1.12	0.15	0.93	GO:0009451;GO:000372	BP:RNA modification;MF:RNA binding;	------	------	------	------	COG0515;ENOG410Z7Z7	T:Signal transduction mechanisms;S:Function unknown	XP_010112940.1	pentatricopeptide repeat-containing protein At2g46050, mitochondrial [Morus notabilis]	sp|O82363|PP203_ARATH;	Pentatricopeptide repeat-containing protein At2g46050, mitochondrial OS=Arabidopsis thaliana OX=3702 GN=PCMP-E39 PE=3 SV=1;	PF13041.9;PF01535.23;PF12854.10;PF20431.1;PF13812.9;PF20430.1	PPR_2;PPR;PPR_1;E_motif;PPR_3;Eplus_motif	PPR repeat family;PPR repeat;PPR repeat;E motif;Pentatricopeptide repeat domain;E+ motif
mnot00000674	2.612	1.38524	0.000129701994015	0.000228222012049	yes	up	9.31	9.17	8.82	5.02	4.93	5.55	9.1	5.16667	GO:0009742;GO:0010200;GO:0016567;GO:1901371;GO:0016021;GO:0061630;GO:000827	BP:brassinosteroid mediated signaling pathway;BP:response to chitin;BP:protein ubiquitination;BP:regulation of leaf morphogenesis;CC:integral component of membrane;MF:ubiquitin protein ligase activity;MF:zinc ion binding;	K16281	RHA1	------	------	ENOG41121N2	O:Posttranslational modification, protein turnover, chaperones	XP_010112947.1	E3 ubiquitin-protein ligase RHA1B [Morus notabilis]	sp|Q9XF92|BRH1_ARATH;	Brassinosteroid-responsive RING protein 1 OS=Arabidopsis thaliana OX=3702 GN=BRH1 PE=2 SV=1;	PF13639.9;PF14634.9;PF12678.10;PF17123.8;PF13923.9;PF00097.28;PF13445.9;PF12861.10;PF13920.9;PF17120.8;PF14447.9	zf-RING_2;zf-RING_5;zf-rbx1;zf-RING_11;zf-C3HC4_2;zf-C3HC4;zf-RING_UBOX;zf-ANAPC11;zf-C3HC4_3;zf-RING_16;Prok-RING_4	Ring finger domain;zinc-RING finger domain;RING-H2 zinc finger domain;RING-like zinc finger;Zinc finger, C3HC4 type;Zinc finger, C3HC4 type;RING-type zinc-finger;Anaphase-promoting complex subunit 11 RING-H2 finger;Zinc finger, C3HC4 type;RING/Ubox like zinc-binding domain;Prokaryotic RING finger family 4
mnot00000680	0.463	-1.11174	1.18255611748E-5	2.23957971476E-5	yes	down	1.27	1.51	1.7	4.71	4.86	4.58	1.49333	4.71667	GO:0016021;GO:0008375;GO:001649	CC:integral component of membrane;MF:acetylglucosaminyltransferase activity;MF:oxidoreductase activity;	------	------	------	------	ENOG410YRJG	S:Function unknown	XP_010112954.1	uncharacterized protein LOC21404330 [Morus notabilis]	------	------	PF04646.15;PF02434.19	DUF604;Fringe	Protein of unknown function, DUF604;Fringe-like
mnot00000683	0.187	-2.42068	5.1295324564E-228	8.85434083074E-227	yes	down	12.89	11.98	12.17	94.36	97.1	97.94	12.3467	96.4667	GO:0005975;GO:000465	BP:carbohydrate metabolic process;MF:polygalacturonase activity;	------	------	------	------	COG5434	M:Cell wall/membrane/envelope biogenesis	XP_024032201.1	LOW QUALITY PROTEIN: probable polygalacturonase [Morus notabilis]	sp|A7PZL3|PGLR_VITVI;	Probable polygalacturonase OS=Vitis vinifera OX=29760 GN=GSVIVT00026920001 PE=1 SV=1;	PF00295.20;PF12708.10	Glyco_hydro_28;Pectate_lyase_3	Glycosyl hydrolases family 28;Pectate lyase superfamily protein
mnot00000685	2.405	1.26599	4.82137105803E-289	1.03819467001E-287	yes	up	296.85	295.33	300.97	176.16	178.13	188.31	297.717	180.867	GO:0048367;GO:0048364;GO:0006468;GO:0004707;GO:000552	BP:shoot system development;BP:root development;BP:protein phosphorylation;MF:MAP kinase activity;MF:ATP binding;	------	------	------	------	ENOG410YDX5	S:Function unknown	XP_010112960.1	protein BPS1, chloroplastic [Morus notabilis]	sp|Q9LMM6|BPS1_ARATH;	Protein BPS1, chloroplastic OS=Arabidopsis thaliana OX=3702 GN=BPS1 PE=2 SV=1;	PF05633.14;PF03087.17	ROH1-like;BPS1	Protein ROH1-like;Protein BPS1
mnot00000691	5.965	2.57647	8.2398168052E-5	0.000147195607598	yes	up	2.33	3.21	5.51	1.49	0.93	0.27	3.68333	0.896667	------	------	------	------	------	------	ENOG4111SR7	S:Function unknown	XP_024032205.1	uncharacterized protein LOC21404341 [Morus notabilis]	------	------	------	------	------
mnot00000692	5.528	2.46685	0	0	yes	up	163.29	155.33	149.48	40.03	41.01	43.03	156.033	41.3567	------	------	------	------	------	------	ENOG4111SR7	S:Function unknown	XP_024032205.1	uncharacterized protein LOC21404341 [Morus notabilis]	------	------	PF10184.12	DUF2358	Uncharacterized conserved protein
mnot00000693	0.253	-1.98101	7.59856483086E-45	3.76350133395E-44	yes	down	5.25	7.07	7.98	40.6	40.11	39.71	6.76667	40.14	GO:0005840;GO:0005762;GO:000373	CC:ribosome;CC:mitochondrial large ribosomal subunit;MF:structural constituent of ribosome;	K17427	MRPL46	------	------	ENOG4111HSF	S:Function unknown	XP_010112966.1	39S ribosomal protein L46, mitochondrial [Morus notabilis]	sp|Q9EQI8|RM46_MOUSE;	39S ribosomal protein L46, mitochondrial OS=Mus musculus OX=10090 GN=Mrpl46 PE=1 SV=1;	------	------	------
mnot00000696	51.045	5.6737	6.94981830895E-92	5.66370250695E-91	yes	up	15.82	17.91	17.21	0.32	0.58	0.55	16.98	0.483333	GO:0016021;GO:001674	CC:integral component of membrane;MF:transferase activity;	K10532	HGSNAT	map00531	Glycosaminoglycan degradation	COG4299	S:Function unknown	EXC35128.1	hypothetical protein L484_021490 [Morus notabilis]	sp|Q3UDW8|HGNAT_MOUSE;	Heparan-alpha-glucosaminide N-acetyltransferase OS=Mus musculus OX=10090 GN=Hgsnat PE=1 SV=2;	------	------	------
mnot00000697	0.233	-2.10148	1.13387572091E-51	6.12638524568E-51	yes	down	8.08	7.06	6.99	43.04	49.02	47.14	7.37667	46.4	GO:0042546;GO:0071555;GO:0010411;GO:0016021;GO:0048046;GO:0016762;GO:000455	BP:cell wall biogenesis;BP:cell wall organization;BP:xyloglucan metabolic process;CC:integral component of membrane;CC:apoplast;MF:xylogluca;MF:hydrolase activity, hydrolyzing O-glycosyl compounds;	K08235	E2.4.1.207	------	------	ENOG4110JM4	G:Carbohydrate transport and metabolism	XP_010112970.1	probable xyloglucan endotransglucosylase/hydrolase protein B [Morus notabilis]	sp|Q8GZD5|XTH34_POPPZ;	Xyloglucan endotransglucosylase protein 34 OS=Populus tremula x Populus tremuloides OX=47664 GN=XTH16-34 PE=1 SV=1;	PF00722.24;PF06955.15	Glyco_hydro_16;XET_C	Glycosyl hydrolases family 16;Xyloglucan endo-transglycosylase
mnot00000700	3.759	1.91031	9.68428516522E-67	6.20228407219E-66	yes	up	87.36	85.28	93.63	36.47	33.4	34.72	88.7567	34.8633	GO:0006468;GO:0009640;GO:0004672;GO:000552	BP:protein phosphorylation;BP:photomorphogenesis;MF:protein kinase activity;MF:ATP binding;	------	------	------	------	ENOG410XS0B	T:Signal transduction mechanisms	XP_024032186.1	protein SPA1-RELATED 3 isoform X3 [Morus notabilis]	sp|Q94BM7|SPA4_ARATH;	Protein SPA1-RELATED 4 OS=Arabidopsis thaliana OX=3702 GN=SPA4 PE=1 SV=1;	------	------	------
mnot00000701	2.922	1.54686	0	0	yes	up	136.05	142	140.34	68.69	68.57	71.4	139.463	69.5533	GO:0006468;GO:0009640;GO:0005524;GO:000467	BP:protein phosphorylation;BP:photomorphogenesis;MF:ATP binding;MF:protein kinase activity;	------	------	------	------	ENOG410XS0B	T:Signal transduction mechanisms	XP_024032184.1	protein SPA1-RELATED 3 isoform X1 [Morus notabilis]	sp|Q9LJR3|SPA3_ARATH;	Protein SPA1-RELATED 3 OS=Arabidopsis thaliana OX=3702 GN=SPA3 PE=1 SV=1;	PF00400.35;PF00069.28	WD40;Pkinase	WD domain, G-beta repeat;Protein kinase domain
mnot00000709	20.284	4.34227	0	0	yes	up	2692.63	2723.45	2865.35	203.22	201.92	196.77	2760.48	200.637	GO:0006878;GO:0005507;GO:000827	BP:cellular copper ion homeostasis;MF:copper ion binding;MF:zinc ion binding;	------	------	------	------	ENOG410YZRT	S:Function unknown	EXC35138.1	Metallothionein-like protein type 3 [Morus notabilis]	sp|O24059|MT3_MALDO;	Metallothionein-like protein type 3 OS=Malus domestica OX=3750 GN=MT2 PE=3 SV=1;	------	------	------
mnot00000714	3.663	1.87304	3.62391597033E-62	2.21496243359E-61	yes	up	164.01	162.18	169.23	61.89	69.11	70.23	165.14	67.0767	GO:0016021;GO:0005829;GO:0009507;GO:0003743;GO:0019843;GO:0003723;GO:004302	CC:integral component of membrane;CC:cytosol;CC:chloroplast;MF:translation initiation factor activity;MF:rRNA binding;MF:RNA binding;MF:ribosome binding;	K02518	infA	------	------	COG0361	J:Translation, ribosomal structure and biogenesis	XP_010092517.1	uncharacterized protein LOC21386482 [Morus notabilis]	sp|Q0G9S7|IF1C_DAUCA;	Translation initiation factor IF-1, chloroplastic OS=Daucus carota OX=4039 GN=infA PE=3 SV=1;	PF01176.22	eIF-1a	Translation initiation factor 1A / IF-1
mnot00000715	0.062	-4.0175	3.58167996424E-5	6.55300578758E-5	yes	down	0	0.44	0.95	12.06	11.36	9.57	0.463333	10.9967	------	------	------	------	------	------	------	------	EXB51376.1	hypothetical protein L484_002928 [Morus notabilis]	------	------	------	------	------
mnot00000722	2.895	1.53369	0	0	yes	up	660.17	675.01	649.01	332.07	338.54	333.99	661.397	334.867	GO:0005737;GO:0016671;GO:0015035;GO:001649	CC:cytoplasm;MF:oxidoreductase activity, acting on a sulfur group of donors, disulfide as acceptor;MF:protein disulfide oxidoreductase activity;MF:oxidoreductase activity;	K03671	trxA	------	------	COG0526	O:Posttranslational modification, protein turnover, chaperones	XP_010092509.1	thioredoxin [Morus notabilis]	sp|Q9SEU6|TRXM4_ARATH;	Thioredoxin M4, chloroplastic OS=Arabidopsis thaliana OX=3702 GN=At3g15360 PE=2 SV=2;	PF00085.23;PF13098.9;PF13905.9;PF14595.9;PF08534.13;PF04756.16	Thioredoxin;Thioredoxin_2;Thioredoxin_8;Thioredoxin_9;Redoxin;OST3_OST6	Thioredoxin;Thioredoxin-like domain;Thioredoxin-like;Thioredoxin;Redoxin;OST3 / OST6 family, transporter family
mnot00000734	2.491	1.31668	8.03579504088E-7	1.62799475572E-6	yes	up	2.65	2.79	2.97	1.46	1.37	2.1	2.80333	1.64333	GO:0006355;GO:0048731;GO:000367	BP:regulation of transcription, DNA-templated;BP:system development;MF:DNA binding;	------	------	------	------	ENOG4111FG3	K:Transcription	XP_010089502.1	NAC transcription factor 56 [Morus notabilis]	sp|Q9LD44|NAC56_ARATH;	NAC transcription factor 56 OS=Arabidopsis thaliana OX=3702 GN=NAC056 PE=2 SV=1;	PF02365.18	NAM	No apical meristem
mnot00000735	10.769	3.42875	4.36703047122E-113	4.14672938048E-112	yes	up	21.36	21.06	23.5	3.46	2.41	3	21.9733	2.95667	GO:0006355;GO:000367	BP:regulation of transcription, DNA-templated;MF:DNA binding;	------	------	------	------	ENOG4111FG3	K:Transcription	XP_010089503.1	NAC domain-containing protein 72 [Morus notabilis]	sp|A0A3Q7HH64|JA2L_SOLLC;	NAC domain-containing protein JA2L OS=Solanum lycopersicum OX=4081 GN=JA2L PE=2 SV=1;	PF02365.18	NAM	No apical meristem
mnot00000744	0.358	-1.48391	0	0	yes	down	168.56	168.64	168.28	749.5	728.59	733.51	168.493	737.2	GO:0015995;GO:0006364;GO:0015979;GO:0009507;GO:0016630;GO:001984	BP:chlorophyll biosynthetic process;BP:rRNA processing;BP:photosynthesis;CC:chloroplast;MF:protochlorophyllide reductase activity;MF:rRNA binding;	K20241	WDR44, RAB11BP	------	------	ENOG410XQPJ	S:Function unknown	KAF3442124.1	hypothetical protein FNV43_RR16040 [Rhamnella rubrinervis]	sp|Q41249|PORA_CUCSA;	Protochlorophyllide reductase, chloroplastic OS=Cucumis sativus OX=3659 GN=PORA PE=2 SV=1;	PF00400.35;PF00106.28;PF13561.9;PF08659.13	WD40;adh_short;adh_short_C2;KR	WD domain, G-beta repeat;short chain dehydrogenase;Enoyl;KR domain
mnot00000746	0.222	-2.17027	5.62009381385E-116	5.46119065373E-115	yes	down	16.86	17.22	14.67	76.63	88.77	77.46	16.25	80.9533	GO:0006364;GO:001984	BP:rRNA processing;MF:rRNA binding;	K14820	BRX1, BRIX1	------	------	COG5154	J:Translation, ribosomal structure and biogenesis	XP_010099008.1	ribosome biogenesis protein BRX1 homolog 1 [Morus notabilis]	sp|Q9C928|BRX12_ARATH;	Ribosome biogenesis protein BRX1 homolog 2 OS=Arabidopsis thaliana OX=3702 GN=BRIX1-2 PE=2 SV=1;	PF04427.21	Brix	Brix domain
mnot00000747	0.062	-4.01988	9.35346648594E-172	1.26539511619E-170	yes	down	3.46	3.31	3.27	78.59	79.87	79.72	3.34667	79.3933	GO:001678	MF:hydrolase activity;	------	------	------	------	ENOG410YD56	S:Function unknown	XP_010099007.1	stem-specific protein TSJT1 [Morus notabilis]	sp|P24805|TSJT1_TOBAC;	Stem-specific protein TSJT1 OS=Nicotiana tabacum OX=4097 GN=TSJT1 PE=2 SV=1;	PF12481.11;PF13537.9	DUF3700;GATase_7	Aluminium induced protein;Glutamine amidotransferase domain
mnot00000748	0.045	-4.4611	2.36239997003E-49	1.23865852167E-48	yes	down	0.72	0.38	0.5	16.87	17.56	17.18	0.533333	17.2033	GO:0006468;GO:0050790;GO:0042149;GO:0005737;GO:0005634;GO:0031588;GO:0019887;GO:0016208;GO:001990	BP:protein phosphorylation;BP:regulation of catalytic activity;BP:cellular response to glucose starvation;CC:cytoplasm;CC:nucleus;CC:nucleotide-activated protein kinase complex;MF:protein kinase regulator activity;MF:AMP binding;MF:protein kinase binding;	------	------	------	------	ENOG4111QFC	S:Function unknown	XP_010099005.1	CBS domain-containing protein CBSX5 [Morus notabilis]	sp|Q84WQ5|CBSX5_ARATH;	CBS domain-containing protein CBSX5 OS=Arabidopsis thaliana OX=3702 GN=CBSX5 PE=2 SV=2;	PF00571.31	CBS	CBS domain
mnot00000758	3.692	1.8844	9.13632181447E-198	1.40592129015E-196	yes	up	46.31	43.27	45.99	17.32	18.74	16.97	45.19	17.6767	GO:0006952;GO:0009607;GO:0016021;GO:000551	BP:defense response;BP:response to biotic stimulus;CC:integral component of membrane;MF:calmodulin binding;	K08472	MLO	------	------	ENOG410XR5S	D:Cell cycle control, cell division, chromosome partitioning	XP_024023078.1	MLO-like protein 14 [Morus notabilis]	sp|Q94KB1|MLO14_ARATH;	MLO-like protein 14 OS=Arabidopsis thaliana OX=3702 GN=MLO14 PE=2 SV=1;	PF03094.18	Mlo	Mlo family
mnot00000764	0.361	-1.471	7.69332553615E-59	4.5120505741E-58	yes	down	7.36	7.56	7.92	31.67	30.2	30.46	7.61333	30.7767	GO:0055085;GO:0016020;GO:0016021;GO:0005886;GO:002285	BP:transmembrane transport;CC:membrane;CC:integral component of membrane;CC:plasma membrane;MF:transmembrane transporter activity;	K15377	SLC44A2_4_5	------	------	ENOG410XS0P	S:Function unknown	XP_024023073.1	choline transporter protein 1 [Morus notabilis]	sp|Q94AN2|CHER1_ARATH;	Choline transporter protein 1 OS=Arabidopsis thaliana OX=3702 GN=CHER1 PE=1 SV=1;	PF04515.15	Choline_transpo	Plasma-membrane choline transporter
mnot00000769	3.535	1.82179	4.4276399039E-26	1.60648807203E-25	yes	up	7.82	8.63	8.46	3.33	3.81	3.15	8.30333	3.43	GO:000563	CC:nucleus;	------	------	------	------	------	------	XP_024023100.1	uncharacterized protein LOC21408334 [Morus notabilis]	------	------	PF05641.15;PF03735.17	Agenet;ENT	Agenet domain;ENT domain
mnot00000775	0.392	-1.3523	0.0294058269232	0.0413422	yes	down	2.28	3.43	3.06	8.74	13.91	10.51	2.92333	11.0533	------	------	------	------	------	------	------	------	XP_010098983.1	uncharacterized protein LOC21408329 [Morus notabilis]	------	------	------	------	------
mnot00000785	3.362	1.74912	7.70004122611E-95	6.41714798395E-94	yes	up	46.93	51.9	50.24	21.33	22.39	21.16	49.69	21.6267	------	------	------	------	------	------	COG5474	S:Function unknown	XP_010098973.1	protein CHLORORESPIRATORY REDUCTION 6, chloroplastic [Morus notabilis]	sp|O82258|CRR6_ARATH;	Protein CHLORORESPIRATORY REDUCTION 6, chloroplastic OS=Arabidopsis thaliana OX=3702 GN=CRR6 PE=2 SV=1;	PF08847.14	Crr6	Chlororespiratory reduction 6
mnot00000786	0.311	-1.68288	4.44832457928E-17	1.31410921946E-16	yes	down	1.53	1.35	1.5	6.04	6.53	7.58	1.46	6.71667	GO:000827	MF:zinc ion binding;	------	------	------	------	ENOG410Z7Z7	S:Function unknown	XP_010098972.2	pentatricopeptide repeat-containing protein At1g31430 [Morus notabilis]	sp|Q9C866|PPR65_ARATH;	Pentatricopeptide repeat-containing protein At1g31430 OS=Arabidopsis thaliana OX=3702 GN=PCMP-E55 PE=2 SV=1;	PF01535.23;PF13041.9;PF12854.10;PF13812.9;PF20431.1	PPR;PPR_2;PPR_1;PPR_3;E_motif	PPR repeat;PPR repeat family;PPR repeat;Pentatricopeptide repeat domain;E motif
mnot00000790	4.128	2.04534	0	0	yes	up	206.15	198.37	207.21	74.68	71.8	68.62	203.91	71.7	GO:011016	CC:cellular anatomical entity;	------	------	------	------	ENOG410XT9U	S:Function unknown	XP_024023086.1	uncharacterized protein LOC21408316 [Morus notabilis]	sp|Q9SR77|HBPL1_ARATH;	Heme-binding-like protein At3g10130, chloroplastic OS=Arabidopsis thaliana OX=3702 GN=At3g10130 PE=1 SV=1;	PF04832.15;PF10184.12	SOUL;DUF2358	SOUL heme-binding protein;Uncharacterized conserved protein
mnot00000792	14.202	3.82803	7.29754506455E-90	5.82798936883E-89	yes	up	827.23	833.63	885.16	74.74	113.83	74.21	848.673	87.5933	------	------	------	------	------	------	------	------	EXB76271.1	hypothetical protein L484_025627 [Morus notabilis]	------	------	------	------	------
mnot00000794	92.239	6.52731	2.86451991033E-7	5.95197054634E-7	yes	up	279.08	253.72	156.03	11.96	0	0	229.61	3.98667	------	------	------	------	------	------	------	------	EXB76269.1	hypothetical protein L484_025625 [Morus notabilis]	------	------	------	------	------
mnot00000801	14.427	3.85068	1.78200094119E-147	2.10573111218E-146	yes	up	58.26	58.76	60.57	7.69	7.69	11.93	59.1967	9.10333	GO:0051607;GO:0031047;GO:1990904;GO:0016740;GO:000367	BP:defense response to virus;BP:gene silencing by RNA;CC:ribonucleoprotein complex;MF:transferase activity;MF:nucleic acid binding;	K11593	ELF2C, AGO	------	------	ENOG410XP07	J:Translation, ribosomal structure and biogenesis	EXB76263.1	Protein argonaute 1C [Morus notabilis]	sp|Q69VD5|PNH1_ORYSJ;	Protein argonaute PNH1 OS=Oryza sativa subsp. japonica OX=39947 GN=PHN1 PE=2 SV=1;	PF02171.20;PF08699.13;PF16487.8;PF16486.8;PF02170.25	Piwi;ArgoL1;ArgoMid;ArgoN;PAZ	Piwi domain;Argonaute linker 1 domain;Mid domain of argonaute;N-terminal domain of argonaute;PAZ domain
mnot00000804	3.485	1.80134	1.54764824053E-18	4.76082761826E-18	yes	up	5.38	5.34	6.17	1.74	2.7	2.62	5.63	2.35333	GO:0005634;GO:0003700;GO:000367	CC:nucleus;MF:transcription factor activity, sequence-specific DNA binding;MF:DNA binding;	------	------	------	------	ENOG410Y953	S:Function unknown	XP_010098958.1	myb family transcription factor EFM [Morus notabilis]	sp|Q9ZQ85|EFM_ARATH;	Myb family transcription factor EFM OS=Arabidopsis thaliana OX=3702 GN=EFM PE=1 SV=2;	PF00249.34	Myb_DNA-binding	Myb-like DNA-binding domain
mnot00000806	2.082	1.0583	1.50958815027E-15	4.2666537665E-15	yes	up	8.53	7.71	7.22	5.46	5.55	5.41	7.82	5.47333	GO:0009451;GO:0043231;GO:000372	BP:RNA modification;CC:intracellular membrane-bounded organelle;MF:RNA binding;	------	------	------	------	ENOG410Z7Z7	S:Function unknown	XP_024023107.1	pentatricopeptide repeat-containing protein At5g55740, chloroplastic [Morus notabilis]	sp|Q9FM64|PP431_ARATH;	Pentatricopeptide repeat-containing protein At5g55740, chloroplastic OS=Arabidopsis thaliana OX=3702 GN=CRR21 PE=2 SV=1;	PF01535.23;PF13041.9;PF12854.10;PF13812.9;PF20431.1;PF17177.7;PF20430.1	PPR;PPR_2;PPR_1;PPR_3;E_motif;PPR_long;Eplus_motif	PPR repeat;PPR repeat family;PPR repeat;Pentatricopeptide repeat domain;E motif;Pentacotripeptide-repeat region of PRORP;E+ motif
mnot00000812	2.923	1.54753	2.04292076316E-192	3.06246140714E-191	yes	up	52.53	55.43	55.09	26.9	27.65	26.46	54.35	27.0033	GO:0016021;GO:000371	CC:integral component of membrane;MF:transcription corepressor activity;	------	------	------	------	ENOG410XP3K	S:Function unknown	XP_024023061.1	transcriptional corepressor LEUNIG isoform X2 [Morus notabilis]	sp|Q9FUY2|LEUNG_ARATH;	Transcriptional corepressor LEUNIG OS=Arabidopsis thaliana OX=3702 GN=LUG PE=1 SV=2;	PF00400.35;PF08513.14	WD40;LisH	WD domain, G-beta repeat;LisH
mnot00000823	2.35	1.23268	6.47887373527E-92	5.28215842906E-91	yes	up	72.24	82.95	86.38	46.84	52.2	50.2	80.5233	49.7467	GO:0006355;GO:0009734;GO:0005634;GO:0000159;GO:001988	BP:regulation of transcription, DNA-templated;BP:auxin-activated signaling pathway;CC:nucleus;CC:protein phosphatase type 2A complex;MF:protein phosphatase regulator activity;	K14484	IAA	map04075	Plant hormone signal transduction	ENOG410YGIK	S:Function unknown	XP_024023096.1	auxin-responsive protein IAA1 [Morus notabilis]	sp|Q5VRD1|IAA1_ORYSJ;	Auxin-responsive protein IAA1 OS=Oryza sativa subsp. japonica OX=39947 GN=IAA1 PE=2 SV=1;	PF02309.19	AUX_IAA	AUX/IAA family
mnot00000824	2.018	1.01316	6.59012973458E-160	8.44409996714E-159	yes	up	131.64	136.77	139.48	101.02	99.67	98.35	135.963	99.68	GO:0006633;GO:0009507;GO:0000036;GO:001629	BP:fatty acid biosynthetic process;CC:chloroplast;MF:ACP phosphopantetheine attachment site binding involved in fatty acid biosynthetic process;MF:acyl-[acyl-carrier-protein] hydrolase activity;	K10781	FATB	map00061	Fatty acid biosynthesis	COG3884	I:Lipid transport and metabolism	XP_010098940.1	palmitoyl-acyl carrier protein thioesterase, chloroplastic [Morus notabilis]	sp|Q9SJE2|FATB_ARATH;	Palmitoyl-acyl carrier protein thioesterase, chloroplastic OS=Arabidopsis thaliana OX=3702 GN=FATB PE=1 SV=1;	PF01643.20;PF12590.11	Acyl-ACP_TE;Acyl-thio_N	Acyl-ACP thioesterase;Acyl-ATP thioesterase
mnot00000826	0.026	-5.26884	0.000225391324488	0.000389340022078	yes	down	0	0	0	0.38	0.29	0.63	0	0.433333	GO:0042545;GO:0045490;GO:0016021;GO:0005576;GO:0046910;GO:0030599;GO:0045330;GO:000485	BP:cell wall modification;BP:pectin catabolic process;CC:integral component of membrane;CC:extracellular region;MF:pectinesterase inhibitor activity;MF:pectinesterase activity;MF:aspartyl esterase activity;MF:enzyme inhibitor activity;	K01051	E3.1.1.11	map00040	Pentose and glucuronate interconversions	COG4677	G:Carbohydrate transport and metabolism	XP_010098938.1	pectinesterase 2 [Morus notabilis]	sp|O04887|PME2_CITSI;	Pectinesterase 2 OS=Citrus sinensis OX=2711 GN=PECS-2.1 PE=2 SV=1;	PF01095.22;PF04043.18;PF12708.10	Pectinesterase;PMEI;Pectate_lyase_3	Pectinesterase;Plant invertase/pectin methylesterase inhibitor;Pectate lyase superfamily protein
mnot00000830	0.442	-1.17869	2.09463939648E-22	7.06193764826E-22	yes	down	4.34	4.27	3.76	13.61	12.63	13.85	4.12333	13.3633	GO:0007021;GO:0007023;GO:0048487;GO:000509	BP:tubulin complex assembly;BP:post-chaperonin tubulin folding pathway;MF:beta-tubulin binding;MF:GTPase activator activity;	K21767	TBCD	------	------	COG5234;COG5234	O:Posttranslational modification, protein turnover, chaperones;Z:Cytoskeleton	XP_010098935.1	tubulin-folding cofactor D isoform X1 [Morus notabilis]	sp|Q8L5R3|TBCD_ARATH;	Tubulin-folding cofactor D OS=Arabidopsis thaliana OX=3702 GN=TFCD PE=2 SV=1;	PF12612.11	TFCD_C	Tubulin folding cofactor D C terminal
mnot00000833	0.368	-1.44255	5.22075655009E-18	1.58385012105E-17	yes	down	1.93	2.47	2.13	8.71	9.85	8.07	2.17667	8.87667	GO:0007021;GO:0007023;GO:0048487;GO:000509	BP:tubulin complex assembly;BP:post-chaperonin tubulin folding pathway;MF:beta-tubulin binding;MF:GTPase activator activity;	K21767	TBCD	------	------	COG5234;COG5234	O:Posttranslational modification, protein turnover, chaperones;Z:Cytoskeleton	XP_010098935.1	tubulin-folding cofactor D isoform X1 [Morus notabilis]	sp|Q8L5R3|TBCD_ARATH;	Tubulin-folding cofactor D OS=Arabidopsis thaliana OX=3702 GN=TFCD PE=2 SV=1;	PF12612.11	TFCD_C	Tubulin folding cofactor D C terminal
mnot00000837	0.177	-2.4983	4.43416740554E-7	9.12428965325E-7	yes	down	0.34	0.04	0.3	1.49	1.82	2.21	0.226667	1.84	GO:0016021;GO:002285	CC:integral component of membrane;MF:transmembrane transporter activity;	K14638	SLC15A3_4, PHT	------	------	COG3104	E:Amino acid transport and metabolism	XP_010098931.1	protein NRT1/ PTR FAMILY 7.3 [Morus notabilis]	sp|Q9LQL2|PTR14_ARATH;	Protein NRT1/ PTR FAMILY 7.3 OS=Arabidopsis thaliana OX=3702 GN=NPF7.3 PE=1 SV=2;	PF00854.24	PTR2	POT family
mnot00000839	3.268	1.70821	1.18166348128E-105	1.06050558003E-104	yes	up	54.18	49.11	49.49	24.61	20.8	23.12	50.9267	22.8433	GO:0009793;GO:0002949;GO:0005739;GO:0005743;GO:0061711;GO:004687	BP:embryo development ending in seed dormancy;BP:tRNA threonylcarbamoyladenosine modification;CC:mitochondrion;CC:mitochondrial inner membrane;MF:;MF:metal ion binding;	K01409	OSGEP, KAE1, QRI7	------	------	COG0533	O:Posttranslational modification, protein turnover, chaperones	XP_010098929.2	probable tRNA N6-adenosine threonylcarbamoyltransferase, mitochondrial [Morus notabilis]	sp|O22145|OSGP2_ARATH;	Probable tRNA N6-adenosine threonylcarbamoyltransferase, mitochondrial OS=Arabidopsis thaliana OX=3702 GN=GCP1 PE=2 SV=2;	PF00814.28	TsaD	tRNA N6-adenosine threonylcarbamoyltransferase
mnot00000841	0.385	-1.37843	1.68398611831E-10	4.03713791645E-10	yes	down	2.05	2.77	2.78	10.77	10.84	9.19	2.53333	10.2667	GO:0006281;GO:0140664;GO:0005524;GO:000367	BP:DNA repair;BP:old GO;MF:ATP binding;MF:DNA binding;	K10870	RAD51L2, RAD51C	map03440	Homologous recombination	COG0468	L:Replication, recombination and repair	XP_010098927.1	DNA repair protein RAD51 homolog 3 isoform X1 [Morus notabilis]	sp|Q8GXF0|RA51C_ARATH;	DNA repair protein RAD51 homolog 3 OS=Arabidopsis thaliana OX=3702 GN=RAD51C PE=1 SV=2;	PF08423.14;PF13481.9;PF06745.16;PF03796.18;PF13479.9	Rad51;AAA_25;ATPase;DnaB_C;AAA_24	Rad51;AAA domain;KaiC;DnaB-like helicase C terminal domain;AAA domain
mnot00000842	2.948	1.55957	0	0	yes	up	889.77	895.93	881.92	448.16	433.89	436.6	889.207	439.55	GO:0006281;GO:0006098;GO:0140664;GO:0005829;GO:0004802;GO:0003677;GO:0046872;GO:000552	BP:DNA repair;BP:pentose-phosphate shunt;BP:old GO;CC:cytosol;MF:transketolase activity;MF:DNA binding;MF:metal ion binding;MF:ATP binding;	K00615	E2.2.1.1, tktA, tktB	map00030;map00710	Pentose phosphate pathway;Carbon fixation in photosynthetic organisms	COG0021	G:Carbohydrate transport and metabolism	XP_010098926.1	transketolase, chloroplastic [Morus notabilis]	sp|Q43848|TKTC_SOLTU;	Transketolase, chloroplastic OS=Solanum tuberosum OX=4113 PE=2 SV=1;	PF00456.24	Transketolase_N	Transketolase, thiamine diphosphate binding domain
mnot00000850	0.239	-2.06727	2.8571700515E-305	6.47275814152E-304	yes	down	57.23	62.91	64.65	385.02	376.26	373.8	61.5967	378.36	GO:0006412;GO:0022627;GO:0005730;GO:1990904;GO:0005840;GO:0070181;GO:000373	BP:translation;CC:cytosolic small ribosomal subunit;CC:nucleolus;CC:ribonucleoprotein complex;CC:ribosome;MF:small ribosomal subunit rRNA binding;MF:structural constituent of ribosome;	K02953	RP-S13e, RPS13	map03010	Ribosome	------	------	XP_010101741.2	40S ribosomal protein S13 [Morus notabilis]	sp|P62302|RS13_SOYBN;	40S ribosomal protein S13 OS=Glycine max OX=3847 GN=RPS13 PE=2 SV=1;	PF08069.15;PF00312.25	Ribosomal_S13_N;Ribosomal_S15	Ribosomal S13/S15 N-terminal domain;Ribosomal protein S15
mnot00000851	0.05	-4.32328	2.0320999093E-195	3.099640523E-194	yes	down	1.4	1.53	1.28	40.71	41.18	40.44	1.40333	40.7767	GO:0006468;GO:0016021;GO:0005524;GO:000467	BP:protein phosphorylation;CC:integral component of membrane;MF:ATP binding;MF:protein kinase activity;	------	------	------	------	ENOG4111HDQ	S:Function unknown	EXB76220.1	LRR receptor-like serine/threonine-protein kinase RCH1 [Morus notabilis]	sp|Q93YN1|CRPK1_ARATH;	Cold-responsive protein kinase 1 OS=Arabidopsis thaliana OX=3702 GN=CRPK1 PE=1 SV=1;	PF07714.20;PF00069.28;PF13855.9;PF12799.10;PF08263.15	PK_Tyr_Ser-Thr;Pkinase;LRR_8;LRR_4;LRRNT_2	Protein tyrosine and serine/threonine kinase;Protein kinase domain;Leucine rich repeat;Leucine Rich repeats;Leucine rich repeat N-terminal domain
mnot00000854	0.157	-2.67386	0.0177520505042	0.0256106340193	yes	down	0.23	0	0.12	1.04	0.88	1.27	0.116667	1.06333	GO:0032259;GO:000816	BP:methylation;MF:methyltransferase activity;	------	------	------	------	ENOG410YI2I;ENOG4111DCG	S:Function unknown;	XP_010098915.1	uncharacterized protein LOC21408261 [Morus notabilis]	------	------	PF07279.14	DUF1442	Protein of unknown function
mnot00000855	2.23	1.15691	7.33101037766E-123	7.46476232231E-122	yes	up	145.91	153.1	152.16	98.78	98.43	100.94	150.39	99.3833	GO:0005737;GO:0016021;GO:001970	CC:cytoplasm;CC:integral component of membrane;MF:protein-cysteine S-palmitoyltransferase activity;	------	------	------	------	ENOG411164N	S:Function unknown	XP_024023094.1	uncharacterized protein LOC21408259 isoform X1 [Morus notabilis]	------	------	PF10248.12	Mlf1IP	Myelodysplasia-myeloid leukemia factor 1-interacting protein
mnot00000860	13.782	3.78474	0	0	yes	up	117.63	116.9	111.61	11.15	11.24	10.79	115.38	11.06	------	------	------	------	------	------	COG0451	M:Cell wall/membrane/envelope biogenesis	RDY02681.1	hypothetical protein CR513_13824 [Mucuna pruriens]	sp|Q40316|VESTR_MEDSA;	Vestitone reductase OS=Medicago sativa OX=3879 PE=1 SV=1;	PF01370.24;PF01073.22;PF16363.8;PF07993.15;PF13460.9;PF05368.16;PF08659.13;PF02719.18	Epimerase;3Beta_HSD;GDP_Man_Dehyd;NAD_binding_4;NAD_binding_10;NmrA;KR;Polysacc_synt_2	NAD dependent epimerase/dehydratase family;3-beta hydroxysteroid dehydrogenase/isomerase family;GDP-mannose 4,6 dehydratase;Male sterility protein;NA;NmrA-like family;KR domain;Polysaccharide biosynthesis protein
mnot00000863	3.91	1.96704	2.42809848107E-15	6.81940863015E-15	yes	up	8.5	9.19	10.34	4.05	3.8	2.64	9.34333	3.49667	------	------	------	------	------	------	COG0451	M:Cell wall/membrane/envelope biogenesis	XP_010092825.2	vestitone reductase [Morus notabilis]	sp|Q40316|VESTR_MEDSA;	Vestitone reductase OS=Medicago sativa OX=3879 PE=1 SV=1;	PF01370.24;PF01073.22;PF16363.8;PF07993.15;PF13460.9;PF05368.16;PF08659.13	Epimerase;3Beta_HSD;GDP_Man_Dehyd;NAD_binding_4;NAD_binding_10;NmrA;KR	NAD dependent epimerase/dehydratase family;3-beta hydroxysteroid dehydrogenase/isomerase family;GDP-mannose 4,6 dehydratase;Male sterility protein;NA;NmrA-like family;KR domain
mnot00000866	2.903	1.53748	3.64792163886E-9	8.27101313902E-9	yes	up	6.64	6.41	5.58	8.22	2.54	3.03	6.21	4.59667	------	------	------	------	------	------	------	------	EXB52645.1	hypothetical protein L484_022422 [Morus notabilis]	sp|Q40316|VESTR_MEDSA;	Vestitone reductase OS=Medicago sativa OX=3879 PE=1 SV=1;	PF01370.24;PF01073.22;PF07993.15;PF13460.9	Epimerase;3Beta_HSD;NAD_binding_4;NAD_binding_10	NAD dependent epimerase/dehydratase family;3-beta hydroxysteroid dehydrogenase/isomerase family;Male sterility protein;NA
mnot00000868	0.194	-2.36551	4.98486714129E-5	9.03905576259E-5	yes	down	0.29	0.32	0.82	2.69	3.62	5.11	0.476667	3.80667	GO:0005634;GO:0016021;GO:0016787;GO:004687	CC:nucleus;CC:integral component of membrane;MF:hydrolase activity;MF:metal ion binding;	------	------	------	------	ENOG411206Y	S:Function unknown	XP_050259654.1	uncharacterized protein LOC126704667 [Quercus robur]	sp|Q9M2U3|ALPL_ARATH;	Protein ALP1-like OS=Arabidopsis thaliana OX=3702 GN=At3g55350 PE=2 SV=1;	PF13359.9;PF04827.17;PF01609.24	DDE_Tnp_4;Plant_tran;DDE_Tnp_1	DDE superfamily endonuclease;Plant transposon protein;Transposase DDE domain
mnot00000869	3.9	1.96363	0.00108811256908	0.00177364943034	yes	up	1.76	1.64	0.65	0.84	0.31	0.48	1.35	0.543333	------	------	------	------	------	------	COG0451	M:Cell wall/membrane/envelope biogenesis	XP_024019046.1	vestitone reductase isoform X1 [Morus notabilis]	sp|Q40316|VESTR_MEDSA;	Vestitone reductase OS=Medicago sativa OX=3879 PE=1 SV=1;	PF01370.24;PF01073.22;PF16363.8;PF07993.15;PF13460.9;PF05368.16;PF08659.13	Epimerase;3Beta_HSD;GDP_Man_Dehyd;NAD_binding_4;NAD_binding_10;NmrA;KR	NAD dependent epimerase/dehydratase family;3-beta hydroxysteroid dehydrogenase/isomerase family;GDP-mannose 4,6 dehydratase;Male sterility protein;NA;NmrA-like family;KR domain
mnot00000875	0.414	-1.27228	7.64856885923E-94	6.32742237132E-93	yes	down	46.39	46.91	45.42	166.35	163.57	160.39	46.24	163.437	GO:0051603;GO:0010498;GO:0005737;GO:0005839;GO:0005634;GO:001977	BP:proteolysis involved in cellular protein catabolic process;BP:proteasomal protein catabolic process;CC:cytoplasm;CC:proteasome core complex;CC:nucleus;CC:proteasome core complex, beta-subunit complex;	K02732	PSMB1	map03050	Proteasome	COG0638	O:Posttranslational modification, protein turnover, chaperones	XP_010092835.1	proteasome subunit beta type-1 [Morus notabilis]	sp|O82531|PSB1_PETHY;	Proteasome subunit beta type-1 OS=Petunia hybrida OX=4102 GN=PBF1 PE=2 SV=1;	PF00227.29	Proteasome	Proteasome subunit
mnot00000876	0.358	-1.48326	7.7727973287E-15	2.15644433715E-14	yes	down	6.58	7.96	7.11	28.94	29.15	31.28	7.21667	29.79	GO:0016192;GO:001602	BP:vesicle-mediated transport;CC:integral component of membrane;	K20368	CNIH, ERV14	------	------	ENOG4111MWH	U:Intracellular trafficking, secretion, and vesicular transport	XP_024019048.1	protein cornichon homolog 4 [Morus notabilis]	sp|Q84W04|CNIH4_ARATH;	Protein cornichon homolog 4 OS=Arabidopsis thaliana OX=3702 GN=At1g12390 PE=1 SV=1;	PF03311.17	Cornichon	Cornichon protein
mnot00000878	0.144	-2.79913	2.75580842964E-145	3.21869681321E-144	yes	down	4.58	4.38	5.1	46.72	47.8	48.21	4.68667	47.5767	GO:0016021;GO:0005634;GO:000368	CC:integral component of membrane;CC:nucleus;MF:AT DNA binding;	------	------	------	------	ENOG410YFD3	S:Function unknown	EXB52656.1	hypothetical protein L484_022433 [Morus notabilis]	sp|Q8VYJ2|AHL1_ARATH;	AT-hook motif nuclear-localized protein 1 OS=Arabidopsis thaliana OX=3702 GN=AHL1 PE=1 SV=1;	PF03479.18	PCC	Plants and Prokaryotes Conserved
mnot00000897	0.345	-1.53558	2.47791845416E-6	4.89018484205E-6	yes	down	4.51	13.08	11.28	42.17	36.73	45.94	9.62333	41.6133	GO:0006086;GO:0045254;GO:0016020;GO:001674	BP:acetyl-CoA biosynthetic process from pyruvate;CC:pyruvate dehydrogenase complex;CC:membrane;MF:transferase activity, transferring acyl groups;	K00627	DLAT, aceF, pdhC	map00020;map00010;map00620	Citrate cycle (TCA cycle);Glycolysis / Gluconeogenesis;Pyruvate metabolism	COG0508	C:Energy production and conversion	XP_010092852.1	ylmG homolog protein 1-2, chloroplastic [Morus notabilis]	sp|Q9SQI8|ODP24_ARATH;	Dihydrolipoyllysine-residue acetyltransferase component 4 of pyruvate dehydrogenase complex, chloroplastic OS=Arabidopsis thaliana OX=3702 GN=LTA2 PE=2 SV=1;	------	------	------
mnot00000900	3.801	1.9265	1.15893028101E-34	4.90827486048E-34	yes	up	16.65	16.76	16.2	6.2	6.81	6.06	16.5367	6.35667	GO:000367	MF:DNA binding;	------	------	------	------	ENOG4111AX1	S:Function unknown	XP_024019063.1	protein LITTLE ZIPPER 3 [Morus notabilis]	------	------	------	------	------
mnot00000904	0.385	-1.37764	4.67011584499E-175	6.40401343987E-174	yes	down	65.44	61.17	62.04	239.47	239.81	237.13	62.8833	238.803	GO:0046658;GO:001602	CC:anchored component of plasma membrane;CC:integral component of membrane;	------	------	------	------	ENOG410YIMZ	M:Cell wall/membrane/envelope biogenesis	XP_010092859.1	fasciclin-like arabinogalactan protein 8 [Morus notabilis]	sp|O22126|FLA8_ARATH;	Fasciclin-like arabinogalactan protein 8 OS=Arabidopsis thaliana OX=3702 GN=FLA8 PE=2 SV=1;	PF02469.25	Fasciclin	Fasciclin domain
mnot00000907	0.148	-2.75759	6.99754616793E-156	8.72096525342E-155	yes	down	5.21	4.78	5.18	50.64	49.09	52.31	5.05667	50.68	GO:0099402;GO:0006355;GO:0006351;GO:0005634;GO:000552	BP:plant organ development;BP:regulation of transcription, DNA-templated;BP:transcription, DNA-templated;CC:nucleus;MF:ATP binding;	------	------	------	------	ENOG4111AY1	K:Transcription	XP_010092861.2	growth-regulating factor 9 [Morus notabilis]	sp|Q8S9M3|GRF9_ARATH;	Growth-regulating factor 9 OS=Arabidopsis thaliana OX=3702 GN=GRF9 PE=1 SV=1;	PF08879.13;PF08880.14	WRC;QLQ	WRC;QLQ
mnot00000909	0.071	-3.80919	0.0102843298158	0.0152178051981	yes	down	0	0	0.2	0.98	1.3	1.96	0.0666666666667	1.41333	GO:0006952;GO:0051707;GO:004353	BP:defense response;BP:response to other organism;MF:ADP binding;	------	------	------	------	------	------	EXB52681.1	Putative disease resistance protein RGA4 [Morus notabilis]	sp|Q7XA39|RGA4_SOLBU;	Putative disease resistance protein RGA4 OS=Solanum bulbocastanum OX=147425 GN=RGA4 PE=2 SV=1;	PF00931.25	NB-ARC	NB-ARC domain
mnot00000917	9.05	3.17784	0	0	yes	up	83.61	88.76	86.44	14.34	12.9	14.52	86.27	13.92	GO:0016021;GO:0005506;GO:0016705;GO:0004497;GO:002003	CC:integral component of membrane;MF:iron ion binding;MF:oxidoreductase activity, acting on paired donors, with incorporation or reduction of molecular oxygen;MF:monooxygenase activity;MF:heme binding;	------	------	------	------	COG2124	Q:Secondary metabolites biosynthesis, transport and catabolism	XP_024019052.1	cytochrome P450 704C1 isoform X1 [Morus notabilis]	sp|Q50EK3|C04C1_PINTA;	Cytochrome P450 704C1 OS=Pinus taeda OX=3352 GN=CYP704C1 PE=2 SV=1;	PF00067.25	p450	Cytochrome P450
mnot00000918	17.59	4.13666	0	0	yes	up	82.54	85.13	85.7	7.26	6.45	7.34	84.4567	7.01667	GO:0016021;GO:0005506;GO:0016705;GO:0004497;GO:002003	CC:integral component of membrane;MF:iron ion binding;MF:oxidoreductase activity, acting on paired donors, with incorporation or reduction of molecular oxygen;MF:monooxygenase activity;MF:heme binding;	------	------	------	------	COG2124	Q:Secondary metabolites biosynthesis, transport and catabolism	XP_024019051.1	cytochrome P450 704C1 [Morus notabilis]	sp|Q50EK3|C04C1_PINTA;	Cytochrome P450 704C1 OS=Pinus taeda OX=3352 GN=CYP704C1 PE=2 SV=1;	PF00067.25	p450	Cytochrome P450
mnot00000921	0.374	-1.41864	2.19678297204E-10	5.24351825856E-10	yes	down	4.5	4.77	5.1	18.71	17.27	20.4	4.79	18.7933	GO:001602	CC:integral component of membrane;	------	------	------	------	ENOG410YMTZ	S:Function unknown	XP_024019057.1	uncharacterized protein LOC21405282 [Morus notabilis]	------	------	PF03168.16	LEA_2	Late embryogenesis abundant protein
mnot00000922	2.405	1.26606	8.41764027222E-22	2.80095407146E-21	yes	up	51.37	51.37	49.92	28.68	32.82	32.05	50.8867	31.1833	GO:0016567;GO:0016021;GO:001674	BP:protein ubiquitination;CC:integral component of membrane;MF:transferase activity;	------	------	------	------	ENOG41121N2	O:Posttranslational modification, protein turnover, chaperones	XP_010092874.1	RING-H2 finger protein ATL67 [Morus notabilis]	sp|O82353|ATL67_ARATH;	RING-H2 finger protein ATL67 OS=Arabidopsis thaliana OX=3702 GN=ATL67 PE=2 SV=1;	PF13639.9;PF12678.10;PF17123.8;PF13923.9	zf-RING_2;zf-rbx1;zf-RING_11;zf-C3HC4_2	Ring finger domain;RING-H2 zinc finger domain;RING-like zinc finger;Zinc finger, C3HC4 type
mnot00000923	4.529	2.17922	2.87270488683E-5	5.29994117663E-5	yes	up	1.87	1.35	2.3	0.33	0.71	0.74	1.84	0.593333	GO:0032259;GO:0016020;GO:0016021;GO:000816	BP:methylation;CC:membrane;CC:integral component of membrane;MF:methyltransferase activity;	------	------	------	------	ENOG4111868	S:Function unknown	XP_010092875.2	uncharacterized protein LOC21405284 [Morus notabilis]	sp|Q8RWB7|PMT12_ARATH;	Probable methyltransferase At1g29790 OS=Arabidopsis thaliana OX=3702 GN=CLSC5 PE=2 SV=1;	PF03141.19	Methyltransf_29	Putative S-adenosyl-L-methionine-dependent methyltransferase
mnot00000931	0.11	-3.18272	6.23861559099E-195	9.47072309741E-194	yes	down	3.42	4.14	4.11	52.7	52.19	53.46	3.89	52.7833	------	------	------	------	------	------	ENOG410YKFD	S:Function unknown	XP_024019031.1	interactor of constitutive active ROPs 1 [Morus notabilis]	sp|Q9M9F9|ICR4_ARATH;	Interactor of constitutive active ROPs 4 OS=Arabidopsis thaliana OX=3702 GN=ICR4 PE=1 SV=2;	PF12718.10;PF15905.8	Tropomyosin_1;HMMR_N	Tropomyosin like;Hyaluronan mediated motility receptor N-terminal
mnot00000932	0.147	-2.77084	1.1471187121E-109	1.06134816364E-108	yes	down	6.85	6.25	4.09	45.65	45.29	44.22	5.73	45.0533	GO:004322	CC:intracellular organelle;	K14797	ENP1, BYSL	------	------	ENOG410XPH5	S:Function unknown	EXB52701.1	hypothetical protein L484_022478 [Morus notabilis]	sp|Q8RWS4|BYST_ARATH;	Bystin OS=Arabidopsis thaliana OX=3702 GN=ENP1 PE=1 SV=1;	PF05291.14	Bystin	Bystin
mnot00000935	2.034	1.02397	0.00140776860149	0.00227129492948	yes	up	3.92	4.03	4.81	2.93	2.41	3.87	4.25333	3.07	GO:0016310;GO:001630	BP:phosphorylation;MF:kinase activity;	------	------	------	------	ENOG41119EN;ENOG41114QY	T:Signal transduction mechanisms;	EXB52703.1	hypothetical protein L484_022480 [Morus notabilis]	------	------	------	------	------
mnot00000937	2.592	1.37402	0.0113465867078	0.0167160004115	yes	up	2.86	1.9	1.74	1.4	0.33	1.98	2.16667	1.23667	GO:0005975;GO:0005576;GO:0004568;GO:000455	BP:carbohydrate metabolic process;CC:extracellular region;MF:chitinase activity;MF:hydrolase activity, hydrolyzing O-glycosyl compounds;	K01183	E3.2.1.14	map00520	Amino sugar and nucleotide sugar metabolism	ENOG4111GPA	G:Carbohydrate transport and metabolism	XP_010092887.1	hevamine-A [Morus notabilis]	sp|P23472|CHLY_HEVBR;	Hevamine-A OS=Hevea brasiliensis OX=3981 PE=1 SV=2;	PF00704.31	Glyco_hydro_18	Glycosyl hydrolases family 18
mnot00000938	0.314	-1.66986	4.11428867276E-37	1.82061553543E-36	yes	down	6.13	7.1	7.48	33.13	30.64	32.5	6.90333	32.09	GO:0044255;GO:0006629;GO:0016021;GO:0016717;GO:001649	BP:cellular lipid metabolic process;BP:lipid metabolic process;CC:integral component of membrane;MF:oxidoreductase activity, acting on paired donors, with oxidation of a pair of donors resulting in the reduction of molecular oxygen to two molecules of water;MF:oxidoreductase activity;	K21734	SLD	------	------	ENOG410XVSZ	I:Lipid transport and metabolism	XP_010092888.1	delta(8)-fatty-acid desaturase 2 [Morus notabilis]	sp|Q3EBF7|SLD2_ARATH;	Delt;	PF00487.27;PF00173.31	FA_desaturase;Cyt-b5	Fatty acid desaturase;Cytochrome b5-like Heme/Steroid binding domain
mnot00000942	2.096	1.06782	1.46188252498E-122	1.48539369297E-121	yes	up	47.77	48.08	47.67	33.29	32.47	33.89	47.84	33.2167	GO:0016021;GO:001675	CC:integral component of membrane;MF:transferase activity, transferring glycosyl groups;	------	------	------	------	ENOG4111HG6	S:Function unknown	XP_010092892.1	uncharacterized protein LOC21405301 [Morus notabilis]	------	------	PF00534.23;PF13692.9	Glycos_transf_1;Glyco_trans_1_4	Glycosyl transferases group 1;Glycosyl transferases group 1
mnot00000943	4.386	2.13299	0	0	yes	up	115.43	115.78	114.45	38.16	37.84	38.77	115.22	38.2567	GO:005108	MF:chaperone binding;	------	------	------	------	ENOG410Z1AE	S:Function unknown	XP_010092893.1	BAG family molecular chaperone regulator 6 [Morus notabilis]	sp|O82345|BAG6_ARATH;	BAG family molecular chaperone regulator 6 OS=Arabidopsis thaliana OX=3702 GN=BAG6 PE=1 SV=1;	PF02179.19	BAG	BAG domain
mnot00000950	0.459	-1.12324	1.30952203755E-16	3.82202128492E-16	yes	down	40.11	46.43	46.81	147.87	137.23	148.04	44.45	144.38	GO:0006413;GO:0005737;GO:0003723;GO:000374	BP:translational initiation;CC:cytoplasm;MF:RNA binding;MF:translation initiation factor activity;	K03236	EIF1A	------	------	COG0361	J:Translation, ribosomal structure and biogenesis	XP_024019072.1	eukaryotic translation initiation factor 1A-like isoform X2 [Morus notabilis]	sp|P56331|IF1A_ONOVI;	Eukaryotic translation initiation factor 1A OS=Onobrychis viciifolia OX=3882 PE=2 SV=2;	PF01176.22	eIF-1a	Translation initiation factor 1A / IF-1
mnot00000951	3.446	1.78483	0	0	yes	up	2089.46	2080.65	2127.34	881.08	907.94	886	2099.15	891.673	GO:0009579;GO:0016021;GO:000481	CC:thylakoid;CC:integral component of membrane;MF:aminoacyl-tRNA ligase activity;	------	------	------	------	ENOG4111YWG	S:Function unknown	XP_024019020.1	protein CURVATURE THYLAKOID 1A, chloroplastic [Morus notabilis]	sp|O04616|CUT1A_ARATH;	Protein CURVATURE THYLAKOID 1A, chloroplastic OS=Arabidopsis thaliana OX=3702 GN=CURT1A PE=1 SV=1;	PF14159.9	CAAD	CAAD domains of cyanobacterial aminoacyl-tRNA synthetase
mnot00000956	2.168	1.11646	1.05319520265E-98	9.00460730875E-98	yes	up	74.73	83.23	90.65	62.09	50.38	52.36	82.87	54.9433	GO:0005634;GO:0003700;GO:004356	CC:nucleus;MF:transcription factor activity, sequence-specific DNA binding;MF:sequence-specific DNA binding;	K09060	GBF	------	------	ENOG410Y53Y	K:Transcription	EXB52723.1	Common plant regulatory factor 1 [Morus notabilis]	sp|Q99089|CPRF1_PETCR;	Common plant regulatory factor 1 OS=Petroselinum crispum OX=4043 GN=CPRF1 PE=2 SV=1;	PF07777.14;PF00170.24;PF16596.8;PF07716.18;PF03131.20	MFMR;bZIP_1;MFMR_assoc;bZIP_2;bZIP_Maf	G-box binding protein MFMR;bZIP transcription factor;Disordered region downstream of MFMR;Basic region leucine zipper;bZIP Maf transcription factor
mnot00000959	0.273	-1.87231	4.04207039157E-19	1.25939702972E-18	yes	down	3.48	3.59	3.88	18.4	21.82	18.09	3.65	19.4367	GO:0034475;GO:0071051;GO:0016075;GO:0034427;GO:0071028;GO:0005730;GO:0000176;GO:000017	BP:U4 snRNA 3'-end processing;BP:polyadenylation-dependent snoRNA 3'-end processing;BP:rRNA catabolic process;BP:nuclear-transcribed mRNA catabolic process, exonucleolytic, 3'-5';BP:nuclear mRNA surveillance;CC:nucleolus;CC:nuclear exosom;CC:cytoplasmic exosom;	K11600	RRP41, EXOSC4, SKI6	map03018	RNA degradation	COG0689	J:Translation, ribosomal structure and biogenesis	EXC22513.1	Exosome complex component [Morus notabilis]	sp|Q9SP08|RRP41_ARATH;	Exosome complex component RRP41 homolog OS=Arabidopsis thaliana OX=3702 GN=RRP41 PE=1 SV=1;	PF01138.24;PF03725.18	RNase_PH;RNase_PH_C	3' exoribonuclease family, domain 1;3' exoribonuclease family, domain 2
mnot00000960	10.766	3.42844	0	0	yes	up	121.36	120.57	122.32	16.1	16.8	16.84	121.417	16.58	GO:001602	CC:integral component of membrane;	------	------	------	------	ENOG410Z0BX	S:Function unknown	EXC22514.1	hypothetical protein L484_003064 [Morus notabilis]	sp|Q8LD98|NHL6_ARATH;	NDR1/HIN1-like protein 6 OS=Arabidopsis thaliana OX=3702 GN=NHL6 PE=1 SV=1;	PF03168.16	LEA_2	Late embryogenesis abundant protein
mnot00000963	0.487	-1.03922	0.0320097702408	0.0447926192778	yes	down	0.53	0.95	0.89	2.32	2.58	2.23	0.79	2.37667	GO:0005634;GO:0003700;GO:000367	CC:nucleus;MF:transcription factor activity, sequence-specific DNA binding;MF:DNA binding;	------	------	------	------	ENOG41124AA	K:Transcription	XP_010109447.1	pathogenesis-related genes transcriptional activator PTI6 [Morus notabilis]	sp|Q9M374|CRF6_ARATH;	Ethylene-responsive transcription factor CRF6 OS=Arabidopsis thaliana OX=3702 GN=CRF6 PE=1 SV=1;	PF00847.23	AP2	AP2 domain
mnot00000966	3.342	1.74081	2.46710910928E-58	1.44163216358E-57	yes	up	23.29	21.65	23.93	10.8	8.86	9.56	22.9567	9.74	GO:1990542;GO:001602	BP:mitochondrial transmembrane transport;CC:integral component of membrane;	K15119	SLC25A39_40	------	------	ENOG410XQVP	S:Function unknown	XP_010109450.1	mitochondrial carrier protein MTM1 isoform X1 [Morus notabilis]	sp|Q944H5|MTM1_ARATH;	Mitochondrial carrier protein MTM1 OS=Arabidopsis thaliana OX=3702 GN=MTM1 PE=2 SV=1;	PF00153.30	Mito_carr	Mitochondrial carrier protein
mnot00000969	0.265	-1.91497	1.97848468397E-93	1.63109958248E-92	yes	down	8.27	7.22	7.99	43.37	41.27	44.49	7.82667	43.0433	GO:0007020;GO:0000278;GO:0000212;GO:0031122;GO:0007052;GO:0000070;GO:0000226;GO:0005737;GO:0005634;GO:0000930;GO:0005874;GO:0005819;GO:0005200;GO:000552	BP:microtubule nucleation;BP:mitotic cell cycle;BP:meiotic spindle organization;BP:cytoplasmic microtubule organization;BP:mitotic spindle organization;BP:mitotic sister chromatid segregation;BP:microtubule cytoskeleton organization;CC:cytoplasm;CC:nucleus;CC:gamma-tubulin complex;CC:microtubule;CC:spindle;MF:structural constituent of cytoskeleton;MF:GTP binding;	K10389	TUBG	------	------	COG5023	Z:Cytoskeleton	EXC22522.1	Tubulin gamma-2 chain [Morus notabilis]	sp|P38558|TBG2_ARATH;	Tubulin gamma-2 chain OS=Arabidopsis thaliana OX=3702 GN=TUBG2 PE=1 SV=1;	PF00091.28;PF03953.20	Tubulin;Tubulin_C	Tubulin/FtsZ family, GTPase domain;Tubulin C-terminal domain
mnot00000973	6.642	2.73168	0	0	yes	up	44.12	44.43	43.64	9.32	9.22	10.47	44.0633	9.67	GO:0006468;GO:0009640;GO:0005524;GO:000467	BP:protein phosphorylation;BP:photomorphogenesis;MF:ATP binding;MF:protein kinase activity;	K16240	SPA1	map04712	Circadian rhythm - plant	ENOG410XS0B	T:Signal transduction mechanisms	XP_010095715.2	protein SUPPRESSOR OF PHYA-105 1 [Morus notabilis]	sp|Q9SYX2|SPA1_ARATH;	Protein SUPPRESSOR OF PHYA-105 1 OS=Arabidopsis thaliana OX=3702 GN=SPA1 PE=1 SV=1;	PF00400.35;PF00069.28;PF07714.20	WD40;Pkinase;PK_Tyr_Ser-Thr	WD domain, G-beta repeat;Protein kinase domain;Protein tyrosine and serine/threonine kinase
mnot00000975	10.218	3.35305	0.00279561589337	0.00438587731903	yes	up	20.38	13.6	17.06	3.88	2.99	3.87	17.0133	3.58	------	------	------	------	------	------	------	------	EXB61984.1	hypothetical protein L484_002764 [Morus notabilis]	------	------	------	------	------
mnot00000982	0.404	-1.30624	4.65540935872E-46	2.33784106385E-45	yes	down	6.24	5.97	7.14	23.83	21.39	24.71	6.45	23.31	GO:1900150;GO:001674	BP:regulation of defense response to fungus;MF:transferase activity;	------	------	------	------	ENOG4111PSV	S:Function unknown	PON42231.1	putative zinc-ribbon domain [Parasponia andersonii]	sp|O80462|XLG1_ARATH;	Extra-large guanine nucleotide-binding protein 1 OS=Arabidopsis thaliana OX=3702 GN=XLG1 PE=1 SV=2;	PF11331.11	zinc_ribbon_12	Probable zinc-ribbon domain
mnot00000983	2.109	1.07636	2.44107934138E-43	1.1896533053E-42	yes	up	34.3	35.93	32.28	24.69	22.53	23.72	34.17	23.6467	GO:0005794;GO:0016021;GO:001641	CC:Golgi apparatus;CC:integral component of membrane;MF:O-acetyltransferase activity;	------	------	------	------	ENOG410XSGA	S:Function unknown	XP_010095796.1	protein trichome birefringence-like 25 [Morus notabilis]	sp|Q84JH9|TBL25_ARATH;	Protein trichome birefringence-like 25 OS=Arabidopsis thaliana OX=3702 GN=TBL25 PE=2 SV=1;	PF13839.9;PF14416.9	PC-Esterase;PMR5N	GDSL/SGNH-like Acyl-Esterase family found in Pmr5 and Cas1p;PMR5 N terminal Domain
mnot00000986	4.624	2.20923	1.51457305996E-9	3.48395482899E-9	yes	up	4.14	3.18	3.71	1.19	1.25	1.17	3.67667	1.20333	GO:001661	MF:oxidoreductase activity, acting on the CH-OH group of donors, NAD or NADP as acceptor;	------	------	------	------	COG0451	M:Cell wall/membrane/envelope biogenesis	XP_010095791.2	putative anthocyanidin reductase [Morus notabilis]	sp|Q5XLY0|ANR_GINBI;	Putative anthocyanidin reductase OS=Ginkgo biloba OX=3311 PE=2 SV=1;	PF01370.24;PF01073.22;PF05368.16;PF13460.9;PF16363.8;PF07993.15	Epimerase;3Beta_HSD;NmrA;NAD_binding_10;GDP_Man_Dehyd;NAD_binding_4	NAD dependent epimerase/dehydratase family;3-beta hydroxysteroid dehydrogenase/isomerase family;NmrA-like family;NA;GDP-mannose 4,6 dehydratase;Male sterility protein
mnot00000987	56.933	5.83119	0	0	yes	up	244.94	249.79	255.3	6.63	5.6	7.08	250.01	6.43667	GO:001661	MF:oxidoreductase activity, acting on the CH-OH group of donors, NAD or NADP as acceptor;	------	------	------	------	COG0451	M:Cell wall/membrane/envelope biogenesis	XP_010095790.1	putative anthocyanidin reductase [Morus notabilis]	sp|Q5XLY0|ANR_GINBI;	Putative anthocyanidin reductase OS=Ginkgo biloba OX=3311 PE=2 SV=1;	PF01370.24;PF01073.22;PF13460.9;PF05368.16;PF16363.8;PF07993.15;PF04321.20	Epimerase;3Beta_HSD;NAD_binding_10;NmrA;GDP_Man_Dehyd;NAD_binding_4;RmlD_sub_bind	NAD dependent epimerase/dehydratase family;3-beta hydroxysteroid dehydrogenase/isomerase family;NA;NmrA-like family;GDP-mannose 4,6 dehydratase;Male sterility protein;RmlD substrate binding domain
mnot00000988	0.154	-2.70112	3.54593869617E-66	2.25814718765E-65	yes	down	2.25	2.52	3.71	28.95	24.41	26.99	2.82667	26.7833	GO:0005634;GO:0003700;GO:004356	CC:nucleus;MF:transcription factor activity, sequence-specific DNA binding;MF:sequence-specific DNA binding;	------	------	------	------	ENOG410YBEV	K:Transcription	XP_010095789.1	probable WRKY transcription factor 46 [Morus notabilis]	sp|Q9SUP6|WRK53_ARATH;	Probable WRKY transcription factor 53 OS=Arabidopsis thaliana OX=3702 GN=WRKY53 PE=1 SV=1;	PF03106.18	WRKY	WRKY DNA -binding domain
mnot00000990	2.043	1.0306	0	0	yes	up	532.6	545.75	520.25	380.42	379.8	381.18	532.867	380.467	GO:0005975;GO:0016021;GO:0000786;GO:0016787;GO:0030527;GO:0008061;GO:0003677;GO:004698	BP:carbohydrate metabolic process;CC:integral component of membrane;CC:nucleosome;MF:hydrolase activity;MF:structural constituent of chromatin;MF:chitin binding;MF:DNA binding;MF:protein heterodimerization activity;	K17525	CHID1	------	------	ENOG410XQB6	G:Carbohydrate transport and metabolism	EXB62207.1	Uncharacterized protein L484_017594 [Morus notabilis]	sp|Q9M158|STR4_ARATH;	Rhodanese-like domain-containing protein 4, chloroplastic OS=Arabidopsis thaliana OX=3702 GN=STR4 PE=1 SV=2;	PF00704.31	Glyco_hydro_18	Glycosyl hydrolases family 18
mnot00000996	2.805	1.48786	0.00077009177305	0.00127238622575	yes	up	4	3.93	5.21	2.32	2.34	2.38	4.38	2.34667	------	------	------	------	------	------	------	------	------	------	------	------	------	------	------
mnot00000997	0.047	-4.39972	7.77715146015E-284	1.63782189661E-282	yes	down	2.05	2.16	1.96	62.91	60	67.37	2.05667	63.4267	GO:0016787;GO:0003724;GO:0003676;GO:000552	MF:hydrolase activity;MF:RNA helicase activity;MF:nucleic acid binding;MF:ATP binding;	------	------	------	------	COG0513	L:Replication, recombination and repair	EXB62200.1	DEAD-box ATP-dependent RNA helicase 31 [Morus notabilis]	sp|Q9FFQ1|RH31_ARATH;	DEAD-box ATP-dependent RNA helicase 31 OS=Arabidopsis thaliana OX=3702 GN=RH31 PE=2 SV=2;	PF00270.32;PF00271.34;PF04851.18	DEAD;Helicase_C;ResIII	DEAD/DEAH box helicase;Helicase conserved C-terminal domain;Type III restriction enzyme, res subunit
mnot00000998	39.731	5.3122	0.000521938552751	0.000874373826491	yes	up	0.72	0.4	0.42	0	0	0	0.513333	0	GO:0005992;GO:000480	BP:trehalose biosynthetic process;MF:trehalose-phosphatase activity;	K01087	otsB	map00500	Starch and sucrose metabolism	COG1877	G:Carbohydrate transport and metabolism	XP_010095778.1	probable trehalose-phosphate phosphatase 2 [Morus notabilis]	sp|Q9FWQ2|TPP2_ORYSJ;	Probable trehalose-phosphate phosphatase 2 OS=Oryza sativa subsp. japonica OX=39947 GN=TPP2 PE=1 SV=1;	PF02358.19;PF08282.15	Trehalose_PPase;Hydrolase_3	Trehalose-phosphatase;haloacid dehalogenase-like hydrolase
mnot00000999	3.383	1.7583	1.17967486754E-232	2.0832579326E-231	yes	up	82.35	80.36	79.82	35.92	36.05	32.56	80.8433	34.8433	------	------	------	------	------	------	------	------	XP_010095777.2	uncharacterized protein LOC21400575 [Morus notabilis]	------	------	PF09713.13	A_thal_3526	Plant protein 1589 of unknown function
mnot00001005	2.346	1.23026	3.68404309723E-138	4.12177890183E-137	yes	up	126.63	135.32	135.75	79.78	80.83	88.33	132.567	82.98	GO:0007049;GO:000563	BP:cell cycle;CC:nucleus;	K25059	SDE2	------	------	ENOG4111WBQ	S:Function unknown	XP_024020957.1	replication stress response regulator SDE2 [Morus notabilis]	sp|Q6IQ49|SDE2_HUMAN;	Replication stress response regulator SDE2 OS=Homo sapiens OX=9606 GN=SDE2 PE=1 SV=1;	PF13297.9;PF13019.9	SDE2_2C;Sde2_N_Ubi	Replication stress response SDE2 C-terminal;Silencing defective 2 N-terminal ubiquitin domain
mnot00001010	2.892	1.53199	2.72065462182E-238	4.85834808075E-237	yes	up	49.81	50.85	49.76	25.67	24.87	25.24	50.14	25.26	GO:0005634;GO:0018024;GO:004687	CC:nucleus;MF:histone-lysine N-methyltransferase activity;MF:metal ion binding;	------	------	------	------	COG2940	S:Function unknown	XP_024020946.1	histone-lysine N-methyltransferase ATX3 isoform X1 [Morus notabilis]	sp|Q9M364|ATX3_ARATH;	Histone-lysine N-methyltransferase ATX3 OS=Arabidopsis thaliana OX=3702 GN=ATX3 PE=2 SV=2;	PF13832.9;PF13771.9;PF00855.20;PF00628.32;PF13831.9;PF00856.31	zf-HC5HC2H_2;zf-HC5HC2H;PWWP;PHD;PHD_2;SET	PHD-zinc-finger like domain;PHD-like zinc-binding domain;PWWP domain;PHD-finger;PHD-finger;SET domain
mnot00001011	2.858	1.51523	1.0657957666E-13	2.85549732121E-13	yes	up	8.13	8.63	7.57	3.21	4.6	4.65	8.11	4.15333	------	------	------	------	------	------	------	------	------	------	------	------	------	------	------
mnot00001016	2.926	1.54907	0	0	yes	up	77.31	80.07	78.76	39	38.58	40.3	78.7133	39.2933	GO:0006996;GO:0051640;GO:000573	BP:organelle organization;BP:organelle localization;CC:cytoplasm;	K03255	TIF31, CLU1	------	------	ENOG410XQUQ	S:Function unknown	XP_024020969.1	protein TSS [Morus notabilis]	sp|F4HS99|REC1_ARATH;	Protein REDUCED CHLOROPLAST COVERAGE 1 OS=Arabidopsis thaliana OX=3702 GN=REC1 PE=1 SV=1;	PF13424.9;PF12807.10;PF13374.9;PF07719.20;PF13371.9	TPR_12;eIF3_p135;TPR_10;TPR_2;TPR_9	Tetratricopeptide repeat;Translation initiation factor eIF3 subunit 135;Tetratricopeptide repeat;Tetratricopeptide repeat;Tetratricopeptide repeat
mnot00001019	0.268	-1.89777	0.0102851153765	0.0152178051981	yes	down	0.29	0.21	0.15	0.73	1.28	1.54	0.216667	1.18333	GO:0032259;GO:0016021;GO:000816	BP:methylation;CC:integral component of membrane;MF:methyltransferase activity;	------	------	------	------	ENOG410YHXP	S:Function unknown	XP_010095759.1	uncharacterized protein LOC21400557 [Morus notabilis]	------	------	PF07279.14;PF13578.9	DUF1442;Methyltransf_24	Protein of unknown function;Methyltransferase domain
mnot00001020	6.188	2.62951	6.9690925683E-200	1.0819897732E-198	yes	up	44.62	46.48	44.59	10.92	11	10.15	45.23	10.69	GO:0045017;GO:0019432;GO:0016021;GO:0005886;GO:0047196;GO:000414	BP:glycerolipid biosynthetic process;BP:triglyceride biosynthetic process;CC:integral component of membrane;CC:plasma membrane;MF:long-chain-alcohol O-fatty-acyltransferase activity;MF:diacylglycerol O-acyltransferase activity;	------	------	------	------	ENOG410ZYUM	S:Function unknown	XP_010095758.1	O-acyltransferase WSD1 [Morus notabilis]	sp|Q9M3B2|WSD5_ARATH;	Wax ester synthase/diacylglycerol acyltransferase 5 OS=Arabidopsis thaliana OX=3702 GN=WSD5 PE=2 SV=1;	PF06974.16;PF03007.19	WS_DGAT_C;WES_acyltransf	WS/DGAT C-terminal domain;Wax ester synthase-like Acyl-CoA acyltransferase domain
mnot00001021	0.356	-1.49003	3.70824953969E-53	2.04396835411E-52	yes	down	8.48	8.67	8.85	41.26	39.38	38.7	8.66667	39.78	GO:0005737;GO:001687	CC:cytoplasm;MF:ligase activity;	------	------	------	------	COG0318;COG0318	I:Lipid transport and metabolism;Q:Secondary metabolites biosynthesis, transport and catabolism	XP_010095757.1	probable acyl-activating enzyme 6 [Morus notabilis]	sp|M4ISH2|CCL11_HUMLU;	Probable CoA ligase CCL11 OS=Humulus lupulus OX=3486 GN=CCL11 PE=2 SV=1;	PF00501.31;PF13193.9	AMP-binding;AMP-binding_C	AMP-binding enzyme;AMP-binding enzyme C-terminal domain
mnot00001024	0.279	-1.84362	1.30957799674E-20	4.23968401686E-20	yes	down	2.55	1.99	2.09	13.2	10.45	11.59	2.21	11.7467	GO:0019432;GO:0016021;GO:0005886;GO:0004144;GO:004719	BP:triglyceride biosynthetic process;CC:integral component of membrane;CC:plasma membrane;MF:diacylglycerol O-acyltransferase activity;MF:long-chain-alcohol O-fatty-acyltransferase activity;	------	------	------	------	ENOG410ZYUM	S:Function unknown	XP_024020967.1	O-acyltransferase WSD1 [Morus notabilis]	sp|Q9M3B3|WSD4_ARATH;	Wax ester synthase/diacylglycerol acyltransferase 4 OS=Arabidopsis thaliana OX=3702 GN=WSD4 PE=2 SV=1;	PF06974.16;PF03007.19	WS_DGAT_C;WES_acyltransf	WS/DGAT C-terminal domain;Wax ester synthase-like Acyl-CoA acyltransferase domain
mnot00001025	0.065	-3.94084	4.36773007745E-12	1.10758321463E-11	yes	down	0.06	0.03	0.18	2.21	1.87	1.83	0.09	1.97	GO:0005737;GO:0016020;GO:0043229;GO:0005874;GO:0008017;GO:0003924;GO:000552	CC:cytoplasm;CC:membrane;CC:intracellular organelle;CC:microtubule;MF:microtubule binding;MF:GTPase activity;MF:GTP binding;	------	------	------	------	COG0699	S:Function unknown	XP_010095754.1	dynamin-related protein 5A [Morus notabilis]	sp|Q39828|SDL5A_SOYBN;	Dynamin-related protein 5A OS=Glycine max OX=3847 PE=2 SV=1;	PF01031.23;PF00350.26;PF02212.21;PF01926.26	Dynamin_M;Dynamin_N;GED;MMR_HSR1	Dynamin central region;Dynamin family;Dynamin GTPase effector domain;50S ribosome-binding GTPase
mnot00001026	2.571	1.36254	2.26236142246E-21	7.44898257827E-21	yes	up	17.01	14.73	14.43	8.34	8.29	9.65	15.39	8.76	GO:0016021;GO:000460	CC:integral component of membrane;MF:peroxidase activity;	------	------	------	------	COG1963	S:Function unknown	EXB62173.1	hypothetical protein L484_017559 [Morus notabilis]	sp|O32107|YUID_BACSU;	Uncharacterized membrane protein YuiD OS=Bacillus subtilis;	PF02681.17	DUF212	Divergent PAP2 family
mnot00001033	2.011	1.00762	1.16832064271E-13	3.12711997531E-13	yes	up	8.07	8.28	7.07	5.45	5.25	6.29	7.80667	5.66333	GO:0009411;GO:0006283;GO:0005694;GO:000099	BP:response to UV;BP:transcription-coupled nucleotide-excision repair;CC:chromosome;MF:RNA polymerase II core binding;	K23720	UVSSA	------	------	ENOG410XP15	S:Function unknown	XP_010095749.1	UV-stimulated scaffold protein A homolog [Morus notabilis]	sp|Q9M358|UVSSA_ARATH;	UV-stimulated scaffold protein A homolog OS=Arabidopsis thaliana OX=3702 GN=At3g61800 PE=3 SV=1;	PF09740.12	DUF2043	Uncharacterized conserved protein
mnot00001034	0.215	-2.21792	1.56801204444E-80	1.14873534507E-79	yes	down	6.67	6.21	7.15	46.71	46.23	43.07	6.67667	45.3367	GO:0006508;GO:000419	BP:proteolysis;MF:aspartic-type endopeptidase activity;	K22683	APF2	------	------	ENOG410XNV7	O:Posttranslational modification, protein turnover, chaperones	XP_010095748.1	aspartyl protease family protein 2 isoform X1 [Morus notabilis]	sp|Q9LNJ3|APF2_ARATH;	Aspartyl protease family protein 2 OS=Arabidopsis thaliana OX=3702 GN=APF2 PE=2 SV=1;	PF14543.9;PF14541.9;PF00026.26	TAXi_N;TAXi_C;Asp	Xylanase inhibitor N-terminal;Xylanase inhibitor C-terminal;Eukaryotic aspartyl protease
mnot00001036	0.254	-1.97487	4.68968199567E-10	1.10423840643E-9	yes	down	1.29	1.67	1.4	7.66	8.39	8.43	1.45333	8.16	GO:0006777;GO:006179	BP:Mo-molybdopterin cofactor biosynthetic process;MF:cyclic pyranopterin monophosphate synthase activity;	K03637	moaC, CNX3	map04122;map00790;map01240	Sulfur relay system;Folate biosynthesis;Biosynthesis of cofactors	COG0315	H:Coenzyme transport and metabolism	XP_010095747.1	cyclic pyranopterin monophosphate synthase, mitochondrial [Morus notabilis]	sp|Q39056|CNX3_ARATH;	Cyclic pyranopterin monophosphate synthase, mitochondrial OS=Arabidopsis thaliana OX=3702 GN=CNX3 PE=1 SV=1;	PF01967.24	MoaC	MoaC family
mnot00001042	0.088	-3.50406	1.01790914794E-79	7.41470122491E-79	yes	down	2.21	2.68	2.31	41.85	37.98	39.71	2.4	39.8467	------	------	------	------	------	------	ENOG410YVP4	S:Function unknown	XP_024024151.1	protein DEFECTIVE IN MERISTEM SILENCING 3 isoform X2 [Morus notabilis]	sp|Q94A79|DMS3_ARATH;	Protein DEFECTIVE IN MERISTEM SILENCING 3 OS=Arabidopsis thaliana OX=3702 GN=DMS3 PE=1 SV=1;	------	------	------
mnot00001044	6.531	2.70736	6.24276000564E-151	7.57800601065E-150	yes	up	132.8	141.96	138.34	30.06	34.66	28.37	137.7	31.03	GO:0005634;GO:0003700;GO:000367	CC:nucleus;MF:transcription factor activity, sequence-specific DNA binding;MF:DNA binding;	K09286	EREBP	------	------	ENOG41118MR	K:Transcription	XP_010100723.1	ethylene-responsive transcription factor ERF023 [Morus notabilis]	sp|Q1ECI2|ERF23_ARATH;	Ethylene-responsive transcription factor ERF023 OS=Arabidopsis thaliana OX=3702 GN=ERF023 PE=2 SV=1;	PF00847.23	AP2	AP2 domain
mnot00001045	0.498	-1.00463	2.39443754595E-32	9.73798979013E-32	yes	down	7.23	7.48	8.26	21.74	23.21	22.39	7.65667	22.4467	GO:0006611;GO:0006886;GO:0006606;GO:0005635;GO:0005829;GO:0005049;GO:003126	BP:protein export from nucleus;BP:intracellular protein transport;BP:protein import into nucleus;CC:nuclear envelope;CC:cytosol;MF:nuclear export signal receptor activity;MF:small GTPase binding;	K18423	CSE1, CAS, XPO2	map03013	Nucleocytoplasmic transport	------	------	XP_010100722.1	exportin-2 [Morus notabilis]	sp|Q9ZPY7|XPO2_ARATH;	Exportin-2 OS=Arabidopsis thaliana OX=3702 GN=CAS PE=2 SV=1;	PF03378.18;PF08506.13;PF03810.22;PF08389.15	CAS_CSE1;Cse1;IBN_N;Xpo1	CAS/CSE protein, C-terminus;Cse1;Importin-beta N-terminal domain;Exportin 1-like protein
mnot00001046	0.34	-1.55749	9.81727345693E-185	1.40984295413E-183	yes	down	20.69	20.18	22.13	91.62	92.26	89.92	21	91.2667	GO:0006355;GO:0009734;GO:0005634;GO:000367	BP:regulation of transcription, DNA-templated;BP:auxin-activated signaling pathway;CC:nucleus;MF:DNA binding;	K14486	K14486, ARF	map04075	Plant hormone signal transduction	ENOG410YECH	K:Transcription	XP_024024123.1	auxin response factor 18 isoform X1 [Morus notabilis]	sp|Q9XED8|ARFI_ARATH;	Auxin response factor 9 OS=Arabidopsis thaliana OX=3702 GN=ARF9 PE=1 SV=1;	PF06507.16;PF02362.24;PF02309.19	Auxin_resp;B3;AUX_IAA	Auxin response factor;B3 DNA binding domain;AUX/IAA family
mnot00001047	0.441	-1.18127	4.40786685614E-7	9.071145477E-7	yes	down	1.79	2.06	2.02	6.4	7.13	5.88	1.95667	6.47	GO:000979	BP:embryo development ending in seed dormancy;	------	------	------	------	------	------	XP_010100720.1	uncharacterized protein At4g00950 [Morus notabilis]	sp|Q9M160|Y4095_ARATH;	Uncharacterized protein At4g00950 OS=Arabidopsis thaliana OX=3702 GN=At4g00950 PE=2 SV=1;	PF05097.15	DUF688	Protein of unknown function
mnot00001055	0.056	-4.16639	1.11266775037E-16	3.25287091406E-16	yes	down	0.18	0.27	0.05	4.29	4.25	4.56	0.166667	4.36667	GO:0046274;GO:0048046;GO:0052716;GO:0005507;GO:001649	BP:lignin catabolic process;CC:apoplast;MF:hydroquinon;MF:copper ion binding;MF:oxidoreductase activity;	K05909	E1.10.3.2	------	------	COG2132	Q:Secondary metabolites biosynthesis, transport and catabolism	EXB83873.1	hypothetical protein L484_023480 [Morus notabilis]	sp|Q9ZPY2|LAC6_ARATH;	Laccase-6 OS=Arabidopsis thaliana OX=3702 GN=LAC6 PE=2 SV=1;	PF00394.25;PF07731.17;PF07732.18	Cu-oxidase;Cu-oxidase_2;Cu-oxidase_3	Multicopper oxidase;Multicopper oxidase;Multicopper oxidase
mnot00001057	0.038	-4.70714	0.00199161964217	0.00317184482612	yes	down	0	0	0	0.52	0.31	0.52	0	0.45	GO:0030154;GO:0005634;GO:0000976;GO:000367	BP:cell differentiation;CC:nucleus;MF:transcription regulatory region sequence-specific DNA binding;MF:DNA binding;	K09422	MYBP	------	------	COG5147	K:Transcription	XP_010100709.1	myb-related protein 308 [Morus notabilis]	sp|Q38850|MYB5_ARATH;	Transcription repressor MYB5 OS=Arabidopsis thaliana OX=3702 GN=MYB5 PE=1 SV=1;	PF00249.34;PF13921.9	Myb_DNA-binding;Myb_DNA-bind_6	Myb-like DNA-binding domain;Myb-like DNA-binding domain
mnot00001059	0.286	-1.80725	0.00257178360917	0.00405132106899	yes	down	0.24	0.18	0.49	0.91	1.88	1.83	0.303333	1.54	GO:0005634;GO:0003700;GO:000367	CC:nucleus;MF:transcription factor activity, sequence-specific DNA binding;MF:DNA binding;	------	------	------	------	ENOG410ZKWB	K:Transcription	XP_010100707.2	dof zinc finger protein DOF2.5 isoform X2 [Morus notabilis]	sp|Q43385|DOF37_ARATH;	Dof zinc finger protein DOF3.7 OS=Arabidopsis thaliana OX=3702 GN=DOF3.7 PE=1 SV=2;	PF02701.18	zf-Dof	Dof domain, zinc finger
mnot00001061	0.338	-1.56442	1.14352874115E-29	4.45201763104E-29	yes	down	5.69	5.82	5.61	25.15	27.81	27.25	5.70667	26.7367	------	------	------	------	------	------	ENOG410XNRZ	S:Function unknown	XP_024024142.1	uncharacterized protein LOC21406235 isoform X1 [Morus notabilis]	sp|Q93V51|PSE1_ARATH;	Protein LEAD-SENSITIVE 1 OS=Arabidopsis thaliana OX=3702 GN=PSE1 PE=2 SV=1;	PF04970.16	LRAT	Lecithin retinol acyltransferase
mnot00001069	0.193	-2.37659	1.05386781774E-7	2.24008345936E-7	yes	down	0.49	0.12	0.29	2.48	2.01	2.24	0.3	2.24333	------	------	------	------	------	------	ENOG410Z7Z7	S:Function unknown	XP_010100697.1	pentatricopeptide repeat-containing protein At5g08510 [Morus notabilis]	sp|Q9FNN7|PP371_ARATH;	Pentatricopeptide repeat-containing protein At5g08510 OS=Arabidopsis thaliana OX=3702 GN=PCMP-E20 PE=2 SV=1;	PF01535.23;PF13041.9;PF12854.10;PF20431.1;PF13812.9;PF17177.7;PF20430.1	PPR;PPR_2;PPR_1;E_motif;PPR_3;PPR_long;Eplus_motif	PPR repeat;PPR repeat family;PPR repeat;E motif;Pentatricopeptide repeat domain;Pentacotripeptide-repeat region of PRORP;E+ motif
mnot00001071	8.444	3.07794	0	0	yes	up	271.39	251.79	246.68	45.63	44.3	44.23	256.62	44.72	GO:0016020;GO:004693	CC:membrane;MF:proton-transporting ATP synthase activity, rotational mechanism;	K02113	ATPF1D, atpH	map00195;map00190	Photosynthesis;Oxidative phosphorylation	COG0712	C:Energy production and conversion	XP_010100695.1	ATP synthase delta chain, chloroplastic [Morus notabilis]	sp|Q02758|ATPD_PEA;	ATP synthase delta chain, chloroplastic OS=Pisum sativum OX=3888 GN=ATPD PE=1 SV=1;	PF00213.21	OSCP	ATP synthase delta
mnot00001072	3.241	1.69656	1.00505073916E-55	5.69053129246E-55	yes	up	42.08	49.54	49.58	21.4	20.59	21.81	47.0667	21.2667	GO:0005768;GO:0005794;GO:0003924;GO:000552	CC:endosome;CC:Golgi apparatus;MF:GTPase activity;MF:GTP binding;	K07904	RAB11A	map04144	Endocytosis	COG1100	S:Function unknown	XP_010100694.1	ras-related protein RABA3 [Morus notabilis]	sp|Q9LNK1|RABA3_ARATH;	Ras-related protein RABA3 OS=Arabidopsis thaliana OX=3702 GN=RABA3 PE=2 SV=1;	PF00071.25;PF08477.16;PF00025.24;PF01926.26	Ras;Roc;Arf;MMR_HSR1	Ras family;Ras of Complex, Roc, domain of DAPkinase;ADP-ribosylation factor family;50S ribosome-binding GTPase
mnot00001077	4.094	2.03353	2.46953375329E-11	6.11173686352E-11	yes	up	2.66	2.15	2.71	0.98	0.72	0.98	2.50667	0.893333	GO:0016021;GO:0005506;GO:0016705;GO:0004497;GO:002003	CC:integral component of membrane;MF:iron ion binding;MF:oxidoreductase activity, acting on paired donors, with incorporation or reduction of molecular oxygen;MF:monooxygenase activity;MF:heme binding;	K20619	CYP78A	------	------	COG2124	Q:Secondary metabolites biosynthesis, transport and catabolism	XP_010100687.1	cytochrome P450 78A9 [Morus notabilis]	sp|Q9SLP1|C78A9_ARATH;	Cytochrome P450 78A9 OS=Arabidopsis thaliana OX=3702 GN=CYP78A9 PE=1 SV=1;	PF00067.25	p450	Cytochrome P450
mnot00001078	0.349	-1.52012	2.08537497641E-23	7.19026173874E-23	yes	down	5.82	5.75	6.45	25.9	23.06	25.12	6.00667	24.6933	GO:001602	CC:integral component of membrane;	------	------	------	------	ENOG410YCN2	S:Function unknown	XP_024024147.1	uncharacterized membrane protein At1g16860 [Morus notabilis]	sp|Q9FZ45|Y1686_ARATH;	Uncharacterized membrane protein At1g16860 OS=Arabidopsis thaliana OX=3702 GN=At1g16860 PE=1 SV=1;	------	------	------
mnot00001079	2.595	1.37557	4.04606291826E-25	1.43966138372E-24	yes	up	20.08	20.88	19.08	11.41	12.47	10.01	20.0133	11.2967	GO:0045893;GO:0005634;GO:0043565;GO:000098	BP:positive regulation of transcription, DNA-templated;CC:nucleus;MF:sequence-specific DNA binding;MF:RNA polymerase II transcription factor activity, sequence-specific DNA binding;	K09338	HD-ZIP	------	------	ENOG410Z2UE	K:Transcription	XP_024024137.1	homeobox-leucine zipper protein ATHB-12 [Morus notabilis]	sp|P46897|ATHB7_ARATH;	Homeobox-leucine zipper protein ATHB-7 OS=Arabidopsis thaliana OX=3702 GN=ATHB-7 PE=1 SV=2;	PF00046.32;PF02183.21;PF05920.14	Homeodomain;HALZ;Homeobox_KN	Homeodomain;Homeobox associated leucine zipper;Homeobox KN domain
mnot00001080	2.273	1.18439	4.23417597144E-45	2.10422717085E-44	yes	up	25.82	27.63	28.1	19.23	16.67	16.96	27.1833	17.62	GO:0006468;GO:0004674;GO:0005509;GO:0005524;GO:000467	BP:protein phosphorylation;MF:protein serine/threonine kinase activity;MF:calcium ion binding;MF:ATP binding;MF:protein kinase activity;	------	------	------	------	ENOG410XRMJ	T:Signal transduction mechanisms	EXB83843.1	CDPK-related protein kinase [Morus notabilis]	sp|Q9ZUZ2|CAMK3_ARATH;	CDPK-related kinase 3 OS=Arabidopsis thaliana OX=3702 GN=CRK3 PE=1 SV=1;	PF00069.28;PF07714.20;PF06293.17	Pkinase;PK_Tyr_Ser-Thr;Kdo	Protein kinase domain;Protein tyrosine and serine/threonine kinase;Lipopolysaccharide kinase
mnot00001082	3.036	1.60205	2.29653321453E-297	5.07650523391E-296	yes	up	113.96	109.18	113.53	53.34	54.81	53.52	112.223	53.89	GO:0007165;GO:000509	BP:signal transduction;MF:GTPase activator activity;	------	------	------	------	ENOG410XRR2	S:Function unknown	XP_010100679.1	rho GTPase-activating protein 3 [Morus notabilis]	sp|Q8GYY5|RGAP3_ARATH;	Rho GTPase-activating protein 3 OS=Arabidopsis thaliana OX=3702 GN=ROPGAP3 PE=2 SV=1;	PF00620.30;PF00786.31	RhoGAP;PBD	RhoGAP domain;P21-Rho-binding domain
mnot00001085	0.492	-1.02371	4.21827845848E-9	9.53708568922E-9	yes	down	3.8	4.13	4.24	11.68	11.36	13.27	4.05667	12.1033	GO:0005634;GO:0003723;GO:000374	CC:nucleus;MF:RNA binding;MF:translation initiation factor activity;	K15025	EIF1AD	------	------	ENOG4111N6Z	J:Translation, ribosomal structure and biogenesis	EXB83839.1	Protein UXT-like protein [Morus notabilis]	sp|Q54ND3|UXT_DICDI;	Protein UXT homolog OS=Dictyostelium discoideum OX=44689 GN=DDB_G0285389 PE=3 SV=1;	PF02996.20;PF01176.22	Prefoldin;eIF-1a	Prefoldin subunit;Translation initiation factor 1A / IF-1
mnot00001086	2.556	1.35389	0.00130051176524	0.00210427662261	yes	up	2.26	2.29	1.88	0.94	1.47	1.27	2.14333	1.22667	GO:0032259;GO:0016021;GO:000816	BP:methylation;CC:integral component of membrane;MF:methyltransferase activity;	------	------	------	------	ENOG410Y65V	S:Function unknown	XP_010100675.1	uncharacterized protein LOC21406205 [Morus notabilis]	sp|Q54YG5|TPPC5_DICDI;	Trafficking protein particle complex subunit 5 OS=Dictyostelium discoideum OX=44689 GN=trappc5 PE=3 SV=1;	PF13578.9;PF04051.19;PF04989.15	Methyltransf_24;TRAPP;CmcI	Methyltransferase domain;Transport protein particle;Cephalosporin hydroxylase
mnot00001087	0.457	-1.13	5.51175212329E-42	2.63055275233E-41	yes	down	20.9	21.62	21.02	69.68	74.31	63.92	21.18	69.3033	GO:0048366;GO:0045944;GO:0008283;GO:0005634;GO:000371	BP:leaf development;BP:positive regulation of transcription from RNA polymerase II promoter;BP:cell proliferation;CC:nucleus;MF:transcription coactivator activity;	------	------	------	------	------	------	XP_010100674.1	GRF1-interacting factor 3 [Morus notabilis]	sp|Q93VH6|GIF3_ARATH;	GRF1-interacting factor 3 OS=Arabidopsis thaliana OX=3702 GN=GIF3 PE=1 SV=1;	PF05030.15	SSXT	SSXT protein
mnot00001092	2.872	1.52231	2.59458994396E-171	3.50764373568E-170	yes	up	101.99	99.88	100.71	54.25	50.13	48.49	100.86	50.9567	GO:0006468;GO:0007165;GO:0004674;GO:000552	BP:protein phosphorylation;BP:signal transduction;MF:protein serine/threonine kinase activity;MF:ATP binding;	------	------	------	------	------	------	EXB83832.1	CBL-interacting serine/threonine-protein kinase 9 [Morus notabilis]	sp|Q9MAM1|CIPK9_ARATH;	CBL-interacting serine/threonine-protein kinase 9 OS=Arabidopsis thaliana OX=3702 GN=CIPK9 PE=1 SV=2;	PF00069.28;PF07714.20;PF03822.17;PF14531.9;PF03109.19	Pkinase;PK_Tyr_Ser-Thr;NAF;Kinase-like;ABC1	Protein kinase domain;Protein tyrosine and serine/threonine kinase;NAF domain;Kinase-like;ABC1 atypical kinase-like domain
mnot00001094	17.468	4.12666	1.61406270352E-46	8.15035672211E-46	yes	up	53.26	48.92	61.21	3.31	5.07	5.48	54.4633	4.62	------	------	------	------	------	------	ENOG4111DSN	S:Function unknown	EXB83830.1	hypothetical protein L484_023436 [Morus notabilis]	------	------	------	------	------
mnot00001097	0.058	-4.11901	0.0137862759545	0.0201381671573	yes	down	0	0	0	0.37	0.3	0.18	0	0.283333	GO:0032259;GO:0046983;GO:000817	BP:methylation;MF:protein dimerization activity;MF:O-methyltransferase activity;	K13066	COMT	map00940;map00380	Phenylpropanoid biosynthesis;Tryptophan metabolism	------	------	XP_010100665.1	caffeic acid 3-O-methyltransferase [Morus notabilis]	sp|A9X7L0|ANMT_RUTGR;	Anthranilate N-methyltransferase OS=Ruta graveolens OX=37565 PE=1 SV=1;	PF00891.21;PF08100.14	Methyltransf_2;Dimerisation	O-methyltransferase domain;Dimerisation domain
mnot00001101	0.336	-1.5756	5.75184577487E-41	2.70667609804E-40	yes	down	5.35	5.21	5.42	24.45	23.18	22.61	5.32667	23.4133	GO:000551	MF:calmodulin binding;	------	------	------	------	ENOG410YBUU	S:Function unknown	XP_010100661.1	protein IQ-DOMAIN 1 [Morus notabilis]	sp|F4JHN2|IQD17_ARATH;	Protein IQ-DOMAIN 17 OS=Arabidopsis thaliana OX=3702 GN=IQD17 PE=1 SV=1;	PF13178.9;PF00612.30	DUF4005;IQ	Protein of unknown function;IQ calmodulin-binding motif
mnot00001105	0.153	-2.7062	7.37005045361E-18	2.22285923796E-17	yes	down	0.61	0.83	0.45	6.66	5.65	5.95	0.63	6.08667	GO:0046872;GO:000367	MF:metal ion binding;MF:DNA binding;	------	------	------	------	COG5531	B:Chromatin structure and dynamics	XP_024024145.1	uncharacterized protein At5g08430 isoform X1 [Morus notabilis]	sp|Q9FT92|Y5843_ARATH;	Uncharacterized protein At5g08430 OS=Arabidopsis thaliana OX=3702 GN=At5g08430 PE=1 SV=2;	PF03126.21;PF02201.21	Plus-3;SWIB	Plus-3 domain;SWIB/MDM2 domain
mnot00001106	0.047	-4.4016	0.0062691211576	0.00949369403686	yes	down	0	0	0	0.55	0.3	0.18	0	0.343333	GO:0006355;GO:000367	BP:regulation of transcription, DNA-templated;MF:DNA binding;	------	------	------	------	ENOG410YG0P	K:Transcription	XP_024024156.1	NAC domain-containing protein 43 [Morus notabilis]	sp|Q84WP6|NAC43_ARATH;	NAC domain-containing protein 43 OS=Arabidopsis thaliana OX=3702 GN=NAC043 PE=2 SV=2;	PF02365.18	NAM	No apical meristem
mnot00001109	5.499	2.45909	6.33462403821E-8	1.35930622087E-7	yes	up	26.82	21.64	28.51	5.31	6.93	8.75	25.6567	6.99667	------	------	------	------	------	------	ENOG411147T	S:Function unknown	EXB83813.1	hypothetical protein L484_023418 [Morus notabilis]	------	------	------	------	------
mnot00001111	0.056	-4.15672	6.28384757899E-31	2.50138686223E-30	yes	down	0.43	0.47	0.16	10.81	9.52	8.94	0.353333	9.75667	GO:0030154;GO:000372	BP:cell differentiation;MF:mRNA binding;	------	------	------	------	ENOG4111PGT	S:Function unknown	XP_010107154.2	RNA-binding protein 38 [Morus notabilis]	sp|Q9M1S3|ARP1_ARATH;	Probable RNA-binding protein ARP1 OS=Arabidopsis thaliana OX=3702 GN=ARP1 PE=2 SV=1;	PF00076.25;PF14605.9	RRM_1;Nup35_RRM_2	RNA recognition motif.;Nup53/35/40-type RNA recognition motif
mnot00001122	2.233	1.1588	0	0	yes	up	291.38	288.85	299.76	191.63	190.99	196.98	293.33	193.2	GO:0006086;GO:0006096;GO:0043231;GO:000473	BP:acetyl-CoA biosynthetic process from pyruvate;BP:glycolytic process;CC:intracellular membrane-bounded organelle;MF:pyruvate dehydrogenas;	K00161	PDHA, pdhA	map00020;map00010;map00620	Citrate cycle (TCA cycle);Glycolysis / Gluconeogenesis;Pyruvate metabolism	COG1071	C:Energy production and conversion	XP_010107149.1	pyruvate dehydrogenase E1 component subunit alpha-3, chloroplastic [Morus notabilis]	sp|O24457|ODPA3_ARATH;	Pyruvate dehydrogenase E1 component subunit alpha-3, chloroplastic OS=Arabidopsis thaliana OX=3702 GN=PDH-E1 ALPHA PE=2 SV=1;	PF00676.23;PF02775.24;PF00456.24	E1_dh;TPP_enzyme_C;Transketolase_N	Dehydrogenase E1 component;Thiamine pyrophosphate enzyme, C-terminal TPP binding domain;Transketolase, thiamine diphosphate binding domain
mnot00001127	6.989	2.805	3.8038814085E-295	8.3220230632E-294	yes	up	45.9	41.41	45.1	8.96	8.68	10.01	44.1367	9.21667	GO:0009736;GO:0000160;GO:0048511;GO:0016310;GO:0005634;GO:001630	BP:cytokinin-activated signaling pathway;BP:phosphorelay signal transduction system;BP:rhythmic process;BP:phosphorylation;CC:nucleus;MF:kinase activity;	K12130	PRR5	map04712	Circadian rhythm - plant	COG5641	K:Transcription	XP_010107144.1	two-component response regulator-like PRR95 isoform X1 [Morus notabilis]	sp|Q689G6|PRR95_ORYSJ;	Two-component response regulator-like PRR95 OS=Oryza sativa subsp. japonica OX=39947 GN=PRR95 PE=2 SV=1;	PF00072.27;PF06203.17	Response_reg;CCT	Response regulator receiver domain;CCT motif
mnot00001128	0.469	-1.09383	0.015366	0.0223316299834	yes	down	0.78	0.33	0.67	1.56	1.9	2.07	0.593333	1.84333	GO:0016021;GO:000832	CC:integral component of membrane;MF:cation transmembrane transporter activity;	K14689	SLC30A2, ZNT2	------	------	COG1230	P:Inorganic ion transport and metabolism	XP_010107142.1	metal tolerance protein 1 [Morus notabilis]	sp|Q9ZT63|MTP1_ARATH;	Metal tolerance protein 1 OS=Arabidopsis thaliana OX=3702 GN=MTP1 PE=1 SV=2;	PF01545.24	Cation_efflux	Cation efflux family
mnot00001130	7.523	2.91131	0	0	yes	up	1854.23	1883.5	1888.12	357.13	364.92	370.34	1875.28	364.13	GO:0009579;GO:0016020;GO:0016021;GO:0009535;GO:000481	CC:thylakoid;CC:membrane;CC:integral component of membrane;CC:chloroplast thylakoid membrane;MF:aminoacyl-tRNA ligase activity;	------	------	------	------	ENOG4112195	S:Function unknown	XP_010107140.2	protein CURVATURE THYLAKOID 1B, chloroplastic [Morus notabilis]	sp|Q8LCA1|CUT1B_ARATH;	Protein CURVATURE THYLAKOID 1B, chloroplastic OS=Arabidopsis thaliana OX=3702 GN=CURT1B PE=1 SV=2;	PF14159.9	CAAD	CAAD domains of cyanobacterial aminoacyl-tRNA synthetase
mnot00001137	4.325	2.11269	0	0	yes	up	1429.35	1441.69	1403.55	476	471.17	493.17	1424.86	480.113	GO:000367	MF:DNA binding;	K12133	LHY	map04712	Circadian rhythm - plant	COG5269;ENOG4111X77	K:Transcription;	EXC13655.1	Protein LHY [Morus notabilis]	sp|A0A0G3VTN5|LHY_PETHY;	Protein LATE ELONGATED HYPOCOTYL OS=Petunia hybrida OX=4102 GN=LHY PE=2 SV=1;	------	------	------
mnot00001139	0.218	-2.19647	0.00633656372221	0.00959127376723	yes	down	0.13	0	0.18	0.79	0.6	0.66	0.103333	0.683333	GO:0006468;GO:0007166;GO:0005737;GO:0016021;GO:0005886;GO:0004427;GO:0000287;GO:0030247;GO:0004672;GO:000552	BP:protein phosphorylation;BP:cell surface receptor signaling pathway;CC:cytoplasm;CC:integral component of membrane;CC:plasma membrane;MF:inorganic diphosphatase activity;MF:magnesium ion binding;MF:polysaccharide binding;MF:protein kinase activity;MF:ATP binding;	------	------	------	------	COG0515	T:Signal transduction mechanisms	XP_010107132.1	probably inactive receptor-like protein kinase At2g46850 [Morus notabilis]	sp|Q8S8N4|Y2685_ARATH;	Probably inactive receptor-like protein kinase At2g46850 OS=Arabidopsis thaliana OX=3702 GN=At2g46850 PE=3 SV=1;	PF07714.20;PF00069.28;PF13947.9	PK_Tyr_Ser-Thr;Pkinase;GUB_WAK_bind	Protein tyrosine and serine/threonine kinase;Protein kinase domain;Wall-associated receptor kinase galacturonan-binding
mnot00001143	3.614	1.85358	8.2377746463E-18	2.48066257754E-17	yes	up	7.97	6.29	8.16	3.11	2.96	2.99	7.47333	3.02	GO:0005634;GO:0003700;GO:000367	CC:nucleus;MF:transcription factor activity, sequence-specific DNA binding;MF:DNA binding;	------	------	------	------	ENOG410YHK7	K:Transcription	XP_010107127.1	B3 domain-containing protein Os03g0120900 [Morus notabilis]	sp|Q8LMR9|Y3209_ORYSJ;	B3 domain-containing protein Os03g0120900 OS=Oryza sativa subsp. japonica OX=39947 GN=Os03g0120900 PE=2 SV=1;	PF02362.24	B3	B3 DNA binding domain
mnot00001146	0.116	-3.10218	4.50561017488E-117	4.40505084667E-116	yes	down	3.34	2.88	3.24	41.82	36.46	40.04	3.15333	39.44	GO:0006355;GO:0016021;GO:000367	BP:regulation of transcription, DNA-templated;CC:integral component of membrane;MF:DNA binding;	------	------	------	------	------	------	XP_010107124.1	uncharacterized protein LOC21402541 [Morus notabilis]	sp|F4JN35|NTL9_ARATH;	Protein NTM1-like 9 OS=Arabidopsis thaliana OX=3702 GN=NTL9 PE=1 SV=1;	PF02365.18	NAM	No apical meristem
mnot00001147	0.246	-2.02545	1.21704201555E-43	5.95243620433E-43	yes	down	2.88	2.95	2.7	16	17.46	17.2	2.84333	16.8867	------	------	------	------	------	------	------	------	EXC13644.1	hypothetical protein L484_019602 [Morus notabilis]	------	------	------	------	------
mnot00001148	0.41	-1.28615	2.31612794371E-13	6.13669719398E-13	yes	down	6.11	6.25	5.67	24.7	21.26	24.45	6.01	23.47	GO:0006355;GO:0016021;GO:000367	BP:regulation of transcription, DNA-templated;CC:integral component of membrane;MF:DNA binding;	------	------	------	------	ENOG410ZJIT	S:Function unknown	EXC13643.1	NAC domain-containing protein 1 [Morus notabilis]	sp|F4JN35|NTL9_ARATH;	Protein NTM1-like 9 OS=Arabidopsis thaliana OX=3702 GN=NTL9 PE=1 SV=1;	PF02365.18	NAM	No apical meristem
mnot00001150	0.267	-1.90558	1.37378118046E-60	8.23107766433E-60	yes	down	11.59	15.8	13.47	55.35	55.73	57.69	13.62	56.2567	GO:0006355;GO:0016021;GO:000367	BP:regulation of transcription, DNA-templated;CC:integral component of membrane;MF:DNA binding;	------	------	------	------	ENOG41108JC	K:Transcription	XP_010107118.1	uncharacterized protein LOC21402535 isoform X2 [Morus notabilis]	sp|F4JN35|NTL9_ARATH;	Protein NTM1-like 9 OS=Arabidopsis thaliana OX=3702 GN=NTL9 PE=1 SV=1;	PF02365.18	NAM	No apical meristem
mnot00001154	0.373	-1.42381	1.66612985471E-54	9.31232811931E-54	yes	down	12.02	11.43	10.89	46.39	43.41	44.67	11.4467	44.8233	GO:0000460;GO:0006364;GO:0000470;GO:0005730;GO:0030687;GO:004213	BP:maturation of 5.8S rRNA;BP:rRNA processing;BP:maturation of LSU-rRNA;CC:nucleolus;CC:preribosome, large subunit precursor;MF:rRNA primary transcript binding;	K14846	RPF1	------	------	COG2136;COG2136	A:RNA processing and modification;J:Translation, ribosomal structure and biogenesis	XP_010107110.1	ribosome production factor 1 [Morus notabilis]	sp|Q5R631|RPF1_PONAB;	Ribosome production factor 1 OS=Pongo abelii OX=9601 GN=RPF1 PE=2 SV=1;	PF04427.21;PF05699.17	Brix;Dimer_Tnp_hAT	Brix domain;hAT family C-terminal dimerisation region
mnot00001157	2.395	1.26025	1.05516028891E-143	1.21900624084E-142	yes	up	105.41	108.25	106.71	65.27	70.17	67.74	106.79	67.7267	GO:0016021;GO:001678	CC:integral component of membrane;MF:hydrolase activity;	------	------	------	------	COG1409	S:Function unknown	EXC13629.1	putative inactive purple acid phosphatase 29 [Morus notabilis]	sp|Q9FMK9|PPA29_ARATH;	Probable inactive purple acid phosphatase 29 OS=Arabidopsis thaliana OX=3702 GN=PAP29 PE=2 SV=1;	PF00149.31	Metallophos	Calcineurin-like phosphoesterase
mnot00001158	0.187	-2.41746	5.51444787902E-50	2.91369240265E-49	yes	down	2.4	3.01	2.79	21.23	23.14	22.39	2.73333	22.2533	GO:0006629;GO:0016021;GO:001662	BP:lipid metabolic process;CC:integral component of membrane;MF:oxidoreductase activity, acting on the CH-CH group of donors;	------	------	------	------	COG3752	S:Function unknown	XP_010107107.1	uncharacterized protein C594.04c [Morus notabilis]	sp|O74507|YJD4_SCHPO;	Uncharacterized protein C594.04c OS=Schizosaccharomyces pombe;	PF06966.15;PF04191.16;PF02544.19	DUF1295;PEMT;Steroid_dh	Protein of unknown function;Phospholipid methyltransferase;3-oxo-5-alpha-steroid 4-dehydrogenase
mnot00001175	0.316	-1.66262	1.18608951793E-5	2.24582706645E-5	yes	down	0.41	0.22	0.23	1.1	1.54	1.28	0.286667	1.30667	GO:0042545;GO:0045490;GO:0016021;GO:0030599;GO:0045330;GO:000485	BP:cell wall modification;BP:pectin catabolic process;CC:integral component of membrane;MF:pectinesterase activity;MF:aspartyl esterase activity;MF:enzyme inhibitor activity;	------	------	------	------	COG4677	G:Carbohydrate transport and metabolism	KAF4366434.1	hypothetical protein F8388_003672 [Cannabis sativa]	sp|O48711|PME12_ARATH;	Probable pectinesterase/pectinesterase inhibitor 12 OS=Arabidopsis thaliana OX=3702 GN=PME12 PE=2 SV=1;	PF01095.22;PF04043.18	Pectinesterase;PMEI	Pectinesterase;Plant invertase/pectin methylesterase inhibitor
mnot00001178	0.149	-2.74428	2.36268760324E-70	1.56718394972E-69	yes	down	3.55	2.86	3.89	34.68	30.76	35.3	3.43333	33.58	GO:0006312;GO:0007131;GO:0070192;GO:0000724;GO:0000730;GO:0006281;GO:1990426;GO:0140664;GO:0042148;GO:0005634;GO:0000794;GO:0008094;GO:0000150;GO:0003677;GO:0003690;GO:0003697;GO:000552	BP:mitotic recombination;BP:reciprocal meiotic recombination;BP:chromosome organization involved in meiotic cell cycle;BP:double-strand break repair via homologous recombination;BP:DNA recombinase assembly;BP:DNA repair;BP:mitotic recombination-dependent replication fork processing;BP:old GO;BP:strand invasion;CC:nucleus;CC:condensed nuclear chromosome;MF:DNA-dependent ATPase activity;MF:recombin…	K04482	RAD51	map03440	Homologous recombination	COG0468	L:Replication, recombination and repair	XP_024028492.1	DNA repair protein RAD51 homolog [Morus notabilis]	sp|Q40134|RAD51_SOLLC;	DNA repair protein RAD51 homolog OS=Solanum lycopersicum OX=4081 GN=RAD51 PE=2 SV=1;	PF08423.14;PF00154.24;PF13481.9;PF14520.9;PF06745.16	Rad51;RecA;AAA_25;HHH_5;ATPase	Rad51;recA bacterial DNA recombination protein;AAA domain;Helix-hairpin-helix domain;KaiC
mnot00001180	2.041	1.02924	1.80215648649E-117	1.76644555151E-116	yes	up	31.23	33.8	32.58	22.52	23.02	24.07	32.5367	23.2033	GO:0016310;GO:0046854;GO:0010008;GO:0000285;GO:0046872;GO:000552	BP:phosphorylation;BP:phosphatidylinositol phosphorylation;CC:endosome membrane;MF:1-phosphatidylinositol-3-phosphate 5-kinase activity;MF:metal ion binding;MF:ATP binding;	K00921	PIKFYVE, FAB1	map04145;map04070;map00562	Phagosome;Phosphatidylinositol signaling system;Inositol phosphate metabolism	------	------	XP_010107086.1	1-phosphatidylinositol-3-phosphate 5-kinase FAB1A [Morus notabilis]	sp|Q9LUM0|FAB1B_ARATH;	1-phosphatidylinositol-3-phosphate 5-kinase FAB1B OS=Arabidopsis thaliana OX=3702 GN=FAB1B PE=2 SV=1;	PF01504.21;PF00118.27;PF01363.24	PIP5K;Cpn60_TCP1;FYVE	Phosphatidylinositol-4-phosphate 5-Kinase;TCP-1/cpn60 chaperonin family;FYVE zinc finger
mnot00001188	2.643	1.40235	0	0	yes	up	110.01	110.41	112.49	60.83	59.96	63.05	110.97	61.28	GO:0046856;GO:0016021;GO:0005774;GO:004381	BP:phosphatidylinositol dephosphorylation;CC:integral component of membrane;CC:vacuolar membrane;MF:phosphatidylinositol-3,5-bisphosphate 5-phosphatase activity;	K22913	FIG4	map00562	Inositol phosphate metabolism	COG5329	T:Signal transduction mechanisms	XP_010107078.1	phosphoinositide phosphatase SAC3 isoform X1 [Morus notabilis]	sp|Q7XZU2|SAC3_ARATH;	Phosphoinositide phosphatase SAC3 OS=Arabidopsis thaliana OX=3702 GN=SAC3 PE=2 SV=1;	PF02383.21	Syja_N	SacI homology domain
mnot00001190	0.488	-1.03387	1.41609187594E-41	6.71827677354E-41	yes	down	33.3	38.75	31.84	101.78	104.89	104.61	34.63	103.76	GO:0006446;GO:0001732;GO:0005852;GO:0016282;GO:0033290;GO:0003723;GO:0043022;GO:000374	BP:regulation of translational initiation;BP:formation of cytoplasmic translation initiation complex;CC:eukaryotic translation initiation factor 3 complex;CC:eukaryotic 43S preinitiation complex;CC:eukaryotic 48S preinitiation complex;MF:RNA binding;MF:ribosome binding;MF:translation initiation factor activity;	K15028	EIF3K	------	------	ENOG410ZSE4	J:Translation, ribosomal structure and biogenesis	XP_010107076.1	eukaryotic translation initiation factor 3 subunit K [Morus notabilis]	sp|Q94HF1|EIF3K_ORYSJ;	Eukaryotic translation initiation factor 3 subunit K OS=Oryza sativa subsp. japonica OX=39947 GN=TIF3K1 PE=2 SV=1;	PF10075.12	CSN8_PSD8_EIF3K	CSN8/PSMD8/EIF3K family
mnot00001191	0.009	-6.87178	1.88632502452E-99	1.62073249302E-98	yes	down	0.29	0.09	0.12	29.95	26.78	29.82	0.166667	28.85	GO:0007018;GO:0005874;GO:0008017;GO:0003777;GO:000552	BP:microtubule-based movement;CC:microtubule;MF:microtubule binding;MF:microtubule motor activity;MF:ATP binding;	K11498	CENPE	------	------	COG5059	Z:Cytoskeleton	XP_010107075.1	kinesin-like protein KIN-7B [Morus notabilis]	sp|Q8S949|KN7B_TOBAC;	Kinesin-like protein NACK2 OS=Nicotiana tabacum OX=4097 GN=NACK2 PE=1 SV=1;	PF00225.26;PF11995.11;PF16796.8	Kinesin;DUF3490;Microtub_bd	Kinesin motor domain;Domain of unknown function;Microtubule binding
mnot00001192	0.232	-2.10917	0	0	yes	down	38.9	39	39.89	266.42	258.96	252.81	39.2633	259.397	GO:0005985;GO:001615	BP:sucrose metabolic process;MF:sucrose synthase activity;	K00695	SUS	map00500	Starch and sucrose metabolism	COG0438	M:Cell wall/membrane/envelope biogenesis	XP_010107074.1	sucrose synthase [Morus notabilis]	sp|P13708|SUS_SOYBN;	Sucrose synthase OS=Glycine max OX=3847 GN=SS PE=1 SV=2;	PF00862.22;PF00534.23;PF13692.9;PF13524.9	Sucrose_synth;Glycos_transf_1;Glyco_trans_1_4;Glyco_trans_1_2	Sucrose synthase;Glycosyl transferases group 1;Glycosyl transferases group 1;Glycosyl transferases group 1
mnot00001193	2.976	1.57314	4.97919506465E-257	9.53167311226E-256	yes	up	32.49	32.35	31.24	15.62	15.54	15.79	32.0267	15.65	GO:0071586;GO:0016021;GO:000422	BP:CAAX-box protein processing;CC:integral component of membrane;MF:metalloendopeptidase activity;	K07052	K07052	------	------	COG1266	S:Function unknown	EXC13594.1	Embryogenesis-associated protein [Morus notabilis]	sp|Q40863|EMB8_PICGL;	Embryogenesis-associated protein EMB8 OS=Picea glauca OX=3330 GN=EMB8 PE=2 SV=1;	PF02517.19;PF00561.23	Rce1-like;Abhydrolase_1	Type II CAAX prenyl endopeptidase Rce1-like;alpha/beta hydrolase fold
mnot00001201	0.242	-2.04954	2.53394820801E-10	6.03100466814E-10	yes	down	2.99	2.15	1.76	15.7	16.13	15.37	2.3	15.7333	GO:001602	CC:integral component of membrane;	------	------	------	------	ENOG410ZTG3	S:Function unknown	XP_010103076.1	uncharacterized protein LOC21386858 [Morus notabilis]	------	------	------	------	------
mnot00001204	8.861	3.1475	6.77512036672E-60	4.02283279095E-59	yes	up	45.18	36.45	38.38	5.81	6.61	8.04	40.0033	6.82	GO:0016209;GO:0140824;GO:001649	MF:antioxidant activity;MF:old GO;MF:oxidoreductase activity;	K03564	BCP, PRXQ, DOT5	------	------	COG1225	O:Posttranslational modification, protein turnover, chaperones	EXB94751.1	Peroxiredoxin Q [Morus notabilis]	sp|Q6QPJ6|PRXQ_POPJC;	Peroxiredoxin Q, chloroplastic OS=Populus jackii OX=640484 GN=PRXQ PE=1 SV=1;	PF00578.24;PF08534.13	AhpC-TSA;Redoxin	AhpC/TSA family;Redoxin
mnot00001205	6.453	2.68993	0	0	yes	up	708.85	727.19	716.43	164.09	163.5	160.53	717.49	162.707	GO:0034599;GO:0045454;GO:0009535;GO:0016021;GO:0140824;GO:0005737;GO:0050664;GO:0008379;GO:0005509;GO:0016209;GO:001649	BP:cellular response to oxidative stress;BP:cell redox homeostasis;CC:chloroplast thylakoid membrane;CC:integral component of membrane;CC:old GO;CC:cytoplasm;MF:oxidoreductase activity, acting on NA;MF:thioredoxin peroxidase activity;MF:calcium ion binding;MF:antioxidant activity;MF:oxidoreductase activity;	K03564	BCP, PRXQ, DOT5	------	------	COG1225	O:Posttranslational modification, protein turnover, chaperones	XP_010089676.1	peroxiredoxin Q, chloroplastic [Morus notabilis]	sp|Q6QPJ6|PRXQ_POPJC;	Peroxiredoxin Q, chloroplastic OS=Populus jackii OX=640484 GN=PRXQ PE=1 SV=1;	PF00578.24;PF08534.13;PF13911.9;PF02630.17;PF13905.9	AhpC-TSA;Redoxin;AhpC-TSA_2;SCO1-SenC;Thioredoxin_8	AhpC/TSA family;Redoxin;AhpC/TSA antioxidant enzyme;SCO1/SenC;Thioredoxin-like
mnot00001208	0.011	-6.50385	4.3343730478E-7	8.92277699258E-7	yes	down	0	0	0	4.3	3.11	4.9	0	4.10333	GO:0009553;GO:0000070;GO:0048609;GO:0000724;GO:0034089;GO:0045132;GO:0048364;GO:0009793;GO:0071922;GO:0007064;GO:0060772;GO:0080186;GO:0048653;GO:0007049;GO:0007062;GO:0000785;GO:0005634;GO:0061733;GO:0016407;GO:0016746;GO:004687	BP:embryo sac development;BP:mitotic sister chromatid segregation;BP:multicellular organismal reproductive process;BP:double-strand break repair via homologous recombination;BP:establishment of meiotic sister chromatid cohesion;BP:meiotic chromosome segregation;BP:root development;BP:embryo development ending in seed dormancy;BP:regulation of cohesin loading;BP:mitotic sister chromatid cohesion;B…	K11268	ESCO, ECO1	------	------	ENOG410XTJX	S:Function unknown	EXB38190.1	hypothetical protein L484_004095 [Morus notabilis]	sp|A7UL74|CTF7_ARATH;	Protein CHROMOSOME TRANSMISSION FIDELITY 7 OS=Arabidopsis thaliana OX=3702 GN=CTF7 PE=1 SV=1;	PF13878.9;PF13880.9	zf-C2H2_3;Acetyltransf_13	zinc-finger of acetyl-transferase ESCO;ESCO1/2 acetyl-transferase
mnot00001209	2.349	1.23204	1.26414106501E-63	7.85186645282E-63	yes	up	32.87	30.71	32.47	18.18	18.68	19.96	32.0167	18.94	------	------	K14827	IPI1, TEX10	------	------	ENOG410YR7T	S:Function unknown	EXB38189.1	hypothetical protein L484_004094 [Morus notabilis]	sp|Q9NXF1|TEX10_HUMAN;	Testis-expressed protein 10 OS=Homo sapiens OX=9606 GN=TEX10 PE=1 SV=2;	PF12333.11	Ipi1_N	Rix1 complex component involved in 60S ribosome maturation
mnot00001210	5.304	2.40707	6.79922637965E-158	8.58559304654E-157	yes	up	196	197.22	178.13	51.4	48.98	58.9	190.45	53.0933	GO:001602	CC:integral component of membrane;	------	------	------	------	ENOG410Z6NZ	S:Function unknown	XP_010089669.1	uncharacterized protein LOC21387600 [Morus notabilis]	------	------	------	------	------
mnot00001211	4.594	2.19985	1.40594159151E-134	1.54146276553E-133	yes	up	162.49	151.84	151.19	51.07	49.14	49.29	155.173	49.8333	GO:0043086;GO:000485	BP:negative regulation of catalytic activity;MF:enzyme inhibitor activity;	------	------	------	------	ENOG41116AN	S:Function unknown	XP_010089668.1	pectinesterase inhibitor 3 [Morus notabilis]	sp|Q84WE4|PMEI3_ARATH;	Pectinesterase inhibitor 3 OS=Arabidopsis thaliana OX=3702 GN=PMEI3 PE=2 SV=1;	PF04043.18	PMEI	Plant invertase/pectin methylesterase inhibitor
mnot00001212	0.467	-1.09867	8.64627761003E-113	8.1857414584E-112	yes	down	18.13	17.82	17.58	55.73	54.54	57.41	17.8433	55.8933	GO:0006364;GO:0005634;GO:0005730;GO:000372	BP:rRNA processing;CC:nucleus;CC:nucleolus;MF:mRNA binding;	K14794	RRP12	------	------	ENOG410XQ3D	S:Function unknown	XP_010089667.1	RRP12-like protein [Morus notabilis]	sp|Q5ZKD5|RRP12_CHICK;	RRP12-like protein OS=Gallus gallus OX=9031 GN=RRP12 PE=2 SV=1;	PF08161.15	NUC173	NUC173 domain
mnot00001218	0.345	-1.53392	0	0	yes	down	162.77	158.34	163.01	692.79	697.09	659.59	161.373	683.157	GO:1901671;GO:0140662;GO:0046914;GO:000552	BP:positive regulation of superoxide dismutase activity;BP:old GO;MF:transition metal ion binding;MF:ATP binding;	K04078	groES, HSPE1	------	------	COG0234	O:Posttranslational modification, protein turnover, chaperones	XP_010089662.1	20 kDa chaperonin, chloroplastic [Morus notabilis]	sp|O65282|CH20_ARATH;	20 kDa chaperonin, chloroplastic OS=Arabidopsis thaliana OX=3702 GN=CPN20 PE=1 SV=2;	PF00166.24	Cpn10	Chaperonin 10 Kd subunit
mnot00001220	0.028	-5.16762	0.000336022697099	0.000572132214761	yes	down	0	0	0	1.18	2.05	2.36	0	1.86333	GO:0005634;GO:0003700;GO:000367	CC:nucleus;MF:transcription factor activity, sequence-specific DNA binding;MF:DNA binding;	------	------	------	------	ENOG410YNX4	K:Transcription	XP_010099089.1	ethylene-responsive transcription factor ERF017 [Morus notabilis]	sp|Q84QC2|ERF17_ARATH;	Ethylene-responsive transcription factor ERF017 OS=Arabidopsis thaliana OX=3702 GN=ERF017 PE=2 SV=1;	PF00847.23	AP2	AP2 domain
mnot00001224	4.163	2.05769	0	0	yes	up	302.36	286.22	302.64	106.36	103.55	103.21	297.073	104.373	------	------	------	------	------	------	ENOG410Y1Y5	S:Function unknown	XP_010099092.1	protein MARD1 [Morus notabilis]	sp|Q8GYX2|FLZ14_ARATH;	FCS-Like Zinc finger 14 OS=Arabidopsis thaliana OX=3702 GN=FLZ14 PE=1 SV=1;	PF04570.17	zf-FLZ	zinc-finger of the FCS-type, C2-C2
mnot00001227	0.13	-2.94454	9.55657743831E-177	1.32278786624E-175	yes	down	6.88	8.62	7.73	86.54	86.86	89.62	7.74333	87.6733	GO:2000022;GO:0009611;GO:0031347;GO:000563	BP:regulation of jasmonic acid mediated signaling pathway;BP:response to wounding;BP:regulation of defense response;CC:nucleus;	K13464	JAZ	map04075	Plant hormone signal transduction	ENOG410ZDCD	S:Function unknown	XP_010099096.1	protein TIFY 10A [Morus notabilis]	sp|Q9LMA8|TI10A_ARATH;	Protein TIFY 10A OS=Arabidopsis thaliana OX=3702 GN=TIFY10A PE=1 SV=1;	PF06200.17;PF09425.13	tify;Jas_motif	tify domain;Jas motif
mnot00001232	0.126	-2.98364	0.0277823066121	0.0391776571253	yes	down	0	0.22	0	0.45	0.97	1.12	0.0733333333333	0.846667	GO:0009567;GO:0007062;GO:0005634;GO:0008278;GO:011016	BP:double fertilization forming a zygote and endosperm;BP:sister chromatid cohesion;CC:nucleus;CC:cohesin complex;CC:cellular anatomical entity;	------	------	------	------	------	------	XP_024022435.1	uncharacterized protein LOC112091930 [Morus notabilis]	------	------	PF05617.14	Prolamin_like	Prolamin-like
mnot00001236	0.154	-2.69568	3.12431057029E-97	2.64523119182E-96	yes	down	6.47	6.68	4.41	54.3	54.44	56.86	5.85333	55.2	------	------	K09705	K09705	------	------	------	------	XP_010098005.1	uncharacterized protein LOC21387076 [Morus notabilis]	------	------	PF06172.14	Cupin_5	Cupin superfamily
mnot00001239	0.317	-1.65533	3.18746409029E-44	1.56777042858E-43	yes	down	3.86	4.33	3.99	19.19	17.46	18.79	4.06	18.48	------	------	------	------	------	------	COG2304	S:Function unknown	PON66009.1	von Willebrand factor, type A [Parasponia andersonii]	sp|A6X935|ITIH4_MOUSE;	Inter alpha-trypsin inhibitor, heavy chain 4 OS=Mus musculus OX=10090 GN=Itih4 PE=1 SV=2;	PF13768.9;PF00092.31;PF13519.9;PF05762.17	VWA_3;VWA;VWA_2;VWA_CoxE	von Willebrand factor type A domain;von Willebrand factor type A domain;von Willebrand factor type A domain;VWA domain containing CoxE-like protein
mnot00001241	0.431	-1.21265	1.0198300921E-45	5.10128232378E-45	yes	down	17.7	16.51	17.08	52.89	57.78	52.82	17.0967	54.4967	GO:0019509;GO:0019284;GO:0005737;GO:0005634;GO:004652	BP:L-methionine biosynthetic process from methylthioadenosine;BP:L-methionine biosynthetic process from S-adenosylmethionine;CC:cytoplasm;CC:nucleus;MF:S-methyl-5-thioribose-1-phosphate isomerase activity;	K08963	mtnA	map00270	Cysteine and methionine metabolism	------	------	XP_010090181.1	methylthioribose-1-phosphate isomerase [Morus notabilis]	sp|Q948X8|MTNA_TOBAC;	Methylthioribose-1-phosphate isomerase OS=Nicotiana tabacum OX=4097 GN=CIG2 PE=2 SV=1;	PF01008.20	IF-2B	Initiation factor 2 subunit family
mnot00001242	0.362	-1.46645	3.74656540463E-100	3.2335663454E-99	yes	down	74.43	82.15	79.21	307.55	329.26	322.73	78.5967	319.847	GO:0006412;GO:0015935;GO:0016021;GO:1990904;GO:0005840;GO:0022627;GO:0003735;GO:0003723;GO:000827	BP:translation;CC:small ribosomal subunit;CC:integral component of membrane;CC:ribonucleoprotein complex;CC:ribosome;CC:cytosolic small ribosomal subunit;MF:structural constituent of ribosome;MF:RNA binding;MF:zinc ion binding;	K02980	RP-S29e, RPS29	map03010	Ribosome	COG0199	J:Translation, ribosomal structure and biogenesis	EXB38977.1	40S ribosomal protein S29 [Morus notabilis]	sp|Q680P8|RS29_ARATH;	40S ribosomal protein S29 OS=Arabidopsis thaliana OX=3702 GN=RPS29A PE=3 SV=2;	PF00253.24	Ribosomal_S14	Ribosomal protein S14p/S29e
mnot00001244	4.409	2.14058	3.56182826562E-67	2.29498749542E-66	yes	up	27.43	27.4	26.63	9.87	8.9	8.32	27.1533	9.03	GO:0009058;GO:0005773;GO:0016021;GO:001684	BP:biosynthetic process;CC:vacuole;CC:integral component of membrane;MF:strictosidine synthase activity;	------	------	------	------	COG3386	G:Carbohydrate transport and metabolism	EXB38975.1	Adipocyte plasma membrane-associated protein [Morus notabilis]	sp|Q9SD07|SSL4_ARATH;	Protein STRICTOSIDINE SYNTHASE-LIKE 4 OS=Arabidopsis thaliana OX=3702 GN=SSL4 PE=1 SV=1;	PF03088.19;PF08450.15;PF20067.2	Str_synth;SGL;SSL_N	Strictosidine synthase;SMP-30/Gluconolactonase/LRE-like region;Strictosidine synthase-like, N-terminal
mnot00001246	2.028	1.02001	6.94153828323E-68	4.49684830307E-67	yes	up	59.45	57.63	60.6	45.38	40.24	42.32	59.2267	42.6467	GO:0004029;GO:004387	MF:aldehyde dehydrogenas;MF:glyceraldehyde-3-phosphate dehydrogenas;	K14085	ALDH7A1	map00310;map00561;map00260;map00340;map00330;map00053;map00380;map00010;map00620;map00071;map00280;map00410	Lysine degradation;Glycerolipid metabolism;Glycine, serine and threonine metabolism;Histidine metabolism;Arginine and proline metabolism;Ascorbate and aldarate metabolism;Tryptophan metabolism;Glycolysis / Gluconeogenesis;Pyruvate metabolism;Fatty acid degradation;Valine, leucine and isoleucine degradation;beta-Alanine metabolism	COG1012	C:Energy production and conversion	XP_024017132.1	aldehyde dehydrogenase family 7 member A1 [Morus notabilis]	sp|Q9ZPB7|AL7A1_MALDO;	Aldehyde dehydrogenase family 7 member A1 OS=Malus domestica OX=3750 PE=1 SV=3;	PF00171.25	Aldedh	Aldehyde dehydrogenase family
mnot00001251	0.003	-8.64385	7.09397539562E-13	1.84837309104E-12	yes	down	0	0	0	22.2	16.65	17.89	0	18.9133	GO:000718	BP:G-protein coupled receptor signaling pathway;	K24773	GG3	------	------	ENOG410YVBK	S:Function unknown	EXB38968.1	hypothetical protein L484_027404 [Morus notabilis]	sp|Q6AWT8|GG3_ARATH;	Guanine nucleotide-binding protein subunit gamma 3 OS=Arabidopsis thaliana OX=3702 GN=GG3 PE=2 SV=1;	PF00631.25	G-gamma	GGL domain
mnot00001252	0.178	-2.48987	0	0	yes	down	13.16	13.1	13.55	109.49	110.24	106.05	13.27	108.593	GO:0009610;GO:0006508;GO:000425	BP:response to symbiotic fungus;BP:proteolysis;MF:serine-type endopeptidase activity;	------	------	------	------	COG1404	O:Posttranslational modification, protein turnover, chaperones	XP_010090170.1	subtilisin-like protease SBT1.8 [Morus notabilis]	sp|Q9ZUF6|SBT18_ARATH;	Subtilisin-like protease SBT1.8 OS=Arabidopsis thaliana OX=3702 GN=SBT1.8 PE=1 SV=1;	PF00082.25;PF17766.4;PF05922.19;PF02225.25	Peptidase_S8;fn3_6;Inhibitor_I9;PA	Subtilase family;Fibronectin type-III domain;Peptidase inhibitor I9;PA domain
mnot00001259	5.673	2.50419	7.88794216065E-135	8.66315988419E-134	yes	up	39.34	39.89	41.06	11.01	10.3	9.98	40.0967	10.43	GO:0016021;GO:0005506;GO:0016705;GO:0004497;GO:002003	CC:integral component of membrane;MF:iron ion binding;MF:oxidoreductase activity, acting on paired donors, with incorporation or reduction of molecular oxygen;MF:monooxygenase activity;MF:heme binding;	------	------	------	------	COG2124	Q:Secondary metabolites biosynthesis, transport and catabolism	EXB38962.1	Flavonoid 3'-monooxygenase [Morus notabilis]	sp|A0A1D6F9Y9|C92C6_MAIZE;	Trimethyltridecatetraene synthase OS=Zea mays OX=4577 GN=CYP92C6 PE=1 SV=1;	PF00067.25	p450	Cytochrome P450
mnot00001261	4.631	2.21123	0	0	yes	up	356.27	365.3	368.64	111.52	114.74	116.02	363.403	114.093	GO:0006508;GO:000823	BP:proteolysis;MF:cysteine-type peptidase activity;	K01366	CTSH	------	------	COG4870	O:Posttranslational modification, protein turnover, chaperones	XP_010090161.1	thiol protease aleurain [Morus notabilis]	sp|Q8H166|ALEU_ARATH;	Thiol protease aleurain OS=Arabidopsis thaliana OX=3702 GN=ALEU PE=1 SV=2;	PF00112.26;PF08246.15;PF03051.18	Peptidase_C1;Inhibitor_I29;Peptidase_C1_2	Papain family cysteine protease;Cathepsin propeptide inhibitor domain;Peptidase C1-like family
mnot00001262	2.011	1.00774	5.81296420807E-19	1.80440366199E-18	yes	up	12.8	12.54	11.48	8.63	9.22	8.84	12.2733	8.89667	------	------	------	------	------	------	ENOG410Z7Z7	S:Function unknown	XP_010090160.1	pentatricopeptide repeat-containing protein At2g06000 [Morus notabilis]	sp|Q9ZUE9|PP149_ARATH;	Pentatricopeptide repeat-containing protein At2g06000 OS=Arabidopsis thaliana OX=3702 GN=At2g06000 PE=2 SV=1;	PF13041.9;PF12854.10;PF01535.23;PF13812.9;PF17177.7;PF10037.12	PPR_2;PPR_1;PPR;PPR_3;PPR_long;MRP-S27	PPR repeat family;PPR repeat;PPR repeat;Pentatricopeptide repeat domain;Pentacotripeptide-repeat region of PRORP;Mitochondrial 28S ribosomal protein S27
mnot00001268	2.746	1.45758	6.88349590369E-45	3.4110991997E-44	yes	up	33.66	30.96	35.78	21.49	15.35	21.68	33.4667	19.5067	------	------	------	------	------	------	ENOG4111QJ2	S:Function unknown	XP_024017229.1	uncharacterized protein LOC21410008 [Morus notabilis]	------	------	------	------	------
mnot00001269	0.034	-4.89012	1.46691524676E-71	9.85303809427E-71	yes	down	1.41	1.26	1.31	53.55	61.74	57.71	1.32667	57.6667	GO:001602	CC:integral component of membrane;	------	------	------	------	ENOG410Y7F3	S:Function unknown	XP_010090153.1	uncharacterized protein LOC21410007 [Morus notabilis]	------	------	------	------	------
mnot00001270	9.08	3.18273	0	0	yes	up	106.93	108.82	103.85	17.82	17.77	15.77	106.533	17.12	GO:0006508;GO:0016021;GO:0016407;GO:000823	BP:proteolysis;CC:integral component of membrane;MF:acetyltransferase activity;MF:cysteine-type peptidase activity;	------	------	------	------	ENOG4111YE4	S:Function unknown	XP_024017161.1	uncharacterized protein LOC21410006 [Morus notabilis]	------	------	PF13508.10;PF08445.13;PF13673.10	Acetyltransf_7;FR47;Acetyltransf_10	Acetyltransferase;FR47-like protein;Acetyltransferase
mnot00001275	4.594	2.19988	1.30872791621E-7	2.76859083877E-7	yes	up	1.55	1.57	1.45	0.56	0.57	0.22	1.52333	0.45	GO:0016021;GO:001602	CC:integral component of membrane;CC:membrane;	------	------	------	------	COG0666	S:Function unknown	EXB38946.1	hypothetical protein L484_027381 [Morus notabilis]	------	------	PF12796.10;PF13857.9	Ank_2;Ank_5	Ankyrin repeats;Ankyrin repeats
mnot00001277	2.744	1.45624	1.83849967515E-7	3.8611518685E-7	yes	up	2.07	2.93	2.57	1.25	1.53	1.22	2.52333	1.33333	GO:001602	CC:integral component of membrane;	------	------	------	------	COG0666	S:Function unknown	EXB38944.1	Ankyrin repeat-containing protein [Morus notabilis]	sp|A2CIR5|NPR4_ORYSJ;	Ankyrin repeat-containing protein NPR4 OS=Oryza sativa subsp. japonica OX=39947 GN=NPR4 PE=2 SV=1;	PF13962.9;PF12796.10;PF13857.9;PF13637.9	PGG;Ank_2;Ank_5;Ank_4	Domain of unknown function;Ankyrin repeats;Ankyrin repeats;Ankyrin repeats
mnot00001279	0.085	-3.55566	6.61150372074E-58	3.84109304176E-57	yes	down	0.7	0.47	0.65	10.38	10.35	10.24	0.606667	10.3233	GO:0010225;GO:0031146;GO:0006289;GO:001900	BP:response to UV-C;BP:SCF-dependent proteasomal ubiquitin-dependent protein catabolic process;BP:nucleotide-excision repair;CC:SCF ubiquitin ligase complex;	K15082	RAD7	------	------	ENOG410XQ54	S:Function unknown	XP_010090145.1	uncharacterized protein LOC21409999 [Morus notabilis]	sp|Q8BH70|FBXL4_MOUSE;	F-box/LRR-repeat protein 4 OS=Mus musculus OX=10090 GN=Fbxl4 PE=1 SV=1;	------	------	------
mnot00001285	0.023	-5.45424	6.70419374189E-37	2.95370266516E-36	yes	down	1.14	1.12	0.2	57.31	55.25	47.93	0.82	53.4967	GO:0050832;GO:0009734;GO:0031640;GO:0050830;GO:0050829;GO:0048046;GO:003014	BP:defense response to fungus;BP:auxin-activated signaling pathway;BP:killing of cells of other organism;BP:defense response to Gram-positive bacterium;BP:defense response to Gram-negative bacterium;CC:apoplast;MF:manganese ion binding;	------	------	------	------	ENOG410YB6M	S:Function unknown	XP_010090139.1	germin-like protein [Morus notabilis]	sp|L8BRS3|GLP1_MORAL;	Germin-like protein OS=Morus alba OX=3498 PE=1 SV=1;	PF00190.25;PF07883.14	Cupin_1;Cupin_2	Cupin;Cupin domain
mnot00001288	0.192	-2.38073	5.59175314629E-88	4.38700534752E-87	yes	down	4.96	5	4.69	56.85	40.95	52.14	4.88333	49.98	GO:0016491;GO:001018	MF:oxidoreductase activity;MF:FMN binding;	K05894	OPR	map00592	alpha-Linolenic acid metabolism	COG1902	C:Energy production and conversion	XP_010090135.1	12-oxophytodienoate reductase 3 [Morus notabilis]	sp|Q9FEW9|OPR3_SOLLC;	12-oxophytodienoate reductase 3 OS=Solanum lycopersicum OX=4081 GN=OPR3 PE=1 SV=1;	PF00724.23	Oxidored_FMN	NAD
mnot00001293	0.247	-2.01631	2.42477860021E-5	4.49869516803E-5	yes	down	0.48	0.59	0.38	2.97	2.84	2.83	0.483333	2.88	GO:0006383;GO:0005666;GO:000367	BP:transcription from RNA polymerase III promoter;CC:DNA-directed RNA polymerase III complex;MF:DNA binding;	K03026	RPC4, POLR3D	map03020	RNA polymerase	ENOG410XPDH	K:Transcription	EXB38927.1	DNA-directed RNA polymerase III subunit RPC4 [Morus notabilis]	------	------	PF05132.17	RNA_pol_Rpc4	RNA polymerase III RPC4
mnot00001294	0.068	-3.87223	0.00856817310261	0.0127950780876	yes	down	0	0.04	0	0.33	0.32	0.19	0.0133333333333	0.28	GO:0005506;GO:0016705;GO:0004497;GO:002003	MF:iron ion binding;MF:oxidoreductase activity, acting on paired donors, with incorporation or reduction of molecular oxygen;MF:monooxygenase activity;MF:heme binding;	------	------	------	------	COG2124	Q:Secondary metabolites biosynthesis, transport and catabolism	EXB38926.1	Secologanin synthase [Morus notabilis]	sp|A0A0S2IHL2|C7A39_KALSE;	Cytochrome P450 72A397 OS=Kalopanax septemlobus OX=228393 GN=CYP72A397 PE=1 SV=1;	PF00067.25	p450	Cytochrome P450
mnot00001295	2.467	1.30276	0.00798723639577	0.0119630440751	yes	up	1.62	2.24	2.23	0.87	2.05	0.68	2.03	1.2	GO:0030154;GO:0005634;GO:000097	BP:cell differentiation;CC:nucleus;MF:transcription regulatory region sequence-specific DNA binding;	K09422	MYBP	------	------	COG5147	K:Transcription	XP_010090128.1	transcription repressor MYB6 [Morus notabilis]	sp|A0A4D6Q411|MYB1_CROXC;	Transcription factor MYB1 OS=Crocosmia x crocosmiiflora OX=1053288 GN=MYB1 PE=2 SV=1;	PF00249.34;PF13921.9	Myb_DNA-binding;Myb_DNA-bind_6	Myb-like DNA-binding domain;Myb-like DNA-binding domain
mnot00001297	5.292	2.40391	0.00014869466877	0.00026030745718	yes	up	2.78	2.54	3.42	0.57	1.08	0.76	2.91333	0.803333	------	------	------	------	------	------	ENOG4111VSH	S:Function unknown	XP_010090126.1	stress-response A/B barrel domain-containing protein UP3 [Morus notabilis]	sp|Q9SIP1|UP3_ARATH;	Stress-response A/B barrel domain-containing protein UP3 OS=Arabidopsis thaliana OX=3702 GN=UP3 PE=1 SV=1;	PF07876.15	Dabb	Stress responsive A/B Barrel Domain
mnot00001299	0.26	-1.94378	0	0	yes	down	62.72	61.65	64.34	355.19	349.68	353.95	62.9033	352.94	GO:0006596;GO:0032259;GO:0006412;GO:0005737;GO:0015935;GO:0003735;GO:0016740;GO:0003723;GO:0008168;GO:001048	BP:polyamine biosynthetic process;BP:methylation;BP:translation;CC:cytoplasm;CC:small ribosomal subunit;MF:structural constituent of ribosome;MF:transferase activity;MF:RNA binding;MF:methyltransferase activity;MF:thermospermine synthase activity;	K02985;K18787	RP-S3e, RPS3;ACL5	map03010	Ribosome	COG0092	J:Translation, ribosomal structure and biogenesis	KAI4335238.1	hypothetical protein L6164_013903 [Bauhinia variegata]	sp|Q9S7X6|ACL5_ARATH;	Thermospermine synthase ACAULIS5 OS=Arabidopsis thaliana OX=3702 GN=ACL5 PE=1 SV=1;	PF01564.20;PF00189.23;PF07650.20;PF17284.5;PF13649.9;PF05175.17	Spermine_synth;Ribosomal_S3_C;KH_2;Spermine_synt_N;Methyltransf_25;MTS	Spermine/spermidine synthase domain;Ribosomal protein S3, C-terminal domain;KH domain;Spermidine synthase tetramerisation domain;Methyltransferase domain;Methyltransferase small domain
mnot00001301	5.132	2.3594	3.01893073575E-249	5.62173064926E-248	yes	up	6168.19	5760.14	6213.69	1763.02	1804.47	1725	6047.34	1764.16	GO:0015979;GO:0016021;GO:000952	BP:photosynthesis;CC:integral component of membrane;CC:photosystem II;	------	------	------	------	ENOG410YXEC	S:Function unknown	XP_010090121.1	uncharacterized protein LOC21409975 [Morus notabilis]	------	------	PF06596.14	PsbX	Photosystem II reaction centre X protein
mnot00001304	21.652	4.43644	0.00327266948769	0.0051008558869	yes	up	1.82	1.79	0.54	0	0.25	0	1.38333	0.0833333333333	GO:0016567;GO:001602	BP:protein ubiquitination;CC:integral component of membrane;	------	------	------	------	ENOG41121N2	O:Posttranslational modification, protein turnover, chaperones	XP_010090118.1	RING-H2 finger protein ATL52 [Morus notabilis]	sp|Q9LM69|ATL80_ARATH;	RING-H2 finger protein ATL80 OS=Arabidopsis thaliana OX=3702 GN=ATL80 PE=2 SV=1;	PF13639.9;PF17123.8;PF13923.9;PF12678.10;PF00097.28;PF13445.9	zf-RING_2;zf-RING_11;zf-C3HC4_2;zf-rbx1;zf-C3HC4;zf-RING_UBOX	Ring finger domain;RING-like zinc finger;Zinc finger, C3HC4 type;RING-H2 zinc finger domain;Zinc finger, C3HC4 type;RING-type zinc-finger
mnot00001307	0.218	-2.19577	0.00015289944696	0.000267448292504	yes	down	0.26	0.34	0.53	2.27	2.36	2.89	0.376667	2.50667	GO:0009734;GO:000588	BP:auxin-activated signaling pathway;CC:plasma membrane;	------	------	------	------	ENOG410YXHC	S:Function unknown	XP_010090116.1	protein BIG GRAIN 1-like C [Morus notabilis]	sp|Q9M2B3|BIG1C_ARATH;	Protein BIG GRAIN 1-like C OS=Arabidopsis thaliana OX=3702 GN=At3g42800 PE=2 SV=1;	------	------	------
mnot00001308	0.358	-1.48129	6.11122399225E-172	8.27934613473E-171	yes	down	25.46	25.23	26.49	101.98	106.84	105.29	25.7267	104.703	GO:0006412;GO:0005840;GO:0005634;GO:1990904;GO:0003735;GO:004687	BP:translation;CC:ribosome;CC:nucleus;CC:ribonucleoprotein complex;MF:structural constituent of ribosome;MF:metal ion binding;	------	------	------	------	------	------	EXB38912.1	Protein Brevis radix-like 4 [Morus notabilis]	sp|Q8GZ92|BRXL4_ARATH;	Protein Brevis radix-like 4 OS=Arabidopsis thaliana OX=3702 GN=BRXL4 PE=2 SV=1;	PF08381.14;PF01667.20;PF13713.9	BRX;Ribosomal_S27e;BRX_N	Transcription factor regulating root and shoot growth via Pin3;Ribosomal protein S27;Transcription factor BRX N-terminal domain
mnot00001314	0.016	-5.92191	6.61663620942E-200	1.02810281621E-198	yes	down	0.83	0.89	0.64	71.04	67.15	70.73	0.786667	69.64	GO:0009800;GO:0006559;GO:0005737;GO:004554	BP:cinnamic acid biosynthetic process;BP:L-phenylalanine catabolic process;CC:cytoplasm;MF:phenylalanine ammonia-lyase activity;	K10775	PAL	map00940;map00360	Phenylpropanoid biosynthesis;Phenylalanine metabolism	COG2986	E:Amino acid transport and metabolism	XP_010090109.1	phenylalanine ammonia-lyase [Morus notabilis]	sp|P52777|PALY_PINTA;	Phenylalanine ammonia-lyase OS=Pinus taeda OX=3352 GN=PAL PE=3 SV=1;	PF00221.22	Lyase_aromatic	Aromatic amino acid lyase
mnot00001315	0.471	-1.08752	6.0269211015E-55	3.38437520229E-54	yes	down	8.85	8.39	8.18	26.37	25.9	26.39	8.47333	26.22	GO:000588	CC:plasma membrane;	------	------	------	------	ENOG410Y9MA	S:Function unknown	XP_010090107.1	protein PLASTID MOVEMENT IMPAIRED 1-RELATED 1 [Morus notabilis]	sp|F4K5K6|PMIR1_ARATH;	Protein PLASTID MOVEMENT IMPAIRED 1-RELATED 1 OS=Arabidopsis thaliana OX=3702 GN=PMIR1 PE=2 SV=1;	PF10358.12;PF01476.23	NT-C2;LysM	N-terminal C2 in EEIG1 and EHBP1 proteins;LysM domain
mnot00001321	0.252	-1.99034	2.21939178632E-74	1.54045746793E-73	yes	down	10.26	8.45	10.15	57.13	53.31	57.06	9.62	55.8333	GO:0051568;GO:0016593;GO:000563	BP:histone H3-K4 methylation;CC:Cdc73/Paf1 complex;CC:nucleus;	K12602	WDR61, REC14, SKI8	map03018	RNA degradation	ENOG410XP1Z	S:Function unknown	XP_010090103.1	WD repeat-containing protein VIP3 [Morus notabilis]	sp|Q9SZQ5|VIP3_ARATH;	WD repeat-containing protein VIP3 OS=Arabidopsis thaliana OX=3702 GN=VIP3 PE=1 SV=1;	PF00400.35;PF12894.10;PF20426.1;PF08662.14;PF16529.8	WD40;ANAPC4_WD40;NBCH_WD40;eIF2A;Ge1_WD40	WD domain, G-beta repeat;Anaphase-promoting complex subunit 4 WD40 domain;Neurobeachin beta propeller domain;Eukaryotic translation initiation factor eIF2A;WD40 region of Ge1, enhancer of mRNA-decapping protein
mnot00001323	0.298	-1.74626	6.70579332054E-26	2.42480169125E-25	yes	down	3.68	4.71	3.07	19.99	18.16	18.11	3.82	18.7533	GO:0005634;GO:0008270;GO:000367	CC:nucleus;MF:zinc ion binding;MF:DNA binding;	K15263	LYER	------	------	ENOG411081U	S:Function unknown	EXB38897.1	Uncharacterized protein L484_027332 [Morus notabilis]	sp|O64571|UBA1C_ARATH;	UBP1-associated proteins 1C OS=Arabidopsis thaliana OX=3702 GN=UBA1C PE=3 SV=2;	PF08790.14;PF12874.10	zf-LYAR;zf-met	LYAR-type C2HC zinc finger;Zinc-finger of C2H2 type
mnot00001324	4.104	2.03718	1.05198655823E-113	1.00439793936E-112	yes	up	59.28	58.92	58.02	20.47	20.84	21.52	58.74	20.9433	GO:0016021;GO:000584	CC:integral component of membrane;CC:ribosome;	------	------	------	------	ENOG410YZAJ	S:Function unknown	XP_024017144.1	uncharacterized protein LOC21409953 isoform X1 [Morus notabilis]	------	------	------	------	------
mnot00001328	0.251	-1.99505	7.91065424875E-52	4.2874760556E-51	yes	down	4.2	4.67	4.67	27.02	27.26	24.48	4.51333	26.2533	GO:0006468;GO:0004674;GO:000552	BP:protein phosphorylation;MF:protein serine/threonine kinase activity;MF:ATP binding;	K20603	MKK2	map04016	MAPK signaling pathway - plant	ENOG410XQ5A	T:Signal transduction mechanisms	XP_010090095.1	mitogen-activated protein kinase kinase 2 isoform X1 [Morus notabilis]	sp|Q9S7U9|M2K2_ARATH;	Mitogen-activated protein kinase kinase 2 OS=Arabidopsis thaliana OX=3702 GN=MKK2 PE=1 SV=2;	PF00069.28;PF07714.20;PF03109.19;PF14531.9;PF17667.4;PF07387.14	Pkinase;PK_Tyr_Ser-Thr;ABC1;Kinase-like;Pkinase_fungal;Seadorna_VP7	Protein kinase domain;Protein tyrosine and serine/threonine kinase;ABC1 atypical kinase-like domain;Kinase-like;Fungal protein kinase;Seadornavirus VP7
mnot00001329	9.225	3.20553	2.80431383235E-193	4.22036003873E-192	yes	up	23.16	24.86	22.41	3.88	3.63	3.51	23.4767	3.67333	GO:0017018;GO:004687	MF:myosin phosphatase activity;MF:metal ion binding;	K14497	PP2C	map04016;map04075	MAPK signaling pathway - plant;Plant hormone signal transduction	COG0631	T:Signal transduction mechanisms	XP_010090094.1	protein phosphatase 2C 77 [Morus notabilis]	sp|Q9CAJ0|P2C16_ARATH;	Protein phosphatase 2C 16 OS=Arabidopsis thaliana OX=3702 GN=HAB1 PE=1 SV=1;	PF00481.24;PF13672.9	PP2C;PP2C_2	Protein phosphatase 2C;Protein phosphatase 2C
mnot00001331	5.812	2.53913	6.552234027E-126	6.8391175561E-125	yes	up	26.51	26.65	28.99	5.97	7.67	6.96	27.3833	6.86667	GO:0006468;GO:0004674;GO:000552	BP:protein phosphorylation;MF:protein serine/threonine kinase activity;MF:ATP binding;	K08790	STK38, NDR	------	------	ENOG410XQC0	T:Signal transduction mechanisms	EXB38889.1	Serine/threonine-protein kinase CBK1 [Morus notabilis]	sp|Q6TGC6|CBK1_PNECA;	Serine/threonine-protein kinase CBK1 OS=Pneumocystis carinii OX=4754 GN=CBK1 PE=2 SV=1;	PF00069.28;PF07714.20;PF03109.19;PF00433.27	Pkinase;PK_Tyr_Ser-Thr;ABC1;Pkinase_C	Protein kinase domain;Protein tyrosine and serine/threonine kinase;ABC1 atypical kinase-like domain;Protein kinase C terminal domain
mnot00001332	0.215	-2.21535	4.20185030303E-57	2.41332194272E-56	yes	down	4.76	4.9	4.87	31.95	33.55	33.11	4.84333	32.87	GO:0005634;GO:0016787;GO:004687	CC:nucleus;MF:hydrolase activity;MF:metal ion binding;	------	------	------	------	ENOG411206Y	S:Function unknown	XP_024017155.1	protein ALP1-like [Morus notabilis]	sp|Q9M2U3|ALPL_ARATH;	Protein ALP1-like OS=Arabidopsis thaliana OX=3702 GN=At3g55350 PE=2 SV=1;	PF13359.9	DDE_Tnp_4	DDE superfamily endonuclease
mnot00001333	9.227	3.20586	0	0	yes	up	766.94	769.79	765.69	129.07	120.52	114.81	767.473	121.467	GO:005121	MF:dioxygenase activity;	K08234	yaeR	------	------	ENOG410ZWRD	S:Function unknown	XP_010090091.1	uncharacterized protein LOC21409945 [Morus notabilis]	sp|Q9XI31|GLYI4_ARATH;	Glyoxylase I 4 OS=Arabidopsis thaliana OX=3702 GN=GLYI4 PE=2 SV=1;	PF00903.28;PF13669.9	Glyoxalase;Glyoxalase_4	Glyoxalase/Bleomycin resistance protein/Dioxygenase superfamily;Glyoxalase/Bleomycin resistance protein/Dioxygenase superfamily
mnot00001334	0.313	-1.67746	9.95535594915E-45	4.91807429509E-44	yes	down	3.69	4	3.83	17.8	17.01	18.93	3.84	17.9133	GO:0006468;GO:0004674;GO:0004842;GO:0005524;GO:000467	BP:protein phosphorylation;MF:protein serine/threonine kinase activity;MF:ubiquitin-protein transferase activity;MF:ATP binding;MF:protein kinase activity;	------	------	------	------	COG0515	T:Signal transduction mechanisms	XP_010090090.1	U-box domain-containing protein 34 isoform X1 [Morus notabilis]	sp|Q8S8S7|PUB34_ARATH;	U-box domain-containing protein 34 OS=Arabidopsis thaliana OX=3702 GN=PUB34 PE=3 SV=1;	PF07714.20;PF00069.28;PF04564.18	PK_Tyr_Ser-Thr;Pkinase;U-box	Protein tyrosine and serine/threonine kinase;Protein kinase domain;U-box domain
mnot00001336	2.602	1.37984	1.35919204378E-26	4.97495474073E-26	yes	up	41.1	49.95	56.95	37.43	35.81	31.39	49.3333	34.8767	GO:000819	MF:UDP-glycosyltransferase activity;	------	------	------	------	------	------	XP_024017222.1	UDP-glycosyltransferase 91C1-like [Morus notabilis]	sp|Q9LTA3|U91C1_ARATH;	UDP-glycosyltransferase 91C1 OS=Arabidopsis thaliana OX=3702 GN=UGT91C1 PE=1 SV=1;	PF00201.21	UDPGT	UDP-glucoronosyl and UDP-glucosyl transferase
mnot00001337	2.661	1.41198	0.000277982720305	0.000476958251752	yes	up	2.68	1.81	2.14	1.34	1.56	0.76	2.21	1.22	GO:000819	MF:UDP-glycosyltransferase activity;	------	------	------	------	------	------	XP_024017222.1	UDP-glycosyltransferase 91C1-like [Morus notabilis]	sp|Q9LTA3|U91C1_ARATH;	UDP-glycosyltransferase 91C1 OS=Arabidopsis thaliana OX=3702 GN=UGT91C1 PE=1 SV=1;	PF00201.21	UDPGT	UDP-glucoronosyl and UDP-glucosyl transferase
mnot00001338	4.543	2.18356	1.3016988064E-12	3.36417176332E-12	yes	up	4.74	3.94	4.28	1.89	1.31	0.99	4.32	1.39667	GO:000819	MF:UDP-glycosyltransferase activity;	------	------	------	------	------	------	XP_024017232.1	UDP-glycosyltransferase 91C1-like [Morus notabilis]	sp|Q9LTA3|U91C1_ARATH;	UDP-glycosyltransferase 91C1 OS=Arabidopsis thaliana OX=3702 GN=UGT91C1 PE=1 SV=1;	PF00201.21	UDPGT	UDP-glucoronosyl and UDP-glucosyl transferase
mnot00001339	3.442	1.78328	8.23569277561E-39	3.75908123041E-38	yes	up	24.31	25.27	21.43	10.68	10.78	9.71	23.67	10.39	GO:000819	MF:UDP-glycosyltransferase activity;	------	------	------	------	------	------	XP_024017222.1	UDP-glycosyltransferase 91C1-like [Morus notabilis]	sp|Q9LTA3|U91C1_ARATH;	UDP-glycosyltransferase 91C1 OS=Arabidopsis thaliana OX=3702 GN=UGT91C1 PE=1 SV=1;	------	------	------
mnot00001340	2.081	1.05708	1.68141052421E-12	4.31985527648E-12	yes	up	18.62	18.59	18.03	13.46	12.31	12.84	18.4133	12.87	GO:000819	MF:UDP-glycosyltransferase activity;	------	------	------	------	------	------	XP_024017256.1	UDP-glycosyltransferase 91C1-like [Morus notabilis]	sp|Q9LTA3|U91C1_ARATH;	UDP-glycosyltransferase 91C1 OS=Arabidopsis thaliana OX=3702 GN=UGT91C1 PE=1 SV=1;	------	------	------
mnot00001346	0.114	-3.12793	7.38071903618E-15	2.04885592386E-14	yes	down	0.18	0.26	0.18	2.5	2.88	2.63	0.206667	2.67	GO:0006952;GO:0098542;GO:0016021;GO:004353	BP:defense response;BP:defense response to other organism;CC:integral component of membrane;MF:ADP binding;	K13459	RPS2	map04626	Plant-pathogen interaction	COG4886	S:Function unknown	XP_010090085.1	disease resistance protein RPS2 [Morus notabilis]	sp|Q42484|RPS2_ARATH;	Disease resistance protein RPS2 OS=Arabidopsis thaliana OX=3702 GN=RPS2 PE=1 SV=1;	PF00931.25;PF13855.9;PF12799.10;PF01637.21;PF13401.9	NB-ARC;LRR_8;LRR_4;ATPase_2;AAA_22	NB-ARC domain;Leucine rich repeat;Leucine Rich repeats;ATPase domain predominantly from Archaea;AAA domain
mnot00001347	2.015	1.01087	1.66322654272E-114	1.59915347601E-113	yes	up	96.81	99.28	102.12	72.8	72.36	70.16	99.4033	71.7733	GO:0016117;GO:0016021;GO:001670	BP:carotenoid biosynthetic process;CC:integral component of membrane;MF:oxidoreductase activity, acting on paired donors, with incorporation or reduction of molecular oxygen;	K06444	lcyE, crtL2	map00906	Carotenoid biosynthesis	ENOG410XPIY	I:Lipid transport and metabolism	XP_024017139.1	lycopene epsilon cyclase, chloroplastic [Morus notabilis]	sp|Q38932|LCYE_ARATH;	Lycopene epsilon cyclase, chloroplastic OS=Arabidopsis thaliana OX=3702 GN=LUT2 PE=1 SV=2;	PF05834.15;PF07992.17	Lycopene_cycl;Pyr_redox_2	Lycopene cyclase protein;Pyridine nucleotide-disulphide oxidoreductase
mnot00001352	3.524	1.81711	4.93079825594E-6	9.57499198758E-6	yes	up	3.18	2.21	2.08	0.74	1.32	1.1	2.49	1.05333	GO:0006499;GO:000437	BP:N-terminal protein myristoylation;MF:glycylpeptide N-tetradecanoyltransferase activity;	K00671	NMT	------	------	------	------	XP_010090080.1	glycylpeptide N-tetradecanoyltransferase 1 [Morus notabilis]	sp|Q9LTR9|NMT1_ARATH;	Glycylpeptide N-tetradecanoyltransferase 1 OS=Arabidopsis thaliana OX=3702 GN=NMT1 PE=1 SV=2;	PF02799.18;PF01233.22	NMT_C;NMT	Myristoyl-Co;Myristoyl-Co
mnot00001355	3.568	1.83506	1.37877342878E-81	1.02143420074E-80	yes	up	20.19	20.13	21.58	8.23	8.75	8.3	20.6333	8.42667	GO:0019432;GO:0009941;GO:0016021;GO:0005789;GO:0008374;GO:000414	BP:triglyceride biosynthetic process;CC:chloroplast envelope;CC:integral component of membrane;CC:endoplasmic reticulum membrane;MF:O-acyltransferase activity;MF:diacylglycerol O-acyltransferase activity;	K11155	DGAT1	map00561	Glycerolipid metabolism	COG5056	I:Lipid transport and metabolism	EXB38873.1	Diacylglycerol O-acyltransferase 1 [Morus notabilis]	sp|A0A161IUT7|DGAT1_CORAE;	Diacylglycerol O-acyltransferase 1 OS=Corylus americana OX=78632 GN=DGAT1 PE=1 SV=1;	PF03062.22	MBOAT	MBOAT, membrane-bound O-acyltransferase family
mnot00001358	0.362	-1.46667	0.00258074493659	0.00406476882681	yes	down	0.44	0.14	0.17	1.25	0.93	0.84	0.25	1.00667	GO:000563	CC:nucleus;	------	------	------	------	ENOG4111I0K	S:Function unknown	XP_010090073.1	IQ domain-containing protein IQM1 [Morus notabilis]	sp|O82645|IQM1_ARATH;	IQ domain-containing protein IQM1 OS=Arabidopsis thaliana OX=3702 GN=IQM1 PE=1 SV=1;	------	------	------
mnot00001362	7.845	2.97184	1.65068166775E-179	2.32345582101E-178	yes	up	30.43	29.4	31.54	5.01	5.83	5.32	30.4567	5.38667	GO:0005634;GO:0003700;GO:004356	CC:nucleus;MF:transcription factor activity, sequence-specific DNA binding;MF:sequence-specific DNA binding;	K09419	HSFF	------	------	COG5169	K:Transcription	XP_010090068.1	heat stress transcription factor A-2 [Morus notabilis]	sp|P41152|HSF30_SOLPE;	Heat shock factor protein HSF30 OS=Solanum peruvianum OX=4082 GN=HSF30 PE=2 SV=1;	PF00447.20	HSF_DNA-bind	HSF-type DNA-binding
mnot00001364	0.124	-3.0167	1.28916304828E-69	8.5098097356E-69	yes	down	2.84	2.48	3.37	32.36	31.3	34.34	2.89667	32.6667	GO:0046872;GO:000825	MF:metal ion binding;MF:nucleotidase activity;	K03787	surE	map00240;map01232;map00230;map00760	Pyrimidine metabolism;Nucleotide metabolism;Purine metabolism;Nicotinate and nicotinamide metabolism	COG0496	F:Nucleotide transport and metabolism	XP_024017220.1	uncharacterized protein LOC21409921 [Morus notabilis]	sp|Q3A4N5|SURE_SYNC1;	5'-nucleotidase SurE OS=Syntrophotalea carbinolica;	PF01975.20	SurE	Survival protein SurE
mnot00001365	0.454	-1.14008	1.64494248543E-24	5.78844374972E-24	yes	down	3.23	3.65	3.19	10.56	10.98	10.83	3.35667	10.79	GO:0045892;GO:0046872;GO:0003723;GO:000367	BP:negative regulation of transcription, DNA-templated;MF:metal ion binding;MF:RNA binding;MF:DNA binding;	------	------	------	------	COG5084	S:Function unknown	EXB38863.1	Zinc finger CCCH domain-containing protein 65 [Morus notabilis]	sp|Q9LTS7|C3H65_ARATH;	Zinc finger CCCH domain-containing protein 65 OS=Arabidopsis thaliana OX=3702 GN=EMB1789 PE=2 SV=1;	PF18345.4;PF16131.8;PF00642.27;PF18044.4;PF14608.9	zf_CCCH_4;Torus;zf-CCCH;zf-CCCH_4;zf-CCCH_2	Zinc finger domain;Torus domain;Zinc finger C-x8-C-x5-C-x3-H type;CCCH-type zinc finger;RNA-binding, Nab2-type zinc finger
mnot00001379	0.394	-1.34308	3.2914052411E-61	1.98761421232E-60	yes	down	9.59	8.52	9.07	34.63	32.3	34.09	9.06	33.6733	GO:0000373;GO:0009507;GO:000372	BP:Group II intron splicing;CC:chloroplast;MF:mRNA binding;	------	------	------	------	ENOG410YBDA	S:Function unknown	XP_010090056.1	CRM-domain containing factor CFM3A, chloroplastic/mitochondrial [Morus notabilis]	sp|A7XN92|CFM3_MAIZE;	CRM-domain containing factor CFM3, chloroplastic/mitochondrial OS=Zea mays OX=4577 GN=CFM3 PE=1 SV=1;	PF01985.24	CRS1_YhbY	CRS1 / YhbY
mnot00001380	0.133	-2.90912	0.0293106649496	0.0412266024342	yes	down	0.05	0	0.05	0.42	0.36	0.23	0.0333333333333	0.336667	GO:0009690;GO:0016021;GO:0019139;GO:0071949;GO:001649	BP:cytokinin metabolic process;CC:integral component of membrane;MF:cytokinin dehydrogenase activity;MF:FAD binding;MF:oxidoreductase activity;	K00279	CKX	map00908	Zeatin biosynthesis	COG0277	C:Energy production and conversion	XP_010090055.1	cytokinin dehydrogenase 3 [Morus notabilis]	sp|Q9LTS3|CKX3_ARATH;	Cytokinin dehydrogenase 3 OS=Arabidopsis thaliana OX=3702 GN=CKX3 PE=1 SV=1;	PF09265.13;PF01565.26	Cytokin-bind;FAD_binding_4	Cytokinin dehydrogenase 1, FAD and cytokinin binding;FAD binding domain
mnot00001384	0.059	-4.08814	3.48716067608E-56	1.98793081662E-55	yes	down	1.07	1.87	2.06	41.89	42.12	40.78	1.66667	41.5967	GO:001602	CC:integral component of membrane;	------	------	------	------	ENOG410Z9QH;ENOG4111DHQ	S:Function unknown;	XP_010090050.1	uncharacterized protein LOC21409904 [Morus notabilis]	sp|F4K956|A70_ARATH;	Pathogen-associated molecular patterns-induced protein A70 OS=Arabidopsis thaliana OX=3702 GN=A70 PE=1 SV=1;	PF05553.14;PF14364.9	DUF761;DUF4408	Cotton fibre expressed protein;Domain of unknown function
mnot00001390	0.122	-3.03442	5.49715247482E-6	1.06445468163E-5	yes	down	0.44	0.11	0.34	2.58	4.09	3.93	0.296667	3.53333	------	------	------	------	------	------	ENOG41106ZH	S:Function unknown	XP_010090044.1	uncharacterized protein LOC21409898 isoform X1 [Morus notabilis]	------	------	------	------	------
mnot00001392	0.083	-3.59259	1.09429078783E-182	1.5540065691E-181	yes	down	2.29	1.86	2	36.72	33.42	37.9	2.05	36.0133	GO:0005975;GO:0005773;GO:0004565;GO:0030246;GO:000455	BP:carbohydrate metabolic process;CC:vacuole;MF:beta-galactosidase activity;MF:carbohydrate binding;MF:hydrolase activity, hydrolyzing O-glycosyl compounds;	------	------	------	------	COG1874	G:Carbohydrate transport and metabolism	XP_024017149.1	beta-galactosidase 1 [Morus notabilis]	sp|Q9SCW1|BGAL1_ARATH;	Beta-galactosidase 1 OS=Arabidopsis thaliana OX=3702 GN=BGAL1 PE=2 SV=1;	PF01301.22;PF17834.4;PF02449.18	Glyco_hydro_35;GHD;Glyco_hydro_42	Glycosyl hydrolases family 35;Beta-sandwich domain in beta galactosidase;Beta-galactosidase
mnot00001393	0.368	-1.4412	1.72232213743E-10	4.128526506E-10	yes	down	1.43	1.16	1.32	5.48	4.74	5.54	1.30333	5.25333	------	------	------	------	------	------	ENOG410YDA9	S:Function unknown	XP_010090041.1	uncharacterized protein LOC21409895 [Morus notabilis]	------	------	------	------	------
mnot00001395	3.092	1.62871	1.07266448768E-237	1.91191957985E-236	yes	up	103.29	106.88	101.39	47.73	48.95	50.32	103.853	49	GO:0006355;GO:0043565;GO:000827	BP:regulation of transcription, DNA-templated;MF:sequence-specific DNA binding;MF:zinc ion binding;	------	------	------	------	COG5641	K:Transcription	XP_010090039.1	GATA transcription factor 21 [Morus notabilis]	sp|Q5HZ36|GAT21_ARATH;	GATA transcription factor 21 OS=Arabidopsis thaliana OX=3702 GN=GATA21 PE=1 SV=2;	PF00320.30	GATA	GATA zinc finger
mnot00001396	0.21	-2.25033	6.47614959319E-6	1.24872010135E-5	yes	down	1.63	0.69	0.72	7.96	6.18	7.66	1.01333	7.26667	GO:0016021;GO:001675	CC:integral component of membrane;MF:transferase activity, transferring glycosyl groups;	------	------	------	------	ENOG410Y60C	S:Function unknown	XP_024017242.1	uncharacterized protein LOC112090341 [Morus notabilis]	------	------	------	------	------
mnot00001397	2.437	1.28534	6.21007732857E-190	9.16572939868E-189	yes	up	151.75	143.56	155.22	95.53	92.62	97.39	150.177	95.18	GO:0042254;GO:0016021;GO:000573	BP:ribosome biogenesis;CC:integral component of membrane;CC:nucleolus;	K14848	RRB1, GRWD1	------	------	ENOG410XPDB	S:Function unknown	PON85368.1	WD repeat containing protein [Trema orientale]	sp|Q9ZUN8|HTD1_ARATH;	Protein HEAT STRESS TOLERANT DWD 1 OS=Arabidopsis thaliana OX=3702 GN=HTD1 PE=1 SV=1;	PF12265.11;PF00400.35;PF12894.10	CAF1C_H4-bd;WD40;ANAPC4_WD40	Histone-binding protein RBBP4 or subunit C of CAF1 complex;WD domain, G-beta repeat;Anaphase-promoting complex subunit 4 WD40 domain
mnot00001401	3.436	1.78086	7.08041587029E-118	6.96782492831E-117	yes	up	81.3	80.85	89.46	32.38	37.11	37.21	83.87	35.5667	------	------	------	------	------	------	------	------	XP_010090035.1	thioredoxin-like 2, chloroplastic isoform X1 [Morus notabilis]	sp|Q5TKD8|TRL2_ORYSJ;	Thioredoxin-like 2, chloroplastic OS=Oryza sativa subsp. japonica OX=39947 GN=Os05g0200100 PE=2 SV=1;	PF00085.23;PF13905.9	Thioredoxin;Thioredoxin_8	Thioredoxin;Thioredoxin-like
mnot00001405	0.191	-2.38579	3.70288010742E-6	7.24343285267E-6	yes	down	0.51	0.33	0.51	3.59	2.56	4.19	0.45	3.44667	GO:1901576;GO:0016705;GO:0046872;GO:0051213;GO:001649	BP:organic substance biosynthetic process;MF:oxidoreductase activity, acting on paired donors, with incorporation or reduction of molecular oxygen;MF:metal ion binding;MF:dioxygenase activity;MF:oxidoreductase activity;	K05933	E1.14.17.4	map00270	Cysteine and methionine metabolism	COG3491	S:Function unknown	XP_010090031.1	1-aminocyclopropane-1-carboxylate oxidase 1 [Morus notabilis]	sp|Q9ZUN4|ACCO1_ARATH;	1-aminocyclopropane-1-carboxylate oxidase 1 OS=Arabidopsis thaliana OX=3702 GN=ACO1 PE=2 SV=1;	PF03171.23;PF14226.9	2OG-FeII_Oxy;DIOX_N	2OG-F;non-haem dioxygenase in morphine synthesis N-terminal
mnot00001409	0.351	-1.50882	1.4808798537E-14	4.07130303595E-14	yes	down	2	1.37	1.46	6.93	5.89	7.24	1.61	6.68667	GO:0004714;GO:000552	MF:transmembrane receptor protein tyrosine kinase activity;MF:ATP binding;	------	------	------	------	COG0515	T:Signal transduction mechanisms	XP_024017150.1	inactive protein kinase SELMODRAFT_444075 [Morus notabilis]	sp|P0DH62|Y4407_SELML;	Inactive protein kinase SELMODRAFT_444075 OS=Selaginella moellendorffii OX=88036 GN=SELMODRAFT_444075 PE=2 SV=1;	PF07714.20;PF00069.28	PK_Tyr_Ser-Thr;Pkinase	Protein tyrosine and serine/threonine kinase;Protein kinase domain
mnot00001413	2.18	1.12409	6.75986119247E-25	2.39371111372E-24	yes	up	9.67	8.28	8.14	6.1	5.91	5.44	8.69667	5.81667	GO:0009451;GO:0006535;GO:0055085;GO:0005737;GO:0005743;GO:0016021;GO:0009001;GO:0008270;GO:000372	BP:RNA modification;BP:cysteine biosynthetic process from serine;BP:transmembrane transport;CC:cytoplasm;CC:mitochondrial inner membrane;CC:integral component of membrane;MF:serine O-acetyltransferase activity;MF:zinc ion binding;MF:RNA binding;	------	------	------	------	ENOG410Z7Z7	S:Function unknown	EXB38821.1	Serine acetyltransferase 5 [Morus notabilis]	sp|F4JU70|COAC2_ARATH;	Mitochondrial carrier protein CoAc2 OS=Arabidopsis thaliana OX=3702 GN=COAC2 PE=2 SV=1;	PF00153.30	Mito_carr	Mitochondrial carrier protein
mnot00001417	0.048	-4.36992	4.49790473398E-25	1.59865188122E-24	yes	down	0.15	0.22	2.97	6.53	15.54	6.56	1.11333	9.54333	GO:001602	CC:integral component of membrane;	K13466	EIX1_2	map04626	Plant-pathogen interaction	COG4886	S:Function unknown	XP_024017253.1	receptor-like protein EIX2 [Morus notabilis]	sp|Q6JN46|EIX2_SOLLC;	Receptor-like protein EIX2 OS=Solanum lycopersicum OX=4081 GN=EIX2 PE=1 SV=2;	PF13855.9;PF12799.10;PF08263.15	LRR_8;LRR_4;LRRNT_2	Leucine rich repeat;Leucine Rich repeats;Leucine rich repeat N-terminal domain
mnot00001419	103.642	6.69546	3.31603817208E-10	7.85630182278E-10	yes	up	1.17	1.21	1.27	0.03	0	0.03	1.21667	0.02	GO:001602	CC:integral component of membrane;	K13466	EIX1_2	map04626	Plant-pathogen interaction	------	------	XP_024017252.1	receptor-like protein EIX2 [Morus notabilis]	sp|Q6JN46|EIX2_SOLLC;	Receptor-like protein EIX2 OS=Solanum lycopersicum OX=4081 GN=EIX2 PE=1 SV=2;	PF13855.9;PF12799.10;PF08263.15	LRR_8;LRR_4;LRRNT_2	Leucine rich repeat;Leucine Rich repeats;Leucine rich repeat N-terminal domain
mnot00001427	0.074	-3.74771	8.76417718382E-178	1.22283268098E-176	yes	down	4.59	3.5	3.49	77.74	74.24	75.1	3.86	75.6933	------	------	------	------	------	------	ENOG4111GZ5	S:Function unknown	XP_010090016.1	uncharacterized protein LOC21409869 [Morus notabilis]	------	------	------	------	------
mnot00001428	0.146	-2.77708	4.18884970287E-185	6.03364558781E-184	yes	down	7.62	7.2	7.56	74.85	72.9	76.19	7.46	74.6467	GO:0018216;GO:0005634;GO:001627	BP:peptidyl-arginine methylation;CC:nucleus;MF:protein-arginine N-methyltransferase activity;	K11434	PRMT1	------	------	ENOG410XQYH	S:Function unknown	XP_010090015.1	probable protein arginine N-methyltransferase 1 [Morus notabilis]	sp|A2Z0C0|ANM1_ORYSI;	Probable protein arginine N-methyltransferase 1 OS=Oryza sativa subsp. indica OX=39946 GN=PRMT1 PE=3 SV=1;	PF06325.16;PF13649.9;PF08241.15;PF13847.9;PF05175.17;PF05185.19;PF13489.9	PrmA;Methyltransf_25;Methyltransf_11;Methyltransf_31;MTS;PRMT5;Methyltransf_23	Ribosomal protein L11 methyltransferase;Methyltransferase domain;Methyltransferase domain;Methyltransferase domain;Methyltransferase small domain;PRMT5 arginine-N-methyltransferase;Methyltransferase domain
mnot00001429	0.493	-1.02106	3.74530401416E-25	1.33363755102E-24	yes	down	11.61	10.91	11.66	35	31.7	34.79	11.3933	33.83	GO:0008233;GO:0030145;GO:007000	MF:peptidase activity;MF:manganese ion binding;MF:metalloaminopeptidase activity;	K14213	PEPD	------	------	COG0006	E:Amino acid transport and metabolism	EXB38811.1	Xaa-Pro dipeptidase [Morus notabilis]	sp|P12955|PEPD_HUMAN;	Xaa-Pro dipeptidase OS=Homo sapiens OX=9606 GN=PEPD PE=1 SV=3;	PF00557.27;PF05195.19	Peptidase_M24;AMP_N	Metallopeptidase family M24;Aminopeptidase P, N-terminal domain
mnot00001432	0.38	-1.39758	6.72394393416E-12	1.69542226991E-11	yes	down	5.1	5	5.28	27.33	25.67	25.31	5.12667	26.1033	GO:0006644;GO:0009860;GO:0009555;GO:0050482;GO:0016042;GO:0009846;GO:0005576;GO:0047498;GO:0005543;GO:0005509;GO:000462	BP:phospholipid metabolic process;BP:pollen tube growth;BP:pollen development;BP:arachidonic acid secretion;BP:lipid catabolic process;BP:pollen germination;CC:extracellular region;MF:calcium-dependent phospholipase A2 activity;MF:phospholipid binding;MF:calcium ion binding;MF:phospholipase A2 activity;	------	------	------	------	ENOG410YKKG	G:Carbohydrate transport and metabolism	XP_010090011.1	probable phospholipase A2 homolog 1 [Morus notabilis]	sp|Q9XG80|PLA21_ORYSJ;	Probable phospholipase A2 homolog 1 OS=Oryza sativa subsp. japonica OX=39947 GN=PLA2-I PE=2 SV=1;	PF00068.22	Phospholip_A2_1	Phospholipase A2
mnot00001433	2.19	1.13071	2.03194896895E-30	8.01681762418E-30	yes	up	9.98	10.25	9.87	6.94	7.18	5.88	10.0333	6.66667	GO:001503	BP:protein transport;	------	------	------	------	ENOG410YG52	S:Function unknown	XP_010090010.1	uncharacterized protein LOC21409863 [Morus notabilis]	sp|Q54I39|IST1L_DICDI;	IST1-like protein OS=Dictyostelium discoideum OX=44689 GN=DDB_G0289029 PE=3 SV=1;	PF03398.17	Ist1	Regulator of Vps4 activity in the MVB pathway
mnot00001438	0.304	-1.71929	4.07364023671E-18	1.2385910904E-17	yes	down	1.38	2.8	2.04	8.37	7.28	10.56	2.07333	8.73667	GO:001602	CC:integral component of membrane;	K13466	EIX1_2	map04626	Plant-pathogen interaction	------	------	XP_024017248.1	receptor-like protein EIX2 [Morus notabilis]	sp|Q6JN46|EIX2_SOLLC;	Receptor-like protein EIX2 OS=Solanum lycopersicum OX=4081 GN=EIX2 PE=1 SV=2;	PF13855.9;PF12799.10;PF08263.15	LRR_8;LRR_4;LRRNT_2	Leucine rich repeat;Leucine Rich repeats;Leucine rich repeat N-terminal domain
mnot00001440	2.396	1.26047	1.80838448751E-24	6.35540742508E-24	yes	up	16.57	18.33	17.34	10.9	11.74	9.17	17.4133	10.6033	GO:0004523;GO:000367	MF:RNA-DNA hybrid ribonuclease activity;MF:nucleic acid binding;	------	------	------	------	ENOG410YATG	S:Function unknown	XP_010090006.1	F-box/LRR-repeat protein At4g29420 [Morus notabilis]	sp|Q9M0E1|FBL77_ARATH;	F-box/LRR-repeat protein At4g29420 OS=Arabidopsis thaliana OX=3702 GN=At4g29420 PE=2 SV=1;	PF12937.10;PF00646.36	F-box-like;F-box	F-box-like;F-box domain
mnot00001441	0.17	-2.55481	1.07096968065E-144	1.2455390399E-143	yes	down	5.64	7.74	7.66	59.01	57.62	63.98	7.01333	60.2033	GO:0043967;GO:0031509;GO:0000781;GO:0005634;GO:0004402;GO:001048	BP:histone H4 acetylation;BP:telomeric heterochromatin assembly;CC:chromosome, telomeric region;CC:nucleus;MF:histone acetyltransferase activity;MF:H4 histone acetyltransferase activity;	K11303	HAT1, KAT1	------	------	ENOG410XPH4	B:Chromatin structure and dynamics	XP_010090005.1	histone acetyltransferase type B catalytic subunit [Morus notabilis]	sp|Q9FJT8|HATB_ARATH;	Histone acetyltransferase type B catalytic subunit OS=Arabidopsis thaliana OX=3702 GN=HAG2 PE=2 SV=1;	PF10394.12;PF00583.28;PF01853.21	Hat1_N;Acetyltransf_1;MOZ_SAS	Histone acetyl transferase HAT1 N-terminus;Acetyltransferase;MOZ/SAS family
mnot00001444	0.196	-2.35227	3.730672676E-5	6.81908402909E-5	yes	down	0.07	0.07	0.16	0.76	0.65	0.81	0.1	0.74	GO:001602	CC:integral component of membrane;	K13466	EIX1_2	map04626	Plant-pathogen interaction	------	------	XP_024017186.1	receptor-like protein EIX2 [Morus notabilis]	sp|Q6JN46|EIX2_SOLLC;	Receptor-like protein EIX2 OS=Solanum lycopersicum OX=4081 GN=EIX2 PE=1 SV=2;	PF13855.9;PF12799.10;PF08263.15	LRR_8;LRR_4;LRRNT_2	Leucine rich repeat;Leucine Rich repeats;Leucine rich repeat N-terminal domain
mnot00001448	0.346	-1.5306	3.64483239698E-307	8.30631268754E-306	yes	down	168.64	173.68	175.08	722.33	748.64	750.16	172.467	740.377	GO:0002181;GO:0006412;GO:0005840;GO:0022625;GO:1990904;GO:000373	BP:cytoplasmic translation;BP:translation;CC:ribosome;CC:cytosolic large ribosomal subunit;CC:ribonucleoprotein complex;MF:structural constituent of ribosome;	K02910	RP-L31e, RPL31	map03010	Ribosome	COG2097	J:Translation, ribosomal structure and biogenesis	XP_010086891.1	60S ribosomal protein L31 [Morus notabilis]	sp|P46290|RL31_NICGU;	60S ribosomal protein L31 OS=Nicotiana glutinosa OX=35889 GN=RPL31 PE=2 SV=1;	PF01198.22	Ribosomal_L31e	Ribosomal protein L31e
mnot00001450	0.471	-1.08759	2.33676787655E-74	1.62075171959E-73	yes	down	22.33	23.29	23.04	69.93	72.6	70.24	22.8867	70.9233	GO:0006421;GO:0005739;GO:0004816;GO:0003676;GO:0003677;GO:000552	BP:asparaginyl-tRNA aminoacylation;CC:mitochondrion;MF:asparagine-tRNA ligase activity;MF:nucleic acid binding;MF:DNA binding;MF:ATP binding;	K01893	NARS, asnS	map00970	Aminoacyl-tRNA biosynthesis	COG0017	J:Translation, ribosomal structure and biogenesis	XP_010086893.1	asparagine--tRNA ligase, cytoplasmic 1 [Morus notabilis]	sp|Q9SW96|SYNC1_ARATH;	Asparagine--tRNA ligase, cytoplasmic 1 OS=Arabidopsis thaliana OX=3702 GN=SYNC1 PE=1 SV=1;	PF00152.23;PF01336.28;PF00458.23	tRNA-synt_2;tRNA_anti-codon;WHEP-TRS	tRNA synthetases class II;OB-fold nucleic acid binding domain;WHEP-TRS domain
mnot00001451	0.335	-1.57607	3.01089444953E-183	4.29489958624E-182	yes	down	285	267.59	272.06	1162.46	1286.73	1202.36	274.883	1217.18	GO:0006412;GO:0022627;GO:1990904;GO:0005840;GO:000373	BP:translation;CC:cytosolic small ribosomal subunit;CC:ribonucleoprotein complex;CC:ribosome;MF:structural constituent of ribosome;	K02983	RP-S30e, RPS30	map03010	Ribosome	ENOG41123KC	J:Translation, ribosomal structure and biogenesis	EXB24685.1	40S ribosomal protein S30 [Morus notabilis]	sp|P49689|RS30_ARATH;	40S ribosomal protein S30 OS=Arabidopsis thaliana OX=3702 GN=RPS30A PE=3 SV=3;	PF04758.17	Ribosomal_S30	Ribosomal protein S30
mnot00001455	0.022	-5.52655	2.12296422838E-21	6.99963903269E-21	yes	down	0.19	0.09	0.39	16.89	13.85	14.47	0.223333	15.07	GO:0009553;GO:0010212;GO:0006302;GO:0009555;GO:0007131;GO:0005634;GO:000369	BP:embryo sac development;BP:response to ionizing radiation;BP:double-strand break repair;BP:pollen development;BP:reciprocal meiotic recombination;CC:nucleus;MF:double-stranded DNA binding;	------	------	------	------	COG5124	D:Cell cycle control, cell division, chromosome partitioning	XP_024017311.1	meiotic nuclear division protein 1 homolog [Morus notabilis]	sp|Q8GYD2|MND1_ARATH;	Meiotic nuclear division protein 1 homolog OS=Arabidopsis thaliana OX=3702 GN=MND1 PE=1 SV=1;	PF03962.18;PF18517.4	Mnd1;LZ3wCH	Mnd1 HTH domain;Leucine zipper with capping helix domain
mnot00001456	0.006	-7.44034	1.74761689756E-9	4.00654254731E-9	yes	down	0	0	0	3.05	2.96	2.28	0	2.76333	GO:000367	MF:DNA binding;	K09422	MYBP	------	------	COG5147	K:Transcription	XP_024017297.1	transcription factor MYB36 [Morus notabilis]	sp|Q9SJL7|RAX2_ARATH;	Transcription factor RAX2 OS=Arabidopsis thaliana OX=3702 GN=RAX2 PE=1 SV=1;	PF00249.34;PF13921.9	Myb_DNA-binding;Myb_DNA-bind_6	Myb-like DNA-binding domain;Myb-like DNA-binding domain
mnot00001457	0.347	-1.52612	2.16981900606E-70	1.43975200114E-69	yes	down	21.44	21.96	20.44	94.54	89.07	85.36	21.28	89.6567	GO:004687	MF:metal ion binding;	------	------	------	------	ENOG4111G2K	S:Function unknown	XP_010086901.1	zinc finger CCCH domain-containing protein 20 [Morus notabilis]	sp|O82199|C3H20_ARATH;	Zinc finger CCCH domain-containing protein 20 OS=Arabidopsis thaliana OX=3702 GN=At2g19810 PE=2 SV=1;	PF00642.27;PF18345.4	zf-CCCH;zf_CCCH_4	Zinc finger C-x8-C-x5-C-x3-H type;Zinc finger domain
mnot00001459	0.015	-6.09067	1.06152359833E-8	2.3628774701E-8	yes	down	0	0.08	0.08	4.74	5.08	5.34	0.0533333333333	5.05333	GO:0019853;GO:0019310;GO:0005737;GO:0050113;GO:000550	BP:L-ascorbic acid biosynthetic process;BP:inositol catabolic process;CC:cytoplasm;MF:inositol oxygenase activity;MF:iron ion binding;	K00469	MIOX	map01250;map00053;map00562	Biosynthesis of nucleotide sugars;Ascorbate and aldarate metabolism;Inositol phosphate metabolism	ENOG410XQ4J	S:Function unknown	XP_010086904.1	inositol oxygenase 2 [Morus notabilis]	sp|O82200|MIOX2_ARATH;	Inositol oxygenase 2 OS=Arabidopsis thaliana OX=3702 GN=MIOX2 PE=1 SV=2;	PF05153.18	MIOX	Myo-inositol oxygenase
mnot00001461	3.107	1.63531	7.5486352884E-287	1.60559472584E-285	yes	up	43.65	42.37	42.19	19.92	21.14	22	42.7367	21.02	GO:001602	CC:integral component of membrane;	------	------	------	------	ENOG410XP5A	S:Function unknown	XP_024017273.1	LOW QUALITY PROTEIN: uncharacterized protein LOC21388955 [Morus notabilis]	------	------	------	------	------
mnot00001463	2.347	1.23067	6.62252785898E-108	6.03403383172E-107	yes	up	53.04	51.41	51.27	53.18	56.81	55	51.9067	54.9967	GO:0006002;GO:0005737;GO:0016787;GO:0005524;GO:0003872;GO:004687	BP:fructose 6-phosphate metabolic process;CC:cytoplasm;MF:hydrolase activity;MF:ATP binding;MF:6-phosphofructokinase activity;MF:metal ion binding;	K00850	pfkA, PFK	map03018;map00010;map00030;map00051;map00052	RNA degradation;Glycolysis / Gluconeogenesis;Pentose phosphate pathway;Fructose and mannose metabolism;Galactose metabolism	COG0205	G:Carbohydrate transport and metabolism	RXI06006.1	hypothetical protein DVH24_018048 [Malus domestica]	sp|Q94AA4|PFKA3_ARATH;	ATP-dependent 6-phosphofructokinase 3 OS=Arabidopsis thaliana OX=3702 GN=PFK3 PE=1 SV=1;	PF00365.23;PF01217.23	PFK;Clat_adaptor_s	Phosphofructokinase;Clathrin adaptor complex small chain
mnot00001464	90.911	6.50639	1.28641837216E-25	4.62892986809E-25	yes	up	12.96	10.18	13.13	0.2	0.28	0.1	12.09	0.193333	GO:0016787;GO:004687	MF:hydrolase activity;MF:metal ion binding;	------	------	------	------	ENOG410Z4GH	S:Function unknown	XP_010086909.1	nudix hydrolase 8 [Morus notabilis]	sp|Q8L7W2|NUDT8_ARATH;	Nudix hydrolase 8 OS=Arabidopsis thaliana OX=3702 GN=NUDT8 PE=2 SV=2;	PF18290.4;PF00293.31	Nudix_hydro;NUDIX	Nudix hydrolase domain;NUDIX domain
mnot00001471	0.154	-2.69603	3.24308463634E-6	6.36285427831E-6	yes	down	0.08	0.08	0.34	1.43	1.93	1.39	0.166667	1.58333	------	------	------	------	------	------	ENOG410Y9KR	S:Function unknown	XP_010110868.1	uncharacterized protein LOC21390397 [Morus notabilis]	------	------	PF06219.15	DUF1005	Protein of unknown function
mnot00001476	0.177	-2.49799	8.46443124474E-150	1.01908558062E-148	yes	down	5.56	7.37	6.16	52.75	51.7	52.99	6.36333	52.48	GO:0006468;GO:0005975;GO:0005737;GO:0005856;GO:0016021;GO:0046658;GO:0004553;GO:0003779;GO:0004672;GO:0005524;GO:004297	BP:protein phosphorylation;BP:carbohydrate metabolic process;CC:cytoplasm;CC:cytoskeleton;CC:integral component of membrane;CC:anchored component of plasma membrane;MF:hydrolase activity, hydrolyzing O-glycosyl compounds;MF:actin binding;MF:protein kinase activity;MF:ATP binding;MF:glucan endo-1,3-beta-D-glucosidase activity;	------	------	------	------	ENOG410YA1S	G:Carbohydrate transport and metabolism	XP_024030861.1	glucan endo-1,3-beta-glucosidase 13-like isoform X1 [Morus notabilis]	sp|Q9FJU9|E1313_ARATH;	Glucan endo-1,3-beta-glucosidase 13 OS=Arabidopsis thaliana OX=3702 GN=At5g56590 PE=2 SV=1;	PF00332.21;PF07983.16	Glyco_hydro_17;X8	Glycosyl hydrolases family 17;X8 domain
mnot00001477	0.121	-3.04236	1.57247242501E-61	9.54099512896E-61	yes	down	2.73	2.17	1.79	25.3	26.86	28.28	2.23	26.8133	GO:0006468;GO:0007112;GO:0005975;GO:0010311;GO:0002229;GO:0005737;GO:0005856;GO:0016021;GO:0009524;GO:0031435;GO:0051019;GO:0003779;GO:0004674;GO:0004672;GO:0004708;GO:0005524;GO:004297	BP:protein phosphorylation;BP:male meiosis cytokinesis;BP:carbohydrate metabolic process;BP:lateral root formation;BP:defense response to oomycetes;CC:cytoplasm;CC:cytoskeleton;CC:integral component of membrane;CC:phragmoplast;MF:mitogen-activated protein kinase kinase kinase binding;MF:mitogen-activated protein kinase binding;MF:actin binding;MF:protein serine/threonine kinase activity;MF:protei…	K04368	MAP2K1, MEK1	map04626	Plant-pathogen interaction	ENOG410XQ5A	T:Signal transduction mechanisms	XP_024030863.1	mitogen-activated protein kinase kinase 6 [Morus notabilis]	sp|Q9FJV0|M2K6_ARATH;	Mitogen-activated protein kinase kinase 6 OS=Arabidopsis thaliana OX=3702 GN=MKK6 PE=1 SV=1;	PF00069.28;PF07714.20;PF03109.19;PF17667.4	Pkinase;PK_Tyr_Ser-Thr;ABC1;Pkinase_fungal	Protein kinase domain;Protein tyrosine and serine/threonine kinase;ABC1 atypical kinase-like domain;Fungal protein kinase
mnot00001483	10.58	3.40332	0	0	yes	up	124.28	125.57	125.5	17.62	16.97	17.57	125.117	17.3867	GO:0042545;GO:0045490;GO:0016829;GO:0052689;GO:0030599;GO:004533	BP:cell wall modification;BP:pectin catabolic process;MF:lyase activity;MF:carboxylic ester hydrolase activity;MF:pectinesterase activity;MF:aspartyl esterase activity;	K01051	E3.1.1.11	map00040	Pentose and glucuronate interconversions	------	------	XP_010110876.1	probable pectinesterase 53 [Morus notabilis]	sp|Q8VYZ3|PME53_ARATH;	Probable pectinesterase 53 OS=Arabidopsis thaliana OX=3702 GN=PME53 PE=2 SV=1;	PF01095.22	Pectinesterase	Pectinesterase
mnot00001485	10.221	3.35353	0.0150237171487	0.0218639970638	yes	up	0.26	0.26	0.21	0.05	0.05	0	0.243333	0.0333333333333	GO:1990961;GO:0016021;GO:0016020;GO:0015297;GO:0022857;GO:004291	BP:drug transmembrane export;CC:integral component of membrane;CC:membrane;MF:antiporter activity;MF:transmembrane transporter activity;MF:xenobiotic transporter activity;	K03327	TC.MATE, SLC47A, norM, mdtK, dinF	------	------	COG0534	V:Defense mechanisms	XP_010110879.2	LOW QUALITY PROTEIN: protein DETOXIFICATION 51 [Morus notabilis]	sp|Q9SZE2|DTX51_ARATH;	Protein DETOXIFICATION 51 OS=Arabidopsis thaliana OX=3702 GN=DTX51 PE=2 SV=1;	PF01554.21	MatE	MatE
mnot00001486	2.083	1.05862	2.69802133153E-9	6.14274766287E-9	yes	up	80.64	65.34	72.37	58.42	62.07	54.69	72.7833	58.3933	------	------	------	------	------	------	ENOG410ZEBD;COG0536	S:Function unknown;	EXC28699.1	hypothetical protein L484_006995 [Morus notabilis]	------	------	------	------	------
mnot00001487	4.554	2.18719	0	0	yes	up	76.51	84.84	80.23	24.86	25.91	26.18	80.5267	25.65	GO:0019318;GO:0046835;GO:0051156;GO:0001678;GO:0006006;GO:0006096;GO:0005737;GO:0005829;GO:0005739;GO:0004396;GO:0004340;GO:0008865;GO:0005524;GO:000553	BP:hexose metabolic process;BP:carbohydrate phosphorylation;BP:glucose 6-phosphate metabolic process;BP:cellular glucose homeostasis;BP:glucose metabolic process;BP:glycolytic process;CC:cytoplasm;CC:cytosol;CC:mitochondrion;MF:hexokinase activity;MF:glucokinase activity;MF:fructokinase activity;MF:ATP binding;MF:glucose binding;	K00844	HK	map01250;map00520;map00051;map00524;map00052;map00010;map00500	Biosynthesis of nucleotide sugars;Amino sugar and nucleotide sugar metabolism;Fructose and mannose metabolism;Neomycin, kanamycin and gentamicin biosynthesis;Galactose metabolism;Glycolysis / Gluconeogenesis;Starch and sucrose metabolism	COG5026	G:Carbohydrate transport and metabolism	POO00547.1	Hexokinase [Trema orientale]	sp|Q9SEK3|HXK1_SPIOL;	Hexokinase-1 OS=Spinacia oleracea OX=3562 GN=HXK1 PE=2 SV=1;	PF03727.19;PF00349.24	Hexokinase_2;Hexokinase_1	Hexokinase;Hexokinase
mnot00001488	0.21	-2.25225	2.22139555508E-12	5.6903753661E-12	yes	down	1.87	0.57	1.33	8.2	9.85	8.08	1.25667	8.71	GO:0006468;GO:0016021;GO:0005524;GO:000467	BP:protein phosphorylation;CC:integral component of membrane;MF:ATP binding;MF:protein kinase activity;	------	------	------	------	------	------	XP_024028212.1	receptor-like protein kinase HSL1 [Morus notabilis]	sp|Q9M0G7|MIK1_ARATH;	MDIS1-interacting receptor like kinase 1 OS=Arabidopsis thaliana OX=3702 GN=MIK1 PE=1 SV=1;	PF00069.28;PF07714.20	Pkinase;PK_Tyr_Ser-Thr	Protein kinase domain;Protein tyrosine and serine/threonine kinase
mnot00001489	0.056	-4.1464	0.00566862615037	0.00862664046398	yes	down	0	0	0.31	2.53	1.93	3.08	0.103333	2.51333	GO:0006468;GO:0016310;GO:0016021;GO:0016301;GO:0004672;GO:000552	BP:protein phosphorylation;BP:phosphorylation;CC:integral component of membrane;MF:kinase activity;MF:protein kinase activity;MF:ATP binding;	------	------	------	------	COG4886	S:Function unknown	XP_024028212.1	receptor-like protein kinase HSL1 [Morus notabilis]	sp|Q9M6A7|CLV1B_SOYBN;	Leucine-rich repeat receptor-like kinase protein CLV1B OS=Glycine max OX=3847 GN=CLV1B PE=2 SV=1;	PF13855.9;PF12799.10;PF08263.15	LRR_8;LRR_4;LRRNT_2	Leucine rich repeat;Leucine Rich repeats;Leucine rich repeat N-terminal domain
mnot00001490	0.242	-2.04802	2.8020491667E-40	1.30738278665E-39	yes	down	1.08	1.61	1.29	8.21	8.28	7.58	1.32667	8.02333	GO:0006468;GO:0016021;GO:0004674;GO:0005524;GO:000467	BP:protein phosphorylation;CC:integral component of membrane;MF:protein serine/threonine kinase activity;MF:ATP binding;MF:protein kinase activity;	------	------	------	------	------	------	XP_024028212.1	receptor-like protein kinase HSL1 [Morus notabilis]	sp|Q9M0G7|MIK1_ARATH;	MDIS1-interacting receptor like kinase 1 OS=Arabidopsis thaliana OX=3702 GN=MIK1 PE=1 SV=1;	PF00069.28;PF07714.20;PF13855.9;PF12799.10;PF08263.15	Pkinase;PK_Tyr_Ser-Thr;LRR_8;LRR_4;LRRNT_2	Protein kinase domain;Protein tyrosine and serine/threonine kinase;Leucine rich repeat;Leucine Rich repeats;Leucine rich repeat N-terminal domain
mnot00001491	0.198	-2.33485	8.26812519971E-40	3.83329427702E-39	yes	down	0.85	0.99	0.79	6.01	6.46	6.91	0.876667	6.46	GO:0006468;GO:0016021;GO:0004674;GO:0005524;GO:000467	BP:protein phosphorylation;CC:integral component of membrane;MF:protein serine/threonine kinase activity;MF:ATP binding;MF:protein kinase activity;	------	------	------	------	COG4886	S:Function unknown	XP_024030854.1	receptor-like protein kinase HSL1 [Morus notabilis]	sp|Q9M0G7|MIK1_ARATH;	MDIS1-interacting receptor like kinase 1 OS=Arabidopsis thaliana OX=3702 GN=MIK1 PE=1 SV=1;	PF00069.28;PF07714.20;PF13855.9;PF12799.10;PF08263.15	Pkinase;PK_Tyr_Ser-Thr;LRR_8;LRR_4;LRRNT_2	Protein kinase domain;Protein tyrosine and serine/threonine kinase;Leucine rich repeat;Leucine Rich repeats;Leucine rich repeat N-terminal domain
mnot00001502	5.947	2.57206	0	0	yes	up	184.29	180.6	192.43	47.22	41.16	43.69	185.773	44.0233	GO:0017018;GO:004687	MF:myosin phosphatase activity;MF:metal ion binding;	K14497	PP2C	map04016;map04075	MAPK signaling pathway - plant;Plant hormone signal transduction	COG0631	T:Signal transduction mechanisms	XP_010095347.1	probable protein phosphatase 2C 6 [Morus notabilis]	sp|Q0JLP9|P2C06_ORYSJ;	Probable protein phosphatase 2C 6 OS=Oryza sativa subsp. japonica OX=39947 GN=PP2C06 PE=1 SV=1;	PF00481.24	PP2C	Protein phosphatase 2C
mnot00001507	0.117	-3.10109	1.63726166556E-28	6.23475235006E-28	yes	down	0.48	0.68	0.59	8.2	6.52	7.3	0.583333	7.34	GO:0006468;GO:0016310;GO:0016021;GO:0016301;GO:0004672;GO:000552	BP:protein phosphorylation;BP:phosphorylation;CC:integral component of membrane;MF:kinase activity;MF:protein kinase activity;MF:ATP binding;	------	------	------	------	COG4886	S:Function unknown	EXB59773.1	LRR receptor-like serine/threonine-protein kinase HSL2 [Morus notabilis]	------	------	PF13855.9;PF12799.10;PF08263.15	LRR_8;LRR_4;LRRNT_2	Leucine rich repeat;Leucine Rich repeats;Leucine rich repeat N-terminal domain
mnot00001509	2.636	1.39827	2.01111062739E-6	3.98619701181E-6	yes	up	8.35	9.35	9.78	6.7	4.64	4.01	9.16	5.11667	GO:0006468;GO:0016021;GO:0005524;GO:000467	BP:protein phosphorylation;CC:integral component of membrane;MF:ATP binding;MF:protein kinase activity;	------	------	------	------	------	------	EXB59775.1	Leucine-rich repeat receptor-like protein kinase PXL2 [Morus notabilis]	sp|Q9M0G7|MIK1_ARATH;	MDIS1-interacting receptor like kinase 1 OS=Arabidopsis thaliana OX=3702 GN=MIK1 PE=1 SV=1;	PF00069.28;PF07714.20	Pkinase;PK_Tyr_Ser-Thr	Protein kinase domain;Protein tyrosine and serine/threonine kinase
mnot00001510	3.059	1.61326	1.28719292921E-15	3.64669738699E-15	yes	up	7.06	8.24	9.3	3.8	4.12	3.92	8.2	3.94667	GO:0006468;GO:0016310;GO:0016021;GO:0051213;GO:0016301;GO:0004672;GO:0046872;GO:0005524;GO:001649	BP:protein phosphorylation;BP:phosphorylation;CC:integral component of membrane;MF:dioxygenase activity;MF:kinase activity;MF:protein kinase activity;MF:metal ion binding;MF:ATP binding;MF:oxidoreductase activity;	------	------	------	------	COG3491	S:Function unknown	XP_024020682.1	2-oxoglutarate-Fe(II) type oxidoreductase isoform X1 [Morus notabilis]	sp|C8VK14|HXNY_EMENI;	2-oxoglutarate-F;	PF14226.9;PF03171.23	DIOX_N;2OG-FeII_Oxy	non-haem dioxygenase in morphine synthesis N-terminal;2OG-F
mnot00001512	0.402	-1.31484	1.13663694267E-74	7.90935695873E-74	yes	down	14.75	15.77	15.83	59.04	57.57	58.97	15.45	58.5267	GO:0006090;GO:0030422;GO:0006108;GO:0031047;GO:0031380;GO:0009507;GO:0004473;GO:0051287;GO:0004471;GO:0004470;GO:0003968;GO:0003723;GO:004687	BP:pyruvate metabolic process;BP:production of siRNA involved in RNA interference;BP:malate metabolic process;BP:gene silencing by RNA;CC:nuclear RNA-directed RNA polymerase complex;CC:chloroplast;MF:malate dehydrogenas;MF:NAD binding;MF:malate dehydrogenas;MF:malic enzyme activity;MF:RNA-directed RNA polymerase activity;MF:RNA binding;MF:metal ion binding;	K00029	E1.1.1.40, maeB	map00620;map00710	Pyruvate metabolism;Carbon fixation in photosynthetic organisms	COG0281	C:Energy production and conversion	EXB59778.1	NADP-dependent malic enzyme [Morus notabilis]	sp|P51615|MAOX_VITVI;	NADP-dependent malic enzyme OS=Vitis vinifera OX=29760 PE=2 SV=1;	PF03949.18;PF00390.22;PF05183.15	Malic_M;malic;RdRP	Malic enzyme, NAD binding domain;Malic enzyme, N-terminal domain;RNA dependent RNA polymerase
mnot00001513	0.307	-1.70285	1.86799094284E-6	3.71135969059E-6	yes	down	0.43	0.56	0.43	2.01	2.27	2.48	0.473333	2.25333	GO:0009451;GO:000372	BP:RNA modification;MF:RNA binding;	------	------	------	------	------	------	XP_010095360.1	pentatricopeptide repeat-containing protein At4g20770 [Morus notabilis]	sp|Q9SVH0|PP329_ARATH;	Pentatricopeptide repeat-containing protein At4g20770 OS=Arabidopsis thaliana OX=3702 GN=PCMP-E35 PE=3 SV=2;	PF01535.23;PF13041.9;PF12854.10;PF13812.9;PF20431.1;PF17177.7	PPR;PPR_2;PPR_1;PPR_3;E_motif;PPR_long	PPR repeat;PPR repeat family;PPR repeat;Pentatricopeptide repeat domain;E motif;Pentacotripeptide-repeat region of PRORP
mnot00001517	3.064	1.61534	2.06617125722E-49	1.08512253435E-48	yes	up	70.94	72.27	71.91	34.51	32.54	36.41	71.7067	34.4867	------	------	------	------	------	------	ENOG410YR0A	S:Function unknown	XP_010095364.1	uncharacterized protein LOC21394177 [Morus notabilis]	------	------	PF05553.14	DUF761	Cotton fibre expressed protein
mnot00001518	0.356	-1.49014	4.19807740342E-52	2.2863099782E-51	yes	down	42.71	45.65	41.27	179.06	181.75	177.29	43.21	179.367	GO:0009738;GO:0005737;GO:0005886;GO:000486	BP:abscisic acid-activated signaling pathway;CC:cytoplasm;CC:plasma membrane;MF:protein phosphatase inhibitor activity;	------	------	------	------	ENOG410ZQ8W	S:Function unknown	XP_010095365.1	lachrymatory-factor synthase [Morus notabilis]	sp|P59082|LFS_ALLCE;	Lachrymatory-factor synthase OS=Allium cepa OX=4679 GN=LFS PE=1 SV=1;	PF10604.12	Polyketide_cyc2	Polyketide cyclase / dehydrase and lipid transport
mnot00001530	0.4	-1.32214	6.70256927465E-29	2.57077306401E-28	yes	down	6.34	7.09	6.14	24.99	23.98	22.1	6.52333	23.69	GO:0006486;GO:0016021;GO:0000139;GO:001675	BP:protein glycosylation;CC:integral component of membrane;CC:Golgi membrane;MF:transferase activity, transferring glycosyl groups;	------	------	------	------	ENOG411201X	S:Function unknown	XP_024020668.1	uncharacterized protein LOC21394189 [Morus notabilis]	------	------	------	------	------
mnot00001531	0.482	-1.05396	7.42623881333E-16	2.12053236282E-15	yes	down	3.64	3.92	3.72	10.7	11.89	11.22	3.76	11.27	GO:0006486;GO:0016021;GO:0000139;GO:001675	BP:protein glycosylation;CC:integral component of membrane;CC:Golgi membrane;MF:transferase activity, transferring glycosyl groups;	------	------	------	------	ENOG410XTFH	S:Function unknown	EXB59796.1	putative glycosyltransferase [Morus notabilis]	sp|Q9FFN2|GLYT3_ARATH;	Probable glycosyltransferase At5g03795 OS=Arabidopsis thaliana OX=3702 GN=At5g03795 PE=3 SV=2;	PF03016.18	Exostosin	Exostosin family
mnot00001539	2.059	1.04229	9.07536646218E-155	1.12156062095E-153	yes	up	62.62	65.79	64.38	46.94	44.58	44.96	64.2633	45.4933	GO:0006468;GO:0018105;GO:0007165;GO:0005952;GO:0017018;GO:0004672;GO:0004691;GO:0046872;GO:000552	BP:protein phosphorylation;BP:peptidyl-serine phosphorylation;BP:signal transduction;CC:cAMP-dependent protein kinase complex;MF:myosin phosphatase activity;MF:protein kinase activity;MF:cAMP-dependent protein kinase activity;MF:metal ion binding;MF:ATP binding;	------	------	------	------	COG0664	T:Signal transduction mechanisms	XP_010107386.1	protein phosphatase 2C and cyclic nucleotide-binding/kinase domain-containing protein [Morus notabilis]	sp|Q9SL76|P2C19_ARATH;	Protein phosphatase 2C and cyclic nucleotide-binding/kinase domain-containing protein OS=Arabidopsis thaliana OX=3702 GN=At2g20050/At2g20040 PE=2 SV=2;	PF00069.28;PF00481.24;PF00027.32;PF07714.20;PF14531.9	Pkinase;PP2C;cNMP_binding;PK_Tyr_Ser-Thr;Kinase-like	Protein kinase domain;Protein phosphatase 2C;Cyclic nucleotide-binding domain;Protein tyrosine and serine/threonine kinase;Kinase-like
mnot00001540	3.153	1.65687	0	0	yes	up	289.76	304.59	287.17	137.28	134.14	137.73	293.84	136.383	GO:0019243;GO:0005737;GO:0016021;GO:0004462;GO:0008168;GO:004687	BP:methylglyoxal catabolic process to D-lactate via S-lactoyl-glutathione;CC:cytoplasm;CC:integral component of membrane;MF:lactoylglutathione lyase activity;MF:methyltransferase activity;MF:metal ion binding;	K01759	GLO1, gloA	map00620	Pyruvate metabolism	COG0346	E:Amino acid transport and metabolism	EXC15874.1	hypothetical protein L484_003661 [Morus notabilis]	sp|Q8W593|LGUC_ARATH;	Probable lactoylglutathione lyase, chloroplastic OS=Arabidopsis thaliana OX=3702 GN=At1g67280 PE=1 SV=1;	PF00903.28;PF13669.9;PF18029.4	Glyoxalase;Glyoxalase_4;Glyoxalase_6	Glyoxalase/Bleomycin resistance protein/Dioxygenase superfamily;Glyoxalase/Bleomycin resistance protein/Dioxygenase superfamily;Glyoxalase-like domain
mnot00001541	2.672	1.41765	2.04288069822E-36	8.92647003105E-36	yes	up	27.24	23.96	26.5	14.93	13.63	13.95	25.9	14.17	GO:0008173;GO:000817	MF:RNA methyltransferase activity;MF:O-methyltransferase activity;	K15190	MEPCE, BCDIN3	------	------	ENOG410XZ7T	S:Function unknown	EXC15873.1	7SK snRNA methylphosphate capping enzyme [Morus notabilis]	sp|Q6NPC9|BIN3D_ARATH;	Probable RNA methyltransferase At5g51130 OS=Arabidopsis thaliana OX=3702 GN=At5g51130 PE=2 SV=1;	PF06859.15;PF13489.9;PF08242.15;PF13649.9;PF13847.9;PF02390.20;PF12847.10	Bin3;Methyltransf_23;Methyltransf_12;Methyltransf_25;Methyltransf_31;Methyltransf_4;Methyltransf_18	Bicoid-interacting protein 3;Methyltransferase domain;Methyltransferase domain;Methyltransferase domain;Methyltransferase domain;Putative methyltransferase;Methyltransferase domain
mnot00001542	0.292	-1.77551	0.00388140395681	0.00601000695181	yes	down	0.53	0.26	0.13	1.79	1.67	1.13	0.306667	1.53	GO:0042546;GO:0071555;GO:0010411;GO:0048046;GO:0016762;GO:000455	BP:cell wall biogenesis;BP:cell wall organization;BP:xyloglucan metabolic process;CC:apoplast;MF:xylogluca;MF:hydrolase activity, hydrolyzing O-glycosyl compounds;	K08235	E2.4.1.207	------	------	COG2273	G:Carbohydrate transport and metabolism	XP_010107383.1	probable xyloglucan endotransglucosylase/hydrolase protein 26 [Morus notabilis]	sp|Q9SVV2|XTH26_ARATH;	Probable xyloglucan endotransglucosylase/hydrolase protein 26 OS=Arabidopsis thaliana OX=3702 GN=XTH26 PE=2 SV=1;	PF00722.24;PF06955.15	Glyco_hydro_16;XET_C	Glycosyl hydrolases family 16;Xyloglucan endo-transglycosylase
mnot00001543	0.369	-1.43898	0.00145031029283	0.0023359941048	yes	down	4.46	3.62	3.42	11.75	17.44	17.28	3.83333	15.49	GO:001602	CC:integral component of membrane;	------	------	------	------	------	------	XP_010107382.1	transmembrane protein 234 homolog [Morus notabilis]	sp|Q54ZG7|TM234_DICDI;	Transmembrane protein 234 homolog OS=Dictyostelium discoideum OX=44689 GN=DDB_G0277575 PE=3 SV=1;	PF10639.12	TMEM234	Putative transmembrane family 234
mnot00001544	2.061	1.04366	4.36077798446E-109	4.0172460518E-108	yes	up	88.37	86.07	87.89	61.36	62.24	62.41	87.4433	62.0033	GO:0006468;GO:0004674;GO:000552	BP:protein phosphorylation;MF:protein serine/threonine kinase activity;MF:ATP binding;	K08960	CSNK1E	------	------	ENOG410XPGP	T:Signal transduction mechanisms	XP_024028626.1	casein kinase 1-like protein 3 [Morus notabilis]	sp|Q93Z18|CKL3_ARATH;	Casein kinase 1-like protein 3 OS=Arabidopsis thaliana OX=3702 GN=CKL3 PE=1 SV=1;	PF00069.28;PF07714.20;PF17667.4;PF03109.19;PF01636.26	Pkinase;PK_Tyr_Ser-Thr;Pkinase_fungal;ABC1;APH	Protein kinase domain;Protein tyrosine and serine/threonine kinase;Fungal protein kinase;ABC1 atypical kinase-like domain;Phosphotransferase enzyme family
mnot00001553	0.142	-2.81501	0	0	yes	down	21.64	21.97	22.77	229.93	227.3	224.93	22.1267	227.387	GO:0009734;GO:0006355;GO:0006351;GO:0005634;GO:0003677;GO:000389	BP:auxin-activated signaling pathway;BP:regulation of transcription, DNA-templated;BP:transcription, DNA-templated;CC:nucleus;MF:DNA binding;MF:DNA-directed RNA polymerase activity;	K14484	IAA	map04075	Plant hormone signal transduction	ENOG410YEX5	K:Transcription	XP_024028623.1	auxin-responsive protein IAA27 [Morus notabilis]	sp|Q9ZSY8|IAA27_ARATH;	Auxin-responsive protein IAA27 OS=Arabidopsis thaliana OX=3702 GN=IAA27 PE=1 SV=1;	PF02309.19	AUX_IAA	AUX/IAA family
mnot00001556	17.044	4.09118	0	0	yes	up	99.27	106.79	97.91	4.88	3.77	4.81	101.323	4.48667	GO:0009116;GO:000484	BP:nucleoside metabolic process;MF:ubiquitin-protein transferase activity;	------	------	------	------	ENOG410Y4J9	S:Function unknown	XP_024024111.1	putative E3 ubiquitin-protein ligase LIN-1 [Morus notabilis]	sp|D1FP53|LIN_MEDTR;	Putative E3 ubiquitin-protein ligase LIN OS=Medicago truncatula OX=3880 GN=LIN PE=2 SV=1;	PF01048.23;PF04564.18;PF00400.35;PF11789.11	PNP_UDP_1;U-box;WD40;zf-Nse	Phosphorylase superfamily;U-box domain;WD domain, G-beta repeat;Zinc-finger of the MIZ type in Nse subunit
mnot00001568	0.056	-4.1461	2.28230552209E-156	2.85743457222E-155	yes	down	2.77	3	2.8	75.8	72.33	73.84	2.85667	73.99	GO:0007264;GO:0003924;GO:000552	BP:small GTPase mediated signal transduction;MF:GTPase activity;MF:GTP binding;	K04392	RAC1	map04145	Phagosome	COG1100	S:Function unknown	XP_010104154.2	rac-like GTP-binding protein ARAC7 [Morus notabilis]	sp|O82480|RAC7_ARATH;	Rac-like GTP-binding protein ARAC7 OS=Arabidopsis thaliana OX=3702 GN=ARAC7 PE=1 SV=1;	PF00071.25;PF08477.16;PF00025.24	Ras;Roc;Arf	Ras family;Ras of Complex, Roc, domain of DAPkinase;ADP-ribosylation factor family
mnot00001570	2.22	1.15038	3.25792111152E-100	2.81563809652E-99	yes	up	74.3	77.64	80.05	53.35	50.07	48.9	77.33	50.7733	GO:0008643;GO:0015749;GO:0016021;GO:0016020;GO:0015149;GO:002285	BP:carbohydrate transport;BP:monosaccharide transport;CC:integral component of membrane;CC:membrane;MF:hexose transmembrane transporter activity;MF:transmembrane transporter activity;	------	------	------	------	ENOG410XNQK	G:Carbohydrate transport and metabolism	XP_010105057.1	probable plastidic glucose transporter 2 [Morus notabilis]	sp|Q9FYG3|PLST2_ARATH;	Probable plastidic glucose transporter 2 OS=Arabidopsis thaliana OX=3702 GN=At1g67300 PE=2 SV=1;	PF00083.27;PF07690.19	Sugar_tr;MFS_1	Sugar;Major Facilitator Superfamily
mnot00001580	0.284	-1.81571	2.00594158486E-121	2.02316858582E-120	yes	down	8.81	8.46	8.32	44.59	43.4	43.23	8.53	43.74	GO:0006635;GO:0016021;GO:0005777;GO:0004165;GO:0008692;GO:0004300;GO:0070403;GO:000385	BP:fatty acid beta-oxidation;CC:integral component of membrane;CC:peroxisome;MF:dodecenoyl-CoA delta-isomerase activity;MF:3-hydroxybutyryl-CoA epimerase activity;MF:enoyl-CoA hydratase activity;MF:NAD+ binding;MF:3-hydroxyacyl-CoA dehydrogenase activity;	K10527	MFP2	map00592;map00071	alpha-Linolenic acid metabolism;Fatty acid degradation	COG1250	I:Lipid transport and metabolism	XP_010089223.1	peroxisomal fatty acid beta-oxidation multifunctional protein AIM1 [Morus notabilis]	sp|Q9ZPI6|AIM1_ARATH;	Peroxisomal fatty acid beta-oxidation multifunctional protein AIM1 OS=Arabidopsis thaliana OX=3702 GN=AIM1 PE=1 SV=1;	PF02737.21;PF00378.23;PF00725.25;PF16113.8	3HCDH_N;ECH_1;3HCDH;ECH_2	3-hydroxyacyl-CoA dehydrogenase, NAD binding domain;Enoyl-CoA hydratase/isomerase;3-hydroxyacyl-CoA dehydrogenase, C-terminal domain;Enoyl-CoA hydratase/isomerase
mnot00001583	0.067	-3.89215	2.18424816718E-67	1.40927073355E-66	yes	down	2.25	2.39	1.09	40.55	40.45	44.14	1.91	41.7133	GO:011016	CC:cellular anatomical entity;	------	------	------	------	ENOG410YZ7R;ENOG410YW15	S:Function unknown;	XP_024032373.1	probable protein ABIL5 [Morus notabilis]	sp|Q5JMF2|ABIL5_ORYSJ;	Probable protein ABIL5 OS=Oryza sativa subsp. japonica OX=39947 GN=Os01g0760900 PE=2 SV=1;	------	------	------
mnot00001584	0.294	-1.76541	0.0238020145752	0.0338364744552	yes	down	0.2	0	0.16	0.39	0.77	0.59	0.12	0.583333	GO:000508	MF:guanyl-nucleotide exchange factor activity;	------	------	------	------	ENOG410YG86	S:Function unknown	EXB37515.1	Rho guanine nucleotide exchange factor 8 [Morus notabilis]	sp|Q9LV40|ROGF8_ARATH;	Rho guanine nucleotide exchange factor 8 OS=Arabidopsis thaliana OX=3702 GN=ROPGEF8 PE=1 SV=1;	PF03759.16	PRONE	PRONE
mnot00001585	0.037	-4.76315	7.21840158672E-126	7.53034667982E-125	yes	down	0.44	0.52	0.59	20.46	19.96	20.74	0.516667	20.3867	------	------	K09420	MYB, C-MYB	------	------	COG5147	K:Transcription	XP_024032317.1	transcription factor MYB3R-1 isoform X1 [Morus notabilis]	sp|Q94FL9|MB3R4_ARATH;	Transcription factor MYB3R-4 OS=Arabidopsis thaliana OX=3702 GN=MYB3R4 PE=1 SV=1;	PF00249.34;PF13921.9	Myb_DNA-binding;Myb_DNA-bind_6	Myb-like DNA-binding domain;Myb-like DNA-binding domain
mnot00001590	4.017	2.006	0	0	yes	up	156.01	162.62	161.99	57.97	57.02	60.65	160.207	58.5467	------	------	K17710	PTCD1	------	------	ENOG410Z7Z7	S:Function unknown	EXB94673.1	hypothetical protein L484_001881 [Morus notabilis]	sp|Q8S9D1|PP395_ARATH;	Pentatricopeptide repeat-containing protein At5g21222 OS=Arabidopsis thaliana OX=3702 GN=ATC401 PE=2 SV=1;	PF13041.9;PF12854.10;PF01535.23;PF13812.9;PF17177.7	PPR_2;PPR_1;PPR;PPR_3;PPR_long	PPR repeat family;PPR repeat;PPR repeat;Pentatricopeptide repeat domain;Pentacotripeptide-repeat region of PRORP
mnot00001592	3.042	1.60513	9.89527570415E-157	1.24213287085E-155	yes	up	99.18	91.6	93.17	43.6	45.64	47.11	94.65	45.45	GO:001602	CC:integral component of membrane;	------	------	------	------	------	------	EXB94675.1	hypothetical protein L484_001883 [Morus notabilis]	------	------	PF03168.16	LEA_2	Late embryogenesis abundant protein
mnot00001596	0.366	-1.45019	0.0264573	0.0374359888204	yes	down	4.61	0.96	0.53	13.07	8.97	6.19	2.03333	9.41	GO:0007017;GO:0005737;GO:0005868;GO:0030286;GO:0005874;GO:004550	BP:microtubule-based process;CC:cytoplasm;CC:cytoplasmic dynein complex;CC:dynein complex;CC:microtubule;MF:dynein intermediate chain binding;	K10418	DYNLL	------	------	ENOG4111NK2	S:Function unknown	XP_010103056.1	dynein light chain LC6, flagellar outer arm [Morus notabilis]	sp|P61285|DYL1_BOVIN;	Dynein light chain 1, cytoplasmic OS=Bos taurus OX=9913 GN=DYNLL1 PE=1 SV=1;	PF01221.21	Dynein_light	Dynein light chain type 1
mnot00001597	0.032	-4.97652	8.71836658843E-28	3.27567598827E-27	yes	down	0.48	0.09	0.58	18.65	17.8	16.76	0.383333	17.7367	GO:0006564;GO:0051287;GO:0004617;GO:0016616;GO:001649	BP:L-serine biosynthetic process;MF:NAD binding;MF:phosphoglycerate dehydrogenase activity;MF:oxidoreductase activity, acting on the CH-OH group of donors, NAD or NADP as acceptor;MF:oxidoreductase activity;	K00058	serA, PHGDH	map00270;map00260	Cysteine and methionine metabolism;Glycine, serine and threonine metabolism	COG0111	E:Amino acid transport and metabolism	XP_024025656.1	D-3-phosphoglycerate dehydrogenase 1, chloroplastic-like [Morus notabilis]	sp|O49485|SERA1_ARATH;	D-3-phosphoglycerate dehydrogenase 1, chloroplastic OS=Arabidopsis thaliana OX=3702 GN=PGDH1 PE=1 SV=1;	PF02826.22	2-Hacid_dh_C	D-isomer specific 2-hydroxyacid dehydrogenase, NAD binding domain
mnot00001600	0.135	-2.88404	1.09630677117E-138	1.22800471156E-137	yes	down	3.95	4.01	3.85	40.74	43.56	42.69	3.93667	42.33	GO:0006468;GO:0016021;GO:0004674;GO:000552	BP:protein phosphorylation;CC:integral component of membrane;MF:protein serine/threonine kinase activity;MF:ATP binding;	------	------	------	------	COG0515	T:Signal transduction mechanisms	XP_010103058.2	proline-rich receptor-like protein kinase PERK1 [Morus notabilis]	sp|Q9LV48|PERK1_ARATH;	Proline-rich receptor-like protein kinase PERK1 OS=Arabidopsis thaliana OX=3702 GN=PERK1 PE=1 SV=1;	PF07714.20;PF00069.28	PK_Tyr_Ser-Thr;Pkinase	Protein tyrosine and serine/threonine kinase;Protein kinase domain
mnot00001602	3.975	1.99112	0	0	yes	up	193.28	197.18	202.86	71.91	73.87	72.97	197.773	72.9167	GO:0015996;GO:0010304;GO:0016021;GO:0009536;GO:003425	BP:chlorophyll catabolic process;BP:PSII associated light-harvesting complex II catabolic process;CC:integral component of membrane;CC:plastid;MF:chlorophyl;	K13606	NOL, NYC1	map00860	Porphyrin metabolism	COG1028	S:Function unknown	XP_010099589.1	probable chlorophyll(ide) b reductase NYC1, chloroplastic [Morus notabilis]	sp|Q5N800|NYC1_ORYSJ;	Probable chlorophyl;	PF00106.28;PF13561.9;PF08659.13	adh_short;adh_short_C2;KR	short chain dehydrogenase;Enoyl;KR domain
mnot00001604	2.298	1.20019	1.56033175804E-71	1.04731524699E-70	yes	up	53.32	53.68	56.12	32.93	34.59	36.12	54.3733	34.5467	GO:0010027;GO:000957	BP:thylakoid membrane organization;CC:chloroplast stroma;	------	------	------	------	ENOG4111EYA	S:Function unknown	EXB79939.1	hypothetical protein L484_002193 [Morus notabilis]	------	------	------	------	------
mnot00001605	0.071	-3.80673	2.26040710319E-15	6.35590087785E-15	yes	down	0.13	0.29	0.13	3.93	3.16	4.15	0.183333	3.74667	GO:0016021;GO:0015144;GO:001529	CC:integral component of membrane;MF:carbohydrate transmembrane transporter activity;MF:symporter activity;	------	------	------	------	------	------	XP_010099586.1	polyol transporter 5 [Morus notabilis]	sp|Q8VZ80|PLT5_ARATH;	Polyol transporter 5 OS=Arabidopsis thaliana OX=3702 GN=PLT5 PE=1 SV=2;	PF00083.27;PF07690.19;PF06609.16	Sugar_tr;MFS_1;TRI12	Sugar;Major Facilitator Superfamily;Fungal trichothecene efflux pump
mnot00001606	0.005	-7.67921	3.81713458713E-10	9.02338940498E-10	yes	down	0	0	0	3.14	2.62	3.25	0	3.00333	GO:0016021;GO:0015144;GO:001529	CC:integral component of membrane;MF:carbohydrate transmembrane transporter activity;MF:symporter activity;	------	------	------	------	------	------	EXB79937.1	Polyol transporter 5 [Morus notabilis]	sp|Q8GXR2|PLT6_ARATH;	Probable polyol transporter 6 OS=Arabidopsis thaliana OX=3702 GN=PLT6 PE=2 SV=2;	PF00083.27;PF07690.19;PF06609.16	Sugar_tr;MFS_1;TRI12	Sugar;Major Facilitator Superfamily;Fungal trichothecene efflux pump
mnot00001607	0.033	-4.94121	2.7117336749E-27	1.00641174367E-26	yes	down	0.6	0.35	0.49	22.21	19.29	23.3	0.48	21.6	GO:0045892;GO:000563	BP:negative regulation of transcription, DNA-templated;CC:nucleus;	------	------	------	------	ENOG410YX1Q	S:Function unknown	XP_010099584.1	transcription repressor OFP8 [Morus notabilis]	sp|Q3E9B4|OFP8_ARATH;	Transcription repressor OFP8 OS=Arabidopsis thaliana OX=3702 GN=OFP8 PE=1 SV=1;	PF04844.16	Ovate	Transcriptional repressor, ovate
mnot00001608	11.734	3.55263	0.00887054039973	0.0132219	yes	up	1.26	0.46	0.8	0	0.15	0.16	0.84	0.103333	------	------	------	------	------	------	ENOG4111AHW	S:Function unknown	XP_010099583.1	uncharacterized protein LOC21385768 [Morus notabilis]	------	------	------	------	------
mnot00001609	0.345	-1.53608	0.00740682404056	0.0111372894987	yes	down	0.2	0.4	0.55	1.99	1.66	1.24	0.383333	1.63	GO:0009851;GO:0050661;GO:0050660;GO:0004499;GO:000449	BP:auxin biosynthetic process;MF:NADP binding;MF:flavin adenine dinucleotide binding;MF:N,N-dimethylaniline monooxygenase activity;MF:monooxygenase activity;	K11816	YUCCA	map00380	Tryptophan metabolism	COG2072	P:Inorganic ion transport and metabolism	XP_010099581.1	indole-3-pyruvate monooxygenase YUCCA2 [Morus notabilis]	sp|Q9SVQ1|YUC2_ARATH;	Indole-3-pyruvate monooxygenase YUCCA2 OS=Arabidopsis thaliana OX=3702 GN=YUC2 PE=1 SV=1;	PF00743.22;PF13738.9;PF13434.9;PF07992.17;PF01494.22;PF13450.9	FMO-like;Pyr_redox_3;Lys_Orn_oxgnase;Pyr_redox_2;FAD_binding_3;NAD_binding_8	Flavin-binding monooxygenase-like;Pyridine nucleotide-disulphide oxidoreductase;L-lysine 6-monooxygenase/L-ornithine 5-monooxygenase;Pyridine nucleotide-disulphide oxidoreductase;FAD binding domain;NA
mnot00001610	5.631	2.49328	3.4048460784E-176	4.70266727841E-175	yes	up	50.9	48.79	50.93	13.86	12.83	12.37	50.2067	13.02	GO:0006357;GO:0034605;GO:0005634;GO:0043565;GO:0003700;GO:000097	BP:regulation of transcription from RNA polymerase II promoter;BP:cellular response to heat;CC:nucleus;MF:sequence-specific DNA binding;MF:transcription factor activity, sequence-specific DNA binding;MF:RNA polymerase II core promoter proximal region sequence-specific DNA binding;	K09419	HSFF	------	------	COG5169	K:Transcription	XP_010088821.1	heat stress transcription factor C-1 [Morus notabilis]	sp|Q9LV52|HSFC1_ARATH;	Heat stress transcription factor C-1 OS=Arabidopsis thaliana OX=3702 GN=HSFC1 PE=1 SV=1;	PF00447.20;PF14932.9	HSF_DNA-bind;HAUS-augmin3	HSF-type DNA-binding;HAUS augmin-like complex subunit 3
mnot00001611	0.33	-1.60069	4.15920809853E-23	1.42406940852E-22	yes	down	1.86	1.97	2.34	9.13	9.64	8.44	2.05667	9.07	GO:0007018;GO:0007019;GO:0005874;GO:0008017;GO:0005524;GO:000377	BP:microtubule-based movement;BP:microtubule depolymerization;CC:microtubule;MF:microtubule binding;MF:ATP binding;MF:microtubule motor activity;	K10393	KIF2_24, MCAK	------	------	COG5059	Z:Cytoskeleton	EXB37019.1	Kinesin-related protein 6 [Morus notabilis]	sp|Q940Y8|KN13B_ARATH;	Kinesin-like protein KIN-13B OS=Arabidopsis thaliana OX=3702 GN=KIN13B PE=1 SV=1;	PF00225.26;PF16796.8	Kinesin;Microtub_bd	Kinesin motor domain;Microtubule binding
mnot00001613	0.064	-3.95826	9.49550608934E-44	4.64891235468E-43	yes	down	0.47	0.54	0.4	11.2	9.43	11.49	0.47	10.7067	GO:001674	MF:transferase activity;	K13960	UBE2T, HSPC150	------	------	COG5078	O:Posttranslational modification, protein turnover, chaperones	XP_010088823.1	uncharacterized protein LOC21403686 [Morus notabilis]	sp|Q941B6|UBC37_ARATH;	Probable ubiquitin-conjugating enzyme E2 37 OS=Arabidopsis thaliana OX=3702 GN=UBC37 PE=2 SV=2;	PF00179.29	UQ_con	Ubiquitin-conjugating enzyme
mnot00001616	0.031	-5.03172	7.42649918554E-13	1.93396101087E-12	yes	down	0.23	0.11	0.24	8.61	9.73	9.43	0.193333	9.25667	GO:0015031;GO:001602	BP:protein transport;CC:integral component of membrane;	------	------	------	------	ENOG41117YP	S:Function unknown	XP_010088825.1	uncharacterized protein LOC21403688 [Morus notabilis]	------	------	------	------	------
mnot00001617	0.049	-4.34351	0.00211063924794	0.00335191364886	yes	down	0	0.24	0	1.79	2.85	1.77	0.08	2.13667	GO:0003924;GO:000552	MF:GTPase activity;MF:GTP binding;	K07888;K07889	RAB5B;RAB5C	map04145;map04144	Phagosome;Endocytosis	------	------	XP_010088826.1	ras-related protein Rab5 [Morus notabilis]	sp|P29687|RAB5_TOBAC;	Ras-related protein Rab5 OS=Nicotiana tabacum OX=4097 GN=RAB5 PE=2 SV=1;	PF00071.25;PF08477.16;PF00025.24	Ras;Roc;Arf	Ras family;Ras of Complex, Roc, domain of DAPkinase;ADP-ribosylation factor family
mnot00001619	71.794	6.16579	2.51647335871E-33	1.03843176344E-32	yes	up	12.61	14.61	12.76	0.27	0.18	0.37	13.3267	0.273333	GO:0032259;GO:0046983;GO:000817	BP:methylation;MF:protein dimerization activity;MF:O-methyltransferase activity;	K22588	ASMT	map00380	Tryptophan metabolism	ENOG410XS7T	S:Function unknown	XP_024029779.1	xanthohumol 4'-O-methyltransferase [Morus notabilis]	sp|B0ZB56|OMT2_HUMLU;	Xanthohumol 4-O-methyltransferase OS=Humulus lupulus OX=3486 GN=OMT2 PE=1 SV=1;	PF00891.21;PF08100.14	Methyltransf_2;Dimerisation	O-methyltransferase domain;Dimerisation domain
mnot00001620	37.079	5.21253	1.85563956997E-48	9.62148111808E-48	yes	up	495.52	570.1	475.61	29.25	15.28	19.39	513.743	21.3067	------	------	------	------	------	------	ENOG4111A14	S:Function unknown	EXB37025.1	hypothetical protein L484_020811 [Morus notabilis]	------	------	------	------	------
mnot00001622	14.489	3.85687	6.0099620898E-13	1.57084522508E-12	yes	up	56.65	45.78	55.59	2.92	3.67	10.11	52.6733	5.56667	GO:001602	CC:integral component of membrane;	------	------	------	------	ENOG4111CXU	S:Function unknown	EXB37027.1	hypothetical protein L484_020813 [Morus notabilis]	------	------	------	------	------
mnot00001626	0.432	-1.20971	9.75585755313E-43	4.71726145844E-42	yes	down	12.05	10.37	11.35	38.27	36.79	38.01	11.2567	37.69	GO:0030154;GO:000990	BP:cell differentiation;BP:flower development;	------	------	------	------	ENOG410YAAU	S:Function unknown	XP_010088834.1	FRIGIDA-like protein 4a [Morus notabilis]	sp|Q9LUV4|FRL4A_ARATH;	FRIGIDA-like protein 4a OS=Arabidopsis thaliana OX=3702 GN=FRL4A PE=2 SV=1;	PF07899.14	Frigida	Frigida-like protein
mnot00001627	0.352	-1.50687	2.8425564421E-87	2.21469507412E-86	yes	down	12.46	12.82	12.68	50.11	52.58	54.63	12.6533	52.44	GO:0016620;GO:000402	MF:oxidoreductase activity, acting on the aldehyde or oxo group of donors, NAD or NADP as acceptor;MF:aldehyde dehydrogenas;	K12355	REF1	map00940	Phenylpropanoid biosynthesis	------	------	XP_010088835.1	aldehyde dehydrogenase family 2 member C4 [Morus notabilis]	sp|Q56YU0|AL2C4_ARATH;	Aldehyde dehydrogenase family 2 member C4 OS=Arabidopsis thaliana OX=3702 GN=ALDH2C4 PE=1 SV=2;	PF00171.25	Aldedh	Aldehyde dehydrogenase family
mnot00001629	0.216	-2.2116	9.15814423349E-19	2.82719488892E-18	yes	down	1.45	0.89	1.04	7.61	6.89	8.32	1.12667	7.60667	GO:001662	MF:oxidoreductase activity, acting on the aldehyde or oxo group of donors, NAD or NADP as acceptor;	K12355	REF1	map00940	Phenylpropanoid biosynthesis	------	------	XP_024029742.1	aldehyde dehydrogenase family 2 member C4-like isoform X2 [Morus notabilis]	sp|Q56YU0|AL2C4_ARATH;	Aldehyde dehydrogenase family 2 member C4 OS=Arabidopsis thaliana OX=3702 GN=ALDH2C4 PE=1 SV=2;	PF00171.25	Aldedh	Aldehyde dehydrogenase family
mnot00001632	2.969	1.56974	4.84656559652E-59	2.85119253885E-58	yes	up	110.84	123.54	125.48	59.4	63.9	55.26	119.953	59.52	GO:0009737;GO:0009414;GO:0009408;GO:0005730;GO:0005634;GO:0003713;GO:000367	BP:response to abscisic acid;BP:response to water deprivation;BP:response to heat;CC:nucleolus;CC:nucleus;MF:transcription coactivator activity;MF:DNA binding;	K03627	MBF1	------	------	COG1813	K:Transcription	XP_010088839.1	multiprotein-bridging factor 1c [Morus notabilis]	sp|Q9LV58|MBF1C_ARATH;	Multiprotein-bridging factor 1c OS=Arabidopsis thaliana OX=3702 GN=MBF1C PE=1 SV=1;	PF08523.13;PF01381.25;PF13560.9	MBF1;HTH_3;HTH_31	Multiprotein bridging factor 1;Helix-turn-helix;Helix-turn-helix domain
mnot00001634	4.215	2.07548	7.53465835641E-150	9.0771532358E-149	yes	up	96.89	96.01	107.87	35.43	32.7	36.4	100.257	34.8433	GO:0009737;GO:0009414;GO:0009408;GO:0005730;GO:0005634;GO:0003713;GO:000367	BP:response to abscisic acid;BP:response to water deprivation;BP:response to heat;CC:nucleolus;CC:nucleus;MF:transcription coactivator activity;MF:DNA binding;	K03627	MBF1	------	------	COG1813	K:Transcription	XP_010088841.1	multiprotein-bridging factor 1c [Morus notabilis]	sp|Q9LV58|MBF1C_ARATH;	Multiprotein-bridging factor 1c OS=Arabidopsis thaliana OX=3702 GN=MBF1C PE=1 SV=1;	PF08523.13;PF01381.25;PF13560.9	MBF1;HTH_3;HTH_31	Multiprotein bridging factor 1;Helix-turn-helix;Helix-turn-helix domain
mnot00001635	0.202	-2.30971	2.1082529414E-63	1.30567085271E-62	yes	down	1.7	2.21	1.48	14.55	14.99	14.49	1.79667	14.6767	GO:0006298;GO:0005634;GO:0032301;GO:0030983;GO:0003690;GO:0005524;GO:014066	BP:mismatch repair;CC:nucleus;CC:MutSalpha complex;MF:mismatched DNA binding;MF:double-stranded DNA binding;MF:ATP binding;MF:old GO;	K08737	MSH6	map03430	Mismatch repair	COG0249	L:Replication, recombination and repair	EXB37039.1	DNA mismatch repair protein Msh6-2 [Morus notabilis]	sp|Q9SMV7|MSH7_ARATH;	DNA mismatch repair protein MSH7 OS=Arabidopsis thaliana OX=3702 GN=MSH7 PE=1 SV=1;	PF00488.24;PF05192.21;PF01624.23;PF05188.20	MutS_V;MutS_III;MutS_I;MutS_II	MutS domain V;MutS domain III;MutS domain I;MutS domain II
mnot00001653	3.071	1.61853	1.0858345867E-62	6.69440627799E-62	yes	up	99.65	88.16	97.19	43.23	45.35	47.58	95	45.3867	------	------	------	------	------	------	ENOG410YQR5	S:Function unknown	XP_010088859.1	uncharacterized protein LOC21403722 [Morus notabilis]	------	------	PF04398.15	DUF538	Protein of unknown function, DUF538
mnot00001655	3.792	1.92299	0	0	yes	up	230.25	244.57	233.76	90.37	94.22	86.39	236.193	90.3267	GO:0016226;GO:0140663;GO:0051539;GO:0051536;GO:0046872;GO:000552	BP:iron-sulfur cluster assembly;BP:old GO;MF:4 iron, 4 sulfur cluster binding;MF:iron-sulfur cluster binding;MF:metal ion binding;MF:ATP binding;	------	------	------	------	COG0489	D:Cell cycle control, cell division, chromosome partitioning	EXB37058.1	hypothetical protein L484_020848 [Morus notabilis]	sp|Q0JJS8|HF101_ORYSJ;	Fe-S cluster assembly factor HCF101, chloroplastic OS=Oryza sativa subsp. japonica OX=39947 GN=HCF101 PE=3 SV=3;	PF10609.12;PF01883.22;PF01656.26;PF13614.9;PF06155.15;PF09140.14;PF07015.14	ParA;FeS_assembly_P;CbiA;AAA_31;GBBH-like_N;MipZ;VirC1	NUBPL iron-transfer P-loop NTPase;Iron-sulfur cluster assembly protein;CobQ/CobB/MinD/ParA nucleotide binding domain;AAA domain;Gamma-butyrobetaine hydroxylase-like, N-terminal;ATPase MipZ;VirC1 protein
mnot00001656	2.546	1.34848	4.71962517288E-176	6.50920638937E-175	yes	up	187.33	192.44	190.72	105.08	112.9	109.72	190.163	109.233	GO:001678	MF:hydrolase activity;	------	------	------	------	ENOG410XPCS	S:Function unknown	XP_010088862.1	strigolactone esterase D14 [Morus notabilis]	sp|Q9SQR3|D14_ARATH;	Strigolactone esterase D14 OS=Arabidopsis thaliana OX=3702 GN=D14 PE=1 SV=1;	PF00561.23;PF12697.10;PF12146.11;PF03096.17	Abhydrolase_1;Abhydrolase_6;Hydrolase_4;Ndr	alpha/beta hydrolase fold;Alpha/beta hydrolase family;Serine aminopeptidase, S33;Ndr family
mnot00001665	0.017	-5.90541	1.60995024849E-107	1.4634034951E-106	yes	down	0.5	0.31	0.32	33.45	32.18	32.82	0.376667	32.8167	GO:0005975;GO:0005759;GO:0005634;GO:0052906;GO:004297	BP:carbohydrate metabolic process;CC:mitochondrial matrix;CC:nucleus;MF:tRN;MF:glucan endo-1,3-beta-D-glucosidase activity;	------	------	------	------	ENOG410Y9JI	S:Function unknown	XP_010088873.1	uncharacterized protein LOC21403736 [Morus notabilis]	------	------	PF06075.15	DUF936	Plant protein of unknown function
mnot00001666	2.056	1.04002	8.43213495174E-62	5.13410812281E-61	yes	up	105.02	108.34	114.13	84.01	80.42	91.32	109.163	85.25	------	------	------	------	------	------	ENOG410YMJT	S:Function unknown	EXB37071.1	hypothetical protein L484_020862 [Morus notabilis]	------	------	------	------	------
mnot00001672	17.498	4.12909	2.59662343685E-195	3.95757662831E-194	yes	up	196.16	194.5	188.67	18.13	14.86	16.23	193.11	16.4067	GO:000973	BP:response to auxin;	K14488	SAUR	map04075	Plant hormone signal transduction	ENOG410YVYP	S:Function unknown	XP_010088880.1	auxin-responsive protein SAUR36 [Morus notabilis]	sp|O22150|SAU36_ARATH;	Auxin-responsive protein SAUR36 OS=Arabidopsis thaliana OX=3702 GN=SAUR36 PE=2 SV=1;	PF02519.17	Auxin_inducible	Auxin responsive protein
mnot00001674	0.226	-2.14453	6.70727572184E-91	5.41304296556E-90	yes	down	9.05	9.75	9.64	60.92	62.8	60.72	9.48	61.48	GO:0032502;GO:0045165;GO:0009944;GO:0010154;GO:0010158;GO:1902183;GO:2000024;GO:0005634;GO:000367	BP:developmental process;BP:cell fate commitment;BP:polarity specification of adaxial/abaxial axis;BP:fruit development;BP:abaxial cell fate specification;BP:regulation of shoot apical meristem development;BP:regulation of leaf development;CC:nucleus;MF:DNA binding;	K25796	YAB	------	------	ENOG410YG5N	K:Transcription	XP_010088882.1	axial regulator YABBY 1 [Morus notabilis]	sp|O22152|YAB1_ARATH;	Axial regulator YABBY 1 OS=Arabidopsis thaliana OX=3702 GN=YAB1 PE=1 SV=1;	PF04690.16;PF09011.13	YABBY;HMG_box_2	YABBY protein;HMG-box domain
mnot00001675	2.351	1.23306	2.07807278216E-27	7.72888037087E-27	yes	up	21.05	22.06	19.33	12.82	12.96	13.02	20.8133	12.9333	GO:0009639;GO:000995	BP:response to red or far red light;BP:negative gravitropism;	------	------	------	------	ENOG410YCFQ	S:Function unknown	XP_024029851.1	LOW QUALITY PROTEIN: protein GRAVITROPIC IN THE LIGHT 1 [Morus notabilis]	sp|F4KGE8|GIL1_ARATH;	Protein GRAVITROPIC IN THE LIGHT 1 OS=Arabidopsis thaliana OX=3702 GN=GIL1 PE=1 SV=1;	PF04859.15	DUF641	Plant protein of unknown function
mnot00001676	0.113	-3.14549	5.55946366384E-38	2.49647696263E-37	yes	down	2.7	2.05	1.67	28.25	25.82	24.11	2.14	26.06	GO:000827	MF:zinc ion binding;	------	------	------	------	ENOG410Y9HA	S:Function unknown	XP_024030012.1	uncharacterized protein LOC21403746 [Morus notabilis]	sp|Q1G3Q4|RITF1_ARATH;	Protein RGF1 INDUCIBLE TRANSCRIPTION FACTOR 1 OS=Arabidopsis thaliana OX=3702 GN=RITF1 PE=1 SV=1;	PF04640.17;PF00643.27	PLATZ;zf-B_box	PLATZ transcription factor;B-box zinc finger
mnot00001680	3.75	1.90675	1.4786751446E-91	1.20094519699E-90	yes	up	287.79	287.83	281.31	116.27	114.03	111.01	285.643	113.77	GO:000828	MF:lipid binding;	------	------	------	------	ENOG410ZMQE	S:Function unknown	XP_010088890.1	14 kDa proline-rich protein DC2.15 [Morus notabilis]	sp|P14009|14KD_DAUCA;	14 kDa proline-rich protein DC2.15 OS=Daucus carota OX=4039 PE=2 SV=1;	PF14547.9;PF00234.25;PF14368.9	Hydrophob_seed;Tryp_alpha_amyl;LTP_2	Hydrophobic seed protein;Protease inhibitor/seed storage/LTP family;Probable lipid transfer
mnot00001681	4.974	2.31443	0	0	yes	up	1403.81	1496.66	1389.21	435.75	426.96	424.6	1429.89	429.103	GO:000828	MF:lipid binding;	------	------	------	------	ENOG4111D88	O:Posttranslational modification, protein turnover, chaperones	EXB37088.1	hypothetical protein L484_020879 [Morus notabilis]	sp|Q8RW93|LBP65_ARATH;	Putative lipid-binding protein At4g00165 OS=Arabidopsis thaliana OX=3702 GN=At4g00165 PE=2 SV=1;	PF14547.9;PF14368.9;PF00234.25	Hydrophob_seed;LTP_2;Tryp_alpha_amyl	Hydrophobic seed protein;Probable lipid transfer;Protease inhibitor/seed storage/LTP family
mnot00001682	0.061	-4.02388	1.08267390893E-22	3.67540816433E-22	yes	down	0.48	0.36	0.37	8.4	10.61	10.94	0.403333	9.98333	GO:0031110;GO:0000278;GO:0007059;GO:0051301;GO:0072686;GO:0000940;GO:0005876;GO:000801	BP:regulation of microtubule polymerization or depolymerization;BP:mitotic cell cycle;BP:chromosome segregation;BP:cell division;CC:mitotic spindle;CC:condensed chromosome outer kinetochore;CC:spindle microtubule;MF:microtubule binding;	K26094	SKA1	------	------	ENOG4111IBI	S:Function unknown	XP_010088893.1	spindle and kinetochore-associated protein 1 homolog [Morus notabilis]	sp|Q9LZZ7|SKA1_ARATH;	Spindle and kinetochore-associated protein 1 homolog OS=Arabidopsis thaliana OX=3702 GN=At3g60660 PE=2 SV=1;	PF07160.15	SKA1	Spindle and kinetochore-associated protein 1
mnot00001684	2.49	1.31628	1.23332139541E-17	3.69417485095E-17	yes	up	31.62	34.55	28.72	18.48	16.24	21.47	31.63	18.73	GO:0006914;GO:0006995;GO:0005737;GO:0016020;GO:000587	BP:autophagy;BP:cellular response to nitrogen starvation;CC:cytoplasm;CC:membrane;CC:microtubule;	K08341	GABARAP, ATG8, LC3	map04136	Autophagy - other	ENOG4111JAT	U:Intracellular trafficking, secretion, and vesicular transport	PON47297.1	Autophagy protein Atg8 ubiquitin-like [Parasponia andersonii]	sp|Q8VYK7|ATG8F_ARATH;	Autophagy-related protein 8f OS=Arabidopsis thaliana OX=3702 GN=ATG8F PE=1 SV=1;	PF02991.19;PF04110.16	ATG8;APG12	Autophagy protein Atg8 ubiquitin like;Ubiquitin-like autophagy protein Apg12
mnot00001685	4.157	2.05542	0	0	yes	up	81.75	80.39	81.86	29.77	28.43	27.33	81.3333	28.51	GO:000563	CC:nucleus;	------	------	------	------	------	------	XP_024029637.1	scarecrow-like protein 6 isoform X1 [Morus notabilis]	sp|O81316|SCL6_ARATH;	Scarecrow-like protein 6 OS=Arabidopsis thaliana OX=3702 GN=SCL6 PE=1 SV=1;	PF03514.17	GRAS	GRAS domain family
mnot00001711	0.24	-2.05931	2.68396174773E-22	9.01862028028E-22	yes	down	2.04	2.74	2.06	14.22	15.15	12.25	2.28	13.8733	GO:0030154;GO:0006355;GO:0045893;GO:0005634;GO:0043565;GO:0016788;GO:000827	BP:cell differentiation;BP:regulation of transcription, DNA-templated;BP:positive regulation of transcription, DNA-templated;CC:nucleus;MF:sequence-specific DNA binding;MF:hydrolase activity, acting on ester bonds;MF:zinc ion binding;	------	------	------	------	COG5641	K:Transcription	XP_024032949.1	GATA transcription factor 4 [Morus notabilis]	sp|O49743|GATA4_ARATH;	GATA transcription factor 4 OS=Arabidopsis thaliana OX=3702 GN=GATA4 PE=2 SV=1;	PF00320.30	GATA	GATA zinc finger
mnot00001712	0.277	-1.85272	3.95641020961E-278	8.1878443938E-277	yes	down	27.04	28.13	25.25	140.45	140.59	144.62	26.8067	141.887	GO:0006457;GO:0005832;GO:0051082;GO:0140662;GO:0016887;GO:000552	BP:protein folding;CC:chaperonin-containing T-complex;MF:unfolded protein binding;MF:old GO;MF:ATPase activity;MF:ATP binding;	K09493	CCT1, TCP1	------	------	COG0459	O:Posttranslational modification, protein turnover, chaperones	EXB37577.1	T-complex protein 1 subunit alpha [Morus notabilis]	sp|P28769|TCPA_ARATH;	T-complex protein 1 subunit alpha OS=Arabidopsis thaliana OX=3702 GN=CCT1 PE=1 SV=1;	PF00118.27	Cpn60_TCP1	TCP-1/cpn60 chaperonin family
mnot00001713	4.389	2.13401	3.73770357908E-49	1.9538738289E-48	yes	up	21.2	19.29	20.75	6.2	7.6	6.57	20.4133	6.79	------	------	------	------	------	------	------	------	XP_010089253.1	probable plastid-lipid-associated protein 11, chloroplastic [Morus notabilis]	sp|O81304|PAP11_ARATH;	Probable plastid-lipid-associated protein 11, chloroplastic OS=Arabidopsis thaliana OX=3702 GN=PAP11 PE=2 SV=1;	PF04755.15	PAP_fibrillin	PAP_fibrillin
mnot00001714	0.457	-1.12898	2.51759495575E-6	4.96643860655E-6	yes	down	9.11	7.98	5.37	23.62	22.48	26.55	7.48667	24.2167	GO:004687	MF:metal ion binding;	------	------	------	------	ENOG410YYS8	S:Function unknown	XP_010089254.1	uncharacterized protein LOC21404625 [Morus notabilis]	------	------	------	------	------
mnot00001716	0.036	-4.79379	1.52631480944E-13	4.07109438443E-13	yes	down	0.11	0.05	0.17	4.78	4.21	4.57	0.11	4.52	GO:0005634;GO:0046872;GO:000367	CC:nucleus;MF:metal ion binding;MF:DNA binding;	------	------	------	------	ENOG410YGJH	K:Transcription	EXB37582.1	Squamosa promoter-binding-like protein 7 [Morus notabilis]	sp|Q7XT42|SPL7_ORYSJ;	Squamosa promoter-binding-like protein 7 OS=Oryza sativa subsp. japonica OX=39947 GN=SPL7 PE=2 SV=2;	PF03110.17	SBP	SBP domain
mnot00001717	0.074	-3.76472	2.59060922151E-50	1.3752643463E-49	yes	down	0.95	0.73	0.63	13.68	15.32	14.61	0.77	14.5367	GO:0005634;GO:0046872;GO:000367	CC:nucleus;MF:metal ion binding;MF:DNA binding;	------	------	------	------	ENOG41120IC	S:Function unknown	XP_010089258.1	squamosa promoter-binding-like protein 8 [Morus notabilis]	sp|Q8GXL3|SPL8_ARATH;	Squamosa promoter-binding-like protein 8 OS=Arabidopsis thaliana OX=3702 GN=SPL8 PE=1 SV=2;	PF03110.17	SBP	SBP domain
mnot00001725	0.404	-1.30776	8.83289203389E-54	4.88976437839E-53	yes	down	10.04	8.93	11.2	37.31	34.38	36.59	10.0567	36.0933	GO:0070125;GO:0005739;GO:0003746;GO:0003924;GO:000552	BP:mitochondrial translational elongation;CC:mitochondrion;MF:translation elongation factor activity;MF:GTPase activity;MF:GTP binding;	K02355	fusA, GFM, EFG	------	------	------	------	XP_024032543.1	elongation factor G-2, mitochondrial [Morus notabilis]	sp|F4IW10|EFGM2_ARATH;	Elongation factor G-2, mitochondrial OS=Arabidopsis thaliana OX=3702 GN=MEFG2 PE=1 SV=1;	PF00009.30;PF03764.21;PF14492.9;PF00679.27;PF03144.28;PF16658.8	GTP_EFTU;EFG_IV;EFG_III;EFG_C;GTP_EFTU_D2;RF3_C	Elongation factor Tu GTP binding domain;Elongation factor G, domain IV;Elongation Factor G, domain III;Elongation factor G C-terminus;Elongation factor Tu domain 2;Class II release factor RF3, C-terminal domain
mnot00001728	0.382	-1.38794	3.56168712464E-31	1.42460043099E-30	yes	down	4.74	5.76	4.73	20.18	17.42	20.52	5.07667	19.3733	GO:0015031;GO:0010930;GO:0005643;GO:0034399;GO:001705	BP:protein transport;BP:negative regulation of auxin mediated signaling pathway;CC:nuclear pore;CC:nuclear periphery;MF:structural constituent of nuclear pore;	K14306	NUP62, NSP1	map03013	Nucleocytoplasmic transport	ENOG410XT5X	U:Intracellular trafficking, secretion, and vesicular transport	XP_024032750.1	nuclear pore complex protein NUP62 [Morus notabilis]	sp|Q8L7F7|NUP62_ARATH;	Nuclear pore complex protein NUP62 OS=Arabidopsis thaliana OX=3702 GN=NUP62 PE=1 SV=1;	PF05064.16;PF13634.9	Nsp1_C;Nucleoporin_FG	Nsp1-like C-terminal region;Nucleoporin FG repeat region
mnot00001734	2.103	1.07217	7.9764646086E-28	3.00046103365E-27	yes	up	20.83	20.85	20.59	13.57	13.88	14.77	20.7567	14.0733	GO:001678	MF:hydrolase activity;	------	------	------	------	ENOG410YBTQ	S:Function unknown	XP_010089274.2	uncharacterized protein LOC21404645 [Morus notabilis]	------	------	------	------	------
mnot00001750	0.149	-2.74324	3.37027209355E-7	6.98161656604E-7	yes	down	0.24	0.19	0.2	1.94	1.75	2.43	0.21	2.04	GO:0009451;GO:0043231;GO:000372	BP:RNA modification;CC:intracellular membrane-bounded organelle;MF:RNA binding;	------	------	------	------	ENOG410Z7Z7	S:Function unknown	XP_010089295.1	pentatricopeptide repeat-containing protein At2g44880 [Morus notabilis]	sp|Q1PEU4|PP201_ARATH;	Pentatricopeptide repeat-containing protein At2g44880 OS=Arabidopsis thaliana OX=3702 GN=PCMP-E9 PE=2 SV=2;	PF01535.23;PF13041.9;PF12854.10;PF20431.1;PF09049.13	PPR;PPR_2;PPR_1;E_motif;SNN_transmemb	PPR repeat;PPR repeat family;PPR repeat;E motif;Stannin transmembrane
mnot00001751	4.168	2.0595	2.6851235785E-70	1.77982412269E-69	yes	up	61.95	59.55	63.67	21.62	22.32	21.29	61.7233	21.7433	------	------	------	------	------	------	------	------	XP_024032963.1	uncharacterized protein LOC21404667 [Morus notabilis]	------	------	------	------	------
mnot00001758	3.593	1.84515	7.4082652555E-127	7.75800994453E-126	yes	up	51.7	50.3	52.93	21.3	19.03	22.64	51.6433	20.99	GO:0005634;GO:0043565;GO:000098	CC:nucleus;MF:sequence-specific DNA binding;MF:RNA polymerase II transcription factor activity, sequence-specific DNA binding;	K09338	HD-ZIP	------	------	ENOG410Z2UE	K:Transcription	XP_010089303.1	homeobox-leucine zipper protein HAT3 [Morus notabilis]	sp|P46602|HAT3_ARATH;	Homeobox-leucine zipper protein HAT3 OS=Arabidopsis thaliana OX=3702 GN=HAT3 PE=1 SV=2;	PF04618.15;PF00046.32;PF02183.21;PF05920.14	HD-ZIP_N;Homeodomain;HALZ;Homeobox_KN	HD-ZIP protein N terminus;Homeodomain;Homeobox associated leucine zipper;Homeobox KN domain
mnot00001762	0.073	-3.78052	9.7993224143E-9	2.18383470205E-8	yes	down	0.12	0.24	0.06	2.85	2.16	3.59	0.14	2.86667	GO:0005615;GO:000486	CC:extracellular space;MF:serine-type endopeptidase inhibitor activity;	------	------	------	------	COG4826	O:Posttranslational modification, protein turnover, chaperones	XP_010089308.1	serpin-ZX [Morus notabilis]	sp|Q75H81|SPZXA_ORYSJ;	Serpin-ZXA OS=Oryza sativa subsp. japonica OX=39947 GN=Os03g0610650 PE=1 SV=1;	PF00079.23	Serpin	Serpin
mnot00001764	6.819	2.7695	0.00142810761848	0.00230255741097	yes	up	0.79	0.77	0.82	0.26	0.16	0.13	0.793333	0.183333	GO:001602	CC:integral component of membrane;	------	------	------	------	------	------	EXB37635.1	Receptor-like protein 12 [Morus notabilis]	sp|Q9C637|RLP6_ARATH;	Receptor-like protein 6 OS=Arabidopsis thaliana OX=3702 GN=RLP6 PE=3 SV=1;	PF13855.9;PF12799.10;PF08263.15	LRR_8;LRR_4;LRRNT_2	Leucine rich repeat;Leucine Rich repeats;Leucine rich repeat N-terminal domain
mnot00001772	0.243	-2.04062	0.000621299561756	0.00103440054885	yes	down	0.15	0.06	0.31	1.02	1.23	1.44	0.173333	1.23	GO:001602	CC:integral component of membrane;	------	------	------	------	COG4886	S:Function unknown	EXB37637.1	Receptor-like protein 12 [Morus notabilis]	sp|Q9SRL7|RLP35_ARATH;	Receptor-like protein 35 OS=Arabidopsis thaliana OX=3702 GN=RLP35 PE=3 SV=1;	PF13855.9;PF12799.10;PF14223.9;PF08263.15	LRR_8;LRR_4;Retrotran_gag_2;LRRNT_2	Leucine rich repeat;Leucine Rich repeats;gag-polypeptide of LTR copia-type;Leucine rich repeat N-terminal domain
mnot00001774	0.294	-1.76732	1.94155313102E-14	5.31718906825E-14	yes	down	1.55	1.55	1.6	7.2	7.87	9.31	1.56667	8.12667	GO:0046983;GO:000367	MF:protein dimerization activity;MF:DNA binding;	------	------	------	------	ENOG4110057	S:Function unknown	EXB37639.1	Putative AC9 transposase [Morus notabilis]	------	------	PF10561.12	C2orf69	C2orf69
mnot00001778	0.048	-4.39423	0.00621553259939	0.0094155211324	yes	down	0	0	0	0.44	1.12	0.88	0	0.813333	GO:0009873;GO:0005634;GO:0003700;GO:000367	BP:ethylene-activated signaling pathway;CC:nucleus;MF:transcription factor activity, sequence-specific DNA binding;MF:DNA binding;	K09286	EREBP	------	------	ENOG41116MW	K:Transcription	XP_010089318.1	ethylene-responsive transcription factor 13 [Morus notabilis]	sp|Q8L9K1|ERF99_ARATH;	Ethylene-responsive transcription factor 13 OS=Arabidopsis thaliana OX=3702 GN=ERF13 PE=1 SV=2;	PF00847.23	AP2	AP2 domain
mnot00001783	0.06	-4.06396	1.00871957225E-15	2.8713633861E-15	yes	down	0.39	0.19	0.5	7.85	9.37	9.15	0.36	8.79	GO:001602	CC:integral component of membrane;	------	------	------	------	ENOG410YFUQ	S:Function unknown	XP_010089323.2	uncharacterized protein LOC21404694 [Morus notabilis]	------	------	------	------	------
mnot00001795	0.41	-1.2874	4.1542921691E-74	2.87511261725E-73	yes	down	12.44	11.48	12.69	44.01	44.17	42.31	12.2033	43.4967	GO:0005634;GO:0016787;GO:0003724;GO:0003723;GO:0016887;GO:000552	CC:nucleus;MF:hydrolase activity;MF:RNA helicase activity;MF:RNA binding;MF:ATPase activity;MF:ATP binding;	K14808	DDX54, DBP10	------	------	ENOG410XQE5	L:Replication, recombination and repair	XP_024032720.1	putative DEAD-box ATP-dependent RNA helicase 29 isoform X1 [Morus notabilis]	sp|O49289|RH29_ARATH;	Putative DEAD-box ATP-dependent RNA helicase 29 OS=Arabidopsis thaliana OX=3702 GN=RH29 PE=3 SV=1;	PF00270.32;PF00271.34;PF08147.15	DEAD;Helicase_C;DBP10CT	DEAD/DEAH box helicase;Helicase conserved C-terminal domain;DBP10CT
mnot00001797	0.382	-1.38736	4.50734071314E-17	1.33092739891E-16	yes	down	3.37	3.57	3.3	14.18	12.89	11.99	3.41333	13.02	------	------	------	------	------	------	COG2214	O:Posttranslational modification, protein turnover, chaperones	XP_024032708.1	chaperone protein dnaJ 10 [Morus notabilis]	sp|Q8GYX8|DNJ10_ARATH;	Chaperone protein dnaJ 10 OS=Arabidopsis thaliana OX=3702 GN=ATJ10 PE=2 SV=2;	PF14308.9;PF00226.34	DnaJ-X;DnaJ	X-domain of DnaJ-containing;DnaJ domain
mnot00001798	2.445	1.28968	4.16455665356E-54	2.3168296431E-53	yes	up	36.01	35.76	36.02	22.67	21.26	20.51	35.93	21.48	GO:0031146;GO:0016021;GO:001900	BP:SCF-dependent proteasomal ubiquitin-dependent protein catabolic process;CC:integral component of membrane;CC:SCF ubiquitin ligase complex;	K03875	SKP2, FBXL1	map04120	Ubiquitin mediated proteolysis	ENOG41103D0	O:Posttranslational modification, protein turnover, chaperones	XP_010089338.1	F-box protein SKP2B [Morus notabilis]	sp|Q9LPL4|SKP2A_ARATH;	F-box protein SKP2A OS=Arabidopsis thaliana OX=3702 GN=SKP2A PE=1 SV=1;	PF13516.9;PF12799.10;PF12937.10;PF00646.36	LRR_6;LRR_4;F-box-like;F-box	Leucine Rich repeat;Leucine Rich repeats;F-box-like;F-box domain
mnot00001800	4.641	2.21451	0	0	yes	up	114.38	120.33	117.31	39.08	33.68	37.93	117.34	36.8967	GO:001677	MF:nucleotidyltransferase activity;	------	------	------	------	ENOG410ZR0Z	S:Function unknown	EXB37665.1	[Protein-PII] uridylyltransferase [Morus notabilis]	sp|O49285|ACR3_ARATH;	ACT domain-containing protein ACR3 OS=Arabidopsis thaliana OX=3702 GN=ACR3 PE=2 SV=1;	PF01842.28;PF13291.9;PF13740.9	ACT;ACT_4;ACT_6	ACT domain;ACT domain;ACT domain
mnot00001805	2.443	1.28844	4.29225788597E-22	1.4359785514E-21	yes	up	20.34	21.74	19.98	11.15	12.97	13.03	20.6867	12.3833	------	------	------	------	------	------	------	------	EXC42541.1	hypothetical protein L484_000617 [Morus notabilis]	------	------	------	------	------
mnot00001811	2.513	1.32969	7.69130205941E-107	6.9581566788E-106	yes	up	93.62	100.28	99.35	54.52	57.69	58.32	97.75	56.8433	GO:000965	BP:chloroplast organization;	K22013	SGR, SGRL	map00860	Porphyrin metabolism	ENOG4111UAI	S:Function unknown	XP_010112027.1	protein STAY-GREEN LIKE, chloroplastic [Morus notabilis]	sp|Q94AQ9|SGRL_ARATH;	Magnesium dechelatase SGRL, chloroplastic OS=Arabidopsis thaliana OX=3702 GN=SGRL PE=1 SV=1;	PF12638.10	Staygreen	Staygreen protein
mnot00001813	0.487	-1.03792	7.08937704303E-28	2.67096919375E-27	yes	down	7.47	7.4	7.01	21.27	21.49	22.78	7.29333	21.8467	GO:0032259;GO:0016021;GO:000816	BP:methylation;CC:integral component of membrane;MF:methyltransferase activity;	------	------	------	------	ENOG410Y2C5	S:Function unknown	XP_010112029.1	probable methyltransferase PMT24 [Morus notabilis]	sp|Q0WT31|PMTP_ARATH;	Probable methyltransferase PMT25 OS=Arabidopsis thaliana OX=3702 GN=At2g34300 PE=2 SV=2;	PF03141.19;PF08241.15;PF13649.9	Methyltransf_29;Methyltransf_11;Methyltransf_25	Putative S-adenosyl-L-methionine-dependent methyltransferase;Methyltransferase domain;Methyltransferase domain
mnot00001817	7.179	2.84386	0	0	yes	up	583.25	605.76	598.02	122.17	120.72	120.6	595.677	121.163	GO:001602	CC:integral component of membrane;	------	------	------	------	COG0398	S:Function unknown	XP_024031617.1	uncharacterized protein LOC21395820 isoform X1 [Morus notabilis]	sp|Q55909|Y305_SYNY3;	TVP38/TMEM64 family membrane protein slr0305 OS=Synechocystis sp.;	PF09335.14	SNARE_assoc	SNARE associated Golgi protein
mnot00001818	3.009	1.58935	2.20386086756E-45	1.09808715741E-44	yes	up	61.21	59.04	66.6	31.31	33.33	32.15	62.2833	32.2633	------	------	------	------	------	------	ENOG410Z2XB	S:Function unknown	XP_010112034.1	uncharacterized protein LOC21395821 [Morus notabilis]	------	------	------	------	------
mnot00001822	0.357	-1.48576	1.55973542779E-108	1.42929704615E-107	yes	down	12.54	11.66	11.97	50.27	47.55	49.23	12.0567	49.0167	GO:0006427;GO:0016874;GO:0004821;GO:0005524;GO:000472	BP:histidyl-tRNA aminoacylation;MF:ligase activity;MF:histidine-tRNA ligase activity;MF:ATP binding;MF:protein serine/threonine phosphatase activity;	K01892	HARS, hisS	map00970	Aminoacyl-tRNA biosynthesis	------	------	EXC32457.1	Histidine--tRNA ligase [Morus notabilis]	sp|F4IYF8|SYHC_ARATH;	Histidine--tRNA ligase, cytoplasmic OS=Arabidopsis thaliana OX=3702 GN=At3g02760 PE=2 SV=1;	PF13393.9;PF03129.23;PF12745.10;PF01409.23	tRNA-synt_His;HGTP_anticodon;HGTP_anticodon2;tRNA-synt_2d	Histidyl-tRNA synthetase;Anticodon binding domain;Anticodon binding domain of tRNAs;tRNA synthetases class II core domain
mnot00001826	10.216	3.35275	0	0	yes	up	283.64	279.89	288.39	39.82	41.44	40.54	283.973	40.6	GO:0009755;GO:0050832;GO:000588	BP:hormone-mediated signaling pathway;BP:defense response to fungus;CC:plasma membrane;	------	------	------	------	------	------	EXC32460.1	Receptor-like protein 12 [Morus notabilis]	sp|Q9M5J8|PGIP2_ARATH;	Polygalacturonase inhibitor 2 OS=Arabidopsis thaliana OX=3702 GN=PGIP2 PE=2 SV=2;	PF13855.9;PF12799.10;PF08263.15	LRR_8;LRR_4;LRRNT_2	Leucine rich repeat;Leucine Rich repeats;Leucine rich repeat N-terminal domain
mnot00001827	2.804	1.48736	4.51849245106E-130	4.82686947493E-129	yes	up	70.82	74.18	69.88	42.74	41.75	40.46	71.6267	41.65	GO:0009755;GO:000588	BP:hormone-mediated signaling pathway;CC:plasma membrane;	------	------	------	------	------	------	EXC32461.1	DNA-damage-repair/toleration protein [Morus notabilis]	sp|Q9M5J8|PGIP2_ARATH;	Polygalacturonase inhibitor 2 OS=Arabidopsis thaliana OX=3702 GN=PGIP2 PE=2 SV=2;	PF13855.9;PF12799.10;PF08263.15	LRR_8;LRR_4;LRRNT_2	Leucine rich repeat;Leucine Rich repeats;Leucine rich repeat N-terminal domain
mnot00001841	37.881	5.24339	0	0	yes	up	86.1	83.06	84.02	3.13	3.15	3.47	84.3933	3.25	GO:0005986;GO:0046524;GO:001615	BP:sucrose biosynthetic process;MF:sucrose-phosphate synthase activity;MF:sucrose synthase activity;	K00696	E2.4.1.14	map00500	Starch and sucrose metabolism	COG0438	M:Cell wall/membrane/envelope biogenesis	XP_024031594.1	probable sucrose-phosphate synthase 4 isoform X1 [Morus notabilis]	sp|F4JLK2|SPSA4_ARATH;	Sucrose-phosphate synthase 4 OS=Arabidopsis thaliana OX=3702 GN=SPS4 PE=1 SV=1;	PF00534.23;PF05116.16;PF13692.9;PF00862.22;PF13579.9;PF13439.9	Glycos_transf_1;S6PP;Glyco_trans_1_4;Sucrose_synth;Glyco_trans_4_4;Glyco_transf_4	Glycosyl transferases group 1;Sucrose-6F-phosphate phosphohydrolase;Glycosyl transferases group 1;Sucrose synthase;Glycosyl transferase 4-like domain;Glycosyltransferase Family 4
mnot00001842	0.139	-2.8429	1.09294704676E-28	4.17527146602E-28	yes	down	1.18	1.35	1.86	15.65	14.09	16.35	1.46333	15.3633	------	------	------	------	------	------	ENOG410YQ11	S:Function unknown	XP_024031628.1	uncharacterized protein LOC21395844 isoform X2 [Morus notabilis]	------	------	------	------	------
mnot00001852	0.254	-1.9743	2.60303530199E-25	9.30878101739E-25	yes	down	1.52	1.32	1.3	7.93	7.7	8.05	1.38	7.89333	GO:004687	MF:metal ion binding;	------	------	------	------	ENOG410Y2G1	S:Function unknown	XP_010112064.1	PHD finger protein At1g33420 isoform X1 [Morus notabilis]	sp|Q9C810|Y1342_ARATH;	PHD finger protein At1g33420 OS=Arabidopsis thaliana OX=3702 GN=At1g33420 PE=1 SV=1;	PF00628.32	PHD	PHD-finger
mnot00001853	0.034	-4.86299	1.43484379527E-5	2.70479712189E-5	yes	down	0.16	0	0	2.26	2.04	2.03	0.0533333333333	2.11	GO:0006486;GO:0016021;GO:0016020;GO:0000139;GO:0008378;GO:0016757;GO:0016758;GO:000819	BP:protein glycosylation;CC:integral component of membrane;CC:membrane;CC:Golgi membrane;MF:galactosyltransferase activity;MF:transferase activity, transferring glycosyl groups;MF:transferase activity, transferring hexosyl groups;MF:UDP-glycosyltransferase activity;	K20855	B3GALT1S	------	------	ENOG410XV5H	S:Function unknown	XP_010112065.1	probable beta-1,3-galactosyltransferase 8 [Morus notabilis]	sp|Q9C809|B3GT8_ARATH;	Probable beta-1,3-galactosyltransferase 8 OS=Arabidopsis thaliana OX=3702 GN=B3GALT8 PE=2 SV=1;	PF01762.24;PF13334.9	Galactosyl_T;DUF4094	Galactosyltransferase;Domain of unknown function
mnot00001854	0.094	-3.40839	7.17958300338E-10	1.67894890586E-9	yes	down	0.21	0.12	0.13	2.12	3.15	1.75	0.153333	2.34	GO:0016020;GO:0016021;GO:002285	CC:membrane;CC:integral component of membrane;MF:transmembrane transporter activity;	------	------	------	------	COG3104	E:Amino acid transport and metabolism	EXC32485.1	putative peptide/nitrate transporter [Morus notabilis]	sp|Q56XQ6|PTR15_ARATH;	Protein NRT1/ PTR FAMILY 4.4 OS=Arabidopsis thaliana OX=3702 GN=NPF4.4 PE=2 SV=1;	PF00854.24	PTR2	POT family
mnot00001858	3.736	1.90168	0	0	yes	up	5451.66	5428.05	5581.79	2138.14	2172.94	2186.85	5487.17	2165.98	GO:0009768;GO:0009416;GO:0009765;GO:0009535;GO:0009522;GO:0009523;GO:001616	BP:photosynthesis, light harvesting in photosystem I;BP:response to light stimulus;BP:photosynthesis, light harvesting;CC:chloroplast thylakoid membrane;CC:photosystem I;CC:photosystem II;MF:chlorophyll binding;	K08916	LHCB5	map00196	Photosynthesis - antenna proteins	ENOG41110WY	S:Function unknown	XP_010112070.1	chlorophyll a-b binding protein CP26, chloroplastic [Morus notabilis]	sp|Q9XF89|CB5_ARATH;	Chlorophyll a-b binding protein CP26, chloroplastic OS=Arabidopsis thaliana OX=3702 GN=LHCB5 PE=1 SV=1;	PF00504.24	Chloroa_b-bind	Chlorophyll A-B binding protein
mnot00001867	0.005	-7.55105	3.89159803379E-10	9.19260379576E-10	yes	down	0	0.15	0	15.09	12.19	16.89	0.05	14.7233	------	------	------	------	------	------	ENOG410Z2U1	S:Function unknown	XP_010091447.2	uncharacterized protein LOC21397065 [Morus notabilis]	------	------	------	------	------
mnot00001875	3.03	1.59946	1.17131786466E-44	5.78198501369E-44	yes	up	33.11	32.53	29.23	15.94	15.13	14.32	31.6233	15.13	------	------	------	------	------	------	ENOG41123VD	S:Function unknown	XP_010091443.1	uncharacterized protein LOC21397061 [Morus notabilis]	------	------	PF03364.23	Polyketide_cyc	Polyketide cyclase / dehydrase and lipid transport
mnot00001877	7.647	2.93496	4.97379147949E-9	1.12266584473E-8	yes	up	3.47	2.2	3.42	0.43	0.66	0.71	3.03	0.6	GO:001678	MF:hydrolase activity;	K18551	SDT1	map00760	Nicotinate and nicotinamide metabolism	COG1011	S:Function unknown	XP_010091441.1	uncharacterized protein C24B11.05 [Morus notabilis]	sp|P53078|SDT1_YEAST;	Suppressor of disruption of TFIIS OS=Saccharomyces cerevisiae;	PF13419.9;PF00702.29	HAD_2;Hydrolase	Haloacid dehalogenase-like hydrolase;haloacid dehalogenase-like hydrolase
mnot00001880	2.605	1.38121	4.08892720598E-31	1.63411969737E-30	yes	up	14.63	13.67	13.44	6.39	8.35	8.65	13.9133	7.79667	------	------	------	------	------	------	ENOG410YQ21	S:Function unknown	XP_010091438.1	uncharacterized protein LOC21397056 [Morus notabilis]	------	------	------	------	------
mnot00001883	2.859	1.51569	7.12316296806E-188	1.04011219449E-186	yes	up	67.5	64.01	65.57	33.04	33.26	34.16	65.6933	33.4867	GO:0051321;GO:0005634;GO:0003700;GO:004698	BP:meiotic cell cycle;CC:nucleus;MF:transcription factor activity, sequence-specific DNA binding;MF:protein dimerization activity;	K12126	PIF3	map04712;map04075	Circadian rhythm - plant;Plant hormone signal transduction	ENOG4111SYS;ENOG41107PA	K:Transcription;S:Function unknown	XP_024018172.1	transcription factor APG isoform X1 [Morus notabilis]	sp|Q0JNI9|PIL15_ORYSJ;	Transcription factor PHYTOCHROME INTERACTING FACTOR-LIKE 15 OS=Oryza sativa subsp. japonica OX=39947 GN=PIL15 PE=1 SV=2;	PF00010.29	HLH	Helix-loop-helix DNA-binding domain
mnot00001884	0.135	-2.89031	1.3529059216E-84	1.0309983303E-83	yes	down	1.71	1.87	2.52	14.75	15.11	16	2.03333	15.2867	GO:005132	BP:meiotic cell cycle;	------	------	------	------	ENOG410YPP3	S:Function unknown	EXB44472.1	hypothetical protein L484_013890 [Morus notabilis]	sp|Q0WR66|ASY3_ARATH;	Meiosis-specific protein ASY3 OS=Arabidopsis thaliana OX=3702 GN=ASY3 PE=1 SV=1;	PF20435.1	ASY3-like	Meiosis-specific protein ASY3-like
mnot00001887	0.053	-4.23925	0.000297488709293	0.00050919405955	yes	down	0	0.18	0	1.62	1.75	1.82	0.06	1.73	GO:0006355;GO:0009734;GO:000563	BP:regulation of transcription, DNA-templated;BP:auxin-activated signaling pathway;CC:nucleus;	K14484	IAA	map04075	Plant hormone signal transduction	ENOG410YIRA	K:Transcription	XP_010091433.1	auxin-responsive protein IAA30 [Morus notabilis]	sp|Q9M1R4|IAA30_ARATH;	Auxin-responsive protein IAA30 OS=Arabidopsis thaliana OX=3702 GN=IAA30 PE=1 SV=1;	PF02309.19	AUX_IAA	AUX/IAA family
mnot00001888	0.041	-4.62403	6.17184168082E-52	3.34885389161E-51	yes	down	0.48	0.36	0.41	18.23	16.23	16.03	0.416667	16.83	GO:0016021;GO:001970	CC:integral component of membrane;MF:protein-cysteine S-palmitoyltransferase activity;	K20027	ZDHHC1_11	------	------	COG5273	S:Function unknown	EXB44468.1	putative S-acyltransferase [Morus notabilis]	sp|Q9M115|ZDH16_ARATH;	Protein S-acyltransferase 18 OS=Arabidopsis thaliana OX=3702 GN=PAT18 PE=2 SV=2;	PF01529.23	DHHC	DHHC palmitoyltransferase
mnot00001890	0.379	-1.39798	0.00011168567697	0.000197470084514	yes	down	1.57	2.75	2.42	6.97	8.14	9.75	2.24667	8.28667	GO:000584	CC:ribosome;	------	------	------	------	ENOG410YIK9	S:Function unknown	EXB44466.1	hypothetical protein L484_013884 [Morus notabilis]	------	------	PF01248.29	Ribosomal_L7Ae	Ribosomal protein L7Ae/L30e/S12e/Gadd45 family
mnot00001896	2.776	1.47321	4.70383176035E-45	2.33641544858E-44	yes	up	8.32	8.32	7.18	4.71	4.7	4.39	7.94	4.6	GO:0016021;GO:0140359;GO:000552	CC:integral component of membrane;MF:ABC-type transmembrane transporter activity;MF:ATP binding;	K05658	ABCB1, CD243	map02010	ABC transporters	COG1132	V:Defense mechanisms	XP_010091424.1	ABC transporter B family member 11 [Morus notabilis]	sp|Q9FWX7|AB11B_ARATH;	ABC transporter B family member 11 OS=Arabidopsis thaliana OX=3702 GN=ABCB11 PE=2 SV=1;	PF00664.26;PF00005.30;PF02463.22;PF13191.9;PF13555.9;PF13401.9;PF09818.12	ABC_membrane;ABC_tran;SMC_N;AAA_16;AAA_29;AAA_22;ABC_ATPase	ABC transporter transmembrane region;ABC transporter;RecF/RecN/SMC N terminal domain;AAA ATPase domain;P-loop containing region of AAA domain;AAA domain;ATPase of the ABC class
mnot00001901	0.219	-2.19085	1.74127269046E-30	6.87565658281E-30	yes	down	1.96	2.01	2.33	14.72	14.69	12.59	2.1	14	GO:0016310;GO:000467	BP:phosphorylation;MF:protein serine/threonine kinase activity;	------	------	------	------	ENOG410YD8R	S:Function unknown	EXB44458.1	hypothetical protein L484_013876 [Morus notabilis]	------	------	------	------	------
mnot00001902	3.177	1.66752	5.99674236665E-15	1.66781402186E-14	yes	up	6.8	6.46	6.36	2.89	2.98	3.14	6.54	3.00333	GO:000370	MF:transcription factor activity, sequence-specific DNA binding;	------	------	------	------	------	------	XP_010091420.2	protein RADIALIS-like 4 isoform X1 [Morus notabilis]	sp|F4JVB8|RADL1_ARATH;	Protein RADIALIS-like 1 OS=Arabidopsis thaliana OX=3702 GN=RL1 PE=2 SV=1;	PF00249.34	Myb_DNA-binding	Myb-like DNA-binding domain
mnot00001905	2.544	1.34721	6.84351208398E-14	1.84540571663E-13	yes	up	17.75	20.19	17.68	10.46	9.87	11.01	18.54	10.4467	GO:0061077;GO:0005737;GO:0016021;GO:0005634;GO:0051087;GO:0044183;GO:005108	BP:chaperone-mediated protein folding;CC:cytoplasm;CC:integral component of membrane;CC:nucleus;MF:chaperone binding;MF:protein binding involved in protein folding;MF:unfolded protein binding;	------	------	------	------	COG0484	O:Posttranslational modification, protein turnover, chaperones	XP_024018183.1	uncharacterized protein LOC21397035 isoform X1 [Morus notabilis]	------	------	PF00226.34	DnaJ	DnaJ domain
mnot00001912	0.404	-1.30762	3.01454401535E-29	1.1651002642E-28	yes	down	2.37	2.13	2.08	8.01	7.59	8.05	2.19333	7.88333	------	------	K24737	WDR6	------	------	ENOG410ZJ6J	S:Function unknown	XP_024018186.1	uncharacterized protein LOC21397028 [Morus notabilis]	sp|P12333|CB2A_SPIOL;	Chlorophyll a-b binding protein, chloroplastic OS=Spinacia oleracea OX=3562 PE=1 SV=1;	PF00400.35	WD40	WD domain, G-beta repeat
mnot00001914	0.045	-4.47576	0.0048767605189	0.0074756427461	yes	down	0	0	0	0.83	2.34	1.68	0	1.61667	------	------	K24737	WDR6	------	------	ENOG410ZJ6J	S:Function unknown	XP_024018186.1	uncharacterized protein LOC21397028 [Morus notabilis]	------	------	------	------	------
mnot00001919	0.004	-7.99852	4.88312618049E-11	1.19551968887E-10	yes	down	0	0	0	4.72	4.2	4.09	0	4.33667	GO:0016021;GO:001602	CC:integral component of membrane;CC:membrane;	------	------	------	------	ENOG41123NR	S:Function unknown	XP_024018176.1	uncharacterized protein LOC21397021 [Morus notabilis]	------	------	------	------	------
mnot00001923	4.787	2.25907	2.71979465551E-249	5.06962308572E-248	yes	up	99.57	99.67	99.71	30.81	31.32	29.1	99.65	30.41	GO:001602	CC:integral component of membrane;	------	------	------	------	------	------	XP_024018180.1	uncharacterized protein LOC21397016 [Morus notabilis]	------	------	PF03364.23;PF10604.12	Polyketide_cyc;Polyketide_cyc2	Polyketide cyclase / dehydrase and lipid transport;Polyketide cyclase / dehydrase and lipid transport
mnot00001928	0.053	-4.2337	0.000298526581539	0.000510879165958	yes	down	0	0.33	0.35	6.43	7.57	4.97	0.226667	6.32333	GO:0010112;GO:000563	BP:regulation of systemic acquired resistance;CC:nucleus;	------	------	------	------	------	------	EXB56002.1	hypothetical protein L484_018789 [Morus notabilis]	------	------	PF15699.8	NPR1_interact	NPR1 interacting
mnot00001929	0.01	-6.63999	1.47130827641E-36	6.44956591144E-36	yes	down	1.2	0.79	1.26	169.54	156.12	156.8	1.08333	160.82	GO:0010112;GO:000563	BP:regulation of systemic acquired resistance;CC:nucleus;	------	------	------	------	ENOG4111DEV	S:Function unknown	XP_024020053.1	uncharacterized protein LOC112091224 isoform X1 [Morus notabilis]	------	------	PF15699.8	NPR1_interact	NPR1 interacting
mnot00001931	3.705	1.88935	2.24837020135E-47	1.14928039424E-46	yes	up	10.81	10.57	9.8	3.37	4.49	4.37	10.3933	4.07667	GO:0055085;GO:0050801;GO:0016021;GO:0005886;GO:0046715;GO:0022857;GO:000545	BP:transmembrane transport;BP:ion homeostasis;CC:integral component of membrane;CC:plasma membrane;MF:borate transmembrane transporter activity;MF:transmembrane transporter activity;MF:inorganic anion exchanger activity;	K24194	BOR	------	------	ENOG410XPHD	U:Intracellular trafficking, secretion, and vesicular transport	XP_024020057.1	boron transporter 1 [Morus notabilis]	sp|Q8VYR7|BOR1_ARATH;	Boron transporter 1 OS=Arabidopsis thaliana OX=3702 GN=BOR1 PE=1 SV=1;	PF00955.24	HCO3_cotransp	HCO3- transporter family
mnot00001942	3.467	1.79382	2.87177110741E-17	8.53240948458E-17	yes	up	7.33	6.96	7.39	3.27	2.79	3.08	7.22667	3.04667	GO:0016042;GO:001629	BP:lipid catabolic process;MF:lipase activity;	------	------	------	------	COG3621	S:Function unknown	EXB55987.1	Patatin group A-3 [Morus notabilis]	sp|O23181|PLP3_ARATH;	Patatin-like protein 3 OS=Arabidopsis thaliana OX=3702 GN=PLP3 PE=2 SV=2;	PF01734.25	Patatin	Patatin-like phospholipase
mnot00001945	6.642	2.73171	2.80587543632E-112	2.64856378094E-111	yes	up	45.3	40.64	41.37	8.5	9.41	9.8	42.4367	9.23667	GO:001602	CC:integral component of membrane;	------	------	------	------	ENOG4111J8C	S:Function unknown	EXB55984.1	hypothetical protein L484_018770 [Morus notabilis]	------	------	------	------	------
mnot00001946	2.188	1.12978	6.69008422173E-62	4.07730920906E-61	yes	up	62.27	63.32	60.06	38.31	44.52	40.95	61.8833	41.26	GO:0097428;GO:0016226;GO:0005739;GO:0009507;GO:0051539;GO:0051536;GO:0005506;GO:000519	BP:protein maturation by iron-sulfur cluster transfer;BP:iron-sulfur cluster assembly;CC:mitochondrion;CC:chloroplast;MF:4 iron, 4 sulfur cluster binding;MF:iron-sulfur cluster binding;MF:iron ion binding;MF:structural molecule activity;	K22074	NFU1, HIRIP5	------	------	COG0694	O:Posttranslational modification, protein turnover, chaperones	EXB55983.1	NifU-like protein 1 [Morus notabilis]	sp|Q93W77|NIFU1_ARATH;	NifU-like protein 1, chloroplastic OS=Arabidopsis thaliana OX=3702 GN=NIFU1 PE=1 SV=1;	PF01106.20	NifU	NifU-like domain
mnot00001949	0.299	-1.7417	2.46954401209E-13	6.53413697628E-13	yes	down	1.69	1.48	1.82	7.86	8.67	7.82	1.66333	8.11667	------	------	------	------	------	------	ENOG410Z7Z7	S:Function unknown	XP_010094399.1	pentatricopeptide repeat-containing protein At4g16835, mitochondrial [Morus notabilis]	sp|Q9SI53|PP147_ARATH;	Pentatricopeptide repeat-containing protein At2g03880, mitochondrial OS=Arabidopsis thaliana OX=3702 GN=PCMP-H44 PE=2 SV=1;	PF13041.9;PF01535.23;PF12854.10;PF13812.9;PF17177.7;PF20431.1	PPR_2;PPR;PPR_1;PPR_3;PPR_long;E_motif	PPR repeat family;PPR repeat;PPR repeat;Pentatricopeptide repeat domain;Pentacotripeptide-repeat region of PRORP;E motif
mnot00001958	0.176	-2.50609	2.58431966617E-12	6.60149871491E-12	yes	down	0.35	0.69	0.56	5.03	4.1	4.22	0.533333	4.45	GO:0005634;GO:0003700;GO:004356	CC:nucleus;MF:transcription factor activity, sequence-specific DNA binding;MF:sequence-specific DNA binding;	------	------	------	------	ENOG410YRNP	K:Transcription	XP_024019374.1	probable WRKY transcription factor 23 [Morus notabilis]	sp|O22900|WRK23_ARATH;	WRKY transcription factor 23 OS=Arabidopsis thaliana OX=3702 GN=WRKY23 PE=2 SV=1;	PF03106.18	WRKY	WRKY DNA -binding domain
mnot00001960	5.473	2.45242	0.0023078406281	0.00365115645816	yes	up	0.23	0.17	0.23	0.06	0.02	0.08	0.21	0.0533333333333	GO:0005975;GO:001678	BP:carbohydrate metabolic process;MF:hydrolase activity;	K06611	E2.4.1.67	map00052	Galactose metabolism	ENOG410YCZ1	S:Function unknown	XP_010087215.1	stachyose synthase [Morus notabilis]	sp|Q93XK2|STSYN_PEA;	Stachyose synthase OS=Pisum sativum OX=3888 GN=STS1 PE=1 SV=1;	PF05691.15	Raffinose_syn	Raffinose synthase or seed imbibition protein Sip1
mnot00001962	0.488	-1.03613	1.50058289774E-98	1.28182322229E-97	yes	down	27.9	27.51	28.34	82.85	80.26	87.15	27.9167	83.42	GO:000950	CC:chloroplast;	------	------	------	------	ENOG410Z7Z7	S:Function unknown	XP_010087216.1	pentatricopeptide repeat-containing protein At2g31400, chloroplastic [Morus notabilis]	sp|Q9SIC9|PP178_ARATH;	Pentatricopeptide repeat-containing protein GUN1, chloroplastic OS=Arabidopsis thaliana OX=3702 GN=GUN1 PE=2 SV=1;	PF13041.9;PF12854.10;PF01535.23;PF13812.9;PF17177.7	PPR_2;PPR_1;PPR;PPR_3;PPR_long	PPR repeat family;PPR repeat;PPR repeat;Pentatricopeptide repeat domain;Pentacotripeptide-repeat region of PRORP
mnot00001964	0.499	-1.00426	7.45520914516E-109	6.86460166742E-108	yes	down	21.81	22.17	22.36	63.23	65.34	65.08	22.1133	64.55	GO:0016021;GO:0005789;GO:003024	CC:integral component of membrane;CC:endoplasmic reticulum membrane;MF:carbohydrate binding;	------	------	------	------	ENOG410XTI0	S:Function unknown	XP_010087218.1	nodal modulator 1 [Morus notabilis]	sp|Q6GQT9|NOMO1_MOUSE;	Nodal modulator 1 OS=Mus musculus OX=10090 GN=Nomo1 PE=1 SV=1;	PF13620.9;PF17210.6;PF13715.9;PF11974.11	CarboxypepD_reg;SdrD_B;CarbopepD_reg_2;bMG3	Carboxypeptidase regulatory-like domain;SdrD B-like domain;CarboxypepD_reg-like domain;Bacterial alpha-2-macroglobulin MG3 domain
mnot00001968	3.148	1.65463	8.6927731876E-29	3.32744965267E-28	yes	up	22.81	22.9	22.35	9.75	11.88	9.96	22.6867	10.53	GO:0005506;GO:001685	MF:iron ion binding;MF:isomerase activity;	------	------	------	------	ENOG4111GF7	S:Function unknown	XP_010087223.1	beta-carotene isomerase D27, chloroplastic [Morus notabilis]	sp|Q7XA78|D27_ARATH;	Beta-carotene isomerase D27, chloroplastic OS=Arabidopsis thaliana OX=3702 GN=D27 PE=1 SV=1;	------	------	------
mnot00001975	2.347	1.23058	1.05496572735E-6	2.12312961718E-6	yes	up	5.32	4.1	5.92	3.18	3.23	3.19	5.11333	3.2	GO:0005634;GO:0003700;GO:004356	CC:nucleus;MF:transcription factor activity, sequence-specific DNA binding;MF:sequence-specific DNA binding;	------	------	------	------	ENOG4111ACC	K:Transcription	XP_010087230.1	probable WRKY transcription factor 65 [Morus notabilis]	sp|Q93WV5|WRK69_ARATH;	Probable WRKY transcription factor 69 OS=Arabidopsis thaliana OX=3702 GN=WRKY69 PE=2 SV=1;	PF03106.18	WRKY	WRKY DNA -binding domain
mnot00001976	5.216	2.38292	2.18877177151E-6	4.32981895443E-6	yes	up	3.26	1.85	3.52	0.64	0.51	1.28	2.87667	0.81	GO:0006338;GO:0016021;GO:0031519;GO:001802	BP:chromatin remodeling;CC:integral component of membrane;CC:PcG protein complex;MF:histone-lysine N-methyltransferase activity;	------	------	------	------	ENOG41118N5	S:Function unknown	XP_010087231.1	uncharacterized protein LOC21393059 [Morus notabilis]	------	------	------	------	------
mnot00001978	2.9	1.53625	6.05624771067E-52	3.28706407501E-51	yes	up	16.16	17.56	16.88	9.23	7.79	8.72	16.8667	8.58	GO:000372	MF:RNA binding;	------	------	------	------	ENOG4111B8K	S:Function unknown	EXB28589.1	hypothetical protein L484_009748 [Morus notabilis]	------	------	------	------	------
mnot00001979	2.397	1.26096	1.98993123015E-76	1.4134787955E-75	yes	up	27.79	28.59	28.01	17.08	15.92	18.32	28.13	17.1067	GO:0070734;GO:0031507;GO:0006338;GO:0048587;GO:0031519;GO:0016021;GO:0018024;GO:004697	BP:histone H3-K27 methylation;BP:heterochromatin assembly;BP:chromatin remodeling;BP:regulation of short-day photoperiodism, flowering;CC:PcG protein complex;CC:integral component of membrane;MF:histone-lysine N-methyltransferase activity;MF:histone methyltransferase activit;	------	------	------	------	COG2940	S:Function unknown	XP_024019351.1	histone-lysine N-methyltransferase EZA1 isoform X1 [Morus notabilis]	sp|Q9ZSM8|EZA1_ARATH;	Histone-lysine N-methyltransferase EZA1 OS=Arabidopsis thaliana OX=3702 GN=EZA1 PE=1 SV=1;	PF00856.31	SET	SET domain
mnot00001980	3.213	1.68374	1.28244541875E-80	9.40967905373E-80	yes	up	29.97	30.34	28.54	12.96	13.17	14.48	29.6167	13.5367	GO:0005794;GO:0016021;GO:001641	CC:Golgi apparatus;CC:integral component of membrane;MF:O-acetyltransferase activity;	------	------	------	------	ENOG410Y9J1	S:Function unknown	XP_010087235.1	protein trichome birefringence-like 6 [Morus notabilis]	sp|Q9LZQ1|TBL6_ARATH;	Protein trichome birefringence-like 6 OS=Arabidopsis thaliana OX=3702 GN=TBL6 PE=2 SV=1;	PF13839.9;PF14416.9	PC-Esterase;PMR5N	GDSL/SGNH-like Acyl-Esterase family found in Pmr5 and Cas1p;PMR5 N terminal Domain
mnot00001983	0.459	-1.1249	1.45992140098E-11	3.64181331496E-11	yes	down	4.78	6.34	5.4	18.03	16.33	18.34	5.50667	17.5667	GO:0006508;GO:0016021;GO:000823	BP:proteolysis;CC:integral component of membrane;MF:serine-type peptidase activity;	------	------	------	------	ENOG4111MQV	S:Function unknown	XP_024019509.1	uncharacterized protein LOC112091036 [Morus notabilis]	------	------	PF08450.15	SGL	SMP-30/Gluconolactonase/LRE-like region
mnot00001984	3.093	1.62923	0	0	yes	up	106.93	107.55	104.4	50.75	48.79	50.67	106.293	50.07	GO:0006508;GO:0004252;GO:000823	BP:proteolysis;MF:serine-type endopeptidase activity;MF:serine-type peptidase activity;	------	------	------	------	COG1506	E:Amino acid transport and metabolism	XP_024019381.1	probable glutamyl endopeptidase, chloroplastic isoform X1 [Morus notabilis]	sp|Q8VZF3|CGEP_ARATH;	Probable glutamyl endopeptidase, chloroplastic OS=Arabidopsis thaliana OX=3702 GN=GEP PE=2 SV=2;	PF00326.24;PF12697.10;PF01738.21	Peptidase_S9;Abhydrolase_6;DLH	Prolyl oligopeptidase family;Alpha/beta hydrolase family;Dienelactone hydrolase family
mnot00001985	3.171	1.66485	4.01902366277E-69	2.63389832168E-68	yes	up	32.73	34.51	35.2	16	15.7	15.47	34.1467	15.7233	------	------	------	------	------	------	ENOG4111B8K	S:Function unknown	EXB28589.1	hypothetical protein L484_009748 [Morus notabilis]	sp|Q9FGY4|FB341_ARATH;	F-box protein At5g49610 OS=Arabidopsis thaliana OX=3702 GN=At5g49610 PE=1 SV=1;	------	------	------
mnot00001987	4.806	2.26494	0	0	yes	up	993.96	945.63	984.25	298.69	299.76	311.04	974.613	303.163	GO:0080153;GO:000950	BP:negative regulation of reductive pentose-phosphate cycle;CC:chloroplast;	------	------	------	------	ENOG4112442	S:Function unknown	XP_010087241.1	calvin cycle protein CP12-1, chloroplastic [Morus notabilis]	sp|Q9LZP9|CP122_ARATH;	Calvin cycle protein CP12-2, chloroplastic OS=Arabidopsis thaliana OX=3702 GN=CP12-2 PE=1 SV=1;	PF02672.18	CP12	CP12 domain
mnot00001989	0.476	-1.07024	1.21366770805E-29	4.72124383972E-29	yes	down	6.89	6.46	5.77	19.61	19	19.9	6.37333	19.5033	GO:0007030;GO:0032456;GO:0006869;GO:0048193;GO:0007041;GO:0042147;GO:0015031;GO:0016020;GO:0000938;GO:0005829;GO:199074	BP:Golgi organization;BP:endocytic recycling;BP:lipid transport;BP:Golgi vesicle transport;BP:lysosomal transport;BP:retrograde transport, endosome to Golgi;BP:protein transport;CC:membrane;CC:GARP complex;CC:cytosol;CC:EARP complex;	K20296	ANG2, VPS51	------	------	ENOG410XPIF	S:Function unknown	EXB28593.1	hypothetical protein L484_009752 [Morus notabilis]	sp|Q0WQ75|VPS51_ARATH;	Vacuolar protein sorting-associated protein 51 homolog OS=Arabidopsis thaliana OX=3702 GN=VPS51 PE=1 SV=1;	PF08700.14;PF15469.9;PF04124.15;PF06148.14;PF10392.12	Vps51;Sec5;Dor1;COG2;COG5	Vps51/Vps67;Exocyst complex component Sec5;Dor1-like family;COG;Golgi transport complex subunit 5
mnot00001990	0.045	-4.48692	9.17137334879E-261	1.78060446264E-259	yes	down	1.76	1.6	1.5	61.65	60.02	60.58	1.62	60.75	GO:0000727;GO:0006271;GO:0006270;GO:0006268;GO:0007049;GO:0042555;GO:0000347;GO:0005634;GO:0016787;GO:0005524;GO:0016887;GO:0003677;GO:0003678;GO:000369	BP:double-strand break repair via break-induced replication;BP:DNA strand elongation involved in DNA replication;BP:DNA replication initiation;BP:DNA unwinding involved in DNA replication;BP:cell cycle;CC:MCM complex;CC:THO complex;CC:nucleus;MF:hydrolase activity;MF:ATP binding;MF:ATPase activity;MF:DNA binding;MF:DNA helicase activity;MF:single-stranded DNA binding;	K02210	MCM7, CDC47	map03030	DNA replication	COG1241	L:Replication, recombination and repair	XP_010087244.2	DNA replication licensing factor MCM7 [Morus notabilis]	sp|B8BMI1|MCM7_ORYSI;	DNA replication licensing factor MCM7 OS=Oryza sativa subsp. indica OX=39946 GN=MCM7 PE=3 SV=1;	PF00493.26;PF17207.6;PF17855.4;PF14551.9;PF01078.24;PF07728.17	MCM;MCM_OB;MCM_lid;MCM_N;Mg_chelatase;AAA_5	MCM P-loop domain;MCM OB domain;MCM AAA-lid domain;MCM N-terminal domain;Magnesium chelatase, subunit ChlI;AAA domain
mnot00001993	0.43	-1.21887	3.07498380506E-14	8.3804691031E-14	yes	down	10.17	11.4	7.54	33.43	33.29	32.73	9.70333	33.15	GO:0048856;GO:0042221;GO:000015	BP:anatomical structure development;BP:response to chemical;MF:phosphorelay sensor kinase activity;	------	------	------	------	ENOG410YVWD	S:Function unknown	EXB28597.1	hypothetical protein L484_009756 [Morus notabilis]	------	------	------	------	------
mnot00001994	0.063	-3.98997	5.61304982943E-241	1.01464223687E-239	yes	down	1.24	1.33	0.98	28.04	27.03	26.93	1.18333	27.3333	GO:0006298;GO:0005634;GO:0032301;GO:0030983;GO:0140664;GO:0003690;GO:000552	BP:mismatch repair;CC:nucleus;CC:MutSalpha complex;MF:mismatched DNA binding;MF:old GO;MF:double-stranded DNA binding;MF:ATP binding;	K08737	MSH6	map03430	Mismatch repair	COG0249	L:Replication, recombination and repair	XP_024019441.1	DNA mismatch repair protein MSH6 [Morus notabilis]	sp|O04716|MSH6_ARATH;	DNA mismatch repair protein MSH6 OS=Arabidopsis thaliana OX=3702 GN=MSH6 PE=1 SV=2;	PF00488.24;PF05192.21;PF01624.23;PF05190.21;PF05188.20	MutS_V;MutS_III;MutS_I;MutS_IV;MutS_II	MutS domain V;MutS domain III;MutS domain I;MutS family domain IV;MutS domain II
mnot00001995	0.183	-2.45097	1.30207862325E-7	2.75482881133E-7	yes	down	0.76	0.49	0.67	5.9	6.32	5.55	0.64	5.92333	GO:0016567;GO:0016021;GO:0004842;GO:000827	BP:protein ubiquitination;CC:integral component of membrane;MF:ubiquitin-protein transferase activity;MF:zinc ion binding;	------	------	------	------	COG5183	O:Posttranslational modification, protein turnover, chaperones	XP_010087249.1	E3 ubiquitin-protein ligase MARCH8 [Morus notabilis]	sp|F4JKK0|SUD1_ARATH;	Probable E3 ubiquitin ligase SUD1 OS=Arabidopsis thaliana OX=3702 GN=SUD1 PE=1 SV=1;	PF12428.11;PF12906.10;PF13639.9	DUF3675;RINGv;zf-RING_2	Protein of unknown function;RING-variant domain;Ring finger domain
mnot00001996	4.528	2.17895	6.14187767315E-5	0.000110699523865	yes	up	3.65	1.97	2.56	1.28	0.98	0.38	2.72667	0.88	GO:001678	MF:hydrolase activity;	------	------	------	------	ENOG410ZR4Y	T:Signal transduction mechanisms	XP_010087250.1	universal stress protein PHOS34 [Morus notabilis]	sp|Q8LGG8|USPAL_ARATH;	Universal stress protein A-like protein OS=Arabidopsis thaliana OX=3702 GN=At3g01520 PE=1 SV=2;	PF00582.29	Usp	Universal stress protein family
mnot00001997	0.223	-2.16769	3.12531824778E-15	8.75573938492E-15	yes	down	8.42	7.32	5.28	42.38	51.73	43.59	7.00667	45.9	GO:0002181;GO:0006412;GO:0005840;GO:0022625;GO:1990904;GO:000373	BP:cytoplasmic translation;BP:translation;CC:ribosome;CC:cytosolic large ribosomal subunit;CC:ribonucleoprotein complex;MF:structural constituent of ribosome;	K02905	RP-L29e, RPL29	map03010	Ribosome	ENOG4112428	J:Translation, ribosomal structure and biogenesis	PON61694.1	Ribosomal protein [Parasponia andersonii]	sp|Q84WM0|RL292_ARATH;	60S ribosomal protein L29-2 OS=Arabidopsis thaliana OX=3702 GN=RPL29B PE=3 SV=2;	PF01779.20	Ribosomal_L29e	Ribosomal L29e protein family
mnot00001998	0.229	-2.12369	1.2156857931E-9	2.80959472864E-9	yes	down	2.75	3.2	3.1	19.86	18.79	19.77	3.01667	19.4733	------	------	------	------	------	------	ENOG410YVPM	S:Function unknown	EXB28601.1	hypothetical protein L484_009760 [Morus notabilis]	------	------	PF14009.9	PADRE	PADRE domain
mnot00002002	0.039	-4.68425	1.3960667611E-85	1.0732893979E-84	yes	down	0.25	0.29	0.3	10.74	10.51	10.3	0.28	10.5167	GO:004687	MF:metal ion binding;	K10728	TOPBP1	map03440	Homologous recombination	ENOG41128IE	S:Function unknown	XP_024020639.1	BRCT domain-containing protein At4g02110 [Morus notabilis]	sp|O04251|Y4211_ARATH;	BRCT domain-containing protein At4g02110 OS=Arabidopsis thaliana OX=3702 GN=At4g02110 PE=4 SV=3;	PF12738.10;PF00533.29;PF16589.8;PF16770.8;PF00628.32	PTCB-BRCT;BRCT;BRCT_2;RTT107_BRCT_5;PHD	twin BRCT domain;BRCA1 C Terminus;BRCT domain, a BRCA1 C-terminus domain;Regulator of Ty1 transposition protein 107 BRCT domain;PHD-finger
mnot00002006	0.384	-1.37998	6.34125664921E-154	7.78644490287E-153	yes	down	49.91	49.17	47.46	174.08	176.41	179.74	48.8467	176.743	GO:0006457;GO:0030544;GO:005108	BP:protein folding;MF:Hsp70 protein binding;MF:unfolded protein binding;	K09517	DNAJB11	map04141	Protein processing in endoplasmic reticulum	COG0484	O:Posttranslational modification, protein turnover, chaperones	XP_010095300.1	dnaJ protein ERDJ3B [Morus notabilis]	sp|Q9LZK5|DNJ19_ARATH;	DnaJ protein ERDJ3B OS=Arabidopsis thaliana OX=3702 GN=ERDJ3B PE=1 SV=1;	PF01556.21;PF00226.34	DnaJ_C;DnaJ	DnaJ C terminal domain;DnaJ domain
mnot00002008	0.354	-1.4997	4.65792544574E-194	7.03207151481E-193	yes	down	42.88	41.51	40.75	178.39	164.81	173.21	41.7133	172.137	GO:0009553;GO:0006457;GO:0048868;GO:0009567;GO:0009793;GO:0034976;GO:0005783;GO:000375	BP:embryo sac development;BP:protein folding;BP:pollen tube development;BP:double fertilization forming a zygote and endosperm;BP:embryo development ending in seed dormancy;BP:response to endoplasmic reticulum stress;CC:endoplasmic reticulum;MF:protein disulfide isomerase activity;	K09584	PDIA6, TXNDC7	map04141	Protein processing in endoplasmic reticulum	COG0526	O:Posttranslational modification, protein turnover, chaperones	XP_010095297.1	probable protein disulfide-isomerase A6 [Morus notabilis]	sp|P38661|PDIA6_MEDSA;	Probable protein disulfide-isomerase A6 OS=Medicago sativa OX=3879 PE=2 SV=1;	PF00085.23;PF07749.15;PF04756.16;PF13098.9;PF00578.24;PF13899.9	Thioredoxin;ERp29;OST3_OST6;Thioredoxin_2;AhpC-TSA;Thioredoxin_7	Thioredoxin;Endoplasmic reticulum protein ERp29, C-terminal domain;OST3 / OST6 family, transporter family;Thioredoxin-like domain;AhpC/TSA family;Thioredoxin-like
mnot00002010	0.273	-1.87436	1.65130272542E-35	7.09400540231E-35	yes	down	5.34	5.52	5.32	29.19	28.81	28.75	5.39333	28.9167	------	------	------	------	------	------	ENOG410YCVB	S:Function unknown	XP_010113205.1	uncharacterized protein LOC21383919 [Morus notabilis]	------	------	PF07816.14	DUF1645	Protein of unknown function
mnot00002012	0.097	-3.36134	0.000210542108573	0.000364709762412	yes	down	0.66	0.22	0	3.64	4.07	5.67	0.293333	4.46	------	------	------	------	------	------	ENOG410YPGG	S:Function unknown	XP_010103385.1	uncharacterized protein LOC21390852 [Morus notabilis]	------	------	PF05553.14	DUF761	Cotton fibre expressed protein
mnot00002019	7.623	2.9304	4.92806926708E-7	1.0115594036E-6	yes	up	1.44	2.31	1.97	0.43	0.33	0.34	1.90667	0.366667	GO:0005975;GO:000455	BP:carbohydrate metabolic process;MF:hydrolase activity, hydrolyzing O-glycosyl compounds;	------	------	------	------	ENOG410YZ6J	S:Function unknown	XP_024025881.1	uncharacterized protein LOC21390860 [Morus notabilis]	------	------	------	------	------
mnot00002022	7.299	2.86774	7.62901460091E-89	6.02484432777E-88	yes	up	86.16	91.13	85.09	19.39	19.29	14.37	87.46	17.6833	------	------	------	------	------	------	------	------	EXB95713.1	hypothetical protein L484_007463 [Morus notabilis]	------	------	------	------	------
mnot00002023	0.03	-5.07862	4.67205434156E-113	4.43416639863E-112	yes	down	1.14	2.67	1.74	90.84	93.25	91.64	1.85	91.91	GO:0006334;GO:0000786;GO:0005634;GO:0030527;GO:0003677;GO:000816	BP:nucleosome assembly;CC:nucleosome;CC:nucleus;MF:structural constituent of chromatin;MF:DNA binding;MF:methyltransferase activity;	K11275	H1_5	------	------	ENOG410XYG5	S:Function unknown	XP_010103395.1	histone H1 [Morus notabilis]	sp|P37218|H1_SOLLC;	Histone H1 OS=Solanum lycopersicum OX=4081 PE=3 SV=1;	PF00538.22	Linker_histone	linker histone H1 and H5 family
mnot00002024	2.389	1.25633	6.65719897096E-23	2.27042151971E-22	yes	up	134.75	139.73	122.45	95.4	78.96	74.12	132.31	82.8267	------	------	------	------	------	------	ENOG410ZHKU	S:Function unknown	XP_010103396.1	uncharacterized protein LOC21390863 [Morus notabilis]	------	------	------	------	------
mnot00002026	2.664	1.41372	3.48196333037E-143	4.01054296229E-142	yes	up	111.87	114.52	116.97	64.64	63.24	60.44	114.453	62.7733	GO:0016021;GO:001675	CC:integral component of membrane;MF:transferase activity, transferring glycosyl groups;	------	------	------	------	ENOG41106K3	O:Posttranslational modification, protein turnover, chaperones	XP_010103398.1	probable galacturonosyltransferase-like 7 [Morus notabilis]	sp|Q8VYF4|GATL7_ARATH;	Probable galacturonosyltransferase-like 7 OS=Arabidopsis thaliana OX=3702 GN=GATL7 PE=2 SV=1;	PF01501.23;PF18404.4	Glyco_transf_8;Glyco_transf_24	Glycosyl transferase family 8;Glucosyltransferase 24
mnot00002027	0.014	-6.17143	0	0	yes	down	3.16	2.45	1.09	143.98	157.73	148.66	2.23333	150.123	GO:0009833;GO:0000919;GO:0030244;GO:0048367;GO:0009414;GO:0009651;GO:0005794;GO:0016021;GO:0005886;GO:0051753;GO:001676	BP:plant-type primary cell wall biogenesis;BP:cell plate assembly;BP:cellulose biosynthetic process;BP:shoot system development;BP:response to water deprivation;BP:response to salt stress;CC:Golgi apparatus;CC:integral component of membrane;CC:plasma membrane;MF:mannan synthase activity;MF:cellulose synthas;	K00770	E2.4.2.24	map00520	Amino sugar and nucleotide sugar metabolism	COG1215	M:Cell wall/membrane/envelope biogenesis	XP_010103399.1	cellulose synthase-like protein D5 [Morus notabilis]	sp|Q9SRW9|CSLD5_ARATH;	Cellulose synthase-like protein D5 OS=Arabidopsis thaliana OX=3702 GN=CSLD5 PE=2 SV=1;	PF03552.17;PF14570.9;PF13632.9	Cellulose_synt;zf-RING_4;Glyco_trans_2_3	Cellulose synthase;RING/Ubox like zinc-binding domain;Glycosyl transferase family group 2
mnot00002031	2.327	1.21855	3.73147884247E-51	2.0036942351E-50	yes	up	66.12	58.99	61.19	38.16	40.08	38.86	62.1	39.0333	------	------	------	------	------	------	ENOG41107UY;ENOG410YGDD	S:Function unknown;	EXB95721.1	hypothetical protein L484_007471 [Morus notabilis]	sp|Q84J70|DI193_ARATH;	Protein DEHYDRATION-INDUCED 19 homolog 3 OS=Arabidopsis thaliana OX=3702 GN=DI19-3 PE=1 SV=1;	PF14571.9;PF05605.15	Di19_C;zf-Di19	Stress-induced protein Di19, C-terminal;Drought induced 19 protein
mnot00002033	2.313	1.21002	3.00529560521E-87	2.3386330801E-86	yes	up	63.28	63.44	65.64	40.05	40.38	43.07	64.12	41.1667	GO:0006862;GO:0035352;GO:0055085;GO:0031969;GO:0016021;GO:0005739;GO:0051724;GO:002285	BP:nucleotide transport;BP:NAD transmembrane transport;BP:transmembrane transport;CC:chloroplast membrane;CC:integral component of membrane;CC:mitochondrion;MF:NAD transporter activity;MF:transmembrane transporter activity;	K15115	SLC25A32, MFT	------	------	ENOG410XS20	S:Function unknown	XP_010103406.1	nicotinamide adenine dinucleotide transporter 1, chloroplastic [Morus notabilis]	sp|O22261|NDT1_ARATH;	Nicotinamide adenine dinucleotide transporter 1, chloroplastic OS=Arabidopsis thaliana OX=3702 GN=NDT1 PE=1 SV=2;	PF00153.30	Mito_carr	Mitochondrial carrier protein
mnot00002035	0.188	-2.41299	4.01843190756E-101	3.5109466913E-100	yes	down	2.79	4.19	3.08	25.76	25.8	25.81	3.35333	25.79	GO:0007018;GO:0008017;GO:0003777;GO:000552	BP:microtubule-based movement;MF:microtubule binding;MF:microtubule motor activity;MF:ATP binding;	K10406	KIFC2_3	------	------	COG5059	Z:Cytoskeleton	XP_024025860.1	kinesin-like protein KIN-14I [Morus notabilis]	sp|F4IL57|KN14I_ARATH;	Kinesin-like protein KIN-14I OS=Arabidopsis thaliana OX=3702 GN=KIN14I PE=2 SV=1;	PF16796.8;PF00225.26;PF00307.34	Microtub_bd;Kinesin;CH	Microtubule binding;Kinesin motor domain;Calponin homology
mnot00002036	0.349	-1.51887	1.1598568301E-35	5.00183358835E-35	yes	down	8.23	7.25	9.89	35.49	34.45	36.19	8.45667	35.3767	GO:0007018;GO:0008017;GO:0003777;GO:000552	BP:microtubule-based movement;MF:microtubule binding;MF:microtubule motor activity;MF:ATP binding;	K10406	KIFC2_3	------	------	COG5059	Z:Cytoskeleton	EXB95728.1	hypothetical protein L484_007478 [Morus notabilis]	sp|F4IL57|KN14I_ARATH;	Kinesin-like protein KIN-14I OS=Arabidopsis thaliana OX=3702 GN=KIN14I PE=2 SV=1;	PF00225.26	Kinesin	Kinesin motor domain
mnot00002037	3.068	1.61718	1.24881282642E-37	5.58160726969E-37	yes	up	55.86	54.49	54.57	27.49	27.91	30.17	54.9733	28.5233	------	------	------	------	------	------	COG0484	O:Posttranslational modification, protein turnover, chaperones	EXB95729.1	DnaJ homolog subfamily B member 3 [Morus notabilis]	sp|O35723|DNJB3_MOUSE;	DnaJ homolog subfamily B member 3 OS=Mus musculus OX=10090 GN=Dnajb3 PE=2 SV=1;	PF00226.34	DnaJ	DnaJ domain
mnot00002039	16.202	4.01808	0.0116600781593	0.0171606731916	yes	up	0.2	0.67	0.3	0	0	0.1	0.39	0.0333333333333	GO:000561	CC:extracellular space;	------	------	------	------	ENOG410YDYF;ENOG41107QF	S:Function unknown;	XP_010103414.1	protein EXORDIUM-like 2 [Morus notabilis]	sp|O82161|PHI1_TOBAC;	Protein PHOSPHATE-INDUCED 1 OS=Nicotiana tabacum OX=4097 GN=PHI-1 PE=2 SV=1;	PF04674.15	Phi_1	Phosphate-induced protein 1 conserved region
mnot00002040	0.479	-1.06257	1.1447855395E-42	5.52701881024E-42	yes	down	4.4	4.92	4.35	16.79	17.1	16.16	4.55667	16.6833	GO:0006099;GO:0006106;GO:0045239;GO:0016787;GO:0003724;GO:0003676;GO:0004333;GO:000552	BP:tricarboxylic acid cycle;BP:fumarate metabolic process;CC:tricarboxylic acid cycle enzyme complex;MF:hydrolase activity;MF:RNA helicase activity;MF:nucleic acid binding;MF:fumarate hydratase activity;MF:ATP binding;	K14780	DHX37, DHR1	------	------	COG1643	L:Replication, recombination and repair	EXB95734.1	putative ATP-dependent RNA helicase kurz [Morus notabilis]	sp|Q9C813|DEAHD_ARATH;	ATP-dependent RNA helicase DEAH13 OS=Arabidopsis thaliana OX=3702 GN=FAS4 PE=2 SV=1;	PF02518.29;PF04408.26;PF07717.19;PF01590.29;PF00512.28;PF00271.34;PF00270.32;PF13401.9	HATPase_c;HA2;OB_NTP_bind;GAF;HisKA;Helicase_C;DEAD;AAA_22	Histidine kinase-, DNA gyrase B-, and HSP90-like ATPase;Helicase associated domain;Oligonucleotide/oligosaccharide-binding;GAF domain;His Kinase A;Helicase conserved C-terminal domain;DEAD/DEAH box helicase;AAA domain
mnot00002041	0.229	-2.12564	8.49977039067E-47	4.30452657642E-46	yes	down	6.92	9.13	8.43	54.61	48.89	53.31	8.16	52.27	GO:0006412;GO:0022625;GO:0003735;GO:000372	BP:translation;CC:cytosolic large ribosomal subunit;MF:structural constituent of ribosome;MF:RNA binding;	K02885	RP-L19e, RPL19	map03010	Ribosome	COG2147	J:Translation, ribosomal structure and biogenesis	XP_010103417.1	60S ribosomal protein L19-3 [Morus notabilis]	sp|P49693|RL193_ARATH;	60S ribosomal protein L19-3 OS=Arabidopsis thaliana OX=3702 GN=RPL19C PE=2 SV=3;	PF01280.23	Ribosomal_L19e	Ribosomal protein L19e
mnot00002047	0.421	-1.24701	0.0045166813213	0.00695150591201	yes	down	0.67	0.59	0.75	2.44	2.23	2.31	0.67	2.32667	GO:0009873;GO:0005634;GO:0003700;GO:000367	BP:ethylene-activated signaling pathway;CC:nucleus;MF:transcription factor activity, sequence-specific DNA binding;MF:DNA binding;	K09286	EREBP	------	------	------	------	XP_010107742.1	ethylene-responsive transcription factor ERF071 [Morus notabilis]	sp|O22259|ERF71_ARATH;	Ethylene-responsive transcription factor ERF071 OS=Arabidopsis thaliana OX=3702 GN=ERF071 PE=1 SV=1;	PF00847.23	AP2	AP2 domain
mnot00002058	5.417	2.43763	2.04719394359E-106	1.84768664131E-105	yes	up	121.24	112.86	119.98	29.43	32.54	34.52	118.027	32.1633	GO:0030154;GO:0008283;GO:0005576;GO:000808	BP:cell differentiation;BP:cell proliferation;CC:extracellular region;MF:growth factor activity;	------	------	------	------	ENOG410ZAZR;ENOG41116ZZ	S:Function unknown;	EXB62120.1	Phytosulfokines 3 [Morus notabilis]	sp|Q9FS10|PSK_ASPOF;	Phytosulfokines OS=Asparagus officinalis OX=4686 GN=PSK PE=1 SV=1;	PF06404.15	PSK	Phytosulfokine precursor protein
mnot00002060	18.561	4.21423	0	0	yes	up	456.05	478.7	464.38	38.85	35.16	35.96	466.377	36.6567	GO:0031969;GO:0016021;GO:000823	CC:chloroplast membrane;CC:integral component of membrane;MF:metallopeptidase activity;	K25380	EGY	------	------	COG0750	M:Cell wall/membrane/envelope biogenesis	XP_010095739.1	probable zinc metallopeptidase EGY3, chloroplastic [Morus notabilis]	sp|Q9LMU1|EGY3_ARATH;	Probable zinc metallopeptidase EGY3, chloroplastic OS=Arabidopsis thaliana OX=3702 GN=EGY3 PE=1 SV=1;	------	------	------
mnot00002061	2.329	1.21997	0.00128455328914	0.00208003752445	yes	up	1.26	1.45	0.92	0.72	0.59	0.95	1.21	0.753333	GO:001602	CC:integral component of membrane;	------	------	------	------	------	------	EXB62123.1	hypothetical protein L484_003352 [Morus notabilis]	------	------	PF13968.9;PF04578.16	DUF4220;DUF594	Domain of unknown function;Protein of unknown function, DUF594
mnot00002064	0.036	-4.77609	0.00165589681054	0.00265551081881	yes	down	0	0	0	0.54	0.23	0.54	0	0.436667	GO:0009734;GO:0003333;GO:0006865;GO:0016020;GO:0016021;GO:0015293;GO:001517	BP:auxin-activated signaling pathway;BP:amino acid transmembrane transport;BP:amino acid transport;CC:membrane;CC:integral component of membrane;MF:symporter activity;MF:amino acid transmembrane transporter activity;	K24917	AAP	------	------	COG0814	E:Amino acid transport and metabolism	EXB62126.1	hypothetical protein L484_003355 [Morus notabilis]	sp|Q42400|AAP1_ARATH;	Amino acid permease 1 OS=Arabidopsis thaliana OX=3702 GN=AAP1 PE=1 SV=1;	PF01490.21	Aa_trans	Transmembrane amino acid transporter protein
mnot00002065	5.95	2.57299	0	0	yes	up	201.49	194.97	200.41	49.8	47.97	48.99	198.957	48.92	GO:001602	CC:integral component of membrane;	------	------	------	------	ENOG4111ZKX	S:Function unknown	XP_010095744.1	uncharacterized protein LOC21386895 [Morus notabilis]	------	------	------	------	------
mnot00002066	0.267	-1.90364	4.19357109066E-92	3.42627107932E-91	yes	down	7.94	7.08	6.67	38.2	39.84	41.65	7.23	39.8967	GO:0006096;GO:0005737;GO:0043231;GO:0030955;GO:0016301;GO:0000287;GO:0004743;GO:000552	BP:glycolytic process;CC:cytoplasm;CC:intracellular membrane-bounded organelle;MF:potassium ion binding;MF:kinase activity;MF:magnesium ion binding;MF:pyruvate kinase activity;MF:ATP binding;	K00873	PK, pyk	map00010;map00620	Glycolysis / Gluconeogenesis;Pyruvate metabolism	COG0469	G:Carbohydrate transport and metabolism	XP_010095745.1	pyruvate kinase isozyme A, chloroplastic [Morus notabilis]	sp|Q43117|KPYA_RICCO;	Pyruvate kinase isozyme A, chloroplastic OS=Ricinus communis OX=3988 PE=1 SV=1;	PF00224.24;PF02887.19	PK;PK_C	Pyruvate kinase, barrel domain;Pyruvate kinase, alpha/beta domain
mnot00002084	0.354	-1.4978	3.27025605682E-11	8.05073452877E-11	yes	down	5.19	6.96	6.38	25.23	25.4	26.29	6.17667	25.64	GO:0008202;GO:0016021;GO:0005783;GO:0005789;GO:003067	BP:steroid metabolic process;CC:integral component of membrane;CC:endoplasmic reticulum;CC:endoplasmic reticulum membrane;MF:protein binding, bridging;	------	------	------	------	ENOG4111J9X	S:Function unknown	XP_024020881.1	ergosterol biosynthetic protein 28 [Morus notabilis]	sp|O80594|ERG28_ARATH;	Ergosterol biosynthetic protein 28 OS=Arabidopsis thaliana OX=3702 GN=At1g10030 PE=2 SV=2;	PF03694.16	Erg28	Erg28 like protein
mnot00002086	0.034	-4.88831	4.82139110602E-12	1.22068363897E-11	yes	down	0.11	0.11	0.1	5.39	4.68	5.33	0.106667	5.13333	GO:0032259;GO:0006325;GO:0005634;GO:0003886;GO:0003677;GO:0008168;GO:000368	BP:methylation;BP:chromatin organization;CC:nucleus;MF:DN;MF:DNA binding;MF:methyltransferase activity;MF:chromatin binding;	K00558	DNMT1, dcm	map00270	Cysteine and methionine metabolism	COG0270	L:Replication, recombination and repair	XP_010095630.1	DNA (cytosine-5)-methyltransferase 1 [Morus notabilis]	sp|P34881|DNMT1_ARATH;	DNA;	PF12047.11	DNMT1-RFD	Cytosine specific DNA methyltransferase replication foci domain
mnot00002087	0.076	-3.72193	3.33882757046E-251	6.26619374327E-250	yes	down	1.99	2.29	2.28	41.62	42.22	42.51	2.18667	42.1167	GO:0006325;GO:0005634;GO:0003886;GO:0003682;GO:000367	BP:chromatin organization;CC:nucleus;MF:DN;MF:chromatin binding;MF:DNA binding;	K00558	DNMT1, dcm	map00270	Cysteine and methionine metabolism	COG0270	L:Replication, recombination and repair	XP_010095630.1	DNA (cytosine-5)-methyltransferase 1 [Morus notabilis]	sp|Q7Y1I7|DNM1A_ORYSJ;	DNA;	PF01426.21	BAH	BAH domain
mnot00002088	5.566	2.47666	2.09895388139E-8	4.61789152414E-8	yes	up	3.1	2.59	4.38	0.36	0.95	1.34	3.35667	0.883333	GO:0042546;GO:0071555;GO:0010411;GO:0048046;GO:0016762;GO:000455	BP:cell wall biogenesis;BP:cell wall organization;BP:xyloglucan metabolic process;CC:apoplast;MF:xylogluca;MF:hydrolase activity, hydrolyzing O-glycosyl compounds;	K08235	E2.4.1.207	------	------	ENOG410YAEJ	G:Carbohydrate transport and metabolism	XP_010095629.1	probable xyloglucan endotransglucosylase/hydrolase protein 10 [Morus notabilis]	sp|Q9ZVK1|XTH10_ARATH;	Probable xyloglucan endotransglucosylase/hydrolase protein 10 OS=Arabidopsis thaliana OX=3702 GN=XTH10 PE=2 SV=1;	PF00722.24;PF06955.15	Glyco_hydro_16;XET_C	Glycosyl hydrolases family 16;Xyloglucan endo-transglycosylase
mnot00002091	0.136	-2.88348	0.000740378674074	0.00122519614089	yes	down	1.15	0.19	0.4	5.31	8.02	7.7	0.58	7.01	GO:0009607;GO:000557	BP:response to biotic stimulus;CC:extracellular region;	K13449	PR1	map04016;map04626;map04075	MAPK signaling pathway - plant;Plant-pathogen interaction;Plant hormone signal transduction	COG2340	S:Function unknown	EXB61533.1	hypothetical protein L484_003727 [Morus notabilis]	sp|P35793|PR13_HORVU;	Pathogenesis-related protein PRB1-3 OS=Hordeum vulgare OX=4513 PE=2 SV=1;	PF00188.29	CAP	Cysteine-rich secretory protein family
mnot00002092	0.305	-1.71349	4.52244745993E-5	8.21845564129E-5	yes	down	2.59	2.74	3.02	11.08	14.73	14.85	2.78333	13.5533	GO:0009607;GO:000557	BP:response to biotic stimulus;CC:extracellular region;	K13449	PR1	map04016;map04626;map04075	MAPK signaling pathway - plant;Plant-pathogen interaction;Plant hormone signal transduction	------	------	XP_010095625.1	pathogenesis-related protein 1 [Morus notabilis]	sp|P33154|PR1_ARATH;	Pathogenesis-related protein 1 OS=Arabidopsis thaliana OX=3702 GN=At2g14610 PE=1 SV=1;	PF00188.29	CAP	Cysteine-rich secretory protein family
mnot00002096	0.305	-1.71349	4.52244745993E-5	8.21845564129E-5	yes	down	2.59	2.74	3.02	11.08	14.73	14.85	2.78333	13.5533	GO:0009607;GO:000557	BP:response to biotic stimulus;CC:extracellular region;	K13449	PR1	map04016;map04626;map04075	MAPK signaling pathway - plant;Plant-pathogen interaction;Plant hormone signal transduction	------	------	XP_010095625.1	pathogenesis-related protein 1 [Morus notabilis]	sp|P33154|PR1_ARATH;	Pathogenesis-related protein 1 OS=Arabidopsis thaliana OX=3702 GN=At2g14610 PE=1 SV=1;	PF00188.29	CAP	Cysteine-rich secretory protein family
mnot00002097	0.398	-1.32936	0.000125620214296	0.000221309383606	yes	down	2.01	3.75	2.52	11.64	9.28	10.22	2.76	10.38	GO:0009607;GO:000557	BP:response to biotic stimulus;CC:extracellular region;	K13449	PR1	map04016;map04626;map04075	MAPK signaling pathway - plant;Plant-pathogen interaction;Plant hormone signal transduction	COG2340	S:Function unknown	XP_024025185.1	basic form of pathogenesis-related protein 1-like [Morus notabilis]	sp|P11670|PRB1_TOBAC;	Basic form of pathogenesis-related protein 1 OS=Nicotiana tabacum OX=4097 PE=3 SV=1;	PF00188.29	CAP	Cysteine-rich secretory protein family
mnot00002105	2.137	1.09537	1.53197331234E-9	3.52228742712E-9	yes	up	8.95	7.22	7.18	5.44	4.75	5.4	7.78333	5.19667	GO:004459	CC:AP-5 adaptor complex;	K19025	AP5Z1, SPG48	------	------	ENOG410XQTJ	S:Function unknown	XP_024027206.1	AP-5 complex subunit zeta-1 isoform X1 [Morus notabilis]	sp|O43299|AP5Z1_HUMAN;	AP-5 complex subunit zeta-1 OS=Homo sapiens OX=9606 GN=AP5Z1 PE=1 SV=2;	PF14764.9	SPG48	AP-5 complex subunit, vesicle trafficking
mnot00002107	2.964	1.56742	0.00197464651304	0.00314559858527	yes	up	4.37	5.18	3.33	3.27	1.72	2.41	4.29333	2.46667	GO:0010960;GO:0016021;GO:004323	BP:magnesium ion homeostasis;CC:integral component of membrane;CC:intracellular membrane-bounded organelle;	K16302	CNNM	------	------	COG1253	P:Inorganic ion transport and metabolism	XP_010105303.2	DUF21 domain-containing protein At2g14520 [Morus notabilis]	sp|Q9ZQR4|Y2452_ARATH;	DUF21 domain-containing protein At2g14520 OS=Arabidopsis thaliana OX=3702 GN=CBSDUF3 PE=2 SV=2;	PF01595.23;PF00571.31	CNNM;CBS	Cyclin M transmembrane N-terminal domain;CBS domain
mnot00002109	0.257	-1.95861	1.27516710826E-5	2.40925029149E-5	yes	down	10.75	6.66	3.3	38.32	44.64	37.88	6.90333	40.28	GO:0009058;GO:0009862;GO:0009570;GO:0010285;GO:0008483;GO:003017	BP:biosynthetic process;BP:systemic acquired resistance, salicylic acid mediated signaling pathway;CC:chloroplast stroma;MF:L,L-diaminopimelate aminotransferase activity;MF:transaminase activity;MF:pyridoxal phosphate binding;	K10206	E2.6.1.83	map00300	Lysine biosynthesis	COG0436	E:Amino acid transport and metabolism	XP_010105305.1	LL-diaminopimelate aminotransferase, chloroplastic [Morus notabilis]	sp|Q93ZN9|DAPAT_ARATH;	LL-diaminopimelate aminotransferase, chloroplastic OS=Arabidopsis thaliana OX=3702 GN=DAP PE=1 SV=1;	PF00155.24;PF04864.16	Aminotran_1_2;Alliinase_C	Aminotransferase class I and II;Allinase
mnot00002113	10.212	3.35223	0.0187139999526	0.0269172816209	yes	up	0.17	0.4	0.16	0	0.08	0	0.243333	0.0266666666667	GO:0016126;GO:0016021;GO:0005783;GO:0004506;GO:005066	BP:sterol biosynthetic process;CC:integral component of membrane;CC:endoplasmic reticulum;MF:squalene monooxygenase activity;MF:flavin adenine dinucleotide binding;	K00511	SQLE, ERG1	map00909;map00100	Sesquiterpenoid and triterpenoid biosynthesis;Steroid biosynthesis	COG0654;COG0654	C:Energy production and conversion;H:Coenzyme transport and metabolism	XP_010105306.1	squalene monooxygenase [Morus notabilis]	sp|O48651|SQE1_PANGI;	Squalene monooxygenase SE1 OS=Panax ginseng OX=4054 GN=SQE1 PE=2 SV=1;	PF08491.13;PF01494.22	SE;FAD_binding_3	Squalene epoxidase;FAD binding domain
mnot00002118	0.056	-4.1496	4.49628162873E-76	3.17492877974E-75	yes	down	0.46	0.51	0.48	12.35	11.42	14.04	0.483333	12.6033	GO:0006325;GO:0005634;GO:0003886;GO:0003682;GO:000367	BP:chromatin organization;CC:nucleus;MF:DN;MF:chromatin binding;MF:DNA binding;	K00558	DNMT1, dcm	map00270	Cysteine and methionine metabolism	COG0270	L:Replication, recombination and repair	XP_010095630.1	DNA (cytosine-5)-methyltransferase 1 [Morus notabilis]	sp|O23273|DNMT4_ARATH;	DNA;	PF12047.11;PF01426.21	DNMT1-RFD;BAH	Cytosine specific DNA methyltransferase replication foci domain;BAH domain
mnot00002119	0.046	-4.455	1.34544852471E-77	9.63919203165E-77	yes	down	0.7	1.47	1.72	30.79	29.71	30.45	1.29667	30.3167	GO:0006325;GO:0005634;GO:0003886;GO:0003682;GO:000367	BP:chromatin organization;CC:nucleus;MF:DN;MF:chromatin binding;MF:DNA binding;	K00558	DNMT1, dcm	map00270	Cysteine and methionine metabolism	COG0270	L:Replication, recombination and repair	XP_010095630.1	DNA (cytosine-5)-methyltransferase 1 [Morus notabilis]	sp|B1Q3J6|DNM1B_ORYSJ;	DNA;	PF00145.20;PF01426.21	DNA_methylase;BAH	C-5 cytosine-specific DNA methylase;BAH domain
mnot00002123	0.136	-2.88348	0.000740378674074	0.00122519614089	yes	down	1.15	0.19	0.4	5.31	8.02	7.7	0.58	7.01	GO:0009607;GO:000557	BP:response to biotic stimulus;CC:extracellular region;	K13449	PR1	map04016;map04626;map04075	MAPK signaling pathway - plant;Plant-pathogen interaction;Plant hormone signal transduction	COG2340	S:Function unknown	EXB61533.1	hypothetical protein L484_003727 [Morus notabilis]	sp|P35793|PR13_HORVU;	Pathogenesis-related protein PRB1-3 OS=Hordeum vulgare OX=4513 PE=2 SV=1;	PF00188.29	CAP	Cysteine-rich secretory protein family
mnot00002130	2.223	1.15268	6.00337673383E-31	2.39073519483E-30	yes	up	26.5	26.02	27.73	17.3	17.09	19.07	26.75	17.82	GO:004459	CC:AP-5 adaptor complex;	K19025	AP5Z1, SPG48	------	------	ENOG410XQTJ	S:Function unknown	XP_024027206.1	AP-5 complex subunit zeta-1 isoform X1 [Morus notabilis]	------	------	------	------	------
mnot00002134	0.311	-1.68463	5.95936372337E-222	1.01045261077E-220	yes	down	38.41	41.21	37.42	190.91	185.2	192.5	39.0133	189.537	GO:0009058;GO:0009862;GO:0009570;GO:0010285;GO:0008483;GO:003017	BP:biosynthetic process;BP:systemic acquired resistance, salicylic acid mediated signaling pathway;CC:chloroplast stroma;MF:L,L-diaminopimelate aminotransferase activity;MF:transaminase activity;MF:pyridoxal phosphate binding;	K10206	E2.6.1.83	map00300	Lysine biosynthesis	COG0436	E:Amino acid transport and metabolism	XP_010105305.1	LL-diaminopimelate aminotransferase, chloroplastic [Morus notabilis]	sp|Q93ZN9|DAPAT_ARATH;	LL-diaminopimelate aminotransferase, chloroplastic OS=Arabidopsis thaliana OX=3702 GN=DAP PE=1 SV=1;	PF00155.24;PF04864.16	Aminotran_1_2;Alliinase_C	Aminotransferase class I and II;Allinase
mnot00002137	6.676	2.73909	1.78790638444E-298	3.96133008302E-297	yes	up	56.52	62.12	60.56	13.49	13.26	14.19	59.7333	13.6467	GO:0016126;GO:0016021;GO:0005783;GO:0004506;GO:005066	BP:sterol biosynthetic process;CC:integral component of membrane;CC:endoplasmic reticulum;MF:squalene monooxygenase activity;MF:flavin adenine dinucleotide binding;	K00511	SQLE, ERG1	map00909;map00100	Sesquiterpenoid and triterpenoid biosynthesis;Steroid biosynthesis	COG0654;COG0654	C:Energy production and conversion;H:Coenzyme transport and metabolism	XP_010105306.1	squalene monooxygenase [Morus notabilis]	sp|O48651|SQE1_PANGI;	Squalene monooxygenase SE1 OS=Panax ginseng OX=4054 GN=SQE1 PE=2 SV=1;	PF08491.13;PF01494.22;PF01266.27;PF01134.25;PF00890.27;PF13450.9;PF01946.20;PF07992.17	SE;FAD_binding_3;DAO;GIDA;FAD_binding_2;NAD_binding_8;Thi4;Pyr_redox_2	Squalene epoxidase;FAD binding domain;FAD dependent oxidoreductase;Glucose inhibited division protein A;FAD binding domain;NA;Thi4 family;Pyridine nucleotide-disulphide oxidoreductase
mnot00002138	0.02	-5.62259	8.76808924164E-81	6.44328339166E-80	yes	down	0.31	0.4	0.21	25.97	23.25	25.88	0.306667	25.0333	------	------	------	------	------	------	ENOG410YJRE	S:Function unknown	XP_010105307.1	DNA ligase 1 [Morus notabilis]	------	------	------	------	------
mnot00002140	0.042	-4.5815	4.57848137793E-19	1.42513608159E-18	yes	down	0.1	0.1	0.05	3.12	2.38	3.03	0.0833333333333	2.84333	GO:0006468;GO:0006508;GO:0005737;GO:0016021;GO:0004177;GO:0004672;GO:000552	BP:protein phosphorylation;BP:proteolysis;CC:cytoplasm;CC:integral component of membrane;MF:aminopeptidase activity;MF:protein kinase activity;MF:ATP binding;	------	------	------	------	COG4886	S:Function unknown	XP_010107637.1	receptor-like protein kinase HAIKU2 [Morus notabilis]	sp|F4I2N7|RLK7_ARATH;	Receptor-like protein kinase 7 OS=Arabidopsis thaliana OX=3702 GN=RLK7 PE=1 SV=1;	PF00069.28;PF07714.20;PF13855.9;PF12799.10;PF08263.15	Pkinase;PK_Tyr_Ser-Thr;LRR_8;LRR_4;LRRNT_2	Protein kinase domain;Protein tyrosine and serine/threonine kinase;Leucine rich repeat;Leucine Rich repeats;Leucine rich repeat N-terminal domain
mnot00002141	12.222	3.61136	0	0	yes	up	697.79	706.32	691.1	80.4	83.04	80.34	698.403	81.26	GO:0006099;GO:0006108;GO:0005737;GO:003006	BP:tricarboxylic acid cycle;BP:malate metabolic process;CC:cytoplasm;MF:L-malate dehydrogenase activity;	K00026	MDH2	map00020;map00630;map00620;map00710;map00270	Citrate cycle (TCA cycle);Glyoxylate and dicarboxylate metabolism;Pyruvate metabolism;Carbon fixation in photosynthetic organisms;Cysteine and methionine metabolism	COG0039	C:Energy production and conversion	XP_010107638.2	malate dehydrogenase, glyoxysomal isoform X1 [Morus notabilis]	sp|P19446|MDHG_CITLA;	Malate dehydrogenase, glyoxysomal OS=Citrullus lanatus OX=3654 PE=1 SV=1;	PF02866.21;PF00056.26;PF01073.22	Ldh_1_C;Ldh_1_N;3Beta_HSD	lactate/malate dehydrogenase, alpha/beta C-terminal domain;lactate/malate dehydrogenase, NAD binding domain;3-beta hydroxysteroid dehydrogenase/isomerase family
mnot00002145	0.471	-1.08654	1.25024481425E-38	5.68760372605E-38	yes	down	18.36	18.49	17.53	56.35	57.16	55.16	18.1267	56.2233	GO:0010349;GO:000486	MF:L-galactose dehydrogenase activity;MF:cysteine-type endopeptidase inhibitor activity;	K17744	GalDH	map00053;map01240	Ascorbate and aldarate metabolism;Biosynthesis of cofactors	COG0667	C:Energy production and conversion	XP_024024154.1	LOW QUALITY PROTEIN: L-galactose dehydrogenase [Morus notabilis]	sp|O81884|GALDH_ARATH;	L-galactose dehydrogenase OS=Arabidopsis thaliana OX=3702 GN=LGALDH PE=1 SV=1;	PF00248.24	Aldo_ket_red	Aldo/keto reductase family
mnot00002146	3.15	1.65558	0	0	yes	up	92.65	93.56	92.72	43.09	42.91	42.94	92.9767	42.98	GO:001602	CC:integral component of membrane;	------	------	------	------	ENOG410Z7Z7	S:Function unknown	XP_010088683.1	pentatricopeptide repeat-containing protein MRL1, chloroplastic [Morus notabilis]	sp|Q0WLC6|PP349_ARATH;	Pentatricopeptide repeat-containing protein MRL1, chloroplastic OS=Arabidopsis thaliana OX=3702 GN=MRL1 PE=1 SV=2;	PF13041.9;PF01535.23;PF13812.9;PF12854.10;PF17177.7	PPR_2;PPR;PPR_3;PPR_1;PPR_long	PPR repeat family;PPR repeat;Pentatricopeptide repeat domain;PPR repeat;Pentacotripeptide-repeat region of PRORP
mnot00002150	21.455	4.42326	0	0	yes	up	230.41	240.7	240.22	16.25	16.73	15.52	237.11	16.1667	GO:0016021;GO:001526	CC:integral component of membrane;MF:channel activity;	K09866	AQP4	------	------	COG0580	G:Carbohydrate transport and metabolism	XP_010088679.1	aquaporin AQPAn.G [Morus notabilis]	sp|A0A804KTT0|PIP12_MUSAM;	Aquaporin PIP1-2 OS=Musa acuminata subsp. malaccensis OX=214687 GN=PIP1-2 PE=2 SV=1;	PF00230.23	MIP	Major intrinsic protein
mnot00002155	0.038	-4.69931	1.9796251188E-42	9.50965210768E-42	yes	down	0.49	0.35	0.13	13.47	12.05	11.48	0.323333	12.3333	GO:0005975;GO:0005987;GO:0015031;GO:0006621;GO:0016021;GO:0005789;GO:0033926;GO:0004564;GO:0004575;GO:004692	BP:carbohydrate metabolic process;BP:sucrose catabolic process;BP:protein transport;BP:protein retention in ER lumen;CC:integral component of membrane;CC:endoplasmic reticulum membrane;MF:glycopeptide alpha-N-acetylgalactosaminidase activity;MF:beta-fructofuranosidase activity;MF:sucrose alpha-glucosidase activity;MF:ER retention sequence binding;	------	------	------	------	ENOG410XPYN	S:Function unknown	XP_010088674.1	probable alkaline/neutral invertase B [Morus notabilis]	sp|Q9SW48|INVB_ARATH;	Probable alkaline/neutral invertase B OS=Arabidopsis thaliana OX=3702 GN=INVB PE=1 SV=1;	PF12899.10;PF06202.17	Glyco_hydro_100;GDE_C	Alkaline and neutral invertase;Amylo-alpha-1,6-glucosidase
mnot00002160	0.263	-1.92855	1.12407408947E-72	7.64953796468E-72	yes	down	1.52	1.44	1.65	8.43	8.37	8.75	1.53667	8.51667	GO:0042254;GO:000573	BP:ribosome biogenesis;CC:nucleolus;	------	------	------	------	ENOG4111TH4	S:Function unknown	XP_024028768.1	uncharacterized protein LOC21386765 isoform X1 [Morus notabilis]	------	------	PF10441.12	Urb2	Urb2/Npa2 family
mnot00002161	15.085	3.91503	3.34265834728E-38	1.5056119704E-37	yes	up	130.13	135.89	132.54	12.88	12.99	13.89	132.853	13.2533	GO:001602	CC:integral component of membrane;	------	------	------	------	------	------	EXB36836.1	hypothetical protein L484_003221 [Morus notabilis]	------	------	------	------	------
mnot00002162	6.091	2.60672	1.97600953804E-17	5.8956905528E-17	yes	up	36.58	47.7	31.67	7.94	10.49	9.97	38.65	9.46667	GO:001602	CC:integral component of membrane;	------	------	------	------	ENOG410YU5M	S:Function unknown	XP_010088668.1	uncharacterized protein LOC21386763 [Morus notabilis]	------	------	------	------	------
mnot00002164	2.72	1.44359	0	0	yes	up	411.11	423.31	412.06	218.39	222.73	225.94	415.493	222.353	GO:0006096;GO:0016021;GO:000480	BP:glycolytic process;CC:integral component of membrane;MF:triose-phosphate isomerase activity;	K01803	TPI, tpiA	map00010;map00051;map00710;map00562	Glycolysis / Gluconeogenesis;Fructose and mannose metabolism;Carbon fixation in photosynthetic organisms;Inositol phosphate metabolism	COG0149	G:Carbohydrate transport and metabolism	XP_010090286.1	triosephosphate isomerase, chloroplastic [Morus notabilis]	sp|Q9M4S8|TPIC_FRAAN;	Triosephosphate isomerase, chloroplastic OS=Fragaria ananassa OX=3747 GN=TPI PE=2 SV=1;	PF00121.21	TIM	Triosephosphate isomerase
mnot00002165	2.252	1.17101	3.76717355835E-25	1.34117544035E-24	yes	up	19.6	21.43	19.33	13.3	13.13	12.72	20.12	13.05	GO:0055072;GO:0005634;GO:0003700;GO:0046983;GO:000367	BP:iron ion homeostasis;CC:nucleus;MF:transcription factor activity, sequence-specific DNA binding;MF:protein dimerization activity;MF:DNA binding;	------	------	------	------	ENOG4111V2W	K:Transcription	XP_010090287.1	transcription factor bHLH121 [Morus notabilis]	sp|Q9LT23|BH121_ARATH;	Transcription factor bHLH121 OS=Arabidopsis thaliana OX=3702 GN=BHLH121 PE=1 SV=1;	PF00010.29;PF12325.11	HLH;TMF_TATA_bd	Helix-loop-helix DNA-binding domain;TATA element modulatory factor 1 TATA binding
mnot00002168	6.772	2.7595	0	0	yes	up	744.69	765.29	726.43	160.85	159.71	161.85	745.47	160.803	------	------	------	------	------	------	ENOG410YNJG	S:Function unknown	XP_010090290.1	proline-rich protein 4 [Morus notabilis]	sp|Q9T0I5|PRP4_ARATH;	Proline-rich protein 4 OS=Arabidopsis thaliana OX=3702 GN=PRP4 PE=2 SV=1;	PF01190.20	Pollen_Ole_e_1	Pollen protein Ole e 1 like
mnot00002169	0.301	-1.73133	9.48623248284E-126	9.88002983781E-125	yes	down	3.94	4.07	4.28	19.34	19.79	20.39	4.09667	19.84	GO:001705	MF:structural constituent of nuclear pore;	K14311	NUP188	map03013	Nucleocytoplasmic transport	ENOG410Z045	S:Function unknown	XP_024017374.1	nucleoporin NUP188 homolog [Morus notabilis]	------	------	------	------	------
mnot00002170	0.28	-1.83717	0	0	yes	down	352.42	342.26	353.44	1808.78	1947.65	1788.32	349.373	1848.25	GO:0000413;GO:0006457;GO:0005737;GO:0016018;GO:000375	BP:protein peptidyl-prolyl isomerization;BP:protein folding;CC:cytoplasm;MF:cyclosporin A binding;MF:peptidyl-prolyl cis-trans isomerase activity;	K01802	E5.2.1.8	------	------	COG0652	O:Posttranslational modification, protein turnover, chaperones	XP_010090292.1	peptidyl-prolyl cis-trans isomerase [Morus notabilis]	sp|Q39613|CYPH_CATRO;	Peptidyl-prolyl cis-trans isomerase OS=Catharanthus roseus OX=4058 GN=PCKR1 PE=1 SV=1;	PF00160.24	Pro_isomerase	Cyclophilin type peptidyl-prolyl cis-trans isomerase/CLD
mnot00002176	0.221	-2.18	1.14521903897E-45	5.72400210524E-45	yes	down	2.46	2.27	2.25	15.92	17.46	15.63	2.32667	16.3367	GO:0009699;GO:000374	BP:phenylpropanoid biosynthetic process;MF:translation initiation factor activity;	K01426	E3.5.1.4, amiE	map00360;map00330;map00380	Phenylalanine metabolism;Arginine and proline metabolism;Tryptophan metabolism	COG0154	J:Translation, ribosomal structure and biogenesis	XP_010090297.1	probable amidase At4g34880 [Morus notabilis]	sp|A0A1P8B760|AMI4G_ARATH;	Probable amidase At4g34880 OS=Arabidopsis thaliana OX=3702 GN=At4g34880 PE=2 SV=1;	PF01425.24	Amidase	Amidase
mnot00002178	2.199	1.13688	1.8859043744E-51	1.0155236973E-50	yes	up	38.85	36.91	37.36	24.8	24.29	25.98	37.7067	25.0233	------	------	K01426	E3.5.1.4, amiE	map00360;map00330;map00380	Phenylalanine metabolism;Arginine and proline metabolism;Tryptophan metabolism	COG0154	J:Translation, ribosomal structure and biogenesis	EXB39269.1	Putative amidase [Morus notabilis]	sp|A0A1P8B760|AMI4G_ARATH;	Probable amidase At4g34880 OS=Arabidopsis thaliana OX=3702 GN=At4g34880 PE=2 SV=1;	PF01425.24	Amidase	Amidase
mnot00002184	0.345	-1.53424	8.40432922721E-191	1.24716336741E-189	yes	down	12.55	13.36	12.7	54.18	52.84	55.86	12.87	54.2933	GO:0045036;GO:0016021;GO:0009707;GO:0003924;GO:0046872;GO:000552	BP:protein targeting to chloroplast;CC:integral component of membrane;CC:chloroplast outer membrane;MF:GTPase activity;MF:metal ion binding;MF:GTP binding;	------	------	------	------	ENOG410XR0M	S:Function unknown	XP_010090304.1	translocase of chloroplast 120, chloroplastic [Morus notabilis]	sp|Q9LUS2|TC120_ARATH;	Translocase of chloroplast 120, chloroplastic OS=Arabidopsis thaliana OX=3702 GN=TOC120 PE=1 SV=1;	PF11886.11;PF04548.19;PF01926.26;PF00735.21;PF03193.19	TOC159_MAD;AIG1;MMR_HSR1;Septin;RsgA_GTPase	Translocase of chloroplast 159/132, membrane anchor domain;AIG1 family;50S ribosome-binding GTPase;Septin;RsgA GTPase
mnot00002188	5.615	2.48938	0	0	yes	up	300.85	298.06	308.87	77.35	80.36	79.07	302.593	78.9267	GO:0006629;GO:000808	BP:lipid metabolic process;MF:phosphoric diester hydrolase activity;	------	------	------	------	ENOG410Z30Q	O:Posttranslational modification, protein turnover, chaperones	XP_010090308.1	PI-PLC X-box domain-containing protein DDB_G0293730 [Morus notabilis]	sp|P34024|PLC_LISMO;	1-phosphatidylinositol phosphodiesterase OS=Listeria monocytogenes serovar 1/2a;	PF00388.22	PI-PLC-X	Phosphatidylinositol-specific phospholipase C, X domain
mnot00002189	2.298	1.2006	8.74362954715E-68	5.6566171146E-67	yes	up	50.84	52.08	51.05	32.97	33.53	31.51	51.3233	32.67	GO:000817	MF:RNA methyltransferase activity;	K11393	METTL16, METT10D	------	------	COG3129	S:Function unknown	XP_024017386.1	U6 small nuclear RNA (adenine-(43)-N(6))-methyltransferase isoform X1 [Morus notabilis]	sp|Q6DC64|MET16_DANRE;	RNA N6-adenosine-methyltransferase mettl16 OS=Danio rerio OX=7955 GN=mettl16 PE=2 SV=1;	PF05971.15	Methyltransf_10	RNA methyltransferase
mnot00002194	0.101	-3.31358	0	0	yes	down	17.99	21.98	17.79	307.07	343.41	313.43	19.2533	321.303	GO:0008270;GO:000367	MF:zinc ion binding;MF:nucleic acid binding;	------	------	------	------	COG1278	K:Transcription	XP_010090314.1	glycine-rich protein 2 [Morus notabilis]	sp|P27484|GRP2_NICSY;	Glycine-rich protein 2 OS=Nicotiana sylvestris OX=4096 GN=GRP-2 PE=2 SV=1;	PF00313.25;PF00098.26;PF13917.9;PF08206.14	CSD;zf-CCHC;zf-CCHC_3;OB_RNB	'Cold-shock' DNA-binding domain;Zinc knuckle;Zinc knuckle;Ribonuclease B OB domain
mnot00002195	0.1	-3.3227	6.07878797328E-240	1.093667652E-238	yes	down	4.71	4.34	4.61	65.64	67.84	65.83	4.55333	66.4367	GO:0009734;GO:0003333;GO:0006865;GO:0016020;GO:0016021;GO:0015293;GO:001517	BP:auxin-activated signaling pathway;BP:amino acid transmembrane transport;BP:amino acid transport;CC:membrane;CC:integral component of membrane;MF:symporter activity;MF:amino acid transmembrane transporter activity;	K13946	AUX1, LAX	map04075	Plant hormone signal transduction	COG0814	E:Amino acid transport and metabolism	XP_010090315.1	auxin transporter-like protein 2 [Morus notabilis]	sp|Q8L883|LAX5_MEDTR;	Auxin transporter-like protein 5 OS=Medicago truncatula OX=3880 GN=LAX5 PE=2 SV=1;	PF01490.21	Aa_trans	Transmembrane amino acid transporter protein
mnot00002197	3.482	1.79979	1.7622022218E-47	9.02698344446E-47	yes	up	27.13	24.21	25.99	9.33	11.81	11.3	25.7767	10.8133	GO:0016021;GO:000557	CC:integral component of membrane;CC:extracellular region;	------	------	------	------	ENOG4111GDH	S:Function unknown	EXB39287.1	hypothetical protein L484_024982 [Morus notabilis]	sp|A0A1P8B554|THLP1_ARATH;	Thaumatin-like protein 1 OS=Arabidopsis thaliana OX=3702 GN=TLP1 PE=2 SV=1;	PF00314.20	Thaumatin	Thaumatin family
mnot00002199	0.027	-5.22559	7.21698542066E-195	1.09472862051E-193	yes	down	1.73	2.3	2.45	122.06	122.38	121.91	2.16	122.117	GO:0016021;GO:000557	CC:integral component of membrane;CC:extracellular region;	------	------	------	------	ENOG410YD5Y	S:Function unknown	XP_010090318.1	thaumatin-like protein 1 [Morus notabilis]	sp|A0A1P8B554|THLP1_ARATH;	Thaumatin-like protein 1 OS=Arabidopsis thaliana OX=3702 GN=TLP1 PE=2 SV=1;	PF00314.20	Thaumatin	Thaumatin family
mnot00002201	0.174	-2.52469	1.04917443906E-52	5.75977811498E-52	yes	down	2.12	2.46	2.92	17.78	18.15	20.02	2.5	18.65	GO:0045493;GO:0000272;GO:003117	BP:xylan catabolic process;BP:polysaccharide catabolic process;MF:endo-1,4-beta-xylanase activity;	------	------	------	------	COG3693	G:Carbohydrate transport and metabolism	EXB39290.1	Endo-1,4-beta-xylanase A [Morus notabilis]	sp|A0A1P8B8F8|XYN5_ARATH;	Endo-1,4-beta-xylanase 5 OS=Arabidopsis thaliana OX=3702 GN=XYN5 PE=3 SV=1;	PF00331.23	Glyco_hydro_10	Glycosyl hydrolase family 10
mnot00002203	0.034	-4.89731	6.22117069989E-172	8.42233880538E-171	yes	down	0.79	1.45	1.14	46.31	45.88	43.08	1.12667	45.09	GO:0016021;GO:001602	CC:integral component of membrane;CC:membrane;	------	------	------	------	ENOG410Y7MY	S:Function unknown	XP_024017338.1	protein NUCLEAR FUSION DEFECTIVE 4 [Morus notabilis]	sp|F4I9E1|NFD4_ARATH;	Protein NUCLEAR FUSION DEFECTIVE 4 OS=Arabidopsis thaliana OX=3702 GN=NFD4 PE=3 SV=1;	PF06813.16	Nodulin-like	Nodulin-like
mnot00002209	0.209	-2.26159	0.00782488477861	0.0117364075309	yes	down	0.04	0.09	0.13	0.48	0.51	0.83	0.0866666666667	0.606667	------	------	------	------	------	------	ENOG410Z7Z7	S:Function unknown	EXB39298.1	hypothetical protein L484_024993 [Morus notabilis]	sp|Q3E6Q1|PPR32_ARATH;	Pentatricopeptide repeat-containing protein At1g11290, chloroplastic OS=Arabidopsis thaliana OX=3702 GN=PCMP-H40 PE=2 SV=1;	PF01535.23;PF13041.9;PF12854.10;PF20431.1	PPR;PPR_2;PPR_1;E_motif	PPR repeat;PPR repeat family;PPR repeat;E motif
mnot00002214	2.042	1.03013	2.30448374457E-96	1.93825713191E-95	yes	up	124.99	124.25	125.91	90.67	90.03	81.75	125.05	87.4833	GO:0009723;GO:0090378;GO:0042542;GO:0000302;GO:0042744;GO:0034599;GO:0016021;GO:0005777;GO:0046861;GO:0009507;GO:0020037;GO:0016688;GO:0046872;GO:000460	BP:response to ethylene;BP:seed trichome elongation;BP:response to hydrogen peroxide;BP:response to reactive oxygen species;BP:hydrogen peroxide catabolic process;BP:cellular response to oxidative stress;CC:integral component of membrane;CC:peroxisome;CC:glyoxysomal membrane;CC:chloroplast;MF:heme binding;MF:L-ascorbate peroxidase activity;MF:metal ion binding;MF:peroxidase activity;	K00434	E1.11.1.11	map00480;map00053	Glutathione metabolism;Ascorbate and aldarate metabolism	COG0376	P:Inorganic ion transport and metabolism	XP_010090333.1	L-ascorbate peroxidase 3 [Morus notabilis]	sp|Q42564|APX3_ARATH;	L-ascorbate peroxidase 3 OS=Arabidopsis thaliana OX=3702 GN=APX3 PE=1 SV=1;	PF00141.26	peroxidase	Peroxidase
mnot00002217	0.136	-2.87377	0.000251815228961	0.000433381185651	yes	down	0.03	0.1	0.03	0.47	0.51	0.68	0.0533333333333	0.553333	GO:0005975;GO:0005773;GO:0004565;GO:003024	BP:carbohydrate metabolic process;CC:vacuole;MF:beta-galactosidase activity;MF:carbohydrate binding;	------	------	------	------	COG1874	G:Carbohydrate transport and metabolism	XP_024017347.1	beta-galactosidase 11 [Morus notabilis]	sp|Q9SCV1|BGA11_ARATH;	Beta-galactosidase 11 OS=Arabidopsis thaliana OX=3702 GN=BGAL11 PE=2 SV=1;	PF01301.22;PF17834.4;PF02140.21;PF02449.18;PF13364.9	Glyco_hydro_35;GHD;Gal_Lectin;Glyco_hydro_42;BetaGal_dom4_5	Glycosyl hydrolases family 35;Beta-sandwich domain in beta galactosidase;Galactose binding lectin domain;Beta-galactosidase;Beta-galactosidase jelly roll domain
mnot00002219	15.993	3.99938	4.51725499352E-46	2.26965386721E-45	yes	up	58.85	57.56	53.72	3.51	6.07	6.19	56.71	5.25667	GO:0000209;GO:0006511;GO:0005634;GO:0016740;GO:0061631;GO:000552	BP:protein polyubiquitination;BP:ubiquitin-dependent protein catabolic process;CC:nucleus;MF:transferase activity;MF:ubiquitin conjugating enzyme activity;MF:ATP binding;	K06689	UBE2D, UBC4, UBC5	map04120;map04141	Ubiquitin mediated proteolysis;Protein processing in endoplasmic reticulum	COG5078	O:Posttranslational modification, protein turnover, chaperones	XP_024017366.1	ubiquitin-conjugating enzyme E2 10 [Morus notabilis]	sp|P35133|UBC10_ARATH;	Ubiquitin-conjugating enzyme E2 10 OS=Arabidopsis thaliana OX=3702 GN=UBC10 PE=1 SV=1;	PF00179.29	UQ_con	Ubiquitin-conjugating enzyme
mnot00002223	4.387	2.13314	1.49290388994E-260	2.89550751421E-259	yes	up	153.11	144.75	140.08	46.38	50.6	49.02	145.98	48.6667	GO:0006952;GO:001602	BP:defense response;CC:integral component of membrane;	------	------	------	------	ENOG4111JKW	S:Function unknown	XP_010090342.1	uncharacterized protein LOC21407725 [Morus notabilis]	sp|M1C5M7|RPH1_SOLTU;	Protein RESISTANCE TO PHYTOPHTHORA 1, chloroplastic OS=Solanum tuberosum OX=4113 GN=RPH1 PE=2 SV=1;	------	------	------
mnot00002225	0.377	-1.40909	3.20504256767E-22	1.07487964038E-21	yes	down	5.06	4.54	5.31	21.28	20.14	19.16	4.97	20.1933	GO:0000178;GO:000372	CC:exosom;MF:RNA binding;	K03679	RRP4, EXOSC2	map03018	RNA degradation	COG1097	J:Translation, ribosomal structure and biogenesis	XP_010090344.1	exosome complex component RRP4 homolog [Morus notabilis]	sp|Q9ZVT7|RRP4_ARATH;	Exosome complex component RRP4 homolog OS=Arabidopsis thaliana OX=3702 GN=RRP4 PE=1 SV=1;	PF15985.8;PF14382.9	KH_6;ECR1_N	KH domain;Exosome complex exonuclease RRP4 N-terminal region
mnot00002229	2.316	1.21175	1.78903494482E-51	9.64174998553E-51	yes	up	30.63	31.03	32.05	19.77	19.12	20.82	31.2367	19.9033	GO:0006402;GO:0032451;GO:000372	BP:mRNA catabolic process;MF:demethylase activity;MF:mRNA binding;	K10767	ALKBH5	------	------	ENOG410YEYR	S:Function unknown	EXB39318.1	hypothetical protein L484_025013 [Morus notabilis]	sp|Q9ZT92|AK10B_ARATH;	RNA demethylase ALKBH10B OS=Arabidopsis thaliana OX=3702 GN=ALKBH10B PE=1 SV=1;	------	------	------
mnot00002232	3.859	1.94827	0	0	yes	up	151.29	151.48	149.42	57.93	57.65	58.1	150.73	57.8933	GO:0006996;GO:0016021;GO:0004842;GO:0016788;GO:0046872;GO:001687	BP:organelle organization;CC:integral component of membrane;MF:ubiquitin-protein transferase activity;MF:hydrolase activity, acting on ester bonds;MF:metal ion binding;MF:ligase activity;	K15688	MUL1	------	------	ENOG410YF4M	O:Posttranslational modification, protein turnover, chaperones	EXB39322.1	GDSL esterase/lipase [Morus notabilis]	sp|Q8L7N4|SP1_ARATH;	E3 ubiquitin-protein ligase SP1 OS=Arabidopsis thaliana OX=3702 GN=SP1 PE=1 SV=1;	PF00657.25;PF12483.11;PF13920.9;PF14447.9	Lipase_GDSL;GIDE;zf-C3HC4_3;Prok-RING_4	GDSL-like Lipase/Acylhydrolase;E3 Ubiquitin ligase;Zinc finger, C3HC4 type;Prokaryotic RING finger family 4
mnot00002233	0.142	-2.81811	4.92838940378E-185	7.0935457411E-184	yes	down	10.63	9.99	10.28	78.32	79.13	82.7	10.3	80.05	GO:0070125;GO:0006414;GO:0005739;GO:0003924;GO:0003746;GO:000552	BP:mitochondrial translational elongation;BP:translational elongation;CC:mitochondrion;MF:GTPase activity;MF:translation elongation factor activity;MF:GTP binding;	K02358	tuf, TUFM	map04626	Plant-pathogen interaction	COG0050	J:Translation, ribosomal structure and biogenesis	XP_024017421.1	elongation factor Tu, mitochondrial isoform X2 [Morus notabilis]	sp|Q9ZT91|EFTM_ARATH;	Elongation factor Tu, mitochondrial OS=Arabidopsis thaliana OX=3702 GN=TUFA PE=1 SV=1;	PF00009.30;PF03143.20;PF01138.24;PF03144.28;PF01926.26	GTP_EFTU;GTP_EFTU_D3;RNase_PH;GTP_EFTU_D2;MMR_HSR1	Elongation factor Tu GTP binding domain;Elongation factor Tu C-terminal domain;3' exoribonuclease family, domain 1;Elongation factor Tu domain 2;50S ribosome-binding GTPase
mnot00002234	5.452	2.44684	0	0	yes	up	239.49	237.8	240.23	63.45	62.96	66.93	239.173	64.4467	------	------	------	------	------	------	ENOG410YCTR	S:Function unknown	XP_024017368.1	uncharacterized protein LOC21407738 [Morus notabilis]	------	------	------	------	------
mnot00002240	0.11	-3.18042	1.0645417831E-101	9.33510002466E-101	yes	down	2.76	4	3.72	45.85	48.13	45.67	3.49333	46.55	GO:0071482;GO:0048366;GO:0009965;GO:0009658;GO:0010239;GO:0009537;GO:0009509;GO:0009501;GO:0009513;GO:000950	BP:cellular response to light stimulus;BP:leaf development;BP:leaf morphogenesis;BP:chloroplast organization;BP:chloroplast mRNA processing;CC:proplastid;CC:chromoplast;CC:amyloplast;CC:etioplast;CC:chloroplast;	------	------	------	------	ENOG4111FTZ	S:Function unknown	XP_010090365.1	protein PALE CRESS, chloroplastic [Morus notabilis]	sp|Q39089|PAC_ARATH;	Protein PALE CRESS, chloroplastic OS=Arabidopsis thaliana OX=3702 GN=PAC PE=2 SV=1;	------	------	------
mnot00002242	3.326	1.7337	1.22951116941E-104	1.09370503327E-103	yes	up	23.89	25.64	26.65	9.96	11.87	11.54	25.3933	11.1233	GO:0019252;GO:0016021;GO:0019156;GO:000522	BP:starch biosynthetic process;CC:integral component of membrane;MF:isoamylase activity;MF:calcium activated cation channel activity;	K01214	ISA, treX	map00500	Starch and sucrose metabolism	COG1523	G:Carbohydrate transport and metabolism	XP_010090367.2	isoamylase 2, chloroplastic isoform X2 [Morus notabilis]	sp|Q8L735|ISOA2_ARATH;	Isoamylase 2, chloroplastic OS=Arabidopsis thaliana OX=3702 GN=ISA2 PE=1 SV=2;	PF02922.21;PF00128.27	CBM_48;Alpha-amylase	Carbohydrate-binding module 48;Alpha amylase, catalytic domain
mnot00002245	15.374	3.94245	1.59071294536E-5	2.98803041047E-5	yes	up	1.58	1.34	1.49	0.11	0.31	0	1.47	0.14	------	------	------	------	------	------	ENOG410YC43	S:Function unknown	XP_010090370.1	EID1-like F-box protein 3 [Morus notabilis]	sp|Q93ZT5|EDL3_ARATH;	EID1-like F-box protein 3 OS=Arabidopsis thaliana OX=3702 GN=EDL3 PE=2 SV=1;	------	------	------
mnot00002251	3.644	1.86567	0.0219014108907	0.0312576387595	yes	up	0.89	0.72	0.7	0.24	0.1	0.52	0.77	0.286667	GO:001674	MF:transferase activity;	K10760	IPT	map00908	Zeatin biosynthesis	COG0324	J:Translation, ribosomal structure and biogenesis	XP_010090377.1	adenylate isopentenyltransferase 5, chloroplastic [Morus notabilis]	sp|Q94ID2|IPT5_ARATH;	Adenylate isopentenyltransferase 5, chloroplastic OS=Arabidopsis thaliana OX=3702 GN=IPT5 PE=1 SV=2;	PF01715.20;PF01745.19;PF13671.9	IPPT;IPT;AAA_33	IPP transferase;Isopentenyl transferase;AAA domain
mnot00002252	0.425	-1.23429	1.15429002844E-10	2.77979293175E-10	yes	down	4.82	5.05	3.42	14.12	13.32	15.39	4.43	14.2767	GO:001602	CC:integral component of membrane;	------	------	------	------	COG0398	S:Function unknown	XP_024017395.1	uncharacterized protein LOC21407761 [Morus notabilis]	sp|Q55909|Y305_SYNY3;	TVP38/TMEM64 family membrane protein slr0305 OS=Synechocystis sp.;	PF09335.14	SNARE_assoc	SNARE associated Golgi protein
mnot00002254	2.24	1.16378	1.17894018533E-108	1.08190086135E-107	yes	up	161.08	159.59	160.43	111.51	107.39	105.89	160.367	108.263	GO:000367	MF:nucleic acid binding;	------	------	------	------	ENOG4112CT4	S:Function unknown	XP_010090381.1	uncharacterized protein LOC21407764 [Morus notabilis]	------	------	PF13902.9;PF01424.25	R3H-assoc;R3H	R3H-associated N-terminal domain;R3H domain
mnot00002255	0.439	-1.18683	7.30881390976E-7	1.48369697428E-6	yes	down	2.63	3.05	2.91	8.72	9.78	10.14	2.86333	9.54667	GO:0009058;GO:0003824;GO:001685	BP:biosynthetic process;MF:catalytic activity;MF:isomerase activity;	------	------	------	------	------	------	XP_024017362.1	uncharacterized protein LOC112090399 isoform X2 [Morus notabilis]	sp|Q9KG32|Y283_ALKHC;	Uncharacterized isomerase BH0283 OS=Alkalihalobacillus halodurans;	PF02567.19	PhzC-PhzF	Phenazine biosynthesis-like protein
mnot00002256	0.186	-2.4248	1.79408783919E-14	4.92108088632E-14	yes	down	0.69	1.19	1.39	9.66	8.42	7.54	1.09	8.54	GO:0009058;GO:0003824;GO:001685	BP:biosynthetic process;MF:catalytic activity;MF:isomerase activity;	------	------	------	------	COG0384	S:Function unknown	XP_024017373.1	uncharacterized protein LOC21407765 [Morus notabilis]	sp|Q9KG32|Y283_ALKHC;	Uncharacterized isomerase BH0283 OS=Alkalihalobacillus halodurans;	PF02567.19	PhzC-PhzF	Phenazine biosynthesis-like protein
mnot00002258	6.842	2.77433	3.53680790667E-137	3.92949006137E-136	yes	up	37.5	45.8	41.2	10.17	8.79	8.08	41.5	9.01333	------	------	------	------	------	------	ENOG4111MD6	S:Function unknown	XP_010090384.1	F-box protein At2g27310 isoform X1 [Morus notabilis]	sp|Q9XIN8|FB119_ARATH;	F-box protein At2g27310 OS=Arabidopsis thaliana OX=3702 GN=At2g27310 PE=2 SV=1;	------	------	------
mnot00002261	9.306	3.21818	7.92948533542E-11	1.92217472174E-10	yes	up	2.1	2.38	1.38	0.15	0.62	0.15	1.95333	0.306667	GO:0016021;GO:001641	CC:integral component of membrane;MF:O-acetyltransferase activity;	------	------	------	------	ENOG410YIU5	S:Function unknown	XP_010090387.1	protein trichome birefringence-like 10 [Morus notabilis]	sp|Q5BPJ0|TBL11_ARATH;	Protein trichome birefringence-like 11 OS=Arabidopsis thaliana OX=3702 GN=TBL11 PE=2 SV=1;	PF13839.9;PF14416.9	PC-Esterase;PMR5N	GDSL/SGNH-like Acyl-Esterase family found in Pmr5 and Cas1p;PMR5 N terminal Domain
mnot00002267	0.055	-4.19519	4.89687144454E-7	1.00547903103E-6	yes	down	0	0.03	0.09	0.91	0.88	1.22	0.04	1.00333	GO:0005634;GO:0046983;GO:000367	CC:nucleus;MF:protein dimerization activity;MF:DNA binding;	------	------	------	------	ENOG4111SJN	K:Transcription	XP_024017340.1	basic helix-loop-helix protein A isoform X1 [Morus notabilis]	sp|A0A2R6QE26|BHL42_ACTCC;	Transcription factor BHLH42 OS=Actinidia chinensis var. chinensis OX=1590841 GN=BHLH42 PE=1 SV=1;	PF14215.9;PF00010.29	bHLH-MYC_N;HLH	bHLH-MYC and R2R3-MYB transcription factors N-terminal;Helix-loop-helix DNA-binding domain
mnot00002269	0.162	-2.62321	1.16273466072E-19	3.67055237633E-19	yes	down	0.74	1.29	1.49	10.45	11.4	9.8	1.17333	10.55	GO:0007096;GO:000563	BP:regulation of exit from mitosis;CC:nucleus;	------	------	------	------	ENOG410YD6E	S:Function unknown	XP_010090394.1	uncharacterized protein LOC21407777 isoform X1 [Morus notabilis]	------	------	------	------	------
mnot00002273	3.275	1.71143	4.29804360211E-14	1.16589837998E-13	yes	up	11.51	10.58	12.61	6.13	4.55	4.86	11.5667	5.18	------	------	------	------	------	------	ENOG41115QF;ENOG4110553	S:Function unknown;	XP_010090398.1	protein FANTASTIC FOUR 2 [Morus notabilis]	sp|Q8GXU9|FAF2_ARATH;	Protein FANTASTIC FOUR 2 OS=Arabidopsis thaliana OX=3702 GN=FAF2 PE=2 SV=1;	PF11250.11	FAF	Fantastic Four meristem regulator
mnot00002274	4.253	2.08854	0	0	yes	up	151.54	154.63	156.28	52.59	52.69	53.16	154.15	52.8133	GO:0010027;GO:0031969;GO:0016021;GO:000552	BP:thylakoid membrane organization;CC:chloroplast membrane;CC:integral component of membrane;MF:GTP binding;	------	------	------	------	COG0699	S:Function unknown	XP_010090399.1	probable transmembrane GTPase FZO-like, chloroplastic [Morus notabilis]	sp|Q1KPV0|FZL_ARATH;	Probable transmembrane GTPase FZO-like, chloroplastic OS=Arabidopsis thaliana OX=3702 GN=FZL PE=1 SV=1;	PF00350.26;PF01926.26;PF00009.30;PF02581.20	Dynamin_N;MMR_HSR1;GTP_EFTU;TMP-TENI	Dynamin family;50S ribosome-binding GTPase;Elongation factor Tu GTP binding domain;Thiamine monophosphate synthase
mnot00002277	0.32	-1.64544	3.61361735009E-76	2.55637387039E-75	yes	down	16.37	15.85	17.18	76.82	75.83	73.97	16.4667	75.54	------	------	------	------	------	------	ENOG410YABV	S:Function unknown	XP_010090402.1	uncharacterized protein LOC21407785 [Morus notabilis]	------	------	------	------	------
mnot00002278	3.357	1.74716	0	0	yes	up	747.85	761.96	741.19	325.14	327.55	326.39	750.333	326.36	------	------	------	------	------	------	ENOG410ZXC4	S:Function unknown	XP_010090403.1	chloroplast stem-loop binding protein of 41 kDa a, chloroplastic [Morus notabilis]	sp|Q9LYA9|CP41A_ARATH;	Chloroplast stem-loop binding protein of 41 kDa a, chloroplastic OS=Arabidopsis thaliana OX=3702 GN=CSP41A PE=1 SV=1;	PF01370.24;PF13460.9	Epimerase;NAD_binding_10	NAD dependent epimerase/dehydratase family;NA
mnot00002279	0.363	-1.4604	8.62744377621E-43	4.17374668203E-42	yes	down	6.95	7.66	7.62	31.99	26.69	30.56	7.41	29.7467	GO:0005634;GO:000509	CC:nucleus;MF:GTPase activator activity;	K14319	RANGAP1	map03013	Nucleocytoplasmic transport	COG5238	U:Intracellular trafficking, secretion, and vesicular transport	EXB39374.1	RAN GTPase-activating protein 1 [Morus notabilis]	sp|Q9M651|RAGP2_ARATH;	RAN GTPase-activating protein 2 OS=Arabidopsis thaliana OX=3702 GN=RANGAP2 PE=1 SV=2;	PF13943.9;PF13516.9	WPP;LRR_6	WPP domain;Leucine Rich repeat
mnot00002281	0.014	-6.17855	7.92294405998E-68	5.12741440636E-67	yes	down	0.11	0.21	0.32	22.38	21.43	23.72	0.213333	22.51	------	------	------	------	------	------	ENOG410XRDX;ENOG410XRTN	S:Function unknown;	XP_024017337.1	ARM REPEAT PROTEIN INTERACTING WITH ABF2 [Morus notabilis]	sp|B9DHT4|ARIA_ARATH;	ARM REPEAT PROTEIN INTERACTING WITH ABF2 OS=Arabidopsis thaliana OX=3702 GN=ARIA PE=1 SV=2;	PF00514.26;PF00651.34;PF13646.9;PF09759.12;PF13513.9;PF01602.23	Arm;BTB;HEAT_2;Atx10homo_assoc;HEAT_EZ;Adaptin_N	Armadillo/beta-catenin-like repeat;BTB/POZ domain;HEAT repeats;Spinocerebellar ataxia type 10 protein domain;HEAT-like repeat;Adaptin N terminal region
mnot00002285	0.402	-1.31612	2.56233019443E-36	1.11885690949E-35	yes	down	14.95	15	14.26	53.18	53.45	54.42	14.7367	53.6833	GO:0006631;GO:0009813;GO:0009570;GO:0045430;GO:0005504;GO:001687	BP:fatty acid metabolic process;BP:flavonoid biosynthetic process;CC:chloroplast stroma;MF:chalcone isomerase activity;MF:fatty acid binding;MF:intramolecular lyase activity;	------	------	------	------	ENOG410Y0PD	S:Function unknown	XP_010090408.1	fatty-acid-binding protein 1 [Morus notabilis]	sp|Q9M1X2|FAP1_ARATH;	Fatty-acid-binding protein 1 OS=Arabidopsis thaliana OX=3702 GN=FAP1 PE=1 SV=1;	PF16035.8;PF16036.8;PF02431.18	Chalcone_2;Chalcone_3;Chalcone	Chalcone isomerase like;Chalcone isomerase-like;Chalcone-flavanone isomerase
mnot00002291	0.313	-1.67579	2.23657660969E-12	5.72773057382E-12	yes	down	3.27	3.9	3.56	16.85	16.62	16.85	3.57667	16.7733	GO:001602	CC:integral component of membrane;	------	------	------	------	ENOG410XW0Q	S:Function unknown	XP_010090412.1	uncharacterized protein LOC21407795 [Morus notabilis]	------	------	PF20522.1	DUF6737	Domain of unknown function
mnot00002294	4.031	2.01118	0	0	yes	up	93.6	91.6	88.72	33.88	32.45	33.89	91.3067	33.4067	GO:0031146;GO:0016021;GO:001900	BP:SCF-dependent proteasomal ubiquitin-dependent protein catabolic process;CC:integral component of membrane;CC:SCF ubiquitin ligase complex;	K10268	FBXL2_20	------	------	------	------	XP_024017354.1	LOW QUALITY PROTEIN: F-box protein SKIP17 [Morus notabilis]	sp|Q0WRC9|SKI17_ARATH;	F-box protein SKIP17 OS=Arabidopsis thaliana OX=3702 GN=SKIP17 PE=1 SV=1;	PF12937.10	F-box-like	F-box-like
mnot00002300	0.178	-2.48652	3.94868232639E-117	3.86252558886E-116	yes	down	1.79	1.65	1.86	14.51	14.1	14.67	1.76667	14.4267	GO:0006412;GO:0005840;GO:1990904;GO:0003714;GO:0003735;GO:0003723;GO:0003677;GO:004687	BP:translation;CC:ribosome;CC:ribonucleoprotein complex;MF:transcription corepressor activity;MF:structural constituent of ribosome;MF:RNA binding;MF:DNA binding;MF:metal ion binding;	------	------	------	------	ENOG4111KXR	S:Function unknown	XP_010090420.1	uncharacterized protein LOC21407803 [Morus notabilis]	sp|F4IXE7|IDM1_ARATH;	Increased DNA methylation 1 OS=Arabidopsis thaliana OX=3702 GN=IDM1 PE=1 SV=1;	PF16135.8;PF00628.32	TDBD;PHD	Tify domain binding domain;PHD-finger
mnot00002301	0.407	-1.29856	6.77989782032E-67	4.3567500495E-66	yes	down	38.69	33.91	36.02	126.74	127.3	137.12	36.2067	130.387	GO:0006412;GO:0005840;GO:0005829;GO:1990904;GO:0015935;GO:0003735;GO:000372	BP:translation;CC:ribosome;CC:cytosol;CC:ribonucleoprotein complex;CC:small ribosomal subunit;MF:structural constituent of ribosome;MF:RNA binding;	K02964	RP-S18e, RPS18	map03010	Ribosome	COG0099	J:Translation, ribosomal structure and biogenesis	EXB39391.1	40S ribosomal protein S18 [Morus notabilis]	sp|P34788|RS18_ARATH;	40S ribosomal protein S18 OS=Arabidopsis thaliana OX=3702 GN=RPS18A PE=1 SV=1;	PF00416.25	Ribosomal_S13	Ribosomal protein S13/S18
mnot00002302	0.157	-2.67068	1.46619375592E-21	4.85762323806E-21	yes	down	3.86	2.3	2.74	32.21	28.11	23.04	2.96667	27.7867	GO:0045892;GO:000563	BP:negative regulation of transcription, DNA-templated;CC:nucleus;	------	------	------	------	------	------	XP_010090422.1	transcription repressor OFP16 [Morus notabilis]	sp|Q9SKY9|OFP16_ARATH;	Transcription repressor OFP16 OS=Arabidopsis thaliana OX=3702 GN=OFP16 PE=2 SV=1;	PF04844.16	Ovate	Transcriptional repressor, ovate
mnot00002316	0.215	-2.2162	8.35538600681E-10	1.94867390751E-9	yes	down	0.38	0.66	0.27	2.68	2.98	2.65	0.436667	2.77	------	------	------	------	------	------	ENOG410YA7A	S:Function unknown	EXB22115.1	hypothetical protein L484_002429 [Morus notabilis]	sp|Q9SA60|PPR6_ARATH;	Pentatricopeptide repeat-containing protein At1g03100, mitochondrial OS=Arabidopsis thaliana OX=3702 GN=At1g03100 PE=2 SV=1;	PF13041.9;PF01535.23;PF13812.9;PF17177.7	PPR_2;PPR;PPR_3;PPR_long	PPR repeat family;PPR repeat;Pentatricopeptide repeat domain;Pentacotripeptide-repeat region of PRORP
mnot00002320	2.412	1.27048	8.8187538619E-27	3.23715062662E-26	yes	up	48.76	42.16	43.49	28.75	26.59	29.19	44.8033	28.1767	------	------	------	------	------	------	ENOG410XVRY	S:Function unknown	XP_010102381.1	UPF0690 protein C1orf52 homolog [Morus notabilis]	------	------	------	------	------
mnot00002321	0.482	-1.0517	9.65925318537E-6	1.84280529926E-5	yes	down	2.74	2.34	1.58	6.56	6.91	6.68	2.22	6.71667	GO:0009086;GO:0032259;GO:0008168;GO:0046872;GO:000827	BP:methionine biosynthetic process;BP:methylation;MF:methyltransferase activity;MF:metal ion binding;MF:zinc ion binding;	K00547	mmuM, BHMT2	map00270	Cysteine and methionine metabolism	COG2040	E:Amino acid transport and metabolism	XP_010102380.1	homocysteine S-methyltransferase 2 [Morus notabilis]	sp|Q9M1W4|HMT2_ARATH;	Homocysteine S-methyltransferase 2 OS=Arabidopsis thaliana OX=3702 GN=HMT-2 PE=1 SV=1;	PF02574.19	S-methyl_trans	Homocysteine S-methyltransferase
[truncated: 7,032 more rows]
