# Supplementary material for: Transcriptome sequencing and metabolome analysis to reveal renewal evidence for drought adaptation in mulberry
Source: IET Syst Biol. 2025 Feb 26;19(1):e70004. doi: 10.1049/syb2.70004 (PMC11865340; doi:10.1049/syb2.70004)
Supplement: Supplementary file 6 — Table S5 [file SYB2-19-e70004-s003.xlsx]

## Sheet: supplemental Table 5
Table S5: Detailed information on DEGs in 62B vs. CK
Gene ID	FC	Log2FC	Pvalue	Padjust	Significant	Regulate	PEG_62_B_A	PEG_62_B_B	PEG_62_B_C	CK_62_A	CK_62_B	CK_62_C	PEG_62_B	CK_62	GO ID	GO Term	KO ID	KO Name	Pathway ID	Pathway Definition	EggNOG ID	EggNOG Functional Categories	NR Hit-name	NR Description	Swiss-Prot Hit-name	Swiss-Prot Description	Pfam ID	Domain	Domain Description
mnot00000005	421.77	8.72031	2.93964629216E-13	7.15609009918E-13	yes	up	17.94	16.57	20.03	0	0.18	0	18.18	0.06	GO:0006355;GO:000367	BP:regulation of transcription, DNA-templated;MF:DNA binding;	------	------	------	------	ENOG410YDRK	S:Function unknown	XP_010087146.2	NAC domain-containing protein 21/22 isoform X2 [Morus notabilis]	sp|Q84TE6|NAC22_ARATH;	NAC domain-containing protein 21/22 OS=Arabidopsis thaliana OX=3702 GN=NAC021 PE=1 SV=2;	PF02365.18	NAM	No apical meristem
mnot00000012	0.12	-3.0645	6.05839846466E-211	1.00280134994E-209	yes	down	4.05	3.83	3.4	32.79	31.47	32.77	3.76	32.3433	GO:0007018;GO:0005856;GO:0005874;GO:0008017;GO:0005524;GO:000377	BP:microtubule-based movement;CC:cytoskeleton;CC:microtubule;MF:microtubule binding;MF:ATP binding;MF:microtubule motor activity;	K10406	KIFC2_3	------	------	COG5059	Z:Cytoskeleton	EXB27056.1	hypothetical protein L484_007401 [Morus notabilis]	sp|F4IBQ9|KN14Q_ARATH;	Kinesin-like protein KIN-14Q OS=Arabidopsis thaliana OX=3702 GN=KIN14Q PE=3 SV=1;	PF00225.26;PF16796.8	Kinesin;Microtub_bd	Kinesin motor domain;Microtubule binding
mnot00000013	0.063	-3.99149	0.0012223447063	0.00191090672189	yes	down	0	0.12	0	0.65	0.79	0.49	0.04	0.643333	GO:0006468;GO:0005524;GO:000467	BP:protein phosphorylation;MF:ATP binding;MF:protein kinase activity;	K08286	E2.7.11.-	------	------	ENOG410XQ0C	T:Signal transduction mechanisms	XP_010087152.1	serine/threonine-protein kinase WAG1 [Morus notabilis]	sp|Q9C8M5|WAG1_ARATH;	Serine/threonine-protein kinase WAG1 OS=Arabidopsis thaliana OX=3702 GN=WAG1 PE=2 SV=1;	PF00069.28;PF07714.20;PF14531.9	Pkinase;PK_Tyr_Ser-Thr;Kinase-like	Protein kinase domain;Protein tyrosine and serine/threonine kinase;Kinase-like
mnot00000014	148.011	7.20956	1.38061537855E-8	2.85896564678E-8	yes	up	4.35	3.09	3.97	0	0	0	3.80333	0	GO:0042221;GO:0006749;GO:0005737;GO:000436	BP:response to chemical;BP:glutathione metabolic process;CC:cytoplasm;MF:glutathione transferase activity;	K00799	GST, gst	map00480	Glutathione metabolism	ENOG410XSIX	O:Posttranslational modification, protein turnover, chaperones	XP_010087154.2	probable glutathione S-transferase parC [Morus notabilis]	sp|P25317|GSTXA_TOBAC;	Probable glutathione S-transferase parA OS=Nicotiana tabacum OX=4097 GN=PARA PE=2 SV=1;	PF02798.23;PF13417.9;PF13409.9;PF13410.9;PF00043.28;PF16865.8	GST_N;GST_N_3;GST_N_2;GST_C_2;GST_C;GST_C_5	Glutathione S-transferase, N-terminal domain;Glutathione S-transferase, N-terminal domain;Glutathione S-transferase, N-terminal domain;Glutathione S-transferase, C-terminal domain;Glutathione S-transferase, C-terminal domain;Glutathione S-transferase, C-terminal domain
mnot00000016	3.703	1.88866	3.18118543364E-17	8.67280361297E-17	yes	up	11.39	12.99	14.39	3.25	3.35	3.06	12.9233	3.22	GO:0042221;GO:0006749;GO:0005737;GO:0004364;GO:000446	BP:response to chemical;BP:glutathione metabolic process;CC:cytoplasm;MF:glutathione transferase activity;MF:lactoylglutathione lyase activity;	K00799	GST, gst	map00480	Glutathione metabolism	ENOG410XSIX	O:Posttranslational modification, protein turnover, chaperones	XP_010087160.1	probable glutathione S-transferase [Morus notabilis]	sp|P49332|GSTXC_TOBAC;	Probable glutathione S-transferase parC OS=Nicotiana tabacum OX=4097 GN=PARC PE=2 SV=1;	PF02798.23;PF13417.9;PF13410.9;PF13409.9;PF00043.28;PF16865.8	GST_N;GST_N_3;GST_C_2;GST_N_2;GST_C;GST_C_5	Glutathione S-transferase, N-terminal domain;Glutathione S-transferase, N-terminal domain;Glutathione S-transferase, C-terminal domain;Glutathione S-transferase, N-terminal domain;Glutathione S-transferase, C-terminal domain;Glutathione S-transferase, C-terminal domain
mnot00000018	0.254	-1.97805	1.03747375063E-61	5.80139598445E-61	yes	down	12.03	14.85	14.55	55.95	58.59	53.01	13.81	55.85	GO:0042221;GO:0006749;GO:000436	BP:response to chemical;BP:glutathione metabolic process;MF:glutathione transferase activity;	K00799	GST, gst	map00480	Glutathione metabolism	ENOG410XSIX	O:Posttranslational modification, protein turnover, chaperones	EXB27067.1	putative glutathione S-transferase parC [Morus notabilis]	sp|P49332|GSTXC_TOBAC;	Probable glutathione S-transferase parC OS=Nicotiana tabacum OX=4097 GN=PARC PE=2 SV=1;	PF02798.23;PF13417.9;PF13410.9;PF00043.28;PF13409.9;PF14497.9	GST_N;GST_N_3;GST_C_2;GST_C;GST_N_2;GST_C_3	Glutathione S-transferase, N-terminal domain;Glutathione S-transferase, N-terminal domain;Glutathione S-transferase, C-terminal domain;Glutathione S-transferase, C-terminal domain;Glutathione S-transferase, N-terminal domain;Glutathione S-transferase, C-terminal domain
mnot00000020	0.455	-1.1368	9.20869977859E-20	2.67328101753E-19	yes	down	35.73	43.11	40.73	98.44	86.65	86.98	39.8567	90.69	GO:0042221;GO:0006749;GO:0005737;GO:000436	BP:response to chemical;BP:glutathione metabolic process;CC:cytoplasm;MF:glutathione transferase activity;	K00799	GST, gst	map00480	Glutathione metabolism	ENOG410XSIX	O:Posttranslational modification, protein turnover, chaperones	XP_010087164.2	glutathione S-transferase U19 isoform X1 [Morus notabilis]	sp|P49332|GSTXC_TOBAC;	Probable glutathione S-transferase parC OS=Nicotiana tabacum OX=4097 GN=PARC PE=2 SV=1;	PF02798.23;PF13417.9;PF13410.9;PF13409.9;PF00043.28;PF16865.8	GST_N;GST_N_3;GST_C_2;GST_N_2;GST_C;GST_C_5	Glutathione S-transferase, N-terminal domain;Glutathione S-transferase, N-terminal domain;Glutathione S-transferase, C-terminal domain;Glutathione S-transferase, N-terminal domain;Glutathione S-transferase, C-terminal domain;Glutathione S-transferase, C-terminal domain
mnot00000021	0.397	-1.33304	9.95275771703E-19	2.82282174761E-18	yes	down	8.29	7.89	8.01	21.47	20.68	20.23	8.06333	20.7933	GO:0042221;GO:0006749;GO:000436	BP:response to chemical;BP:glutathione metabolic process;MF:glutathione transferase activity;	K00799	GST, gst	map00480	Glutathione metabolism	ENOG410XSIX	O:Posttranslational modification, protein turnover, chaperones	XP_010087165.1	probable glutathione S-transferase [Morus notabilis]	sp|P49332|GSTXC_TOBAC;	Probable glutathione S-transferase parC OS=Nicotiana tabacum OX=4097 GN=PARC PE=2 SV=1;	PF02798.23;PF13417.9;PF13410.9;PF13409.9;PF00043.28;PF17172.7	GST_N;GST_N_3;GST_C_2;GST_N_2;GST_C;GST_N_4	Glutathione S-transferase, N-terminal domain;Glutathione S-transferase, N-terminal domain;Glutathione S-transferase, C-terminal domain;Glutathione S-transferase, N-terminal domain;Glutathione S-transferase, C-terminal domain;Glutathione S-transferase N-terminal domain
mnot00000029	0.171	-2.54882	1.00300247288E-39	4.24055863207E-39	yes	down	15.5	13.04	12.93	86.63	89.13	95.91	13.8233	90.5567	GO:001602	CC:integral component of membrane;	------	------	------	------	------	------	XP_024020020.1	uncharacterized protein LOC112091217 [Morus notabilis]	------	------	------	------	------
mnot00000030	0.007	-7.1122	3.61501096E-8	7.34846030078E-8	yes	down	0	0	0	8.98	28.62	15.46	0	17.6867	GO:001602	CC:integral component of membrane;	------	------	------	------	------	------	XP_024020020.1	uncharacterized protein LOC112091217 [Morus notabilis]	------	------	------	------	------
mnot00000037	0.38	-1.39649	1.95262803695E-5	3.46395004698E-5	yes	down	0.62	0.42	0.36	1.22	1.15	1.43	0.466667	1.26667	GO:0006952;GO:0007165;GO:004353	BP:defense response;BP:signal transduction;MF:ADP binding;	------	------	------	------	COG4886	S:Function unknown	XP_024023438.1	disease resistance protein RML1B-like [Morus notabilis]	sp|V9M2S5|RPV1_VITRO;	Disease resistance protein RPV1 OS=Vitis rotundifolia OX=103349 GN=RPV1 PE=1 SV=1;	PF01582.23;PF00931.25;PF13676.9;PF20160.2;PF13855.9;PF07725.15;PF13191.9	TIR;NB-ARC;TIR_2;C-JID;LRR_8;LRR_3;AAA_16	TIR domain;NB-ARC domain;TIR domain;C-JID domain;Leucine rich repeat;Leucine Rich Repeat;AAA ATPase domain
mnot00000039	0.284	-1.81401	7.32486862366E-110	6.44548737698E-109	yes	down	17.28	17.59	17.37	61.05	66.95	60.74	17.4133	62.9133	GO:0009435;GO:0006412;GO:0005840;GO:0016779;GO:0000309;GO:0003735;GO:0005524;GO:000451	BP:NAD biosynthetic process;BP:translation;CC:ribosome;MF:nucleotidyltransferase activity;MF:nicotinamide-nucleotide adenylyltransferase activity;MF:structural constituent of ribosome;MF:ATP binding;MF:nicotinate-nucleotide adenylyltransferase activity;	K06210	NMNAT	map00760;map01240	Nicotinate and nicotinamide metabolism;Biosynthesis of cofactors	COG1057	H:Coenzyme transport and metabolism	EXB79987.1	Nicotinamide mononucleotide adenylyltransferase 1 [Morus notabilis]	sp|F4K687|NMNAT_ARATH;	Nicotinamide/nicotinic acid mononucleotide adenylyltransferase OS=Arabidopsis thaliana OX=3702 GN=NMNAT PE=2 SV=1;	PF01200.21;PF01467.29	Ribosomal_S28e;CTP_transf_like	Ribosomal protein S28e;Cytidylyltransferase-like
mnot00000043	2.901	1.53643	1.33964667498E-27	4.59489375387E-27	yes	up	23.94	26.88	22.28	9.75	8.24	8.32	24.3667	8.77	GO:0006261;GO:0003887;GO:0016787;GO:0004527;GO:000367	BP:DNA-dependent DNA replication;MF:DNA-directed DNA polymerase activity;MF:hydrolase activity;MF:exonuclease activity;MF:DNA binding;	------	------	------	------	COG0258	L:Replication, recombination and repair	XP_010099596.1	uncharacterized protein LOC21387536 [Morus notabilis]	sp|O67550|EX53_AQUAE;	5'-3' exonuclease OS=Aquifex aeolicus;	PF02739.19;PF01367.23	5_3_exonuc_N;5_3_exonuc	5'-3' exonuclease, N-terminal resolvase-like domain;5'-3' exonuclease, C-terminal SAM fold
mnot00000044	0.415	-1.26737	9.15668942194E-14	2.25839502872E-13	yes	down	7.32	5.37	6.87	17.47	16.79	17.53	6.52	17.2633	GO:0000786;GO:0030527;GO:0046982;GO:000367	CC:nucleosome;MF:structural constituent of chromatin;MF:protein heterodimerization activity;MF:DNA binding;	K11253	H3	------	------	COG2036	B:Chromatin structure and dynamics	XP_010099597.2	histone H3 [Morus notabilis]	sp|Q8RVQ9|CENH3_ARATH;	Histone H3-like centromeric protein CENH3 OS=Arabidopsis thaliana OX=3702 GN=CENH3 PE=1 SV=3;	PF00125.27	Histone	Core histone H2A/H2B/H3/H4
mnot00000048	0.034	-4.85828	3.60472581503E-13	8.7521520848E-13	yes	down	0.06	0.05	0.22	4.23	2.99	2.62	0.11	3.28	GO:0006508;GO:0005576;GO:000418	BP:proteolysis;CC:extracellular region;MF:serine-type carboxypeptidase activity;	K16297	SCPL-II	------	------	COG2939	E:Amino acid transport and metabolism	XP_010099600.1	serine carboxypeptidase-like 45 [Morus notabilis]	sp|Q93Y09|SCP45_ARATH;	Serine carboxypeptidase-like 45 OS=Arabidopsis thaliana OX=3702 GN=SCPL45 PE=2 SV=1;	PF00450.25	Peptidase_S10	Serine carboxypeptidase
mnot00000050	2.036	1.0257	5.48986792485E-47	2.55503122102E-46	yes	up	42.12	42.7	41.24	21.65	20.86	20.67	42.02	21.06	GO:000091	BP:cytokinesis by cell plate formation;	------	------	------	------	ENOG410ZI6D	S:Function unknown	XP_024023436.1	coiled-coil domain-containing protein SCD2 isoform X1 [Morus notabilis]	sp|Q8RWD5|SCD2_ARATH;	Coiled-coil domain-containing protein SCD2 OS=Arabidopsis thaliana OX=3702 GN=SCD2 PE=1 SV=1;	------	------	------
mnot00000053	2.978	1.57422	0	0	yes	up	1224.37	1197.65	1167.96	406.32	415.71	418.38	1196.66	413.47	GO:0016887;GO:000552	MF:ATPase activity;MF:ATP binding;	K03696	clpC	------	------	COG0542	O:Posttranslational modification, protein turnover, chaperones	XP_024023142.1	LOW QUALITY PROTEIN: chaperone protein ClpC, chloroplastic [Morus notabilis]	sp|P35100|CLPC_PEA;	Chaperone protein ClpC, chloroplastic OS=Pisum sativum OX=3888 PE=2 SV=1;	PF07724.17;PF02861.23;PF17871.4;PF10431.12;PF00004.32;PF07728.17;PF13191.9;PF00158.29;PF02151.22;PF05621.14	AAA_2;Clp_N;AAA_lid_9;ClpB_D2-small;AAA;AAA_5;AAA_16;Sigma54_activat;UVR;TniB	AAA domain;Clp amino terminal domain, pathogenicity island component;AAA lid domain;C-terminal, D2-small domain, of ClpB protein;ATPase family associated with various cellular activities;AAA domain;AAA ATPase domain;Sigma-54 interaction domain;UvrB/uvrC motif;Bacterial TniB protein
mnot00000062	2.932	1.55204	6.68563129889E-244	1.31831446321E-242	yes	up	152.96	148.03	148.04	49.85	53.31	54.54	149.677	52.5667	GO:0043161;GO:0030163;GO:0005737;GO:0005634;GO:0000502;GO:0008540;GO:0036402;GO:0016887;GO:000552	BP:proteasome-mediated ubiquitin-dependent protein catabolic process;BP:protein catabolic process;CC:cytoplasm;CC:nucleus;CC:proteasome complex;CC:proteasome regulatory particle, base subcomplex;MF:proteasome-activating ATPase activity;MF:ATPase activity;MF:ATP binding;	K03062	PSMC1, RPT2	map03050	Proteasome	COG1222	O:Posttranslational modification, protein turnover, chaperones	XP_010099046.1	26S proteasome regulatory subunit 4 homolog B [Morus notabilis]	sp|Q9SZD4|PRS4A_ARATH;	26S proteasome regulatory subunit 4 homolog A OS=Arabidopsis thaliana OX=3702 GN=RPT2A PE=1 SV=1;	PF00004.32;PF16450.8;PF17862.4;PF13401.9;PF05673.16;PF07724.17;PF07728.17;PF13191.9	AAA;Prot_ATP_ID_OB;AAA_lid_3;AAA_22;DUF815;AAA_2;AAA_5;AAA_16	ATPase family associated with various cellular activities;Proteasomal ATPase OB C-terminal domain;AAA+ lid domain;AAA domain;Protein of unknown function;AAA domain;AAA domain;AAA ATPase domain
mnot00000066	3.404	1.76734	0.0230607068639	0.0319764192969	yes	up	1.45	1.04	1.07	0.43	0.42	0.22	1.18667	0.356667	GO:0006952;GO:0006888;GO:0007165;GO:0005737;GO:004353	BP:defense response;BP:ER to Golgi vesicle-mediated transport;BP:signal transduction;CC:cytoplasm;MF:ADP binding;	------	------	------	------	------	------	EXB76509.1	Protein SUPPRESSOR OF npr1-1, CONSTITUTIVE 1 [Morus notabilis]	sp|Q9FHF0|RPS4B_ARATH;	Disease resistance protein RPS4B OS=Arabidopsis thaliana OX=3702 GN=RPS4B PE=1 SV=1;	PF12799.10;PF13855.9;PF20160.2	LRR_4;LRR_8;C-JID	Leucine Rich repeats;Leucine rich repeat;C-JID domain
mnot00000067	2.43	1.28068	1.8042546122E-49	8.6877133848E-49	yes	up	89.75	94.4	92.97	40.31	39.43	37.81	92.3733	39.1833	GO:0006888;GO:0005737;GO:0005634;GO:003000	BP:ER to Golgi vesicle-mediated transport;CC:cytoplasm;CC:nucleus;CC:TRAPP complex;	K20301	TRAPPC2, TRS20	------	------	COG5603	U:Intracellular trafficking, secretion, and vesicular transport	KAB2621169.1	trafficking protein particle complex subunit 2-like [Pyrus ussuriensis x Pyrus communis]	sp|Q3T0F2|TPPC2_BOVIN;	Trafficking protein particle complex subunit 2 OS=Bos taurus OX=9913 GN=TRAPPC2 PE=2 SV=1;	PF04628.16	Sedlin_N	Sedlin, N-terminal conserved region
mnot00000068	2.607	1.38245	0	0	yes	up	220	214.24	212.97	83.96	85.02	86.11	215.737	85.03	GO:0009737;GO:0009734;GO:0010150;GO:0048481;GO:0008285;GO:0006355;GO:0045892;GO:1903288;GO:0010227;GO:0010047;GO:0009911;GO:0005634;GO:0043565;GO:0003700;GO:000367	BP:response to abscisic acid;BP:auxin-activated signaling pathway;BP:leaf senescence;BP:plant ovule development;BP:negative regulation of cell proliferation;BP:regulation of transcription, DNA-templated;BP:negative regulation of transcription, DNA-templated;BP:positive regulation of potassium ion import;BP:floral organ abscission;BP:fruit dehiscence;BP:positive regulation of flower development;CC…	------	------	------	------	ENOG4110RNJ	K:Transcription	XP_024023134.1	auxin response factor 2B isoform X1 [Morus notabilis]	sp|Q2LAJ3|ARF2A_SOLLC;	Auxin response factor 2A OS=Solanum lycopersicum OX=4081 GN=ARF2A PE=1 SV=1;	PF06507.16;PF02362.24;PF02309.19	Auxin_resp;B3;AUX_IAA	Auxin response factor;B3 DNA binding domain;AUX/IAA family
mnot00000071	0.012	-6.43279	0	0	yes	down	0.9	0.82	1.04	83.53	81.03	81.15	0.92	81.9033	GO:0006013;GO:0046872;GO:0004559;GO:003024	BP:mannose metabolic process;MF:metal ion binding;MF:alpha-mannosidase activity;MF:carbohydrate binding;	K01191	MAN2C1	map00511	Other glycan degradation	ENOG410XQMZ	G:Carbohydrate transport and metabolism	XP_024023141.1	probable alpha-mannosidase At5g13980 isoform X2 [Morus notabilis]	sp|Q8LPJ3|MANA2_ARATH;	Probable alpha-mannosidase At5g13980 OS=Arabidopsis thaliana OX=3702 GN=At5g13980 PE=2 SV=1;	PF01074.25;PF07748.16;PF09261.14;PF17677.4	Glyco_hydro_38N;Glyco_hydro_38C;Alpha-mann_mid;Glyco_hydro38C2	Glycosyl hydrolases family 38 N-terminal domain;Glycosyl hydrolases family 38 C-terminal domain;Alpha mannosidase middle domain;Glycosyl hydrolases family 38 C-terminal beta sandwich domain
mnot00000076	0.363	-1.46213	0.000149559425545	0.000250018596916	yes	down	3.01	3.28	2.33	9.42	5.66	6.98	2.87333	7.35333	GO:0006312;GO:0006281;GO:0000712;GO:0036297;GO:0007129;GO:0007131;GO:0031297;GO:0071821;GO:0043240;GO:0003682;GO:004698	BP:mitotic recombination;BP:DNA repair;BP:resolution of meiotic recombination intermediates;BP:interstrand cross-link repair;BP:synapsis;BP:reciprocal meiotic recombination;BP:replication fork processing;CC:FANCM-MHF complex;CC:Fanconi anaemia nuclear complex;MF:chromatin binding;MF:protein heterodimerization activity;	K11511	APITD1, CENPS, MHF1	------	------	ENOG410ZN1W	S:Function unknown	XP_010105595.1	protein MHF1 homolog [Morus notabilis]	sp|Q9FI55|CENPS_ARATH;	Protein MHF1 homolog OS=Arabidopsis thaliana OX=3702 GN=MHF1 PE=3 SV=1;	PF15630.9;PF15511.9;PF07524.16;PF02291.18	CENP-S;CENP-T_C;Bromo_TP;TFIID-31kDa	CENP-S protein;Centromere kinetochore component CENP-T histone fold;Bromodomain associated;Transcription initiation factor IID, 31kD subunit
mnot00000087	9.999	3.3218	0.000234150510253	0.000386161029438	yes	up	1.37	1.54	0.54	0	0.27	0.07	1.15	0.113333	GO:1990110;GO:0006952;GO:0009416;GO:0009873;GO:0005634;GO:0003700;GO:0003677;GO:000554	BP:callus formation;BP:defense response;BP:response to light stimulus;BP:ethylene-activated signaling pathway;CC:nucleus;MF:transcription factor activity, sequence-specific DNA binding;MF:DNA binding;MF:calcium-dependent phospholipid binding;	------	------	------	------	ENOG410YY7D	K:Transcription	XP_010105603.1	ethylene-responsive transcription factor ERF113 [Morus notabilis]	sp|Q9FH54|EF114_ARATH;	Ethylene-responsive transcription factor ERF114 OS=Arabidopsis thaliana OX=3702 GN=ERF114 PE=1 SV=1;	PF00847.23	AP2	AP2 domain
mnot00000093	0.016	-5.96266	1.33271724415E-159	1.65798195086E-158	yes	down	0.22	0.47	0.21	19.6	18.69	20.02	0.3	19.4367	GO:0006468;GO:0110165;GO:0004674;GO:000552	BP:protein phosphorylation;CC:cellular anatomical entity;MF:protein serine/threonine kinase activity;MF:ATP binding;	K06228	FU	------	------	ENOG410XRQ6	T:Signal transduction mechanisms	XP_024023398.1	serine/threonine-protein kinase TIO [Morus notabilis]	sp|Q2QAV0|TIO_ARATH;	Serine/threonine-protein kinase TIO OS=Arabidopsis thaliana OX=3702 GN=TIO PE=1 SV=1;	PF00069.28;PF07714.20;PF00514.26;PF13646.9;PF02985.25;PF03109.19;PF14531.9;PF17667.4	Pkinase;PK_Tyr_Ser-Thr;Arm;HEAT_2;HEAT;ABC1;Kinase-like;Pkinase_fungal	Protein kinase domain;Protein tyrosine and serine/threonine kinase;Armadillo/beta-catenin-like repeat;HEAT repeats;HEAT repeat;ABC1 atypical kinase-like domain;Kinase-like;Fungal protein kinase
mnot00000100	0.026	-5.24247	2.78600538945E-7	5.42769569973E-7	yes	down	0.06	0	0.61	9.08	9.91	6.34	0.223333	8.44333	GO:0006468;GO:0016310;GO:0005737;GO:0110165;GO:0004674;GO:000552	BP:protein phosphorylation;BP:phosphorylation;CC:cytoplasm;CC:cellular anatomical entity;MF:protein serine/threonine kinase activity;MF:ATP binding;	K06228	FU	------	------	ENOG410XRQ6;ENOG410YR9N	T:Signal transduction mechanisms;S:Function unknown	XP_010099547.1	serine/threonine-protein kinase TIO [Morus notabilis]	sp|Q2QAV0|TIO_ARATH;	Serine/threonine-protein kinase TIO OS=Arabidopsis thaliana OX=3702 GN=TIO PE=1 SV=1;	PF02985.25;PF00514.26;PF13513.9;PF13646.9	HEAT;Arm;HEAT_EZ;HEAT_2	HEAT repeat;Armadillo/beta-catenin-like repeat;HEAT-like repeat;HEAT repeats
mnot00000103	67.976	6.08696	1.19457957626E-5	2.14495846126E-5	yes	up	1.77	0.75	0.72	0	0	0	1.08	0	GO:0016021;GO:000588	CC:integral component of membrane;CC:plasma membrane;	------	------	------	------	COG4886	S:Function unknown	EXB79423.1	Receptor-like protein 12 [Morus notabilis]	sp|Q9SRL7|RLP35_ARATH;	Receptor-like protein 35 OS=Arabidopsis thaliana OX=3702 GN=RLP35 PE=3 SV=1;	PF13855.9;PF12799.10;PF08263.15	LRR_8;LRR_4;LRRNT_2	Leucine rich repeat;Leucine Rich repeats;Leucine rich repeat N-terminal domain
mnot00000107	4.953	2.30834	0	0	yes	up	911.43	918.62	907.09	195.93	197.15	194.88	912.38	195.987	GO:001602	CC:integral component of membrane;	------	------	------	------	ENOG4111H2B	S:Function unknown	XP_010099538.1	uncharacterized protein LOC21394859 [Morus notabilis]	------	------	PF07712.15	SURNod19	Stress up-regulated Nod 19
mnot00000108	11.213	3.48708	0	0	yes	up	291.33	285.2	287.81	26.81	24.36	29.52	288.113	26.8967	GO:001602	CC:integral component of membrane;	------	------	------	------	ENOG4111H2B	S:Function unknown	XP_010099537.1	uncharacterized protein LOC21394858 [Morus notabilis]	------	------	PF07712.15	SURNod19	Stress up-regulated Nod 19
mnot00000109	2.117	1.08235	8.78588981034E-63	4.98011944385E-62	yes	up	78.57	78.28	74.7	38.67	38.46	35.57	77.1833	37.5667	GO:001602	CC:integral component of membrane;	------	------	------	------	ENOG4111H2B	S:Function unknown	XP_010099536.1	uncharacterized protein LOC21394857 [Morus notabilis]	------	------	PF07712.15	SURNod19	Stress up-regulated Nod 19
mnot00000115	443.333	8.79225	3.49726887851E-13	8.49548532309E-13	yes	up	25.8	27.21	27.09	0	0	0	26.7	0	GO:001602	CC:integral component of membrane;	------	------	------	------	ENOG410YX3P	S:Function unknown	EXB79411.1	hypothetical protein L484_011604 [Morus notabilis]	------	------	------	------	------
mnot00000123	8.626	3.10866	0	0	yes	up	75.13	80.84	76.6	8.84	8.19	9.31	77.5233	8.78	GO:0016887;GO:000552	MF:ATPase activity;MF:ATP binding;	------	------	------	------	COG0542	O:Posttranslational modification, protein turnover, chaperones	XP_010099524.1	chaperone protein ClpD, chloroplastic isoform X1 [Morus notabilis]	sp|P42762|CLPD_ARATH;	Chaperone protein ClpD, chloroplastic OS=Arabidopsis thaliana OX=3702 GN=CLPD PE=1 SV=1;	PF07724.17;PF17871.4;PF10431.12;PF02861.23;PF00004.32;PF07728.17;PF13191.9;PF00158.29	AAA_2;AAA_lid_9;ClpB_D2-small;Clp_N;AAA;AAA_5;AAA_16;Sigma54_activat	AAA domain;AAA lid domain;C-terminal, D2-small domain, of ClpB protein;Clp amino terminal domain, pathogenicity island component;ATPase family associated with various cellular activities;AAA domain;AAA ATPase domain;Sigma-54 interaction domain
mnot00000131	0.03	-5.05956	0.00112311904168	0.0017620071807	yes	down	0	0	0	1.63	1.72	0.16	0	1.17	GO:0006783;GO:0009451;GO:0031969;GO:0016021;GO:0008495;GO:000372	BP:heme biosynthetic process;BP:RNA modification;CC:chloroplast membrane;CC:integral component of membrane;MF:protoheme IX farnesyltransferase activity;MF:RNA binding;	------	------	------	------	ENOG410Z7Z7	S:Function unknown	EXB42572.1	Putative pentatricopeptide repeat-containing protein [Morus notabilis]	sp|O49287|PP127_ARATH;	Putative pentatricopeptide repeat-containing protein At1g77010, mitochondrial OS=Arabidopsis thaliana OX=3702 GN=PCMP-E5 PE=3 SV=1;	PF01535.23;PF13041.9;PF12854.10;PF20431.1;PF13812.9;PF01040.21	PPR;PPR_2;PPR_1;E_motif;PPR_3;UbiA	PPR repeat;PPR repeat family;PPR repeat;E motif;Pentatricopeptide repeat domain;UbiA prenyltransferase family
mnot00000135	0.321	-1.63771	3.67789542646E-20	1.07706734543E-19	yes	down	1.5	1.45	1.66	5.57	4.87	4.34	1.53667	4.92667	GO:0045944;GO:0000077;GO:0005634;GO:004239	BP:positive regulation of transcription from RNA polymerase II promoter;BP:DNA damage checkpoint;CC:nucleus;MF:histone binding;	------	------	------	------	ENOG410XVG6	S:Function unknown	EXB42568.1	hypothetical protein L484_011341 [Morus notabilis]	------	------	PF16589.8;PF18428.4;PF16770.8	BRCT_2;BRCT_3;RTT107_BRCT_5	BRCT domain, a BRCA1 C-terminus domain;BRCA1 C Terminus;Regulator of Ty1 transposition protein 107 BRCT domain
mnot00000141	3.392	1.76212	2.06270411213E-138	2.20678756246E-137	yes	up	53.34	52.78	55.36	16.86	17.33	16.13	53.8267	16.7733	GO:0005634;GO:0003700;GO:0043565;GO:0008276;GO:000875	CC:nucleus;MF:transcription factor activity, sequence-specific DNA binding;MF:sequence-specific DNA binding;MF:protein methyltransferase activity;MF:S-adenosylmethionine-dependent methyltransferase activity;	K09419	HSFF	------	------	COG5169	K:Transcription	ANA08993.1	heat stress transcription factor A-1 [Morus alba]	sp|Q84T61|HSFA1_ORYSJ;	Heat stress transcription factor A-1 OS=Oryza sativa subsp. japonica OX=39947 GN=HSFA1 PE=2 SV=1;	PF00447.20	HSF_DNA-bind	HSF-type DNA-binding
mnot00000142	2.337	1.22476	7.2841515203E-31	2.65649269784E-30	yes	up	24.88	24.37	23.56	11.11	9.51	11.45	24.27	10.69	GO:0006468;GO:0005886;GO:0004674;GO:000552	BP:protein phosphorylation;CC:plasma membrane;MF:protein serine/threonine kinase activity;MF:ATP binding;	------	------	------	------	------	------	XP_010091126.1	cold-responsive protein kinase 1 [Morus notabilis]	sp|Q93YN1|CRPK1_ARATH;	Cold-responsive protein kinase 1 OS=Arabidopsis thaliana OX=3702 GN=CRPK1 PE=1 SV=1;	PF00069.28;PF07714.20	Pkinase;PK_Tyr_Ser-Thr	Protein kinase domain;Protein tyrosine and serine/threonine kinase
mnot00000151	2.231	1.15748	1.14120000579E-267	2.5008839722E-266	yes	up	229.64	225.85	224.99	104.02	101.53	108.16	226.827	104.57	GO:001602	CC:integral component of membrane;	------	------	------	------	ENOG4111QP9	S:Function unknown	EXB42553.1	hypothetical protein L484_011324 [Morus notabilis]	sp|O23144|PPI1_ARATH;	Proton pump-interactor 1 OS=Arabidopsis thaliana OX=3702 GN=PPI1 PE=1 SV=2;	------	------	------
mnot00000154	0.043	-4.53333	1.02268496462E-138	1.0977382083E-137	yes	down	0.96	0.77	0.91	20.47	20.56	21.88	0.88	20.97	GO:0005737;GO:0003924;GO:000552	CC:cytoplasm;MF:GTPase activity;MF:GTP binding;	------	------	------	------	COG0699	S:Function unknown	XP_010091115.1	dynamin-related protein 5A [Morus notabilis]	sp|F4HPR5|DRP5A_ARATH;	Dynamin-related protein 5A OS=Arabidopsis thaliana OX=3702 GN=DRP5A PE=2 SV=1;	PF00350.26;PF01926.26	Dynamin_N;MMR_HSR1	Dynamin family;50S ribosome-binding GTPase
mnot00000159	6.709	2.74615	9.61034097694E-157	1.1701791432E-155	yes	up	67.9	72.25	68.21	10.62	11	10.26	69.4533	10.6267	GO:0050660;GO:0008115;GO:001649	MF:flavin adenine dinucleotide binding;MF:sarcosine oxidase activity;MF:oxidoreductase activity;	K00306	PIPOX	map04146;map00310;map00260	Peroxisome;Lysine degradation;Glycine, serine and threonine metabolism	------	------	XP_010106177.1	probable sarcosine oxidase [Morus notabilis]	sp|Q9SJA7|SOX_ARATH;	Probable sarcosine oxidase OS=Arabidopsis thaliana OX=3702 GN=At2g24580 PE=2 SV=1;	PF01266.27;PF01134.25;PF12831.10;PF00890.27;PF13450.9	DAO;GIDA;FAD_oxidored;FAD_binding_2;NAD_binding_8	FAD dependent oxidoreductase;Glucose inhibited division protein A;FAD dependent oxidoreductase;FAD binding domain;NA
mnot00000160	4.94	2.30448	5.51976894101E-222	9.64449672724E-221	yes	up	185.35	175.64	182.71	38.66	41.33	36.62	181.233	38.87	GO:0046658;GO:0016021;GO:000905	CC:anchored component of plasma membrane;CC:integral component of membrane;MF:electron carrier activity;	------	------	------	------	ENOG410Z06C	S:Function unknown	EXC08459.1	hypothetical protein L484_009602 [Morus notabilis]	sp|Q5JNJ5|ENOL1_ORYSJ;	Early nodulin-like protein 1 OS=Oryza sativa subsp. japonica OX=39947 GN=ENODL1 PE=1 SV=1;	PF02298.20	Cu_bind_like	Plastocyanin-like domain
mnot00000162	4.178	2.06291	1.83658815123E-45	8.41693962886E-45	yes	up	15.98	16.4	16.41	4.55	3.84	3.72	16.2633	4.03667	GO:1990961;GO:0016021;GO:0016020;GO:0015297;GO:0022857;GO:004291	BP:drug transmembrane export;CC:integral component of membrane;CC:membrane;MF:antiporter activity;MF:transmembrane transporter activity;MF:xenobiotic transporter activity;	K03327	TC.MATE, SLC47A, norM, mdtK, dinF	------	------	COG0534	V:Defense mechanisms	XP_010106180.1	protein DETOXIFICATION 19 [Morus notabilis]	sp|Q9LUH2|DTX19_ARATH;	Protein DETOXIFICATION 19 OS=Arabidopsis thaliana OX=3702 GN=DTX19 PE=2 SV=1;	PF01554.21	MatE	MatE
mnot00000165	2.392	1.25801	3.32991762183E-34	1.28742717024E-33	yes	up	66.06	71.76	62.28	28.64	36.94	28.41	66.7	31.33	GO:0006631;GO:0004300;GO:0016616;GO:007040	BP:fatty acid metabolic process;MF:enoyl-CoA hydratase activity;MF:oxidoreductase activity, acting on the CH-OH group of donors, NAD or NADP as acceptor;MF:NAD+ binding;	K00074	paaH, hbd, fadB, mmgB	map00360;map00650	Phenylalanine metabolism;Butanoate metabolism	COG1250	I:Lipid transport and metabolism	XP_024027855.1	uncharacterized protein LOC112093506 [Morus notabilis]	sp|Q45223|HBD_BRADU;	3-hydroxybutyryl-CoA dehydrogenase OS=Bradyrhizobium diazoefficiens;	PF00725.25	3HCDH	3-hydroxyacyl-CoA dehydrogenase, C-terminal domain
mnot00000175	0.068	-3.86979	0.00191255566791	0.00293944537096	yes	down	0	0.16	0.16	2.33	1.11	1.31	0.106667	1.58333	GO:0016310;GO:0005886;GO:0019210;GO:001630	BP:phosphorylation;CC:plasma membrane;MF:kinase inhibitor activity;MF:kinase activity;	------	------	------	------	ENOG411168K	S:Function unknown	XP_010106186.1	uncharacterized protein LOC21392933 [Morus notabilis]	------	------	------	------	------
mnot00000176	0.112	-3.1644	6.95249362677E-119	6.47149932331E-118	yes	down	4.3	2.81	3.67	33.93	33.86	31.2	3.59333	32.9967	GO:0016310;GO:0016301;GO:000367	BP:phosphorylation;MF:kinase activity;MF:DNA binding;	------	------	------	------	ENOG410YAU9	S:Function unknown	EXC08468.1	hypothetical protein L484_009611 [Morus notabilis]	sp|K4PW38|RSS3_ORYSJ;	Protein RICE SALT SENSITIVE 3 OS=Oryza sativa subsp. japonica OX=39947 GN=RSS3 PE=1 SV=1;	PF14215.9	bHLH-MYC_N	bHLH-MYC and R2R3-MYB transcription factors N-terminal
mnot00000178	2.147	1.10202	2.9462452112E-11	6.74803070827E-11	yes	up	23.12	22.83	24.93	11.96	10.34	11.47	23.6267	11.2567	GO:0016192;GO:0016021;GO:000578	BP:vesicle-mediated transport;CC:integral component of membrane;CC:endoplasmic reticulum;	------	------	------	------	ENOG410Y8VZ	S:Function unknown	XP_024027872.1	PRA1 family protein H isoform X1 [Morus notabilis]	sp|Q8LFP1|PRA1H_ARATH;	PRA1 family protein H OS=Arabidopsis thaliana OX=3702 GN=PRA1H PE=2 SV=1;	PF03208.22	PRA1	PRA1 family protein
mnot00000185	0.41	-1.28713	6.43502627384E-93	4.90290112894E-92	yes	down	76.08	80.85	72.83	194.48	188.22	192.37	76.5867	191.69	GO:0006412;GO:0005840;GO:1990904;GO:0015935;GO:0070181;GO:0019843;GO:000373	BP:translation;CC:ribosome;CC:ribonucleoprotein complex;CC:small ribosomal subunit;MF:small ribosomal subunit rRNA binding;MF:rRNA binding;MF:structural constituent of ribosome;	K02968	RP-S20, rpsT	map03010	Ribosome	ENOG41129UT	J:Translation, ribosomal structure and biogenesis	XP_010106195.1	30S ribosomal protein S20, chloroplastic [Morus notabilis]	sp|P82130|RR20_SPIOL;	30S ribosomal protein S20, chloroplastic OS=Spinacia oleracea OX=3562 GN=RPS20 PE=1 SV=2;	PF01649.21	Ribosomal_S20p	Ribosomal protein S20
mnot00000186	3.829	1.93715	0	0	yes	up	145.01	148.52	145.86	39.94	38.46	39.77	146.463	39.39	GO:0005634;GO:0046872;GO:006163	CC:nucleus;MF:metal ion binding;MF:ubiquitin protein ligase activity;	K19041	RNF38_44	------	------	ENOG41121N2	O:Posttranslational modification, protein turnover, chaperones	XP_024027851.1	probable E3 ubiquitin-protein ligase ZFP1 [Morus notabilis]	sp|Q5QLR5|ZFP1_ORYSJ;	Probable E3 ubiquitin-protein ligase ZFP1 OS=Oryza sativa subsp. japonica OX=39947 GN=ZFP1 PE=1 SV=1;	PF13639.9;PF12678.10;PF13923.9;PF00097.28;PF13920.9;PF14634.9;PF17123.8	zf-RING_2;zf-rbx1;zf-C3HC4_2;zf-C3HC4;zf-C3HC4_3;zf-RING_5;zf-RING_11	Ring finger domain;RING-H2 zinc finger domain;Zinc finger, C3HC4 type;Zinc finger, C3HC4 type;Zinc finger, C3HC4 type;zinc-RING finger domain;RING-like zinc finger
mnot00000190	0.386	-1.37158	3.04307268219E-6	5.63761335055E-6	yes	down	2.11	1.78	2.85	5.76	6.71	5.37	2.24667	5.94667	GO:001602	CC:integral component of membrane;	K08679	GAE, cap1J	map00520;map01250;map00053;map01240	Amino sugar and nucleotide sugar metabolism;Biosynthesis of nucleotide sugars;Ascorbate and aldarate metabolism;Biosynthesis of cofactors	------	------	EXC35469.1	UDP-glucuronate 4-epimerase 3 [Morus notabilis]	sp|O81312|GAE3_ARATH;	UDP-glucuronate 4-epimerase 3 OS=Arabidopsis thaliana OX=3702 GN=GAE3 PE=2 SV=1;	PF16363.8;PF01370.24;PF16131.8;PF00642.27;PF18345.4;PF14608.9	GDP_Man_Dehyd;Epimerase;Torus;zf-CCCH;zf_CCCH_4;zf-CCCH_2	GDP-mannose 4,6 dehydratase;NAD dependent epimerase/dehydratase family;Torus domain;Zinc finger C-x8-C-x5-C-x3-H type;Zinc finger domain;RNA-binding, Nab2-type zinc finger
mnot00000195	0.316	-1.66248	3.95062730695E-88	2.87616297436E-87	yes	down	12.93	10.97	12.36	39.04	39.48	39.46	12.0867	39.3267	------	------	------	------	------	------	ENOG410YQ1A	S:Function unknown	XP_010098453.1	enolase-phosphatase E1 [Morus notabilis]	------	------	------	------	------
mnot00000196	3.375	1.75478	1.2190748238E-21	3.69937939522E-21	yes	up	16.69	16.78	16.13	5.2	5.34	4.53	16.5333	5.02333	GO:001602	CC:integral component of membrane;	------	------	------	------	ENOG411253T	S:Function unknown	XP_010098451.1	uncharacterized protein LOC21395395 [Morus notabilis]	------	------	PF11282.11	DUF3082	Protein of unknown function
mnot00000197	661.784	9.37022	3.25123939507E-15	8.40395991706E-15	yes	up	18.36	19.99	20.89	0	0	0.09	19.7467	0.03	------	------	------	------	------	------	ENOG410YZUF	S:Function unknown	XP_010098450.1	uncharacterized protein LOC21395394 [Morus notabilis]	------	------	------	------	------
mnot00000198	2.153	1.10602	1.25250599908E-17	3.45634675505E-17	yes	up	44.46	38.93	45.4	21.78	18.93	20.51	42.93	20.4067	------	------	------	------	------	------	ENOG411181W	S:Function unknown	XP_010098449.1	protein FAR-RED IMPAIRED RESPONSE 1 isoform X1 [Morus notabilis]	sp|Q9SZL8|FRS5_ARATH;	Protein FAR1-RELATED SEQUENCE 5 OS=Arabidopsis thaliana OX=3702 GN=FRS5 PE=1 SV=1;	PF03101.18;PF14661.9;PF14643.9	FAR1;HAUS6_N;DUF4455	FAR1 DNA-binding domain;HAUS augmin-like complex subunit 6 N-terminus;Domain of unknown function
mnot00000200	6.495	2.69932	2.72704649946E-5	4.79540751895E-5	yes	up	1.18	1.63	1.73	0.2	0.38	0.13	1.51333	0.236667	GO:0016021;GO:000819	CC:integral component of membrane;MF:UDP-glycosyltransferase activity;	K17193	UGT79B1	map00942	Anthocyanin biosynthesis	COG1819	S:Function unknown	XP_010098447.1	UDP-glycosyltransferase 79B6 [Morus notabilis]	sp|Q9FN26|U79B6_ARATH;	UDP-glycosyltransferase 79B6 OS=Arabidopsis thaliana OX=3702 GN=UGT79B6 PE=2 SV=1;	PF00201.21	UDPGT	UDP-glucoronosyl and UDP-glucosyl transferase
mnot00000209	53.491	5.74121	0	0	yes	up	414.52	405.72	421.31	8.03	6.99	8.64	413.85	7.88667	GO:001602	CC:integral component of membrane;	------	------	------	------	------	------	EXB75030.1	hypothetical protein L484_012154 [Morus notabilis]	------	------	------	------	------
mnot00000210	3.481	1.79968	2.67103042835E-11	6.13282437302E-11	yes	up	6.69	6.35	8.3	1.98	2.27	2.05	7.11333	2.1	GO:0046656;GO:0019752;GO:0008696;GO:0030170;GO:000848	BP:folic acid biosynthetic process;BP:carboxylic acid metabolic process;MF:4-amino-4-deoxychorismate lyase activity;MF:pyridoxal phosphate binding;MF:transaminase activity;	K18482	ADCL	map00790;map01240	Folate biosynthesis;Biosynthesis of cofactors	COG0115	E:Amino acid transport and metabolism	EXB75029.1	Branched-chain-amino-acid aminotransferase-like protein 3 [Morus notabilis]	sp|Q8L493|DAAA_ARATH;	D-amino-acid transaminase, chloroplastic OS=Arabidopsis thaliana OX=3702 GN=DAAT PE=1 SV=1;	PF01063.22	Aminotran_4	Amino-transferase class IV
mnot00000211	3.315	1.72906	4.06959499359E-87	2.93752684939E-86	yes	up	61.08	63.81	60.1	19.33	18.72	19.21	61.6633	19.0867	GO:0006572;GO:0006520;GO:0009058;GO:0010189;GO:0005829;GO:0008483;GO:0004838;GO:003017	BP:tyrosine catabolic process;BP:cellular amino acid metabolic process;BP:biosynthetic process;BP:vitamin E biosynthetic process;CC:cytosol;MF:transaminase activity;MF:L-tyrosin;MF:pyridoxal phosphate binding;	K00815	TAT	map00270;map00130;map00950;map00360;map00350;map00960;map00400	Cysteine and methionine metabolism;Ubiquinone and other terpenoid-quinone biosynthesis;Isoquinoline alkaloid biosynthesis;Phenylalanine metabolism;Tyrosine metabolism;Tropane, piperidine and pyridine alkaloid biosynthesis;Phenylalanine, tyrosine and tryptophan biosynthesis	COG0436	E:Amino acid transport and metabolism	EXB75028.1	putative aminotransferase TAT2 [Morus notabilis]	sp|Q9FN30|TAT2_ARATH;	Probable aminotransferase TAT2 OS=Arabidopsis thaliana OX=3702 GN=At5g53970 PE=2 SV=1;	PF00155.24	Aminotran_1_2	Aminotransferase class I and II
mnot00000213	0.02	-5.63267	6.07959600931E-5	0.000104125441278	yes	down	0	0	0	0.45	0.43	0.65	0	0.51	GO:0006355;GO:000367	BP:regulation of transcription, DNA-templated;MF:DNA binding;	------	------	------	------	ENOG410Y9VP	S:Function unknown	XP_010098434.2	protein CUP-SHAPED COTYLEDON 2 [Morus notabilis]	sp|O04017|NAC98_ARATH;	Protein CUP-SHAPED COTYLEDON 2 OS=Arabidopsis thaliana OX=3702 GN=NAC098 PE=1 SV=1;	PF02365.18	NAM	No apical meristem
mnot00000219	0.07	-3.8351	1.10235899967E-6	2.08729303446E-6	yes	down	0.15	0.07	0.15	1.42	2.03	1.96	0.123333	1.80333	GO:0045893;GO:0005634;GO:0003700;GO:000367	BP:positive regulation of transcription, DNA-templated;CC:nucleus;MF:transcription factor activity, sequence-specific DNA binding;MF:DNA binding;	------	------	------	------	ENOG410YFVN	K:Transcription	XP_010098424.1	basic leucine zipper 34 [Morus notabilis]	sp|F4IN23|BZP34_ARATH;	Basic leucine zipper 34 OS=Arabidopsis thaliana OX=3702 GN=BZIP34 PE=1 SV=1;	PF00170.24;PF07716.18;PF03131.20	bZIP_1;bZIP_2;bZIP_Maf	bZIP transcription factor;Basic region leucine zipper;bZIP Maf transcription factor
mnot00000220	3.452	1.7873	1.52691538707E-69	9.29024533755E-69	yes	up	39.87	40.26	42.04	11.66	12.44	11.35	40.7233	11.8167	GO:0006570;GO:0006559;GO:0046872;GO:000441	BP:tyrosine metabolic process;BP:L-phenylalanine catabolic process;MF:metal ion binding;MF:homogentisate 1,2-dioxygenase activity;	K00451	HGD, hmgA	map00350	Tyrosine metabolism	COG3508	Q:Secondary metabolites biosynthesis, transport and catabolism	XP_010098423.1	homogentisate 1,2-dioxygenase [Morus notabilis]	sp|Q9ZRA2|HGD_ARATH;	Homogentisate 1,2-dioxygenase OS=Arabidopsis thaliana OX=3702 GN=HGO PE=2 SV=2;	PF04209.16;PF20510.1	HgmA_C;HgmA_N	Homogentisate 1,2-dioxygenase C-terminal;Homogentisate 1,2-dioxygenase N-terminal
mnot00000222	0.007	-7.09886	3.27154969031E-198	5.01466019406E-197	yes	down	0.41	0.33	0.58	60.8	63.78	69.78	0.44	64.7867	------	------	------	------	------	------	ENOG410ZCBS;ENOG410XY9N	S:Function unknown;	XP_010098422.1	X-linked retinitis pigmentosa GTPase regulator [Morus notabilis]	------	------	------	------	------
mnot00000223	4.872	2.2845	0	0	yes	up	355.25	337.45	349.66	72.4	71.98	70.18	347.453	71.52	GO:0016021;GO:0005774;GO:0015369;GO:0015368;GO:000550	CC:integral component of membrane;CC:vacuolar membrane;MF:calciu;MF:calciu;MF:calcium ion binding;	------	------	------	------	ENOG410ZVKW	P:Inorganic ion transport and metabolism	XP_010098421.1	sodium/calcium exchanger NCL [Morus notabilis]	sp|Q8L636|NCL_ARATH;	Sodium/calcium exchanger NCL OS=Arabidopsis thaliana OX=3702 GN=NCL PE=2 SV=1;	PF01699.27;PF13499.9;PF00036.35;PF13202.9;PF13405.9	Na_Ca_ex;EF-hand_7;EF-hand_1;EF-hand_5;EF-hand_6	Sodium/calcium exchanger protein;EF-hand domain pair;EF hand;EF hand;EF-hand domain
mnot00000224	0.387	-1.369	2.91356559318E-7	5.67223792208E-7	yes	down	1.42	0.93	1.72	3.35	3.45	4.03	1.35667	3.61	GO:000370	MF:transcription factor activity, sequence-specific DNA binding;	------	------	------	------	ENOG41117EU	S:Function unknown	EXC18521.1	hypothetical protein L484_018702 [Morus notabilis]	------	------	PF08744.13	NOZZLE	Plant transcription factor NOZZLE
mnot00000229	2.435	1.28412	1.17743859855E-54	6.06206627296E-54	yes	up	34.01	30.96	29.72	13.99	13.24	13.13	31.5633	13.4533	GO:000552	MF:ATP binding;	------	------	------	------	COG3854	S:Function unknown	XP_024029168.1	uncharacterized protein ycf45 isoform X2 [Morus notabilis]	sp|F4J3R7|SPD1_ARATH;	Protein SEEDLING PLASTID DEVELOPMENT 1 OS=Arabidopsis thaliana OX=3702 GN=SPD1 PE=2 SV=1;	PF19568.2;PF00004.32;PF13238.9;PF03266.18;PF07728.17;PF13604.9;PF13401.9;PF13191.9;PF13479.9;PF12775.10	Spore_III_AA;AAA;AAA_18;NTPase_1;AAA_5;AAA_30;AAA_22;AAA_16;AAA_24;AAA_7	Sporulation stage III, protein AA;ATPase family associated with various cellular activities;AAA domain;NTPase;AAA domain;AAA domain;AAA domain;AAA ATPase domain;AAA domain;P-loop containing dynein motor region
mnot00000245	0.493	-1.01904	2.02295294754E-14	5.09056694963E-14	yes	down	7.55	7.89	8.43	16.48	15.62	17.05	7.95667	16.3833	GO:000367	MF:DNA binding;	------	------	------	------	ENOG410YH0H	S:Function unknown	XP_024029164.1	stress response protein NST1 [Morus notabilis]	------	------	PF07460.14	NUMOD3	NUMOD3 motif
mnot00000250	2.108	1.07613	1.20568907497E-87	8.74831827133E-87	yes	up	157.86	156.93	163.76	80.37	70.8	81.65	159.517	77.6067	GO:1903189;GO:000573	BP:glyoxal metabolic process;CC:cytoplasm;	K03152	thiJ	------	------	COG0693	S:Function unknown	XP_010108252.1	protein DJ-1 homolog B [Morus notabilis]	sp|Q9MAH3|DJ1B_ARATH;	Protein DJ-1 homolog B OS=Arabidopsis thaliana OX=3702 GN=DJ1B PE=1 SV=1;	PF01965.27	DJ-1_PfpI	DJ-1/PfpI family
mnot00000256	0.154	-2.70243	1.94425174673E-294	4.74660558017E-293	yes	down	7.58	7.21	8.22	50.91	52.58	53.19	7.67	52.2267	------	------	------	------	------	------	COG0457	S:Function unknown	XP_010108247.1	TPR repeat-containing thioredoxin TTL1 [Morus notabilis]	sp|Q9MAH1|TTL1_ARATH;	TPR repeat-containing thioredoxin TTL1 OS=Arabidopsis thaliana OX=3702 GN=TTL1 PE=1 SV=1;	PF07719.20;PF00515.31;PF13414.9;PF13432.9;PF13428.9;PF00085.23;PF14559.9;PF13431.9;PF13371.9	TPR_2;TPR_1;TPR_11;TPR_16;TPR_14;Thioredoxin;TPR_19;TPR_17;TPR_9	Tetratricopeptide repeat;Tetratricopeptide repeat;TPR repeat;Tetratricopeptide repeat;Tetratricopeptide repeat;Thioredoxin;Tetratricopeptide repeat;Tetratricopeptide repeat;Tetratricopeptide repeat
mnot00000259	0.404	-1.30934	3.72550190678E-47	1.7376161874E-46	yes	down	32.14	36.13	34.11	70.4	71.59	71.36	34.1267	71.1167	GO:0000209;GO:0006301;GO:0070534;GO:0016021;GO:0005634;GO:0061631;GO:0016740;GO:000552	BP:protein polyubiquitination;BP:postreplication repair;BP:protein K63-linked ubiquitination;CC:integral component of membrane;CC:nucleus;MF:ubiquitin conjugating enzyme activity;MF:transferase activity;MF:ATP binding;	K10580	UBE2N, BLU, UBC13	map04120	Ubiquitin mediated proteolysis	COG5078	O:Posttranslational modification, protein turnover, chaperones	XP_010060692.1	ubiquitin-conjugating enzyme E2 36 [Eucalyptus grandis]	sp|Q94A97|UBC35_ARATH;	Ubiquitin-conjugating enzyme E2 35 OS=Arabidopsis thaliana OX=3702 GN=UBC35 PE=1 SV=1;	PF00179.29	UQ_con	Ubiquitin-conjugating enzyme
mnot00000260	0.031	-5.00052	0	0	yes	down	6.46	5.51	5.44	195.22	188.05	189.75	5.80333	191.007	GO:0005737;GO:0043231;GO:0004451;GO:000382	CC:cytoplasm;CC:intracellular membrane-bounded organelle;MF:isocitrate lyase activity;MF:catalytic activity;	------	------	------	------	COG2513	G:Carbohydrate transport and metabolism	XP_010108243.1	uncharacterized protein LOC21401630 [Morus notabilis]	sp|P11435|CPPM_STRHY;	Carboxyvinyl-carboxyphosphonate phosphorylmutase OS=Streptomyces hygroscopicus OX=1912 GN=bcpA PE=1 SV=3;	PF13714.9;PF00463.24	PEP_mutase;ICL	Phosphoenolpyruvate phosphomutase;Isocitrate lyase family
mnot00000261	0.282	-1.82399	8.26270789063E-8	1.648480032E-7	yes	down	5.63	2.76	4.13	8.67	10.39	8.89	4.17333	9.31667	GO:0019277;GO:0071555;GO:0008360;GO:0007049;GO:0051301;GO:000876	BP:UDP-N-acetylgalactosamine biosynthetic process;BP:cell wall organization;BP:regulation of cell shape;BP:cell cycle;BP:cell division;MF:UDP-N-acetylglucosamine 1-carboxyvinyltransferase activity;	------	------	------	------	COG0766	M:Cell wall/membrane/envelope biogenesis	EXC18482.1	UDP-N-acetylglucosamine 1-carboxyvinyltransferase [Morus notabilis]	sp|Q8Z0C4|MURA_NOSS1;	UDP-N-acetylglucosamine 1-carboxyvinyltransferase OS=Nostoc sp.;	PF00275.23	EPSP_synthase	EPSP synthase
mnot00000269	2.741	1.45459	1.3202123842E-21	4.00254865686E-21	yes	up	19.56	19.22	17.96	6.49	7.5	7.28	18.9133	7.09	GO:0048544;GO:003024	BP:recognition of pollen;MF:carbohydrate binding;	------	------	------	------	------	------	XP_010108235.1	EP1-like glycoprotein 3 [Morus notabilis]	sp|Q9ZVA4|EP1L3_ARATH;	EP1-like glycoprotein 3 OS=Arabidopsis thaliana OX=3702 GN=At1g78850 PE=1 SV=1;	PF01453.27	B_lectin	D-mannose binding lectin
mnot00000270	7.457	2.8985	9.46144718009E-7	1.79744430973E-6	yes	up	14.15	12.56	13.7	2.12	1.72	1.38	13.47	1.74	------	------	------	------	------	------	------	------	------	------	------	------	------	------	------
mnot00000279	0.487	-1.03856	2.0205554659E-15	5.25560234803E-15	yes	down	7.05	8.05	7.43	16.2	16.79	14.61	7.51	15.8667	------	------	------	------	------	------	ENOG410XR8Z	S:Function unknown	XP_010108226.1	peptide-N4-(N-acetyl-beta-glucosaminyl)asparagine amidase A [Morus notabilis]	sp|P81898|PNAA_PRUDU;	Peptide-N4;	PF12222.11	PNGaseA	Peptide N-acetyl-beta-D-glucosaminyl asparaginase amidase A
mnot00000287	0.279	-1.84401	9.712502594E-42	4.21987010563E-41	yes	down	5.89	4.36	4.46	17.57	17.06	18.66	4.90333	17.7633	GO:0045842;GO:0031145;GO:0016567;GO:0007091;GO:0051301;GO:0005737;GO:0005680;GO:001674	BP:positive regulation of mitotic metaphase/anaphase transition;BP:anaphase-promoting complex-dependent catabolic process;BP:protein ubiquitination;BP:metaphase/anaphase transition of mitotic cell cycle;BP:cell division;CC:cytoplasm;CC:anaphase-promoting complex;MF:transferase activity;	K03353	APC6, CDC16	map04120	Ubiquitin mediated proteolysis	ENOG410XNY1	D:Cell cycle control, cell division, chromosome partitioning	XP_024023191.1	anaphase-promoting complex subunit 6 [Morus notabilis]	sp|B3DNN5|CDC16_ARATH;	Anaphase-promoting complex subunit 6 OS=Arabidopsis thaliana OX=3702 GN=APC6 PE=2 SV=1;	PF07719.20;PF00515.31;PF12895.10;PF13181.9;PF13424.9;PF13176.9;PF13432.9;PF13414.9	TPR_2;TPR_1;ANAPC3;TPR_8;TPR_12;TPR_7;TPR_16;TPR_11	Tetratricopeptide repeat;Tetratricopeptide repeat;Anaphase-promoting complex, cyclosome, subunit 3;Tetratricopeptide repeat;Tetratricopeptide repeat;Tetratricopeptide repeat;Tetratricopeptide repeat;TPR repeat
mnot00000288	0.108	-3.20791	1.53522300596E-136	1.61584087532E-135	yes	down	8.12	8.9	11.12	86.18	87.41	93.14	9.38	88.91	------	------	------	------	------	------	ENOG4111JSH	S:Function unknown	XP_024023197.1	pathogen-related protein [Morus notabilis]	sp|P16273|PRPX_HORVU;	Pathogen-related protein OS=Hordeum vulgare OX=4513 PE=2 SV=2;	------	------	------
mnot00000292	2.15	1.10449	4.25056074232E-31	1.55744638672E-30	yes	up	35.29	35.75	36.64	17.46	15.88	17.15	35.8933	16.83	GO:0006486;GO:0016021;GO:0004378;GO:010270	BP:protein glycosylation;CC:integral component of membrane;MF:GDP-Ma;MF:GDP-Ma;	K03843	ALG2	map00510;map00513	N-Glycan biosynthesis;Various types of N-glycan biosynthesis	COG0438	M:Cell wall/membrane/envelope biogenesis	EXB22359.1	hypothetical protein L484_004352 [Morus notabilis]	sp|O94738|ALG2_RHIPU;	Alpha-1,3/1,6-mannosyltransferase ALG2 OS=Rhizomucor pusillus OX=4840 GN=ALG2 PE=1 SV=1;	PF13439.9;PF00534.23;PF13579.9	Glyco_transf_4;Glycos_transf_1;Glyco_trans_4_4	Glycosyltransferase Family 4;Glycosyl transferases group 1;Glycosyl transferase 4-like domain
mnot00000296	2.198	1.13643	4.13988868341E-81	2.81021990697E-80	yes	up	79.45	86.85	89.16	40.22	40.73	39.43	85.1533	40.1267	GO:000635	BP:regulation of transcription, DNA-templated;	K19600	TUB, TULP	------	------	ENOG410XQFT	S:Function unknown	XP_010086636.1	tubby-like F-box protein 7 [Morus notabilis]	sp|Q93VI8|TLP7_ARATH;	Tubby-like F-box protein 7 OS=Arabidopsis thaliana OX=3702 GN=TULP7 PE=2 SV=1;	PF01167.21;PF00646.36;PF12937.10;PF12043.11	Tub;F-box;F-box-like;DUF3527	Tub family;F-box domain;F-box-like;Domain of unknown function
mnot00000297	0.496	-1.01234	2.82170805042E-18	7.90516483152E-18	yes	down	11.67	10.48	9.21	22.32	20.97	21.72	10.4533	21.67	GO:0009793;GO:0005634;GO:0008270;GO:000367	BP:embryo development ending in seed dormancy;CC:nucleus;MF:zinc ion binding;MF:DNA binding;	------	------	------	------	ENOG4111PGI	S:Function unknown	XP_010086635.1	uncharacterized protein LOC21387849 [Morus notabilis]	------	------	------	------	------
mnot00000300	0.4	-1.32132	9.32311191973E-23	2.89639397895E-22	yes	down	10.21	8.54	8.5	21.47	24.63	24.8	9.08333	23.6333	GO:0016310;GO:0046939;GO:0006281;GO:0005634;GO:0046404;GO:0046403;GO:0016301;GO:0008270;GO:0003677;GO:000369	BP:phosphorylation;BP:nucleotide phosphorylation;BP:DNA repair;CC:nucleus;MF:ATP-dependent polydeoxyribonucleotide 5'-hydroxyl-kinase activity;MF:polynucleotide 3'-phosphatase activity;MF:kinase activity;MF:zinc ion binding;MF:DNA binding;MF:double-stranded DNA binding;	K08073	PNKP	------	------	COG0241	E:Amino acid transport and metabolism	XP_024021827.1	polynucleotide 3'-phosphatase ZDP isoform X1 [Morus notabilis]	sp|Q84JE8|ZDP_ARATH;	Polynucleotide 3'-phosphatase ZDP OS=Arabidopsis thaliana OX=3702 GN=ZDP PE=1 SV=1;	PF08645.14;PF00645.21	PNK3P;zf-PARP	Polynucleotide kinase 3 phosphatase;Pol
mnot00000310	0.253	-1.98539	2.10432025609E-77	1.38221062809E-76	yes	down	6.44	8.67	7.52	30.39	31.47	30.37	7.54333	30.7433	------	------	------	------	------	------	ENOG41100BI	S:Function unknown	XP_024028139.1	uncharacterized protein LOC21386204 [Morus notabilis]	------	------	PF01436.24	NHL	NHL repeat
mnot00000316	0.398	-1.3299	0.0015328270854	0.00237721201065	yes	down	1.92	3.31	2.66	8.5	6.1	6.2	2.63	6.93333	------	------	------	------	------	------	ENOG410YMTV	S:Function unknown	XP_024032670.1	uncharacterized protein LOC112095226, partial [Morus notabilis]	------	------	------	------	------
mnot00000318	0.359	-1.47855	1.36284445098E-62	7.69815470976E-62	yes	down	21.31	19.12	20.24	57.78	56.96	58.76	20.2233	57.8333	GO:0009742;GO:000370	BP:brassinosteroid mediated signaling pathway;MF:transcription factor activity, sequence-specific DNA binding;	------	------	------	------	ENOG410YESP	S:Function unknown	EXB54112.1	hypothetical protein L484_017551 [Morus notabilis]	sp|Q9ZV88|BEH4_ARATH;	BES1/BZR1 homolog protein 4 OS=Arabidopsis thaliana OX=3702 GN=BEH4 PE=1 SV=1;	PF05687.16	BES1_N	BES1/BZR1 plant transcription factor, N-terminal
mnot00000328	155.576	7.28147	2.36255895219E-169	3.087013649E-168	yes	up	79	74.34	80.43	0.74	0.79	0.36	77.9233	0.63	GO:0006468;GO:0016021;GO:0004674;GO:000552	BP:protein phosphorylation;CC:integral component of membrane;MF:protein serine/threonine kinase activity;MF:ATP binding;	------	------	------	------	COG4886	S:Function unknown	XP_024019485.1	probable LRR receptor-like serine/threonine-protein kinase At1g53430 [Morus notabilis]	sp|C0LGG9|Y5344_ARATH;	Probable LRR receptor-like serine/threonine-protein kinase At1g53440 OS=Arabidopsis thaliana OX=3702 GN=At1g53440 PE=2 SV=2;	PF11721.11;PF00069.28;PF07714.20;PF13855.9;PF12799.10	Malectin;Pkinase;PK_Tyr_Ser-Thr;LRR_8;LRR_4	Malectin domain;Protein kinase domain;Protein tyrosine and serine/threonine kinase;Leucine rich repeat;Leucine Rich repeats
mnot00000329	7.963	2.99334	8.7193769372E-100	7.08977051296E-99	yes	up	16.87	15.9	16.07	1.84	2.32	2.12	16.28	2.09333	GO:0006468;GO:0016021;GO:0004674;GO:000552	BP:protein phosphorylation;CC:integral component of membrane;MF:protein serine/threonine kinase activity;MF:ATP binding;	------	------	------	------	COG4886	S:Function unknown	XP_024019452.1	probable LRR receptor-like serine/threonine-protein kinase At1g53430 [Morus notabilis]	sp|C0LGG9|Y5344_ARATH;	Probable LRR receptor-like serine/threonine-protein kinase At1g53440 OS=Arabidopsis thaliana OX=3702 GN=At1g53440 PE=2 SV=2;	PF07714.20;PF00069.28;PF11721.11;PF13855.9;PF12799.10	PK_Tyr_Ser-Thr;Pkinase;Malectin;LRR_8;LRR_4	Protein tyrosine and serine/threonine kinase;Protein kinase domain;Malectin domain;Leucine rich repeat;Leucine Rich repeats
mnot00000331	4.834	2.27329	2.10106205221E-26	7.04282362374E-26	yes	up	4.66	5.23	4.85	0.73	1.25	1.16	4.91333	1.04667	GO:0006468;GO:0016021;GO:0004674;GO:000552	BP:protein phosphorylation;CC:integral component of membrane;MF:protein serine/threonine kinase activity;MF:ATP binding;	------	------	------	------	COG4886	S:Function unknown	XP_024019470.1	LOW QUALITY PROTEIN: probable LRR receptor-like serine/threonine-protein kinase At1g53430 [Morus notabilis]	sp|C0LGG9|Y5344_ARATH;	Probable LRR receptor-like serine/threonine-protein kinase At1g53440 OS=Arabidopsis thaliana OX=3702 GN=At1g53440 PE=2 SV=2;	PF07714.20;PF00069.28;PF11721.11;PF13855.9;PF12799.10;PF12330.11	PK_Tyr_Ser-Thr;Pkinase;Malectin;LRR_8;LRR_4;Haspin_kinase	Protein tyrosine and serine/threonine kinase;Protein kinase domain;Malectin domain;Leucine rich repeat;Leucine Rich repeats;Haspin like kinase domain
mnot00000332	0.017	-5.84597	2.0906810063E-5	3.70177654864E-5	yes	down	0	0	0	1.41	1.66	1.23	0	1.43333	GO:0051301;GO:000704	BP:cell division;BP:cell cycle;	------	------	------	------	------	------	EXB54096.1	hypothetical protein L484_017533 [Morus notabilis]	------	------	------	------	------
mnot00000338	0.409	-1.29142	0.0029345691493	0.0044470501063	yes	down	0.66	0.72	0.84	2.12	2.67	1.65	0.74	2.14667	GO:0009836;GO:0016740;GO:001674	BP:fruit ripening, climacteric;MF:transferase activity;MF:transferase activity, transferring acyl groups other than amino-acyl groups;	K13065	E2.3.1.133, HCT	map00941;map00940;map00945	Flavonoid biosynthesis;Phenylpropanoid biosynthesis;Stilbenoid, diarylheptanoid and gingerol biosynthesis	ENOG410XPQ7	S:Function unknown	XP_010093468.2	shikimate O-hydroxycinnamoyltransferase [Morus notabilis]	sp|Q8GSM7|HST_TOBAC;	Shikimate O-hydroxycinnamoyltransferase OS=Nicotiana tabacum OX=4097 GN=HST PE=1 SV=1;	PF02458.18	Transferase	Transferase family
mnot00000341	0.019	-5.73115	1.62873230745E-130	1.65093458969E-129	yes	down	1.27	1.15	0.74	55.31	59.86	56.95	1.05333	57.3733	GO:001641	MF:O-acetyltransferase activity;	------	------	------	------	ENOG41118PY	S:Function unknown	XP_010093465.2	protein trichome birefringence-like 41 [Morus notabilis]	sp|F4IWA8|TBL41_ARATH;	Protein trichome birefringence-like 41 OS=Arabidopsis thaliana OX=3702 GN=TBL41 PE=2 SV=1;	PF13839.9;PF14416.9	PC-Esterase;PMR5N	GDSL/SGNH-like Acyl-Esterase family found in Pmr5 and Cas1p;PMR5 N terminal Domain
mnot00000347	0.287	-1.80108	1.58817890726E-159	1.97453104475E-158	yes	down	55	64.07	52.45	207.59	202.14	203.84	57.1733	204.523	GO:0006412;GO:1990904;GO:0005840;GO:000373	BP:translation;CC:ribonucleoprotein complex;CC:ribosome;MF:structural constituent of ribosome;	K02871	RP-L13, MRPL13, rplM	map03010	Ribosome	COG0102	J:Translation, ribosomal structure and biogenesis	XP_010093460.1	50S ribosomal protein L13, chloroplastic [Morus notabilis]	sp|Q9SYL9|RK13_ARATH;	50S ribosomal protein L13, chloroplastic OS=Arabidopsis thaliana OX=3702 GN=RPL13 PE=2 SV=1;	PF00572.21	Ribosomal_L13	Ribosomal protein L13
mnot00000351	0.214	-2.22497	6.83385609994E-19	1.94360853342E-18	yes	down	1.29	1.88	1.14	6.94	6.66	7.17	1.43667	6.92333	GO:0006486;GO:0016021;GO:0000139;GO:001675	BP:protein glycosylation;CC:integral component of membrane;CC:Golgi membrane;MF:transferase activity, transferring glycosyl groups;	------	------	------	------	ENOG410XTFH	S:Function unknown	XP_010093459.1	probable arabinosyltransferase ARAD1 [Morus notabilis]	sp|Q6DBG8|ARAD1_ARATH;	Probable arabinosyltransferase ARAD1 OS=Arabidopsis thaliana OX=3702 GN=ARAD1 PE=1 SV=1;	PF03016.18	Exostosin	Exostosin family
mnot00000353	0.062	-4.00551	0.0275257914294	0.0378418932064	yes	down	0	0	0	3.42	1.02	1.74	0	2.06	------	------	------	------	------	------	------	------	------	------	------	------	------	------	------
mnot00000356	0.063	-3.99427	3.29312629654E-7	6.3945665812E-7	yes	down	0	0.33	0.1	2.25	1.85	2.38	0.143333	2.16	GO:0006486;GO:0005794;GO:0016021;GO:0016020;GO:0000139;GO:001675	BP:protein glycosylation;CC:Golgi apparatus;CC:integral component of membrane;CC:membrane;CC:Golgi membrane;MF:transferase activity, transferring glycosyl groups;	------	------	------	------	ENOG410XTFH	S:Function unknown	EXB54081.1	Xylogalacturonan beta-1,3-xylosyltransferase [Morus notabilis]	sp|Q6DBG8|ARAD1_ARATH;	Probable arabinosyltransferase ARAD1 OS=Arabidopsis thaliana OX=3702 GN=ARAD1 PE=1 SV=1;	PF03016.18	Exostosin	Exostosin family
mnot00000358	0.319	-1.65036	2.00712496167E-84	1.41012652374E-83	yes	down	21.53	23.09	22.4	75.01	70.26	72.45	22.34	72.5733	GO:0016021;GO:000970	CC:integral component of membrane;CC:chloroplast inner membrane;	------	------	------	------	COG1836	S:Function unknown	XP_024019457.1	protein VTE6, chloroplastic isoform X1 [Morus notabilis]	sp|Q9SYM0|VTE6_ARATH;	Protein VTE6, chloroplastic OS=Arabidopsis thaliana OX=3702 GN=VTE6 PE=1 SV=1;	PF01940.19	DUF92	Integral membrane protein DUF92
mnot00000360	9.79	3.29134	1.72055227013E-132	1.76978877121E-131	yes	up	36.77	35.81	35.88	3.7	3.59	3.81	36.1533	3.7	GO:0006355;GO:0009640;GO:0005634;GO:000827	BP:regulation of transcription, DNA-templated;BP:photomorphogenesis;CC:nucleus;MF:zinc ion binding;	------	------	------	------	ENOG4111N7S	S:Function unknown	XP_024019464.1	B-box zinc finger protein 22 [Morus notabilis]	sp|Q9SYM2|BBX22_ARATH;	B-box zinc finger protein 22 OS=Arabidopsis thaliana OX=3702 GN=BBX22 PE=1 SV=2;	PF00643.27	zf-B_box	B-box zinc finger
mnot00000361	0.18	-2.47032	4.82467590767E-27	1.63696161674E-26	yes	down	2.73	2.11	2.02	12.94	13.8	12.26	2.28667	13	GO:000565	CC:nucleoplasm;	K10639	CCNB1IP1, HEI10	------	------	ENOG4111C6K	S:Function unknown	EXB54074.1	hypothetical protein L484_017511 [Morus notabilis]	sp|F4HRI2|HEI10_ARATH;	E3 ubiquitin-protein ligase CCNB1IP1 homolog OS=Arabidopsis thaliana OX=3702 GN=HEI10 PE=2 SV=1;	PF14634.9;PF13920.9;PF08598.14;PF13923.9;PF13639.9;PF14447.9;PF10158.12;PF00097.28	zf-RING_5;zf-C3HC4_3;Sds3;zf-C3HC4_2;zf-RING_2;Prok-RING_4;LOH1CR12;zf-C3HC4	zinc-RING finger domain;Zinc finger, C3HC4 type;Sds3-like;Zinc finger, C3HC4 type;Ring finger domain;Prokaryotic RING finger family 4;Tumour suppressor protein;Zinc finger, C3HC4 type
mnot00000376	0.001	-10.3044	3.00904789648E-18	8.42395044104E-18	yes	down	0	0	0.07	32.96	31.96	31.3	0.0233333333333	32.0733	GO:0032259;GO:0008168;GO:004687	BP:methylation;MF:methyltransferase activity;MF:metal ion binding;	K11380	NTO1	------	------	COG5141	S:Function unknown	XP_010098228.1	protein Jade-1 [Morus notabilis]	sp|Q803A0|JADE1_DANRE;	Protein Jade-1 OS=Danio rerio OX=7955 GN=jade1 PE=2 SV=1;	PF13832.9;PF13771.9;PF00628.32;PF13831.9	zf-HC5HC2H_2;zf-HC5HC2H;PHD;PHD_2	PHD-zinc-finger like domain;PHD-like zinc-binding domain;PHD-finger;PHD-finger
mnot00000378	3.023	1.5959	0.000207003509803	0.000342870462334	yes	up	5.91	6.71	4.73	1.5	2.37	1.99	5.78333	1.95333	GO:0006508;GO:0008233;GO:000486	BP:proteolysis;MF:peptidase activity;MF:endopeptidase inhibitor activity;	------	------	------	------	------	------	XP_010098226.1	endogenous alpha-amylase/subtilisin inhibitor [Morus notabilis]	sp|A0A072TH68|KI104_MEDTR;	Kunitz type trypsin inhibitor 104 OS=Medicago truncatula OX=3880 GN=KPI104 PE=1 SV=1;	PF00197.21	Kunitz_legume	Trypsin and protease inhibitor
mnot00000379	46.758	5.54713	1.05423571889E-88	7.73291426029E-88	yes	up	115.49	109.86	110.24	1.41	3.3	2.57	111.863	2.42667	GO:0006508;GO:0008233;GO:000486	BP:proteolysis;MF:peptidase activity;MF:endopeptidase inhibitor activity;	------	------	------	------	ENOG4111AS0	S:Function unknown	XP_010098225.1	endogenous alpha-amylase/subtilisin inhibitor [Morus notabilis]	sp|A0A072TH68|KI104_MEDTR;	Kunitz type trypsin inhibitor 104 OS=Medicago truncatula OX=3880 GN=KPI104 PE=1 SV=1;	PF00197.21	Kunitz_legume	Trypsin and protease inhibitor
mnot00000380	9.214	3.20379	2.94725811789E-32	1.10250542728E-31	yes	up	28.64	33.12	33.39	2.85	4.03	3.65	31.7167	3.51	GO:0006508;GO:0008233;GO:000486	BP:proteolysis;MF:peptidase activity;MF:endopeptidase inhibitor activity;	------	------	------	------	ENOG4111AS0	S:Function unknown	XP_010098224.1	alpha-amylase/subtilisin inhibitor [Morus notabilis]	sp|A0A072TH68|KI104_MEDTR;	Kunitz type trypsin inhibitor 104 OS=Medicago truncatula OX=3880 GN=KPI104 PE=1 SV=1;	PF00197.21	Kunitz_legume	Trypsin and protease inhibitor
mnot00000382	9.654	3.27113	1.11812903111E-46	5.18405278061E-46	yes	up	47.85	66.1	49.61	6.04	4.88	6.46	54.52	5.79333	GO:0006508;GO:0008233;GO:000486	BP:proteolysis;MF:peptidase activity;MF:endopeptidase inhibitor activity;	------	------	------	------	------	------	XP_010098222.1	21 kDa seed protein [Morus notabilis]	sp|A0A072TH68|KI104_MEDTR;	Kunitz type trypsin inhibitor 104 OS=Medicago truncatula OX=3880 GN=KPI104 PE=1 SV=1;	PF00197.21	Kunitz_legume	Trypsin and protease inhibitor
mnot00000383	1484.44	10.5357	1.87906456366E-36	7.54180795821E-36	yes	up	314.44	296.5	294.84	0.42	0	0.21	301.927	0.21	GO:000486	MF:endopeptidase inhibitor activity;	------	------	------	------	ENOG4111AS0	S:Function unknown	XP_010098221.1	kunitz trypsin inhibitor 2 [Morus notabilis]	sp|A0A072TH68|KI104_MEDTR;	Kunitz type trypsin inhibitor 104 OS=Medicago truncatula OX=3880 GN=KPI104 PE=1 SV=1;	PF00197.21	Kunitz_legume	Trypsin and protease inhibitor
mnot00000387	3.075	1.6205	2.23688382751E-19	6.43992474176E-19	yes	up	19.65	20.51	20.42	6.73	6.62	6.87	20.1933	6.74	GO:0042545;GO:0045490;GO:0016021;GO:0005576;GO:0030599;GO:0045330;GO:000485	BP:cell wall modification;BP:pectin catabolic process;CC:integral component of membrane;CC:extracellular region;MF:pectinesterase activity;MF:aspartyl esterase activity;MF:enzyme inhibitor activity;	------	------	------	------	COG4677	G:Carbohydrate transport and metabolism	XP_024030089.1	pectinesterase 1, partial [Morus notabilis]	sp|Q43867|PME1_ARATH;	Pectinesterase 1 OS=Arabidopsis thaliana OX=3702 GN=PME1 PE=1 SV=1;	PF01095.22;PF04043.18	Pectinesterase;PMEI	Pectinesterase;Plant invertase/pectin methylesterase inhibitor
mnot00000388	64.672	6.01507	3.09052484587E-8	6.30335061214E-8	yes	up	2.98	2.3	3.07	0	0.06	0.07	2.78333	0.0433333333333	GO:0046872;GO:001649	MF:metal ion binding;MF:oxidoreductase activity;	------	------	------	------	COG3491	S:Function unknown	EXC36144.1	Protein SRG1 [Morus notabilis]	sp|Q39224|SRG1_ARATH;	Protein SRG1 OS=Arabidopsis thaliana OX=3702 GN=SRG1 PE=2 SV=1;	PF03171.23;PF14226.9	2OG-FeII_Oxy;DIOX_N	2OG-F;non-haem dioxygenase in morphine synthesis N-terminal
mnot00000391	2.26	1.17644	1.5818929234E-25	5.21904114032E-25	yes	up	60.98	55.28	61.47	26.74	28.08	25.68	59.2433	26.8333	GO:009757	MF:glutathione oxidoreductase activity;	K17479	GRXCR1	------	------	ENOG4111HAI	O:Posttranslational modification, protein turnover, chaperones	XP_010106733.1	uncharacterized protein At5g39865 [Morus notabilis]	sp|Q9FLE8|Y5986_ARATH;	Uncharacterized protein At5g39865 OS=Arabidopsis thaliana OX=3702 GN=At5g39865 PE=2 SV=1;	PF00462.27	Glutaredoxin	Glutaredoxin
mnot00000394	2.7	1.43319	2.62479005193E-74	1.6722092803E-73	yes	up	106.03	110.4	112.88	41.52	41.15	44.16	109.77	42.2767	GO:0006979;GO:0030091;GO:0005737;GO:0033743;GO:004687	BP:response to oxidative stress;BP:protein repair;CC:cytoplasm;MF:peptide-methionin;MF:metal ion binding;	K07305	msrB	------	------	COG0229	O:Posttranslational modification, protein turnover, chaperones	XP_010106737.1	peptide methionine sulfoxide reductase B1, chloroplastic isoform X1 [Morus notabilis]	sp|Q9C8M2|MSRB1_ARATH;	Peptide methionine sulfoxide reductase B1, chloroplastic OS=Arabidopsis thaliana OX=3702 GN=MSRB1 PE=1 SV=1;	PF01641.21	SelR	SelR domain
mnot00000395	0.352	-1.50745	7.74629093594E-37	3.13423136062E-36	yes	down	5.65	4.8	5.59	15.54	15.87	15.61	5.34667	15.6733	GO:0006357;GO:0007165;GO:0003700;GO:0000978;GO:000098	BP:regulation of transcription from RNA polymerase II promoter;BP:signal transduction;MF:transcription factor activity, sequence-specific DNA binding;MF:RNA polymerase II core promoter proximal region sequence-specific DNA binding;MF:RNA polymerase II transcription factor activity, sequence-specific DNA binding;	------	------	------	------	ENOG41116R2	S:Function unknown	EXC11705.1	hypothetical protein L484_020755 [Morus notabilis]	sp|Q56XZ1|SHB_ARATH;	SH2 domain-containing protein B OS=Arabidopsis thaliana OX=3702 GN=SHB PE=1 SV=1;	------	------	------
mnot00000397	0.081	-3.63173	6.6292379431E-79	4.41692248999E-78	yes	down	2	1.94	2.55	27.72	27.21	26.97	2.16333	27.3	GO:0009813;GO:001687	BP:flavonoid biosynthetic process;MF:intramolecular lyase activity;	------	------	------	------	ENOG4111QE0	S:Function unknown	XP_010106740.1	fatty-acid-binding protein 3, chloroplastic [Morus notabilis]	sp|Q9C8L2|FAP3_ARATH;	Fatty-acid-binding protein 3, chloroplastic OS=Arabidopsis thaliana OX=3702 GN=FAP3 PE=1 SV=1;	PF02431.18;PF16036.8;PF16035.8	Chalcone;Chalcone_3;Chalcone_2	Chalcone-flavanone isomerase;Chalcone isomerase-like;Chalcone isomerase like
mnot00000398	0.006	-7.4319	2.40318320737E-9	5.12016789655E-9	yes	down	0	0	0	12.14	11.85	12.04	0	12.01	GO:003122	CC:anchored component of membrane;	------	------	------	------	ENOG410YQBI	S:Function unknown	EXC11709.1	hypothetical protein L484_020759 [Morus notabilis]	sp|Q94G86|ALL9_OLEEU;	Glucan endo-1,3-beta-D-glucosidase OS=Olea europaea OX=4146 GN=OLE9 PE=1 SV=1;	PF07983.16	X8	X8 domain
mnot00000399	3.47	1.79476	0	0	yes	up	132.16	132.57	129.5	49.73	50.16	48.73	131.41	49.54	GO:0008299;GO:0006465;GO:0010236;GO:0016021;GO:0016020;GO:0009507;GO:0004252;GO:0004659;GO:001674	BP:isoprenoid biosynthetic process;BP:signal peptide processing;BP:plastoquinone biosynthetic process;CC:integral component of membrane;CC:membrane;CC:chloroplast;MF:serine-type endopeptidase activity;MF:prenyltransferase activity;MF:transferase activity;	K05356	SPS, sds	map00900	Terpenoid backbone biosynthesis	COG0142	H:Coenzyme transport and metabolism	XP_010106743.1	probable solanesyl-diphosphate synthase 3, chloroplastic [Morus notabilis]	sp|Q8S948|SPS1_ARATH;	Solanesyl diphosphate synthase 1, chloroplastic OS=Arabidopsis thaliana OX=3702 GN=SPS1 PE=1 SV=1;	PF00348.20;PF10502.12	polyprenyl_synt;Peptidase_S26	Polyprenyl synthetase;Signal peptidase, peptidase S26
mnot00000401	0.274	-1.86573	0	0	yes	down	81.66	75.42	78.96	298.06	287.35	307.45	78.68	297.62	GO:0032259;GO:0006364;GO:0008168;GO:000372	BP:methylation;BP:rRNA processing;MF:methyltransferase activity;MF:RNA binding;	K14563	NOP1, FBL	map03008	Ribosome biogenesis in eukaryotes	COG1889	J:Translation, ribosomal structure and biogenesis	XP_024028238.1	probable mediator of RNA polymerase II transcription subunit 36b [Morus notabilis]	sp|Q9FEF8|FBRL1_ARATH;	rRNA 2'-O-methyltransferase fibrillarin 1 OS=Arabidopsis thaliana OX=3702 GN=FIB1 PE=1 SV=1;	PF01269.20;PF08704.13	Fibrillarin;GCD14	Fibrillarin;tRNA methyltransferase complex GCD14 subunit
mnot00000405	0.349	-1.51853	3.36277652669E-108	2.91690170494E-107	yes	down	13.25	13.54	12.82	38.26	38.39	40.1	13.2033	38.9167	GO:0045489;GO:0071555;GO:0016021;GO:0000139;GO:004726	BP:pectin biosynthetic process;BP:cell wall organization;CC:integral component of membrane;CC:Golgi membrane;MF:polygalacturonate 4-alpha-galacturonosyltransferase activity;	K13648	GAUT	map00520	Amino sugar and nucleotide sugar metabolism	ENOG4111FC1	M:Cell wall/membrane/envelope biogenesis	XP_010106747.1	polygalacturonate 4-alpha-galacturonosyltransferase isoform X1 [Morus notabilis]	sp|Q9LE59|GAUT1_ARATH;	Polygalacturonate 4-alpha-galacturonosyltransferase OS=Arabidopsis thaliana OX=3702 GN=GAUT1 PE=1 SV=1;	PF01501.23;PF18404.4	Glyco_transf_8;Glyco_transf_24	Glycosyl transferase family 8;Glucosyltransferase 24
mnot00000409	0.206	-2.27683	0.00982480467277	0.0141656930606	yes	down	0.23	0.15	0.08	0.77	0.89	0.63	0.153333	0.763333	GO:0006633;GO:0016310;GO:0006000;GO:0019252;GO:0005829;GO:0016773;GO:0016301;GO:000886	BP:fatty acid biosynthetic process;BP:phosphorylation;BP:fructose metabolic process;BP:starch biosynthetic process;CC:cytosol;MF:phosphotransferase activity, alcohol group as acceptor;MF:kinase activity;MF:fructokinase activity;	K00847	E2.7.1.4, scrK	map00520;map00500;map01250;map00051	Amino sugar and nucleotide sugar metabolism;Starch and sucrose metabolism;Biosynthesis of nucleotide sugars;Fructose and mannose metabolism	COG0524	G:Carbohydrate transport and metabolism	XP_024028242.1	probable fructokinase-7 [Morus notabilis]	sp|Q9C524|SCRK6_ARATH;	Probable fructokinase-6, chloroplastic OS=Arabidopsis thaliana OX=3702 GN=At1g66430 PE=2 SV=1;	PF00294.27	PfkB	pfkB family carbohydrate kinase
mnot00000410	0.297	-1.74966	2.48995060228E-73	1.56987759332E-72	yes	down	22.42	21.97	19.33	76.49	74.88	79.17	21.24	76.8467	GO:0045944;GO:0005634;GO:0003700;GO:0046983;GO:000097	BP:positive regulation of transcription from RNA polymerase II promoter;CC:nucleus;MF:transcription factor activity, sequence-specific DNA binding;MF:protein dimerization activity;MF:RNA polymerase II regulatory region sequence-specific DNA binding;	------	------	------	------	COG5068	K:Transcription	XP_024028225.1	MADS-box protein SOC1 isoform X1 [Morus notabilis]	sp|O64645|SOC1_ARATH;	MADS-box protein SOC1 OS=Arabidopsis thaliana OX=3702 GN=SOC1 PE=1 SV=1;	PF00319.21;PF01486.20	SRF-TF;K-box	SRF-type transcription factor;K-box region
mnot00000421	2.896	1.53409	1.20291103497E-82	8.26927056574E-82	yes	up	36.34	35.76	35.66	12.87	13.13	14.07	35.92	13.3567	GO:0009395;GO:0016042;GO:0005886;GO:0004630;GO:007029	BP:phospholipid catabolic process;BP:lipid catabolic process;CC:plasma membrane;MF:phospholipase D activity;MF:N-acylphosphatidylethanolamine-specific phospholipase D activity;	K01115	PLD1_2	map00565;map00564;map04144	Ether lipid metabolism;Glycerophospholipid metabolism;Endocytosis	COG1502	I:Lipid transport and metabolism	XP_024028223.1	phospholipase D beta 2 [Morus notabilis]	sp|P93733|PLDB1_ARATH;	Phospholipase D beta 1 OS=Arabidopsis thaliana OX=3702 GN=PLDBETA1 PE=1 SV=4;	PF12357.11;PF00168.33;PF00614.25;PF13091.9	PLD_C;C2;PLDc;PLDc_2	Phospholipase D C terminal;C2 domain;Phospholipase D Active site motif;PLD-like domain
mnot00000424	4.082	2.02941	0	0	yes	up	116.57	113.01	118.59	29.86	27.14	30.2	116.057	29.0667	GO:0006869;GO:0016021;GO:000828	BP:lipid transport;CC:integral component of membrane;MF:lipid binding;	------	------	------	------	COG5038	S:Function unknown	XP_010106771.1	C2 domain-containing protein At1g53590 isoform X1 [Morus notabilis]	sp|Q93XX4|C2D61_ARATH;	C2 domain-containing protein At1g53590 OS=Arabidopsis thaliana OX=3702 GN=NTMC2T6.1 PE=1 SV=2;	PF00168.33;PF17047.8	C2;SMP_LBD	C2 domain;Synaptotagmin-like mitochondrial-lipid-binding domain
mnot00000428	2.913	1.54232	2.43027926198E-26	8.12958457795E-26	yes	up	89.61	74.8	80.06	28.59	27.67	29.27	81.49	28.51	------	------	------	------	------	------	ENOG41116G9	S:Function unknown	EXC11741.1	hypothetical protein L484_020796 [Morus notabilis]	------	------	------	------	------
mnot00000429	7.921	2.98577	0.0131762	0.0187522	yes	up	1.01	0.43	0.89	0.3	0	0	0.776667	0.1	GO:0015031;GO:0051028;GO:0005643;GO:001705	BP:protein transport;BP:mRNA transport;CC:nuclear pore;MF:structural constituent of nuclear pore;	K14297	NUP98, ADAR2, NUP116	map03013	Nucleocytoplasmic transport	ENOG410XPV4	U:Intracellular trafficking, secretion, and vesicular transport	EXC11742.1	hypothetical protein L484_020797 [Morus notabilis]	sp|Q8RY25|NU98A_ARATH;	Nuclear pore complex protein NUP98A OS=Arabidopsis thaliana OX=3702 GN=NUP98A PE=1 SV=1;	------	------	------
mnot00000433	4.839	2.27483	0.000121477432434	0.000204371618194	yes	up	0.89	1.22	1.19	0.19	0.37	0.14	1.1	0.233333	GO:0009742;GO:0005634;GO:0017018;GO:004687	BP:brassinosteroid mediated signaling pathway;CC:nucleus;MF:myosin phosphatase activity;MF:metal ion binding;	K01090	E3.1.3.16	------	------	COG0639	T:Signal transduction mechanisms	KAE8666910.1	Serine/threonine-protein phosphatase BSL1 [Hibiscus syriacus]	sp|Q8L7U5|BSL1_ARATH;	Serine/threonine-protein phosphatase BSL1 OS=Arabidopsis thaliana OX=3702 GN=BSL1 PE=1 SV=2;	PF13418.9;PF13415.9	Kelch_4;Kelch_3	Galactose oxidase, central domain;Galactose oxidase, central domain
mnot00000439	0.496	-1.0112	2.75403548697E-24	8.85966303784E-24	yes	down	8.68	9.18	8.65	18.45	18.13	18.42	8.83667	18.3333	GO:0016020;GO:0016021;GO:002285	CC:membrane;CC:integral component of membrane;MF:transmembrane transporter activity;	------	------	------	------	ENOG411076X	T:Signal transduction mechanisms	XP_010092755.1	SPX domain-containing membrane protein At4g22990 [Morus notabilis]	sp|Q93ZQ5|SPXM3_ARATH;	SPX domain-containing membrane protein At4g22990 OS=Arabidopsis thaliana OX=3702 GN=At4g22990 PE=2 SV=2;	PF07690.19;PF03105.22;PF00083.27	MFS_1;SPX;Sugar_tr	Major Facilitator Superfamily;SPX domain;Sugar
mnot00000451	2.758	1.46367	0	0	yes	up	555.22	538.89	551.13	208.32	196.29	211.42	548.413	205.343	GO:0016021;GO:0005506;GO:0016705;GO:0004497;GO:002003	CC:integral component of membrane;MF:iron ion binding;MF:oxidoreductase activity, acting on paired donors, with incorporation or reduction of molecular oxygen;MF:monooxygenase activity;MF:heme binding;	------	------	------	------	COG2124	Q:Secondary metabolites biosynthesis, transport and catabolism	XP_010092742.1	cytochrome P450 CYP72A219 isoform X1 [Morus notabilis]	sp|H2DH21|C7A29_PANGI;	Cytochrome P450 CYP72A219 OS=Panax ginseng OX=4054 PE=2 SV=1;	PF00067.25	p450	Cytochrome P450
mnot00000453	6.528	2.70654	3.44059887216E-9	7.28030272917E-9	yes	up	10.94	10.39	11.93	1.52	1.42	2.27	11.0867	1.73667	GO:000695	BP:defense response;	------	------	------	------	------	------	XP_010092739.1	BON1-associated protein 2 [Morus notabilis]	sp|Q58FX0|BAP2_ARATH;	BON1-associated protein 2 OS=Arabidopsis thaliana OX=3702 GN=BAP2 PE=1 SV=1;	PF00168.33	C2	C2 domain
mnot00000456	2.079	1.05618	1.04790988428E-25	3.46434419914E-25	yes	up	35.27	36.47	35.51	17.53	17.11	18.53	35.75	17.7233	GO:001602	CC:integral component of membrane;	------	------	------	------	ENOG41121N2	O:Posttranslational modification, protein turnover, chaperones	XP_024018955.1	E3 ubiquitin-protein ligase At4g11680 [Morus notabilis]	sp|Q93Z92|RING4_ARATH;	E3 ubiquitin-protein ligase At4g11680 OS=Arabidopsis thaliana OX=3702 GN=At4g11680 PE=2 SV=1;	PF13639.9;PF17123.8;PF12678.10;PF13923.9;PF00097.28;PF13920.9	zf-RING_2;zf-RING_11;zf-rbx1;zf-C3HC4_2;zf-C3HC4;zf-C3HC4_3	Ring finger domain;RING-like zinc finger;RING-H2 zinc finger domain;Zinc finger, C3HC4 type;Zinc finger, C3HC4 type;Zinc finger, C3HC4 type
mnot00000459	2.251	1.17039	0.00123135185219	0.0019245244111	yes	up	51.04	32.25	40.52	16.45	13.5	27.25	41.27	19.0667	GO:1904294;GO:1990904;GO:0005634;GO:0061630;GO:000372	BP:positive regulation of ERAD pathway;CC:ribonucleoprotein complex;CC:nucleus;MF:ubiquitin protein ligase activity;MF:RNA binding;	K13155	SNRNP35	------	------	COG0724	S:Function unknown	EXB52079.1	hypothetical protein L484_024629 [Morus notabilis]	sp|Q8VY74|U1135_ARATH;	U11/U12 small nuclear ribonucleoprotein 35 kDa protein OS=Arabidopsis thaliana OX=3702 GN=SNRNP35 PE=1 SV=1;	------	------	------
mnot00000465	0.276	-1.85467	2.88926007923E-8	5.90088739527E-8	yes	down	3.63	4.07	2.74	12.89	14.55	11.13	3.48	12.8567	GO:0005975;GO:0016021;GO:000455	BP:carbohydrate metabolic process;CC:integral component of membrane;MF:hydrolase activity, hydrolyzing O-glycosyl compounds;	------	------	------	------	COG2273	G:Carbohydrate transport and metabolism	XP_010092731.1	probable xyloglucan endotransglucosylase/hydrolase protein 27 [Morus notabilis]	sp|Q8LDS2|XTH27_ARATH;	Probable xyloglucan endotransglucosylase/hydrolase protein 27 OS=Arabidopsis thaliana OX=3702 GN=XTH27 PE=2 SV=2;	PF00722.24	Glyco_hydro_16	Glycosyl hydrolases family 16
mnot00000466	0.436	-1.19691	1.19022404532E-43	5.31346123992E-43	yes	down	11.21	11.83	11.16	25.64	27.32	26.69	11.4	26.55	GO:0006468;GO:0016021;GO:0004674;GO:0005524;GO:000467	BP:protein phosphorylation;CC:integral component of membrane;MF:protein serine/threonine kinase activity;MF:ATP binding;MF:protein kinase activity;	------	------	------	------	COG0515	T:Signal transduction mechanisms	XP_010092730.1	receptor-like serine/threonine-protein kinase At2g45590 [Morus notabilis]	sp|O64639|Y2559_ARATH;	Receptor-like serine/threonine-protein kinase At2g45590 OS=Arabidopsis thaliana OX=3702 GN=At2g45590 PE=2 SV=1;	PF00069.28;PF07714.20	Pkinase;PK_Tyr_Ser-Thr	Protein kinase domain;Protein tyrosine and serine/threonine kinase
mnot00000473	68.418	6.0963	1.27929319054E-139	1.38847854808E-138	yes	up	43.14	41.71	40.59	0.57	0.69	0.62	41.8133	0.626667	GO:0010162;GO:0016121;GO:0009570;GO:0016702;GO:0045549;GO:0046872;GO:001043	BP:seed dormancy process;BP:carotene catabolic process;CC:chloroplast stroma;MF:oxidoreductase activity, acting on single donors with incorporation of molecular oxygen, incorporation of two atoms of oxygen;MF:9-cis-epoxycarotenoid dioxygenase activity;MF:metal ion binding;MF:carotenoid dioxygenase activity;	K09840	NCED	map00906	Carotenoid biosynthesis	COG3670	Q:Secondary metabolites biosynthesis, transport and catabolism	XP_010092722.1	9-cis-epoxycarotenoid dioxygenase NCED1, chloroplastic [Morus notabilis]	sp|O24023|NCED1_SOLLC;	9-cis-epoxycarotenoid dioxygenase NCED1, chloroplastic OS=Solanum lycopersicum OX=4081 GN=NCED1 PE=1 SV=2;	PF03055.18	RPE65	Retinal pigment epithelial membrane protein
mnot00000475	15.424	3.94706	5.27479194836E-12	1.24095515926E-11	yes	up	2.89	2.86	4.15	0.07	0.26	0.33	3.3	0.22	------	------	------	------	------	------	------	------	XP_024018945.1	uncharacterized protein LOC21407350 [Morus notabilis]	------	------	------	------	------
mnot00000495	46.013	5.52398	1.09979657483E-9	2.37462450082E-9	yes	up	0.87	1.05	0.9	0.02	0	0.04	0.94	0.02	GO:0015074;GO:0008270;GO:0003676;GO:000816	BP:DNA integration;MF:zinc ion binding;MF:nucleic acid binding;MF:methyltransferase activity;	K12447	USP	map00520;map00040;map01250;map00053;map00052	Amino sugar and nucleotide sugar metabolism;Pentose and glucuronate interconversions;Biosynthesis of nucleotide sugars;Ascorbate and aldarate metabolism;Galactose metabolism	ENOG410XS4D	S:Function unknown	GKV43433.1	hypothetical protein SLEP1_g50721 [Shorea leprosula]	sp|Q9ZT94|POLR2_ARATH;	Retrovirus-related Pol polyprotein from transposon RE2 OS=Arabidopsis thaliana OX=3702 GN=RE2 PE=4 SV=1;	PF07727.17;PF00665.29;PF14244.9;PF03732.20	RVT_2;rve;Retrotran_gag_3;Retrotrans_gag	Reverse transcriptase;Integrase core domain;gag-polypeptide of LTR copia-type;Retrotransposon gag protein
mnot00000499	6.827	2.77125	2.10961210477E-72	1.32152614229E-71	yes	up	18.86	19.96	19.04	2.93	2.8	2.98	19.2867	2.90333	GO:0008643;GO:0016021;GO:0030176;GO:0030173;GO:0015297;GO:002285	BP:carbohydrate transport;CC:integral component of membrane;CC:integral component of endoplasmic reticulum membrane;CC:integral component of Golgi membrane;MF:antiporter activity;MF:transmembrane transporter activity;	K15277	SLC35B3, PAPST2	------	------	COG0697;COG0697	E:Amino acid transport and metabolism;G:Carbohydrate transport and metabolism	XP_024017603.1	UDP-galactose/UDP-glucose transporter 4 [Morus notabilis]	sp|Q9LDX3|UTR4_ARATH;	UDP-galactose/UDP-glucose transporter 4 OS=Arabidopsis thaliana OX=3702 GN=UTR4 PE=2 SV=1;	PF08449.14;PF00892.23	UAA;EamA	UAA transporter family;EamA-like transporter family
mnot00000502	0.359	-1.47945	5.40628737225E-8	1.08975986121E-7	yes	down	1.06	1.14	1	2.76	3.62	2.8	1.06667	3.06	GO:0009451;GO:0008270;GO:000372	BP:RNA modification;MF:zinc ion binding;MF:RNA binding;	------	------	------	------	ENOG410Z7Z7	S:Function unknown	XP_010090626.1	pentatricopeptide repeat-containing protein At2g03880, mitochondrial [Morus notabilis]	sp|Q9M1V3|PP296_ARATH;	Pentatricopeptide repeat-containing protein At3g63370, chloroplastic OS=Arabidopsis thaliana OX=3702 GN=PCMP-H83 PE=2 SV=2;	PF01535.23;PF13041.9;PF12854.10;PF14432.9;PF20431.1;PF17177.7	PPR;PPR_2;PPR_1;DYW_deaminase;E_motif;PPR_long	PPR repeat;PPR repeat family;PPR repeat;DYW family of nucleic acid deaminases;E motif;Pentacotripeptide-repeat region of PRORP
mnot00000505	0.427	-1.22921	7.34031461375E-165	9.35890113254E-164	yes	down	30.18	29.9	29.27	71.55	74.61	69.33	29.7833	71.83	GO:0005634;GO:0008289;GO:0000981;GO:000367	CC:nucleus;MF:lipid binding;MF:RNA polymerase II transcription factor activity, sequence-specific DNA binding;MF:DNA binding;	K09338	HD-ZIP	------	------	ENOG411107H	K:Transcription	XP_024018220.1	homeobox-leucine zipper protein ANTHOCYANINLESS 2 [Morus notabilis]	sp|Q0WV12|ANL2_ARATH;	Homeobox-leucine zipper protein ANTHOCYANINLESS 2 OS=Arabidopsis thaliana OX=3702 GN=ANL2 PE=1 SV=1;	PF01852.22;PF00046.32	START;Homeodomain	START domain;Homeodomain
mnot00000506	0.251	-1.99447	2.06790160569E-183	2.92145461073E-182	yes	down	16.08	17.86	15.79	66.77	62.63	64.09	16.5767	64.4967	GO:0032259;GO:0005737;GO:0016021;GO:0008168;GO:000875	BP:methylation;CC:cytoplasm;CC:integral component of membrane;MF:methyltransferase activity;MF:S-adenosylmethionine-dependent methyltransferase activity;	K23872	QUA3	------	------	ENOG410XP0D	S:Function unknown	XP_010091551.2	probable methyltransferase PMT13 [Morus notabilis]	sp|Q93W95|PMTD_ARATH;	Probable pectin methyltransferase QUA3 OS=Arabidopsis thaliana OX=3702 GN=QUA3 PE=2 SV=1;	PF03141.19;PF08241.15;PF13649.9;PF13847.9;PF13489.9	Methyltransf_29;Methyltransf_11;Methyltransf_25;Methyltransf_31;Methyltransf_23	Putative S-adenosyl-L-methionine-dependent methyltransferase;Methyltransferase domain;Methyltransferase domain;Methyltransferase domain;Methyltransferase domain
mnot00000510	0.152	-2.71713	1.10726586142E-59	6.03912472345E-59	yes	down	2.78	2.46	2.5	18.34	16.87	17.17	2.58	17.46	------	------	------	------	------	------	ENOG410XSFS	S:Function unknown	EXB44734.1	FAS-associated factor 2-B [Morus notabilis]	sp|Q4V3D3|PUX9_ARATH;	Plant UBX domain-containing protein 9 OS=Arabidopsis thaliana OX=3702 GN=PUX9 PE=1 SV=1;	PF00789.23;PF14555.9	UBX;UBA_4	UBX domain;UBA-like domain
mnot00000511	3.453	1.78777	1.14747760084E-10	2.57518242364E-10	yes	up	3.59	3.88	3.71	1.23	1.03	1.2	3.72667	1.15333	GO:0032259;GO:0016021;GO:000816	BP:methylation;CC:integral component of membrane;MF:methyltransferase activity;	------	------	------	------	ENOG410YAWV	S:Function unknown	XP_010091548.1	probable methyltransferase PMT15 [Morus notabilis]	sp|Q9ZPH9|PMTF_ARATH;	Probable methyltransferase PMT15 OS=Arabidopsis thaliana OX=3702 GN=At4g00750 PE=2 SV=1;	PF03141.19	Methyltransf_29	Putative S-adenosyl-L-methionine-dependent methyltransferase
mnot00000516	2.027	1.01916	3.19405180506E-134	3.32940167289E-133	yes	up	236.6	238.59	244.62	122.82	118.68	122.13	239.937	121.21	GO:0044375;GO:0016559;GO:0005779;GO:0005778;GO:004280	BP:regulation of peroxisome size;BP:peroxisome fission;CC:integral component of peroxisomal membrane;CC:peroxisomal membrane;MF:identical protein binding;	------	------	------	------	ENOG4111NS6	S:Function unknown	XP_010091543.1	peroxisomal membrane protein 11C [Morus notabilis]	sp|Q9LQ73|PX11C_ARATH;	Peroxisomal membrane protein 11C OS=Arabidopsis thaliana OX=3702 GN=PEX11C PE=1 SV=1;	PF05648.17	PEX11	Peroxisomal biogenesis factor 11
mnot00000518	2429.52	11.2465	2.16155065661E-21	6.51777277388E-21	yes	up	58.6	68.61	66.41	0	0	0	64.54	0	GO:0016021;GO:0005506;GO:0016705;GO:0004497;GO:002003	CC:integral component of membrane;MF:iron ion binding;MF:oxidoreductase activity, acting on paired donors, with incorporation or reduction of molecular oxygen;MF:monooxygenase activity;MF:heme binding;	------	------	------	------	COG2124	Q:Secondary metabolites biosynthesis, transport and catabolism	PON85216.1	Cytochrome P450, E-class, group I [Trema orientale]	sp|Q7XU38|C87A3_ORYSJ;	Cytochrome P450 87A3 OS=Oryza sativa subsp. japonica OX=39947 GN=CYP87A3 PE=2 SV=3;	PF00067.25	p450	Cytochrome P450
mnot00000519	0.448	-1.15827	1.56185538957E-91	1.17392232638E-90	yes	down	29.37	30.99	30.28	72.35	73.59	71.51	30.2133	72.4833	------	------	------	------	------	------	ENOG410ZJXV	U:Intracellular trafficking, secretion, and vesicular transport	XP_010092090.1	uncharacterized protein LOC21387230 [Morus notabilis]	------	------	PF00514.26;PF13646.9;PF02985.25;PF01602.23;PF03224.17	Arm;HEAT_2;HEAT;Adaptin_N;V-ATPase_H_N	Armadillo/beta-catenin-like repeat;HEAT repeats;HEAT repeat;Adaptin N terminal region;V-ATPase subunit H
mnot00000522	0.467	-1.097	1.14885140995E-68	6.93797990348E-68	yes	down	49.68	49.93	52.2	106.19	110.05	121.2	50.6033	112.48	GO:000372	MF:RNA binding;	K12893	SRSF4_5_6, SFRS4_5_6	map03040	Spliceosome	COG0724	S:Function unknown	EXB50102.1	Arginine/serine-rich-splicing factor RSP40 [Morus notabilis]	sp|P92966|SRS41_ARATH;	Serine/arginine-rich splicing factor RS41 OS=Arabidopsis thaliana OX=3702 GN=RS41 PE=1 SV=2;	PF00076.25;PF14605.9	RRM_1;Nup35_RRM_2	RNA recognition motif.;Nup53/35/40-type RNA recognition motif
mnot00000534	3.606	1.85023	1.66653778745E-25	5.49644306332E-25	yes	up	12.07	13.19	12.05	3.18	3.31	3.86	12.4367	3.45	GO:001602	CC:integral component of membrane;	------	------	------	------	ENOG41121N2	O:Posttranslational modification, protein turnover, chaperones	XP_010098033.1	RING-H2 finger protein ATL5 [Morus notabilis]	sp|Q9LZJ6|ATL5_ARATH;	RING-H2 finger protein ATL5 OS=Arabidopsis thaliana OX=3702 GN=ATL5 PE=2 SV=1;	PF13639.9;PF12678.10;PF17123.8;PF13923.9;PF13445.9;PF00097.28;PF14634.9;PF13920.9;PF12861.10;PF17120.8	zf-RING_2;zf-rbx1;zf-RING_11;zf-C3HC4_2;zf-RING_UBOX;zf-C3HC4;zf-RING_5;zf-C3HC4_3;zf-ANAPC11;zf-RING_16	Ring finger domain;RING-H2 zinc finger domain;RING-like zinc finger;Zinc finger, C3HC4 type;RING-type zinc-finger;Zinc finger, C3HC4 type;zinc-RING finger domain;Zinc finger, C3HC4 type;Anaphase-promoting complex subunit 11 RING-H2 finger;RING/Ubox like zinc-binding domain
mnot00000538	0.047	-4.41955	6.31720589544E-109	5.51150045924E-108	yes	down	0.98	1.33	1.06	24.86	24.87	24.56	1.12333	24.7633	GO:0006508;GO:000823	BP:proteolysis;MF:peptidase activity;	------	------	------	------	COG0596	S:Function unknown	XP_024018872.1	uncharacterized protein LOC21396099 [Morus notabilis]	sp|P46547|PIP_AERSO;	Proline iminopeptidase OS=Aeromonas sobria OX=646 GN=pip PE=1 SV=3;	PF00561.23;PF12146.11;PF12697.10	Abhydrolase_1;Hydrolase_4;Abhydrolase_6	alpha/beta hydrolase fold;Serine aminopeptidase, S33;Alpha/beta hydrolase family
mnot00000544	2.347	1.2308	1.55215150584E-10	3.4701647506E-10	yes	up	7.81	9.13	8.87	3.35	3.78	4.18	8.60333	3.77	GO:0005634;GO:0003700;GO:0043565;GO:000097	CC:nucleus;MF:transcription factor activity, sequence-specific DNA binding;MF:sequence-specific DNA binding;MF:transcription regulatory region sequence-specific DNA binding;	K13425	WRKY22	map04016;map04626	MAPK signaling pathway - plant;Plant-pathogen interaction	ENOG410YMDW	K:Transcription	XP_010092573.1	WRKY transcription factor 22 [Morus notabilis]	sp|O04609|WRK22_ARATH;	WRKY transcription factor 22 OS=Arabidopsis thaliana OX=3702 GN=WRKY22 PE=2 SV=1;	PF03106.18	WRKY	WRKY DNA -binding domain
mnot00000548	0.105	-3.24834	1.82300497478E-55	9.47592927393E-55	yes	down	1.22	0.94	1.86	13.1	11.52	14.39	1.34	13.0033	------	------	K11985	TRAIP, TRIP	------	------	ENOG410YY6J	S:Function unknown	EXB51625.1	hypothetical protein L484_012918 [Morus notabilis]	------	------	PF13639.9;PF13445.9;PF12678.10;PF00097.28;PF17123.8;PF12861.10	zf-RING_2;zf-RING_UBOX;zf-rbx1;zf-C3HC4;zf-RING_11;zf-ANAPC11	Ring finger domain;RING-type zinc-finger;RING-H2 zinc finger domain;Zinc finger, C3HC4 type;RING-like zinc finger;Anaphase-promoting complex subunit 11 RING-H2 finger
mnot00000549	157.306	7.29743	6.03814318682E-60	3.30250155996E-59	yes	up	25.37	24.8	24.32	0.18	0.22	0.09	24.83	0.163333	GO:0009058;GO:0006520;GO:0003824;GO:0030170;GO:000848	BP:biosynthetic process;BP:cellular amino acid metabolic process;MF:catalytic activity;MF:pyridoxal phosphate binding;MF:transaminase activity;	K20772	ACS1_2_6	map00270;map04016	Cysteine and methionine metabolism;MAPK signaling pathway - plant	COG0436	E:Amino acid transport and metabolism	XP_010092578.1	1-aminocyclopropane-1-carboxylate synthase 1 [Morus notabilis]	sp|Q9MB95|1A11_PRUMU;	1-aminocyclopropane-1-carboxylate synthase 1 OS=Prunus mume OX=102107 GN=ACS1 PE=2 SV=1;	PF00155.24	Aminotran_1_2	Aminotransferase class I and II
mnot00000551	2.52	1.33317	8.44032266966E-47	3.91696918176E-46	yes	up	91.72	82.93	85.91	39.49	35.01	34.58	86.8533	36.36	GO:004687	MF:metal ion binding;	------	------	------	------	COG2608	S:Function unknown	XP_024018867.1	heavy metal-associated isoprenylated plant protein 39 [Morus notabilis]	sp|O03982|HIP39_ARATH;	Heavy metal-associated isoprenylated plant protein 39 OS=Arabidopsis thaliana OX=3702 GN=HIPP39 PE=2 SV=1;	PF00403.29;PF02724.17;PF06459.15	HMA;CDC45;RR_TM4-6	Heavy-metal-associated domain;CDC45-like protein;Ryanodine Receptor TM 4-6
mnot00000554	0.441	-1.17969	8.56743859697E-32	3.17864861448E-31	yes	down	7.78	7.52	8.32	18.55	17.84	18.66	7.87333	18.35	GO:0000226;GO:0016021;GO:0051287;GO:000846	BP:microtubule cytoskeleton organization;CC:integral component of membrane;MF:NAD binding;MF:glycerate dehydrogenase activity;	------	------	------	------	COG1052	C:Energy production and conversion	XP_010092583.2	C-terminal binding protein AN [Morus notabilis]	sp|O23702|CTBP_ARATH;	C-terminal binding protein AN OS=Arabidopsis thaliana OX=3702 GN=AN PE=1 SV=1;	PF02826.22	2-Hacid_dh_C	D-isomer specific 2-hydroxyacid dehydrogenase, NAD binding domain
mnot00000555	3.929	1.97398	9.87892322859E-157	1.20213105771E-155	yes	up	132.09	140.46	137.03	30.37	40.12	35.2	136.527	35.23	GO:000367	MF:DNA binding;	------	------	------	------	ENOG4111HV1	K:Transcription	XP_010092585.1	protein REVEILLE 5 isoform X2 [Morus notabilis]	sp|C0SVG5|RVE5_ARATH;	Protein REVEILLE 5 OS=Arabidopsis thaliana OX=3702 GN=RVE5 PE=2 SV=1;	PF00249.34	Myb_DNA-binding	Myb-like DNA-binding domain
mnot00000558	0.294	-1.76743	7.85179489984E-173	1.04486795245E-171	yes	down	46.84	44.55	42.24	158.65	157.96	152.48	44.5433	156.363	GO:0006412;GO:0016021;GO:1990904;GO:0005840;GO:000373	BP:translation;CC:integral component of membrane;CC:ribonucleoprotein complex;CC:ribosome;MF:structural constituent of ribosome;	K02931	RP-L5, MRPL5, rplE	map03010	Ribosome	COG0094	J:Translation, ribosomal structure and biogenesis	EXB51635.1	50S ribosomal protein L5 [Morus notabilis]	sp|O04603|RK5_ARATH;	50S ribosomal protein L5, chloroplastic OS=Arabidopsis thaliana OX=3702 GN=RPL5 PE=2 SV=1;	PF00673.24;PF00281.22	Ribosomal_L5_C;Ribosomal_L5	ribosomal L5P family C-terminus;Ribosomal protein L5
mnot00000566	0.436	-1.19644	1.46131486664E-7	2.88238698308E-7	yes	down	3.41	3.65	3.58	6.99	7.38	8.22	3.54667	7.53	GO:004698	MF:protein dimerization activity;	------	------	------	------	COG1091	M:Cell wall/membrane/envelope biogenesis	XP_024020373.1	methionine adenosyltransferase 2 subunit beta [Morus notabilis]	sp|Q99LB6|MAT2B_MOUSE;	Methionine adenosyltransferase 2 subunit beta OS=Mus musculus OX=10090 GN=Mat2b PE=1 SV=1;	PF04321.20;PF01370.24;PF07993.15	RmlD_sub_bind;Epimerase;NAD_binding_4	RmlD substrate binding domain;NAD dependent epimerase/dehydratase family;Male sterility protein
mnot00000573	18.497	4.20922	3.83733324521E-9	8.10394864859E-9	yes	up	4.01	4.28	6	0.16	0.13	0.54	4.76333	0.276667	GO:0016616;GO:001649	MF:oxidoreductase activity, acting on the CH-OH group of donors, NAD or NADP as acceptor;MF:oxidoreductase activity;	K15095	E1.1.1.208	map00902	Monoterpenoid biosynthesis	------	------	EXC16345.1	hypothetical protein L484_006552 [Morus notabilis]	sp|Q9M2E2|SDR1_ARATH;	;	PF00106.28	adh_short	short chain dehydrogenase
mnot00000585	6.11	2.61107	4.57707255032E-217	7.83572297234E-216	yes	up	52.84	51.91	51.69	9.08	8.11	9.9	52.1467	9.03	------	------	------	------	------	------	ENOG410XP3U	S:Function unknown	EXB44572.1	hypothetical protein L484_001289 [Morus notabilis]	------	------	PF07287.14	AtuA	Acyclic terpene utilisation family protein AtuA
mnot00000592	0.101	-3.31088	2.99735115017E-163	3.79184383816E-162	yes	down	4.77	6.09	4.89	54.39	53.35	56.65	5.25	54.7967	------	------	K09422	MYBP	------	------	COG5147	K:Transcription	XP_010105966.1	transcription factor MYB41 [Morus notabilis]	sp|Q9M2D9|MYB17_ARATH;	Transcription factor MYB17 OS=Arabidopsis thaliana OX=3702 GN=MYB17 PE=1 SV=1;	PF00249.34;PF13921.9	Myb_DNA-binding;Myb_DNA-bind_6	Myb-like DNA-binding domain;Myb-like DNA-binding domain
mnot00000593	2.878	1.52488	1.23272773872E-170	1.62379998687E-169	yes	up	259.97	243.91	271.1	91.87	90.02	88.51	258.327	90.1333	GO:1901700;GO:000367	BP:response to oxygen-containing compound;MF:DNA binding;	------	------	------	------	ENOG410YI71	S:Function unknown	XP_024027698.1	remorin [Morus notabilis]	sp|P93788|REMO_SOLTU;	Remorin OS=Solanum tuberosum OX=4113 PE=1 SV=1;	PF03763.16;PF03766.16	Remorin_C;Remorin_N	Remorin, C-terminal region;Remorin, N-terminal region
mnot00000594	16.878	4.07709	0.0073254970275	0.0106991	yes	up	6.47	5.21	5.35	1.35	0	0	5.67667	0.45	GO:190170	BP:response to oxygen-containing compound;	------	------	------	------	------	------	XP_024027698.1	remorin [Morus notabilis]	------	------	PF03766.16	Remorin_N	Remorin, N-terminal region
mnot00000595	23.651	4.56385	0	0	yes	up	104.03	91.05	97.61	4.3	4.66	4.22	97.5633	4.39333	------	------	------	------	------	------	ENOG4111G2A	S:Function unknown	XP_010105964.1	uncharacterized protein LOC21400315 isoform X1 [Morus notabilis]	sp|Q9MUK3|PSAA_SEQSE;	Photosystem I P700 chlorophyll a apoprotein A1;	PF13371.9;PF13369.9	TPR_9;Transglut_core2	Tetratricopeptide repeat;Transglutaminase-like superfamily
mnot00000599	0.07	-3.82702	9.56153607561E-11	2.15250572943E-10	yes	down	0.23	0.04	0.13	1.63	2.07	2.17	0.133333	1.95667	GO:001602	CC:integral component of membrane;	------	------	------	------	ENOG410XT5U	S:Function unknown	XP_010105961.1	O-glucosyltransferase rumi homolog [Morus notabilis]	sp|B0X1Q4|RUMI_CULQU;	O-glucosyltransferase rumi homolog OS=Culex quinquefasciatus OX=7176 GN=CPIJ013394 PE=3 SV=1;	PF05686.15	Glyco_transf_90	Glycosyl transferase family 90
mnot00000605	0.304	-1.71898	1.56723980234E-300	3.93973752634E-299	yes	down	50.69	48.92	49.53	161.97	168.08	170.44	49.7133	166.83	GO:0016021;GO:0005634;GO:000368	CC:integral component of membrane;CC:nucleus;MF:AT DNA binding;	------	------	------	------	ENOG410YDXW	S:Function unknown	XP_024027686.1	AT-hook motif nuclear-localized protein 9 [Morus notabilis]	sp|Q8L7L5|AHL11_ARATH;	AT-hook motif nuclear-localized protein 11 OS=Arabidopsis thaliana OX=3702 GN=AHL11 PE=2 SV=1;	PF03479.18	PCC	Plants and Prokaryotes Conserved
mnot00000607	2.293	1.19736	3.76129858098E-48	1.77858298434E-47	yes	up	27.42	25.36	27.23	12.19	10.82	11.35	26.67	11.4533	GO:0006468;GO:0009742;GO:0005886;GO:0005524;GO:000467	BP:protein phosphorylation;BP:brassinosteroid mediated signaling pathway;CC:plasma membrane;MF:ATP binding;MF:protein kinase activity;	K14500	BSK	map04075	Plant hormone signal transduction	ENOG410XQTV	T:Signal transduction mechanisms	XP_010105949.1	probable serine/threonine-protein kinase At5g41260 [Morus notabilis]	sp|Q8W4L3|BSK3_ARATH;	Serine/threonine-protein kinase BSK3 OS=Arabidopsis thaliana OX=3702 GN=BSK3 PE=1 SV=1;	PF07714.20;PF00069.28	PK_Tyr_Ser-Thr;Pkinase	Protein tyrosine and serine/threonine kinase;Protein kinase domain
mnot00000624	0.063	-3.98196	2.65267915545E-151	3.1094762519E-150	yes	down	1.62	1.27	1.91	26.85	25.46	25.23	1.6	25.8467	GO:0005634;GO:004698	CC:nucleus;MF:protein dimerization activity;	------	------	------	------	ENOG410Z2WK	K:Transcription	XP_010105934.1	transcription factor EGL1 [Morus notabilis]	sp|Q9FN69|GL3_ARATH;	Transcription factor GLABRA 3 OS=Arabidopsis thaliana OX=3702 GN=GL3 PE=1 SV=1;	PF14215.9	bHLH-MYC_N	bHLH-MYC and R2R3-MYB transcription factors N-terminal
mnot00000625	0.057	-4.14307	0.0187183136584	0.0262126356163	yes	down	0	0	0	0.63	0.2	0.31	0	0.38	GO:0046872;GO:0051213;GO:001649	MF:metal ion binding;MF:dioxygenase activity;MF:oxidoreductase activity;	------	------	------	------	COG3491	S:Function unknown	XP_010105933.1	gibberellin 20-oxidase-like protein [Morus notabilis]	sp|F4KBY0|GAOXL_ARATH;	Gibberellin 20-oxidase-like protein OS=Arabidopsis thaliana OX=3702 GN=At5g51310 PE=2 SV=1;	PF03171.23;PF14226.9	2OG-FeII_Oxy;DIOX_N	2OG-F;non-haem dioxygenase in morphine synthesis N-terminal
mnot00000626	0.358	-1.48365	5.8838679565E-5	0.000100888501609	yes	down	1.08	2.04	2.48	6.03	4.89	4.96	1.86667	5.29333	GO:0016021;GO:000827	CC:integral component of membrane;MF:zinc ion binding;	------	------	------	------	COG0123;COG0123	B:Chromatin structure and dynamics;Q:Secondary metabolites biosynthesis, transport and catabolism	EXC06814.1	hypothetical protein L484_017280 [Morus notabilis]	------	------	PF02588.18	YitT_membrane	Uncharacterised 5xTM membrane BCR, YitT family COG1284
mnot00000630	0.062	-4.02172	1.42938266901E-39	6.02493144907E-39	yes	down	0.53	0.46	0.67	8.79	9.1	9.86	0.553333	9.25	GO:0009536;GO:000508	CC:plastid;MF:guanyl-nucleotide exchange factor activity;	------	------	------	------	ENOG410Y9NY	S:Function unknown	XP_010105928.1	rop guanine nucleotide exchange factor 3 [Morus notabilis]	sp|Q9LQ89|ROGF2_ARATH;	Rop guanine nucleotide exchange factor 2 OS=Arabidopsis thaliana OX=3702 GN=ROPGEF2 PE=1 SV=2;	PF03759.16	PRONE	PRONE
mnot00000643	0.235	-2.08635	1.92376231392E-229	3.5323974929E-228	yes	down	20.2	21.65	20.56	89.72	94.33	89.31	20.8033	91.12	GO:0010143;GO:0016021;GO:0016020;GO:0016791;GO:0090447;GO:001674	BP:cutin biosynthetic process;CC:integral component of membrane;CC:membrane;MF:phosphatase activity;MF:glycerol-3-phosphate 2-O-acyltransferase activity;MF:transferase activity, transferring acyl groups;	K13508	GPAT	map00564;map00561	Glycerophospholipid metabolism;Glycerolipid metabolism	ENOG4111C4N	I:Lipid transport and metabolism	PON92098.1	Phospholipid/glycerol acyltransferase [Trema orientale]	sp|Q5XF03|GPAT8_ARATH;	Probable glycerol-3-phosphate acyltransferase 8 OS=Arabidopsis thaliana OX=3702 GN=GPAT8 PE=2 SV=1;	PF12710.10;PF01553.24	HAD;Acyltransferase	haloacid dehalogenase-like hydrolase;Acyltransferase
mnot00000646	0.025	-5.32862	4.66751551709E-87	3.36662485391E-86	yes	down	0.53	0.85	0.57	27.03	27.37	26.08	0.65	26.8267	GO:0016021;GO:0005506;GO:0016705;GO:0004497;GO:002003	CC:integral component of membrane;MF:iron ion binding;MF:oxidoreductase activity, acting on paired donors, with incorporation or reduction of molecular oxygen;MF:monooxygenase activity;MF:heme binding;	K15398	CYP86A4S	map00073	Cutin, suberine and wax biosynthesis	------	------	XP_010087951.1	cytochrome P450 86A8 [Morus notabilis]	sp|Q9LMM1|C86A4_ARATH;	Cytochrome P450 86A4 OS=Arabidopsis thaliana OX=3702 GN=CYP86A4 PE=1 SV=1;	PF00067.25	p450	Cytochrome P450
mnot00000647	2.043	1.03038	7.37568864722E-35	2.88424661231E-34	yes	up	30.5	28.34	30.02	15	13.86	15.89	29.62	14.9167	GO:0006260;GO:0005634;GO:000080	BP:DNA replication;CC:nucleus;CC:origin recognition complex;	K02607	ORC5	------	------	ENOG410XSY0	L:Replication, recombination and repair	XP_024024052.1	origin of replication complex subunit 5 [Morus notabilis]	sp|Q6EWX0|ORC5_ARATH;	Origin of replication complex subunit 5 OS=Arabidopsis thaliana OX=3702 GN=ORC5 PE=1 SV=1;	PF14630.9;PF13191.9	ORC5_C;AAA_16	Origin recognition complex;AAA ATPase domain
mnot00000649	18.576	4.21537	0.0208434	0.0290320164552	yes	up	13.57	1.51	7.26	0	0	0	7.44667	0	------	------	------	------	------	------	ENOG410XT6I	S:Function unknown	EXB30867.1	hypothetical protein L484_012397 [Morus notabilis]	------	------	------	------	------
mnot00000650	0.256	-1.96578	1.75077101208E-39	7.36685115709E-39	yes	down	7.9	7.8	7.67	33.61	28.63	31.5	7.79	31.2467	GO:0006457;GO:000578	BP:protein folding;CC:endoplasmic reticulum;	K25366	MESD, BOCA	------	------	ENOG4111T0Q	S:Function unknown	XP_010087944.1	uncharacterized protein LOC21395614 [Morus notabilis]	------	------	PF10185.12	Mesd	Chaperone for wingless signalling and trafficking of LDL receptor
mnot00000651	2.587	1.37148	2.32433740732E-6	4.33535101669E-6	yes	up	3.35	3.75	3.98	1.64	1.28	1.48	3.69333	1.46667	GO:0009058;GO:0030639;GO:001674	BP:biosynthetic process;BP:polyketide biosynthetic process;MF:transferase activity, transferring acyl groups other than amino-acyl groups;	K00660	CHS	map04712;map00960;map00941	Circadian rhythm - plant;Tropane, piperidine and pyridine alkaloid biosynthesis;Flavonoid biosynthesis	COG3424	Q:Secondary metabolites biosynthesis, transport and catabolism	XP_024023990.1	chalcone synthase 2 [Morus notabilis]	sp|Q9FSB8|CHS2_RUTGR;	Chalcone synthase 2 OS=Ruta graveolens OX=37565 GN=CHS2 PE=2 SV=1;	PF00195.22;PF02797.18;PF08541.13;PF08392.15;PF08545.13	Chal_sti_synt_N;Chal_sti_synt_C;ACP_syn_III_C;FAE1_CUT1_RppA;ACP_syn_III	Chalcone and stilbene synthases, N-terminal domain;Chalcone and stilbene synthases, C-terminal domain;3-Oxoacyl-[acyl-carrier-protein;FAE1/Type III polyketide synthase-like protein;3-Oxoacyl-[acyl-carrier-protein
mnot00000654	2.37	1.24478	8.74005078273E-141	9.59829026771E-140	yes	up	186.74	188.52	188.16	84.83	80	79.36	187.807	81.3967	GO:0019499;GO:0006535;GO:0019344;GO:0005737;GO:0005739;GO:0004124;GO:005001	BP:cyanide metabolic process;BP:cysteine biosynthetic process from serine;BP:cysteine biosynthetic process;CC:cytoplasm;CC:mitochondrion;MF:cysteine synthase activity;MF:L-3-cyanoalanine synthase activity;	K13034	ATCYSC1	map00460;map00270;map00920	Cyanoamino acid metabolism;Cysteine and methionine metabolism;Sulfur metabolism	COG0031	E:Amino acid transport and metabolism	EXB30864.1	Cysteine synthase [Morus notabilis]	sp|Q1KLZ2|CAS1_MALDO;	L-3-cyanoalanine synthase 1, mitochondrial OS=Malus domestica OX=3750 GN=CAS1 PE=1 SV=1;	PF00291.28	PALP	Pyridoxal-phosphate dependent enzyme
mnot00000662	2.915	1.54346	0.0239495396989	0.0331546175239	yes	up	2.74	3.66	3.48	1.26	1.62	0.61	3.29333	1.16333	GO:0007018;GO:0008017;GO:0003777;GO:000552	BP:microtubule-based movement;MF:microtubule binding;MF:microtubule motor activity;MF:ATP binding;	K10400	KIF15	------	------	COG5059	Z:Cytoskeleton	EXC01810.1	hypothetical protein L484_021450 [Morus notabilis]	sp|Q8L7Y8|KN12B_ARATH;	Kinesin-like protein KIN-12B OS=Arabidopsis thaliana OX=3702 GN=KIN12B PE=1 SV=1;	------	------	------
mnot00000663	5.328	2.41362	1.77860653919E-25	5.86208976426E-25	yes	up	14.01	14.74	15.72	2.22	2.89	3.44	14.8233	2.85	GO:000372	MF:RNA helicase activity;	------	------	------	------	------	------	EXB40232.1	hypothetical protein L484_003944 [Morus notabilis]	------	------	------	------	------
mnot00000674	3.119	1.64094	2.30132602456E-6	4.29448597802E-6	yes	up	11.73	15.51	20.15	5.02	4.93	5.55	15.7967	5.16667	GO:0009742;GO:0010200;GO:0016567;GO:1901371;GO:0016021;GO:0061630;GO:000827	BP:brassinosteroid mediated signaling pathway;BP:response to chitin;BP:protein ubiquitination;BP:regulation of leaf morphogenesis;CC:integral component of membrane;MF:ubiquitin protein ligase activity;MF:zinc ion binding;	K16281	RHA1	------	------	ENOG41121N2	O:Posttranslational modification, protein turnover, chaperones	XP_010112947.1	E3 ubiquitin-protein ligase RHA1B [Morus notabilis]	sp|Q9XF92|BRH1_ARATH;	Brassinosteroid-responsive RING protein 1 OS=Arabidopsis thaliana OX=3702 GN=BRH1 PE=2 SV=1;	PF13639.9;PF14634.9;PF12678.10;PF17123.8;PF13923.9;PF00097.28;PF13445.9;PF12861.10;PF13920.9;PF17120.8;PF14447.9	zf-RING_2;zf-RING_5;zf-rbx1;zf-RING_11;zf-C3HC4_2;zf-C3HC4;zf-RING_UBOX;zf-ANAPC11;zf-C3HC4_3;zf-RING_16;Prok-RING_4	Ring finger domain;zinc-RING finger domain;RING-H2 zinc finger domain;RING-like zinc finger;Zinc finger, C3HC4 type;Zinc finger, C3HC4 type;RING-type zinc-finger;Anaphase-promoting complex subunit 11 RING-H2 finger;Zinc finger, C3HC4 type;RING/Ubox like zinc-binding domain;Prokaryotic RING finger family 4
mnot00000683	0.175	-2.51522	1.57393689766E-271	3.52453317705E-270	yes	down	17.14	16.92	15.19	94.36	97.1	97.94	16.4167	96.4667	GO:0005975;GO:000465	BP:carbohydrate metabolic process;MF:polygalacturonase activity;	------	------	------	------	COG5434	M:Cell wall/membrane/envelope biogenesis	XP_024032201.1	LOW QUALITY PROTEIN: probable polygalacturonase [Morus notabilis]	sp|A7PZL3|PGLR_VITVI;	Probable polygalacturonase OS=Vitis vinifera OX=29760 GN=GSVIVT00026920001 PE=1 SV=1;	PF00295.20;PF12708.10	Glyco_hydro_28;Pectate_lyase_3	Glycosyl hydrolases family 28;Pectate lyase superfamily protein
mnot00000685	2.424	1.27753	0	0	yes	up	433.48	428.82	418.09	176.16	178.13	188.31	426.797	180.867	GO:0048367;GO:0048364;GO:0006468;GO:0004707;GO:000552	BP:shoot system development;BP:root development;BP:protein phosphorylation;MF:MAP kinase activity;MF:ATP binding;	------	------	------	------	ENOG410YDX5	S:Function unknown	XP_010112960.1	protein BPS1, chloroplastic [Morus notabilis]	sp|Q9LMM6|BPS1_ARATH;	Protein BPS1, chloroplastic OS=Arabidopsis thaliana OX=3702 GN=BPS1 PE=2 SV=1;	PF05633.14;PF03087.17	ROH1-like;BPS1	Protein ROH1-like;Protein BPS1
mnot00000692	2.366	1.24231	2.79226778589E-58	1.49983349889E-57	yes	up	100.92	97.39	96.04	40.03	41.01	43.03	98.1167	41.3567	------	------	------	------	------	------	ENOG4111SR7	S:Function unknown	XP_024032205.1	uncharacterized protein LOC21404341 [Morus notabilis]	------	------	PF10184.12	DUF2358	Uncharacterized conserved protein
mnot00000693	0.445	-1.16753	6.61696054827E-26	2.19798167777E-25	yes	down	15.86	16.53	15.26	40.6	40.11	39.71	15.8833	40.14	GO:0005840;GO:0005762;GO:000373	CC:ribosome;CC:mitochondrial large ribosomal subunit;MF:structural constituent of ribosome;	K17427	MRPL46	------	------	ENOG4111HSF	S:Function unknown	XP_010112966.1	39S ribosomal protein L46, mitochondrial [Morus notabilis]	sp|Q9EQI8|RM46_MOUSE;	39S ribosomal protein L46, mitochondrial OS=Mus musculus OX=10090 GN=Mrpl46 PE=1 SV=1;	------	------	------
mnot00000694	53.288	5.73574	5.38560962509E-5	9.25895223403E-5	yes	up	1.24	1.87	1.4	0	0	0	1.50333	0	GO:0005634;GO:0003700;GO:004356	CC:nucleus;MF:transcription factor activity, sequence-specific DNA binding;MF:sequence-specific DNA binding;	------	------	------	------	ENOG410YINN	K:Transcription	EXC35126.1	putative WRKY transcription factor 56 [Morus notabilis]	sp|Q8GY11|WRK43_ARATH;	Probable WRKY transcription factor 43 OS=Arabidopsis thaliana OX=3702 GN=WRKY43 PE=1 SV=1;	PF03106.18	WRKY	WRKY DNA -binding domain
mnot00000696	14.418	3.84984	1.40725238417E-33	5.37359681467E-33	yes	up	6.7	6.66	7.06	0.32	0.58	0.55	6.80667	0.483333	GO:0016021;GO:001674	CC:integral component of membrane;MF:transferase activity;	K10532	HGSNAT	map00531	Glycosaminoglycan degradation	COG4299	S:Function unknown	EXC35128.1	hypothetical protein L484_021490 [Morus notabilis]	sp|Q3UDW8|HGNAT_MOUSE;	Heparan-alpha-glucosaminide N-acetyltransferase OS=Mus musculus OX=10090 GN=Hgsnat PE=1 SV=2;	------	------	------
mnot00000697	0.026	-5.27463	2.24330908961E-86	1.607361077E-85	yes	down	1.41	1.26	0.81	43.04	49.02	47.14	1.16	46.4	GO:0042546;GO:0071555;GO:0010411;GO:0016021;GO:0048046;GO:0016762;GO:000455	BP:cell wall biogenesis;BP:cell wall organization;BP:xyloglucan metabolic process;CC:integral component of membrane;CC:apoplast;MF:xylogluca;MF:hydrolase activity, hydrolyzing O-glycosyl compounds;	K08235	E2.4.1.207	------	------	ENOG4110JM4	G:Carbohydrate transport and metabolism	XP_010112970.1	probable xyloglucan endotransglucosylase/hydrolase protein B [Morus notabilis]	sp|Q8GZD5|XTH34_POPPZ;	Xyloglucan endotransglucosylase protein 34 OS=Populus tremula x Populus tremuloides OX=47664 GN=XTH16-34 PE=1 SV=1;	PF00722.24;PF06955.15	Glyco_hydro_16;XET_C	Glycosyl hydrolases family 16;Xyloglucan endo-transglycosylase
mnot00000699	3.259	1.70456	1.00167830807E-136	1.05713417107E-135	yes	up	72.17	70.2	68.87	22.51	23.46	21.17	70.4133	22.38	GO:0016020;GO:001502	CC:membrane;MF:glucuronosyltransferase activity;	------	------	------	------	ENOG410XQ7M	S:Function unknown	XP_010112971.2	beta-glucuronosyltransferase GlcAT14A [Morus notabilis]	sp|Q9FLD7|GT14A_ARATH;	Beta-glucuronosyltransferase GlcAT14A OS=Arabidopsis thaliana OX=3702 GN=GLCAT14A PE=2 SV=1;	PF02485.24	Branch	Core-2/I-Branching enzyme
mnot00000703	0.444	-1.17103	2.47900308559E-78	1.64216042548E-77	yes	down	16.77	16.97	15.85	38.01	37.59	39.33	16.53	38.31	GO:0006468;GO:0016021;GO:0030246;GO:0004674;GO:0004672;GO:000552	BP:protein phosphorylation;CC:integral component of membrane;MF:carbohydrate binding;MF:protein serine/threonine kinase activity;MF:protein kinase activity;MF:ATP binding;	------	------	------	------	ENOG410XPIR	T:Signal transduction mechanisms	EXC35133.1	putative serine/threonine-protein kinase [Morus notabilis]	sp|F4I114|Y1960_ARATH;	Probable serine/threonine-protein kinase At1g09600 OS=Arabidopsis thaliana OX=3702 GN=At1g09600 PE=3 SV=1;	PF00069.28;PF00139.22;PF07714.20;PF01636.26	Pkinase;Lectin_legB;PK_Tyr_Ser-Thr;APH	Protein kinase domain;Legume lectin domain;Protein tyrosine and serine/threonine kinase;Phosphotransferase enzyme family
mnot00000707	0.243	-2.03863	0.0285270103246	0.0391658361623	yes	down	1.37	0.43	0.91	4.98	4.17	2.06	0.903333	3.73667	GO:001602	CC:integral component of membrane;	------	------	------	------	ENOG41115QZ;ENOG410YGW9	S:Function unknown;	XP_024032209.1	uncharacterized protein LOC21404353 [Morus notabilis]	------	------	------	------	------
mnot00000709	52.141	5.70434	0	0	yes	up	10440	9977.12	10310.6	203.22	201.92	196.77	10242.6	200.637	GO:0006878;GO:0005507;GO:000827	BP:cellular copper ion homeostasis;MF:copper ion binding;MF:zinc ion binding;	------	------	------	------	ENOG410YZRT	S:Function unknown	EXC35138.1	Metallothionein-like protein type 3 [Morus notabilis]	sp|O24059|MT3_MALDO;	Metallothionein-like protein type 3 OS=Malus domestica OX=3750 GN=MT2 PE=3 SV=1;	------	------	------
mnot00000713	0.114	-3.13127	1.45421316417E-8	3.00785442874E-8	yes	down	0.07	0.16	0.16	1.13	1.1	1.28	0.13	1.17	GO:001602	CC:integral component of membrane;	------	------	------	------	ENOG410XQIH	S:Function unknown	XP_010092518.1	uncharacterized protein LOC21386483 [Morus notabilis]	------	------	PF11145.11	DUF2921	Protein of unknown function
mnot00000715	0.367	-1.44627	0.00513809736184	0.00762147196615	yes	down	3.73	4.48	3.71	12.06	11.36	9.57	3.97333	10.9967	------	------	------	------	------	------	------	------	EXB51376.1	hypothetical protein L484_002928 [Morus notabilis]	------	------	------	------	------
mnot00000721	32.241	5.01083	3.96174852008E-33	1.50073468147E-32	yes	up	19.14	18.42	19.74	0.46	0.52	0.74	19.1	0.573333	GO:0007017;GO:0005737;GO:0005868;GO:0030286;GO:0005874;GO:004550	BP:microtubule-based process;CC:cytoplasm;CC:cytoplasmic dynein complex;CC:dynein complex;CC:microtubule;MF:dynein intermediate chain binding;	K10418	DYNLL	------	------	ENOG4111NK2	S:Function unknown	XP_010092510.2	dynein light chain, cytoplasmic [Morus notabilis]	sp|Q86A88|DYL_DICDI;	Dynein light chain, cytoplasmic OS=Dictyostelium discoideum OX=44689 GN=dlcB PE=3 SV=1;	PF01221.21	Dynein_light	Dynein light chain type 1
mnot00000723	2.122	1.08575	1.78416682063E-26	5.98676162582E-26	yes	up	37.52	37.49	39.55	21.72	18.72	21.06	38.1867	20.5	GO:0009664;GO:0009653;GO:0016310;GO:0006511;GO:0071712;GO:0005783;GO:0016021;GO:0016020;GO:0005576;GO:0016301;GO:0140096;GO:0015035;GO:0044390;GO:0016740;GO:0046872;GO:006163	BP:plant-type cell wall organization;BP:anatomical structure morphogenesis;BP:phosphorylation;BP:ubiquitin-dependent protein catabolic process;BP:ER-associated misfolded protein catabolic process;CC:endoplasmic reticulum;CC:integral component of membrane;CC:membrane;CC:extracellular region;MF:kinase activity;MF:catalytic activity, acting on a protein;MF:protein disulfide oxidoreductase activity;M…	K10666	RNF5	map04141	Protein processing in endoplasmic reticulum	ENOG4111IHV	O:Posttranslational modification, protein turnover, chaperones	XP_010092507.1	E3 ubiquitin-protein ligase RMA3 [Morus notabilis]	sp|Q8GUK7|RMA3_ARATH;	E3 ubiquitin-protein ligase RMA3 OS=Arabidopsis thaliana OX=3702 GN=RMA3 PE=1 SV=1;	PF13445.9;PF13639.9;PF00097.28;PF13920.9;PF13923.9;PF14634.9;PF15227.9;PF14447.9;PF12678.10	zf-RING_UBOX;zf-RING_2;zf-C3HC4;zf-C3HC4_3;zf-C3HC4_2;zf-RING_5;zf-C3HC4_4;Prok-RING_4;zf-rbx1	RING-type zinc-finger;Ring finger domain;Zinc finger, C3HC4 type;Zinc finger, C3HC4 type;Zinc finger, C3HC4 type;zinc-RING finger domain;zinc finger of C3HC4-type, RING;Prokaryotic RING finger family 4;RING-H2 zinc finger domain
mnot00000729	0.223	-2.16396	1.29080456812E-14	3.27526108311E-14	yes	down	1.53	1.79	2.4	9.26	9.07	7.92	1.90667	8.75	GO:000823	MF:peptidase activity;	K22763	DESI2, PPPDE1	------	------	ENOG4111H3Z	S:Function unknown	XP_010089496.1	deSI-like protein At4g17486 isoform X1 [Morus notabilis]	sp|Q93VG8|PPDEX_ARATH;	DeSI-like protein At4g17486 OS=Arabidopsis thaliana OX=3702 GN=At4g17486 PE=2 SV=1;	PF05903.17	Peptidase_C97	PPPDE putative peptidase domain
mnot00000732	0.057	-4.12892	0.0210913051644	0.0293647400281	yes	down	0	0	0	0.64	3.41	2.53	0	2.19333	------	------	------	------	------	------	ENOG41119QU	S:Function unknown	XP_010089500.1	uncharacterized protein LOC21389498 [Morus notabilis]	------	------	------	------	------
mnot00000734	9.217	3.20429	6.73628857634E-67	3.99623550683E-66	yes	up	15.14	15.18	13.83	1.46	1.37	2.1	14.7167	1.64333	GO:0006355;GO:0048731;GO:000367	BP:regulation of transcription, DNA-templated;BP:system development;MF:DNA binding;	------	------	------	------	ENOG4111FG3	K:Transcription	XP_010089502.1	NAC transcription factor 56 [Morus notabilis]	sp|Q9LD44|NAC56_ARATH;	NAC transcription factor 56 OS=Arabidopsis thaliana OX=3702 GN=NAC056 PE=2 SV=1;	PF02365.18	NAM	No apical meristem
mnot00000735	733.984	9.51961	0	0	yes	up	2097.19	2190.5	2079.17	3.46	2.41	3	2122.29	2.95667	GO:0006355;GO:000367	BP:regulation of transcription, DNA-templated;MF:DNA binding;	------	------	------	------	ENOG4111FG3	K:Transcription	XP_010089503.1	NAC domain-containing protein 72 [Morus notabilis]	sp|A0A3Q7HH64|JA2L_SOLLC;	NAC domain-containing protein JA2L OS=Solanum lycopersicum OX=4081 GN=JA2L PE=2 SV=1;	PF02365.18	NAM	No apical meristem
mnot00000737	0.173	-2.5339	1.64604919485E-81	1.1212702942E-80	yes	down	4.57	5.45	5.08	28.27	31.28	30.38	5.03333	29.9767	GO:0005975;GO:000455	BP:carbohydrate metabolic process;MF:hydrolase activity, hydrolyzing O-glycosyl compounds;	K05350	bglB	map00460;map00500;map00999	Cyanoamino acid metabolism;Starch and sucrose metabolism;Biosynthesis of various plant secondary metabolites	COG2723	G:Carbohydrate transport and metabolism	PON45672.1	Glycoside hydrolase [Trema orientale]	sp|Q7XSK0|BGL18_ORYSJ;	Beta-glucosidase 18 OS=Oryza sativa subsp. japonica OX=39947 GN=BGLU18 PE=1 SV=2;	PF00232.21	Glyco_hydro_1	Glycosyl hydrolase family 1
mnot00000743	0.263	-1.9294	3.41777519133E-280	7.94571554623E-279	yes	down	75.12	69.33	71.93	285.5	286.01	287.05	72.1267	286.187	GO:001602	CC:integral component of membrane;	------	------	------	------	ENOG4111SY7	S:Function unknown	XP_010099012.1	uncharacterized protein LOC21408358 [Morus notabilis]	------	------	PF06749.15	DUF1218	Protein of unknown function
mnot00000744	0.138	-2.85875	0	0	yes	down	74.26	75.59	72.44	749.5	728.59	733.51	74.0967	737.2	GO:0015995;GO:0006364;GO:0015979;GO:0009507;GO:0016630;GO:001984	BP:chlorophyll biosynthetic process;BP:rRNA processing;BP:photosynthesis;CC:chloroplast;MF:protochlorophyllide reductase activity;MF:rRNA binding;	K20241	WDR44, RAB11BP	------	------	ENOG410XQPJ	S:Function unknown	KAF3442124.1	hypothetical protein FNV43_RR16040 [Rhamnella rubrinervis]	sp|Q41249|PORA_CUCSA;	Protochlorophyllide reductase, chloroplastic OS=Cucumis sativus OX=3659 GN=PORA PE=2 SV=1;	PF00400.35;PF00106.28;PF13561.9;PF08659.13	WD40;adh_short;adh_short_C2;KR	WD domain, G-beta repeat;short chain dehydrogenase;Enoyl;KR domain
mnot00000745	2.783	1.47679	4.6104570313E-55	2.38631572486E-54	yes	up	43.41	40.22	41.46	15.08	15.01	15.9	41.6967	15.33	GO:0005975;GO:000588	BP:carbohydrate metabolic process;CC:plasma membrane;	------	------	------	------	ENOG410XQIA	S:Function unknown	XP_010099009.1	lanC-like protein GCL2 [Morus notabilis]	sp|F4IEM5|GCR2_ARATH;	LanC-like protein GCR2 OS=Arabidopsis thaliana OX=3702 GN=GCR2 PE=1 SV=1;	PF05147.16	LANC_like	Lanthionine synthetase C-like protein
mnot00000748	0.352	-1.5057	7.47703731445E-25	2.43347211761E-24	yes	down	6.02	6.41	5.25	16.87	17.56	17.18	5.89333	17.2033	GO:0006468;GO:0050790;GO:0042149;GO:0005737;GO:0005634;GO:0031588;GO:0019887;GO:0016208;GO:001990	BP:protein phosphorylation;BP:regulation of catalytic activity;BP:cellular response to glucose starvation;CC:cytoplasm;CC:nucleus;CC:nucleotide-activated protein kinase complex;MF:protein kinase regulator activity;MF:AMP binding;MF:protein kinase binding;	------	------	------	------	ENOG4111QFC	S:Function unknown	XP_010099005.1	CBS domain-containing protein CBSX5 [Morus notabilis]	sp|Q84WQ5|CBSX5_ARATH;	CBS domain-containing protein CBSX5 OS=Arabidopsis thaliana OX=3702 GN=CBSX5 PE=2 SV=2;	PF00571.31	CBS	CBS domain
mnot00000758	0.289	-1.79161	3.30396891477E-56	1.73218305699E-55	yes	down	5.53	4.28	5.07	17.32	18.74	16.97	4.96	17.6767	GO:0006952;GO:0009607;GO:0016021;GO:000551	BP:defense response;BP:response to biotic stimulus;CC:integral component of membrane;MF:calmodulin binding;	K08472	MLO	------	------	ENOG410XR5S	D:Cell cycle control, cell division, chromosome partitioning	XP_024023078.1	MLO-like protein 14 [Morus notabilis]	sp|Q94KB1|MLO14_ARATH;	MLO-like protein 14 OS=Arabidopsis thaliana OX=3702 GN=MLO14 PE=2 SV=1;	PF03094.18	Mlo	Mlo family
mnot00000764	0.162	-2.62653	4.74549127153E-137	5.02454679087E-136	yes	down	4.45	4.86	5.26	31.67	30.2	30.46	4.85667	30.7767	GO:0055085;GO:0016020;GO:0016021;GO:0005886;GO:002285	BP:transmembrane transport;CC:membrane;CC:integral component of membrane;CC:plasma membrane;MF:transmembrane transporter activity;	K15377	SLC44A2_4_5	------	------	ENOG410XS0P	S:Function unknown	XP_024023073.1	choline transporter protein 1 [Morus notabilis]	sp|Q94AN2|CHER1_ARATH;	Choline transporter protein 1 OS=Arabidopsis thaliana OX=3702 GN=CHER1 PE=1 SV=1;	PF04515.15	Choline_transpo	Plasma-membrane choline transporter
mnot00000769	2.527	1.33755	4.5401959504E-13	1.09946671853E-12	yes	up	8.1	9.43	7.66	3.33	3.81	3.15	8.39667	3.43	GO:000563	CC:nucleus;	------	------	------	------	------	------	XP_024023100.1	uncharacterized protein LOC21408334 [Morus notabilis]	------	------	PF05641.15;PF03735.17	Agenet;ENT	Agenet domain;ENT domain
mnot00000771	0.06	-4.06594	2.2401611754E-6	4.18194902444E-6	yes	down	0.08	0	0.07	0.79	0.83	0.96	0.05	0.86	GO:0010268;GO:0016131;GO:0016021;GO:0004497;GO:0020037;GO:0016705;GO:000550	BP:brassinosteroid homeostasis;BP:brassinosteroid metabolic process;CC:integral component of membrane;MF:monooxygenase activity;MF:heme binding;MF:oxidoreductase activity, acting on paired donors, with incorporation or reduction of molecular oxygen;MF:iron ion binding;	K15639	CYP734A1, BAS1	map00905	Brassinosteroid biosynthesis	COG2124	Q:Secondary metabolites biosynthesis, transport and catabolism	XP_010098987.1	cytochrome P450 734A1 [Morus notabilis]	sp|O48786|C734A_ARATH;	Cytochrome P450 734A1 OS=Arabidopsis thaliana OX=3702 GN=CYP734A1 PE=2 SV=1;	PF00067.25	p450	Cytochrome P450
mnot00000780	6.907	2.78809	4.20659636842E-29	1.48331059637E-28	yes	up	29.98	31.87	35.96	5.62	4.51	4.35	32.6033	4.82667	------	------	------	------	------	------	ENOG410YRT4	S:Function unknown	XP_010098978.2	EG45-like domain containing protein [Morus notabilis]	sp|Q9ZP41|EGC_CITJA;	EG45-like domain containing protein OS=Citrus jambhiri OX=64884 GN=CjBAp12 PE=1 SV=1;	PF03330.21	DPBB_1	Lytic transglycolase
mnot00000787	43.107	5.42987	0.000227742339787	0.000375910892463	yes	up	0.51	0.49	0.31	0	0	0	0.436667	0	GO:011016	CC:cellular anatomical entity;	------	------	------	------	ENOG410XT9U	S:Function unknown	XP_024023102.1	uncharacterized protein LOC21408317 isoform X1 [Morus notabilis]	------	------	PF10184.12;PF04832.15	DUF2358;SOUL	Uncharacterized conserved protein;SOUL heme-binding protein
mnot00000790	3.124	1.64346	1.48604787359E-275	3.40201935056E-274	yes	up	216.53	216.01	222.2	74.68	71.8	68.62	218.247	71.7	GO:011016	CC:cellular anatomical entity;	------	------	------	------	ENOG410XT9U	S:Function unknown	XP_024023086.1	uncharacterized protein LOC21408316 [Morus notabilis]	sp|Q9SR77|HBPL1_ARATH;	Heme-binding-like protein At3g10130, chloroplastic OS=Arabidopsis thaliana OX=3702 GN=At3g10130 PE=1 SV=1;	PF04832.15;PF10184.12	SOUL;DUF2358	SOUL heme-binding protein;Uncharacterized conserved protein
mnot00000793	293.704	8.19822	2.14850738691E-11	4.94707728541E-11	yes	up	61.18	42.44	65.5	0	0	0	56.3733	0	------	------	------	------	------	------	------	------	EXB76270.1	hypothetical protein L484_025626 [Morus notabilis]	------	------	------	------	------
mnot00000796	0.34	-1.55819	2.72717847554E-39	1.14358353553E-38	yes	down	14.94	14.78	16.53	43.52	45.8	50.46	15.4167	46.5933	GO:0005794;GO:0016021;GO:0015297;GO:000545	CC:Golgi apparatus;CC:integral component of membrane;MF:antiporter activity;MF:GDP-fucose transmembrane transporter activity;	------	------	------	------	ENOG410Y9J3	S:Function unknown	XP_010098965.1	GDP-fucose transporter 1 [Morus notabilis]	sp|Q84L08|GFT1_ARATH;	GDP-fucose transporter 1 OS=Arabidopsis thaliana OX=3702 GN=GFT1 PE=1 SV=1;	PF03151.19;PF00892.23	TPT;EamA	Triose-phosphate Transporter family;EamA-like transporter family
mnot00000797	42.916	5.42344	0.000364330598736	0.000593965583646	yes	up	0.34	0.7	0.11	0	0	0	0.383333	0	GO:000827	MF:zinc ion binding;	------	------	------	------	ENOG410Z7Z7	S:Function unknown	EXB76266.1	hypothetical protein L484_025622 [Morus notabilis]	sp|Q9SJZ3|PP169_ARATH;	Pentatricopeptide repeat-containing protein At2g22410, mitochondrial OS=Arabidopsis thaliana OX=3702 GN=PCMP-E28 PE=2 SV=1;	PF01535.23;PF13041.9;PF13812.9;PF17177.7;PF20430.1;PF20431.1	PPR;PPR_2;PPR_3;PPR_long;Eplus_motif;E_motif	PPR repeat;PPR repeat family;Pentatricopeptide repeat domain;Pentacotripeptide-repeat region of PRORP;E+ motif;E motif
mnot00000800	0.074	-3.75862	1.76841307659E-136	1.85926732639E-135	yes	down	2.8	2.42	2.99	37.54	39.62	36.91	2.73667	38.0233	GO:0009740;GO:0006355;GO:0005634;GO:0003700;GO:004356	BP:gibberellic acid mediated signaling pathway;BP:regulation of transcription, DNA-templated;CC:nucleus;MF:transcription factor activity, sequence-specific DNA binding;MF:sequence-specific DNA binding;	K14494	DELLA	map04075	Plant hormone signal transduction	ENOG410YBFY	K:Transcription	XP_024023055.1	DELLA protein SLR1-like [Morus notabilis]	sp|B7F9I5|SLRL1_ORYSJ;	Protein SLENDER RICE1-LIKE 1 OS=Oryza sativa subsp. japonica OX=39947 GN=SLRL1 PE=2 SV=1;	PF03514.17;PF12041.11	GRAS;DELLA	GRAS domain family;Transcriptional regulator DELLA protein N terminal
mnot00000806	0.271	-1.88163	9.62815247521E-19	2.73115414272E-18	yes	down	1.27	1.78	1.28	5.46	5.55	5.41	1.44333	5.47333	GO:0009451;GO:0043231;GO:000372	BP:RNA modification;CC:intracellular membrane-bounded organelle;MF:RNA binding;	------	------	------	------	ENOG410Z7Z7	S:Function unknown	XP_024023107.1	pentatricopeptide repeat-containing protein At5g55740, chloroplastic [Morus notabilis]	sp|Q9FM64|PP431_ARATH;	Pentatricopeptide repeat-containing protein At5g55740, chloroplastic OS=Arabidopsis thaliana OX=3702 GN=CRR21 PE=2 SV=1;	PF01535.23;PF13041.9;PF12854.10;PF13812.9;PF20431.1;PF17177.7;PF20430.1	PPR;PPR_2;PPR_1;PPR_3;E_motif;PPR_long;Eplus_motif	PPR repeat;PPR repeat family;PPR repeat;Pentatricopeptide repeat domain;E motif;Pentacotripeptide-repeat region of PRORP;E+ motif
mnot00000807	0.105	-3.2524	1.96060576295E-204	3.12573825482E-203	yes	down	3.49	3.38	3.21	32.99	34.39	31.37	3.36	32.9167	GO:0006468;GO:0016021;GO:0005524;GO:000467	BP:protein phosphorylation;CC:integral component of membrane;MF:ATP binding;MF:protein kinase activity;	------	------	------	------	ENOG4111F0S	S:Function unknown	XP_010098956.1	probable inactive receptor kinase At2g26730 [Morus notabilis]	sp|O48788|Y2267_ARATH;	Probable inactive receptor kinase At2g26730 OS=Arabidopsis thaliana OX=3702 GN=At2g26730 PE=1 SV=1;	PF00069.28;PF07714.20;PF13855.9;PF12799.10;PF08263.15	Pkinase;PK_Tyr_Ser-Thr;LRR_8;LRR_4;LRRNT_2	Protein kinase domain;Protein tyrosine and serine/threonine kinase;Leucine rich repeat;Leucine Rich repeats;Leucine rich repeat N-terminal domain
mnot00000812	2.496	1.31935	2.18585937162E-144	2.45163570973E-143	yes	up	66.43	66.53	64.32	26.9	27.65	26.46	65.76	27.0033	GO:0016021;GO:000371	CC:integral component of membrane;MF:transcription corepressor activity;	------	------	------	------	ENOG410XP3K	S:Function unknown	XP_024023061.1	transcriptional corepressor LEUNIG isoform X2 [Morus notabilis]	sp|Q9FUY2|LEUNG_ARATH;	Transcriptional corepressor LEUNIG OS=Arabidopsis thaliana OX=3702 GN=LUG PE=1 SV=2;	PF00400.35;PF08513.14	WD40;LisH	WD domain, G-beta repeat;LisH
mnot00000816	0.215	-2.21902	0	0	yes	down	14.54	17.84	16.43	87.9	88.09	83.09	16.27	86.36	GO:0016021;GO:0140359;GO:000552	CC:integral component of membrane;MF:ABC-type transmembrane transporter activity;MF:ATP binding;	K08711	PDR, CDR1	map02010	ABC transporters	COG0842	V:Defense mechanisms	XP_024023080.1	ABC transporter G family member 32 [Morus notabilis]	sp|O81016|AB32G_ARATH;	ABC transporter G family member 32 OS=Arabidopsis thaliana OX=3702 GN=ABCG32 PE=1 SV=1;	PF01061.27;PF00005.30;PF08370.14;PF19055.3;PF14510.9	ABC2_membrane;ABC_tran;PDR_assoc;ABC2_membrane_7;ABC_trans_N	ABC-2 type transporter;ABC transporter;Plant PDR ABC transporter associated;ABC-2 type transporter;ABC-transporter N-terminal
mnot00000817	0.045	-4.48302	0.00692545989744	0.0101406846841	yes	down	0	0	0	1.73	1.61	0.57	0	1.30333	------	------	------	------	------	------	------	------	EXB76247.1	hypothetical protein L484_025601 [Morus notabilis]	------	------	------	------	------
mnot00000822	0.18	-2.4776	0.00769539526983	0.0112250442233	yes	down	0.23	2.73	3.2	14.93	7.41	13.02	2.05333	11.7867	GO:0007165;GO:0009734;GO:0005634;GO:0000159;GO:001988	BP:signal transduction;BP:auxin-activated signaling pathway;CC:nucleus;CC:protein phosphatase type 2A complex;MF:protein phosphatase regulator activity;	K11584	PPP2R5	map03015	mRNA surveillance pathway	------	------	XP_024023053.1	serine/threonine protein phosphatase 2A 57 kDa regulatory subunit B' kappa isoform-like [Morus notabilis]	sp|Q93YV6|2A5K_ARATH;	Serine/threonine protein phosphatase 2A 57 kDa regulatory subunit B' kappa isoform OS=Arabidopsis thaliana OX=3702 GN=B'KAPPA PE=1 SV=1;	PF01603.23	B56	Protein phosphatase 2A regulatory B subunit
mnot00000825	0.115	-3.12321	1.60234357062E-9	3.43684437331E-9	yes	down	0.23	0.52	0.3	3.76	3.1	2.65	0.35	3.17	GO:001602	CC:integral component of membrane;	------	------	------	------	ENOG410YAWB	S:Function unknown	XP_010098939.2	cysteine-rich repeat secretory protein 15 [Morus notabilis]	sp|Q6NKQ9|PDLP8_ARATH;	Plasmodesmata-located protein 8 OS=Arabidopsis thaliana OX=3702 GN=PDLP8 PE=1 SV=1;	PF01657.20	Stress-antifung	Salt stress response/antifungal
mnot00000826	87.408	6.4497	7.46923167869E-124	7.19661580436E-123	yes	up	37.5	34.7	37.41	0.38	0.29	0.63	36.5367	0.433333	GO:0042545;GO:0045490;GO:0016021;GO:0005576;GO:0046910;GO:0030599;GO:0045330;GO:000485	BP:cell wall modification;BP:pectin catabolic process;CC:integral component of membrane;CC:extracellular region;MF:pectinesterase inhibitor activity;MF:pectinesterase activity;MF:aspartyl esterase activity;MF:enzyme inhibitor activity;	K01051	E3.1.1.11	map00040	Pentose and glucuronate interconversions	COG4677	G:Carbohydrate transport and metabolism	XP_010098938.1	pectinesterase 2 [Morus notabilis]	sp|O04887|PME2_CITSI;	Pectinesterase 2 OS=Citrus sinensis OX=2711 GN=PECS-2.1 PE=2 SV=1;	PF01095.22;PF04043.18;PF12708.10	Pectinesterase;PMEI;Pectate_lyase_3	Pectinesterase;Plant invertase/pectin methylesterase inhibitor;Pectate lyase superfamily protein
mnot00000834	11.886	3.57124	0.0070082704773	0.0102596277005	yes	up	1.68	1.4	1.24	0	0	0.38	1.44	0.126667	GO:0043086;GO:000485	BP:negative regulation of catalytic activity;MF:enzyme inhibitor activity;	------	------	------	------	ENOG41118ZA	S:Function unknown	XP_010098934.1	pectinesterase inhibitor 9 [Morus notabilis]	sp|Q9SI72|PMEI9_ARATH;	Pectinesterase inhibitor 9 OS=Arabidopsis thaliana OX=3702 GN=PMEI9 PE=2 SV=1;	PF04043.18	PMEI	Plant invertase/pectin methylesterase inhibitor
mnot00000836	4.339	2.11748	0	0	yes	up	201.43	206.9	201.38	45.88	49.73	47.18	203.237	47.5967	GO:0033389;GO:0016813;GO:0008783;GO:0046872;GO:000405	BP:putrescine biosynthetic process from arginine, using agmatinase;MF:hydrolase activity, acting on carbon-nitroge;MF:agmatinase activity;MF:metal ion binding;MF:arginase activity;	K01476	E3.5.3.1, rocF, arg	map00220;map00330	Arginine biosynthesis;Arginine and proline metabolism	COG0010	E:Amino acid transport and metabolism	XP_010098932.1	arginase 1, mitochondrial [Morus notabilis]	sp|B8AU84|ARGI1_ORYSI;	Arginase 1, mitochondrial OS=Oryza sativa subsp. indica OX=39946 GN=B0616E02-H0507E05.7 PE=1 SV=1;	PF00491.24	Arginase	Arginase family
mnot00000837	2.473	1.306	1.02892944015E-8	2.1397954049E-8	yes	up	4.28	4.06	4.93	1.49	1.82	2.21	4.42333	1.84	GO:0016021;GO:002285	CC:integral component of membrane;MF:transmembrane transporter activity;	K14638	SLC15A3_4, PHT	------	------	COG3104	E:Amino acid transport and metabolism	XP_010098931.1	protein NRT1/ PTR FAMILY 7.3 [Morus notabilis]	sp|Q9LQL2|PTR14_ARATH;	Protein NRT1/ PTR FAMILY 7.3 OS=Arabidopsis thaliana OX=3702 GN=NPF7.3 PE=1 SV=2;	PF00854.24	PTR2	POT family
mnot00000843	2.157	1.10873	3.05870271871E-213	5.11938542662E-212	yes	up	174.89	173.47	176.51	84.79	80.88	84.67	174.957	83.4467	GO:0009423;GO:0008652;GO:0009073;GO:000386	BP:chorismate biosynthetic process;BP:cellular amino acid biosynthetic process;BP:aromatic amino acid family biosynthetic process;MF:3-phosphoshikimate 1-carboxyvinyltransferase activity;	K00800	aroA	map00400	Phenylalanine, tyrosine and tryptophan biosynthesis	COG0128	E:Amino acid transport and metabolism	XP_010098925.1	3-phosphoshikimate 1-carboxyvinyltransferase 2 [Morus notabilis]	sp|P11043|AROA_PETHY;	3-phosphoshikimate 1-carboxyvinyltransferase, chloroplastic OS=Petunia hybrida OX=4102 GN=EPSPS PE=1 SV=1;	PF00275.23	EPSP_synthase	EPSP synthase
mnot00000844	0.05	-4.33485	3.8924450572E-129	3.91091359486E-128	yes	down	1.01	0.94	1.2	21.02	23.09	21.4	1.05	21.8367	GO:001602	CC:integral component of membrane;	K08679	GAE, cap1J	map00520;map01250;map00053;map01240	Amino sugar and nucleotide sugar metabolism;Biosynthesis of nucleotide sugars;Ascorbate and aldarate metabolism;Biosynthesis of cofactors	COG0451	M:Cell wall/membrane/envelope biogenesis	XP_010098924.1	UDP-glucuronate 4-epimerase 3 [Morus notabilis]	sp|O81312|GAE3_ARATH;	UDP-glucuronate 4-epimerase 3 OS=Arabidopsis thaliana OX=3702 GN=GAE3 PE=2 SV=1;	PF01370.24;PF16363.8;PF04321.20;PF01073.22;PF02719.18;PF07993.15	Epimerase;GDP_Man_Dehyd;RmlD_sub_bind;3Beta_HSD;Polysacc_synt_2;NAD_binding_4	NAD dependent epimerase/dehydratase family;GDP-mannose 4,6 dehydratase;RmlD substrate binding domain;3-beta hydroxysteroid dehydrogenase/isomerase family;Polysaccharide biosynthesis protein;Male sterility protein
mnot00000850	0.327	-1.61234	5.58780076065E-247	1.11767489137E-245	yes	down	122.13	124.57	115.34	385.02	376.26	373.8	120.68	378.36	GO:0006412;GO:0022627;GO:0005730;GO:1990904;GO:0005840;GO:0070181;GO:000373	BP:translation;CC:cytosolic small ribosomal subunit;CC:nucleolus;CC:ribonucleoprotein complex;CC:ribosome;MF:small ribosomal subunit rRNA binding;MF:structural constituent of ribosome;	K02953	RP-S13e, RPS13	map03010	Ribosome	------	------	XP_010101741.2	40S ribosomal protein S13 [Morus notabilis]	sp|P62302|RS13_SOYBN;	40S ribosomal protein S13 OS=Glycine max OX=3847 GN=RPS13 PE=2 SV=1;	PF08069.15;PF00312.25	Ribosomal_S13_N;Ribosomal_S15	Ribosomal S13/S15 N-terminal domain;Ribosomal protein S15
mnot00000851	0.026	-5.24064	1.8664112789E-212	3.11047258645E-211	yes	down	0.92	1.04	1.22	40.71	41.18	40.44	1.06	40.7767	GO:0006468;GO:0016021;GO:0005524;GO:000467	BP:protein phosphorylation;CC:integral component of membrane;MF:ATP binding;MF:protein kinase activity;	------	------	------	------	ENOG4111HDQ	S:Function unknown	EXB76220.1	LRR receptor-like serine/threonine-protein kinase RCH1 [Morus notabilis]	sp|Q93YN1|CRPK1_ARATH;	Cold-responsive protein kinase 1 OS=Arabidopsis thaliana OX=3702 GN=CRPK1 PE=1 SV=1;	PF07714.20;PF00069.28;PF13855.9;PF12799.10;PF08263.15	PK_Tyr_Ser-Thr;Pkinase;LRR_8;LRR_4;LRRNT_2	Protein tyrosine and serine/threonine kinase;Protein kinase domain;Leucine rich repeat;Leucine Rich repeats;Leucine rich repeat N-terminal domain
mnot00000854	0.022	-5.48621	0.000118310077513	0.000199163305116	yes	down	0	0	0	1.04	0.88	1.27	0	1.06333	GO:0032259;GO:000816	BP:methylation;MF:methyltransferase activity;	------	------	------	------	ENOG410YI2I;ENOG4111DCG	S:Function unknown;	XP_010098915.1	uncharacterized protein LOC21408261 [Morus notabilis]	------	------	PF07279.14	DUF1442	Protein of unknown function
mnot00000855	2.264	1.17906	1.14302906406E-133	1.1851246528E-132	yes	up	221.39	212.14	224.56	98.78	98.43	100.94	219.363	99.3833	GO:0005737;GO:0016021;GO:001970	CC:cytoplasm;CC:integral component of membrane;MF:protein-cysteine S-palmitoyltransferase activity;	------	------	------	------	ENOG411164N	S:Function unknown	XP_024023094.1	uncharacterized protein LOC21408259 isoform X1 [Morus notabilis]	------	------	PF10248.12	Mlf1IP	Myelodysplasia-myeloid leukemia factor 1-interacting protein
mnot00000860	16.758	4.06681	0	0	yes	up	199.23	189.31	209.9	11.15	11.24	10.79	199.48	11.06	------	------	------	------	------	------	COG0451	M:Cell wall/membrane/envelope biogenesis	RDY02681.1	hypothetical protein CR513_13824 [Mucuna pruriens]	sp|Q40316|VESTR_MEDSA;	Vestitone reductase OS=Medicago sativa OX=3879 PE=1 SV=1;	PF01370.24;PF01073.22;PF16363.8;PF07993.15;PF13460.9;PF05368.16;PF08659.13;PF02719.18	Epimerase;3Beta_HSD;GDP_Man_Dehyd;NAD_binding_4;NAD_binding_10;NmrA;KR;Polysacc_synt_2	NAD dependent epimerase/dehydratase family;3-beta hydroxysteroid dehydrogenase/isomerase family;GDP-mannose 4,6 dehydratase;Male sterility protein;NA;NmrA-like family;KR domain;Polysaccharide biosynthesis protein
mnot00000863	2.87	1.5213	3.39698900252E-9	7.19036720416E-9	yes	up	9.9	10.17	9.3	4.05	3.8	2.64	9.79	3.49667	------	------	------	------	------	------	COG0451	M:Cell wall/membrane/envelope biogenesis	XP_010092825.2	vestitone reductase [Morus notabilis]	sp|Q40316|VESTR_MEDSA;	Vestitone reductase OS=Medicago sativa OX=3879 PE=1 SV=1;	PF01370.24;PF01073.22;PF16363.8;PF07993.15;PF13460.9;PF05368.16;PF08659.13	Epimerase;3Beta_HSD;GDP_Man_Dehyd;NAD_binding_4;NAD_binding_10;NmrA;KR	NAD dependent epimerase/dehydratase family;3-beta hydroxysteroid dehydrogenase/isomerase family;GDP-mannose 4,6 dehydratase;Male sterility protein;NA;NmrA-like family;KR domain
mnot00000865	4.525	2.17795	0.000237744130908	0.00039195490889	yes	up	2.19	2.98	2.15	0.67	0.66	0.6	2.44	0.643333	GO:0016021;GO:0051015;GO:0003676;GO:000552	CC:integral component of membrane;MF:actin filament binding;MF:nucleic acid binding;MF:ATP binding;	------	------	------	------	COG2801	L:Replication, recombination and repair	EXC32790.1	DNA polymerase theta [Morus notabilis]	sp|Q40316|VESTR_MEDSA;	Vestitone reductase OS=Medicago sativa OX=3879 PE=1 SV=1;	PF14244.9;PF16363.8;PF01370.24	Retrotran_gag_3;GDP_Man_Dehyd;Epimerase	gag-polypeptide of LTR copia-type;GDP-mannose 4,6 dehydratase;NAD dependent epimerase/dehydratase family
mnot00000866	2.132	1.09245	6.82870395785E-5	0.000116678486675	yes	up	16.07	9.57	17.29	8.22	2.54	3.03	14.31	4.59667	------	------	------	------	------	------	------	------	EXB52645.1	hypothetical protein L484_022422 [Morus notabilis]	sp|Q40316|VESTR_MEDSA;	Vestitone reductase OS=Medicago sativa OX=3879 PE=1 SV=1;	PF01370.24;PF01073.22;PF07993.15;PF13460.9	Epimerase;3Beta_HSD;NAD_binding_4;NAD_binding_10	NAD dependent epimerase/dehydratase family;3-beta hydroxysteroid dehydrogenase/isomerase family;Male sterility protein;NA
mnot00000867	511.058	8.99734	8.15918673836E-14	2.01696835473E-13	yes	up	9.92	11.03	11.36	0	0	0	10.77	0	------	------	------	------	------	------	COG0451	M:Cell wall/membrane/envelope biogenesis	XP_024019065.1	vestitone reductase-like [Morus notabilis]	sp|Q40316|VESTR_MEDSA;	Vestitone reductase OS=Medicago sativa OX=3879 PE=1 SV=1;	PF01370.24;PF01073.22;PF13460.9;PF16363.8;PF05368.16;PF07993.15	Epimerase;3Beta_HSD;NAD_binding_10;GDP_Man_Dehyd;NmrA;NAD_binding_4	NAD dependent epimerase/dehydratase family;3-beta hydroxysteroid dehydrogenase/isomerase family;NA;GDP-mannose 4,6 dehydratase;NmrA-like family;Male sterility protein
mnot00000874	5.14	2.36189	2.33922903285E-143	2.6041634296E-142	yes	up	116	121.12	115.57	25.67	24.21	22.45	117.563	24.11	------	------	------	------	------	------	COG4446	S:Function unknown	XP_024019058.1	uncharacterized protein LOC21405243 [Morus notabilis]	------	------	PF07386.14	DUF1499	Protein of unknown function
mnot00000878	0.337	-1.56853	4.97204989241E-80	3.34364777369E-79	yes	down	14.05	16.14	16.59	46.72	47.8	48.21	15.5933	47.5767	GO:0016021;GO:0005634;GO:000368	CC:integral component of membrane;CC:nucleus;MF:AT DNA binding;	------	------	------	------	ENOG410YFD3	S:Function unknown	EXB52656.1	hypothetical protein L484_022433 [Morus notabilis]	sp|Q8VYJ2|AHL1_ARATH;	AT-hook motif nuclear-localized protein 1 OS=Arabidopsis thaliana OX=3702 GN=AHL1 PE=1 SV=1;	PF03479.18	PCC	Plants and Prokaryotes Conserved
mnot00000888	0.495	-1.01398	9.76625569984E-12	2.27591140603E-11	yes	down	8.53	8.88	7.48	17.06	17.84	16.74	8.29667	17.2133	------	------	------	------	------	------	------	------	XP_010092845.2	pentatricopeptide repeat-containing protein At1g01970 [Morus notabilis]	sp|Q9LPC4|PPR1_ARATH;	Pentatricopeptide repeat-containing protein At1g01970 OS=Arabidopsis thaliana OX=3702 GN=At1g01970 PE=2 SV=1;	PF01535.23;PF13041.9;PF13812.9;PF12854.10;PF17177.7	PPR;PPR_2;PPR_3;PPR_1;PPR_long	PPR repeat;PPR repeat family;Pentatricopeptide repeat domain;PPR repeat;Pentacotripeptide-repeat region of PRORP
mnot00000893	0.063	-3.99529	0.0289816256215	0.0397395854701	yes	down	0	0	0	0.41	0.49	0.1	0	0.333333	GO:0010228;GO:0005634;GO:0003700;GO:000368	BP:vegetative to reproductive phase transition of meristem;CC:nucleus;MF:transcription factor activity, sequence-specific DNA binding;MF:AT DNA binding;	------	------	------	------	ENOG410Y9GR	S:Function unknown	XP_010092850.1	AT-hook motif nuclear-localized protein 22 [Morus notabilis]	sp|O22130|AHL22_ARATH;	AT-hook motif nuclear-localized protein 22 OS=Arabidopsis thaliana OX=3702 GN=AHL22 PE=1 SV=1;	PF03479.18	PCC	Plants and Prokaryotes Conserved
mnot00000894	0.247	-2.01899	1.60520418262E-115	1.46065333422E-114	yes	down	6.93	6.39	6.02	28.23	25.61	27.92	6.44667	27.2533	GO:0007018;GO:0030705;GO:0005871;GO:0005874;GO:0008574;GO:0008017;GO:0005524;GO:0016887;GO:000377	BP:microtubule-based movement;BP:cytoskeleton-dependent intracellular transport;CC:kinesin complex;CC:microtubule;MF:ATP-dependent microtubule motor activity, plus-end-directed;MF:microtubule binding;MF:ATP binding;MF:ATPase activity;MF:microtubule motor activity;	K10396	KIF5	map04144	Endocytosis	COG5059	Z:Cytoskeleton	XP_010092851.1	kinesin-like protein KIN-UB [Morus notabilis]	sp|Q9LPC6|KINUB_ARATH;	Kinesin-like protein KIN-UB OS=Arabidopsis thaliana OX=3702 GN=KINUB PE=1 SV=2;	PF00225.26;PF16796.8;PF00514.26	Kinesin;Microtub_bd;Arm	Kinesin motor domain;Microtubule binding;Armadillo/beta-catenin-like repeat
mnot00000897	0.486	-1.04103	0.000146194780086	0.000244540800691	yes	down	27.54	16.34	16.22	42.17	36.73	45.94	20.0333	41.6133	GO:0006086;GO:0045254;GO:0016020;GO:001674	BP:acetyl-CoA biosynthetic process from pyruvate;CC:pyruvate dehydrogenase complex;CC:membrane;MF:transferase activity, transferring acyl groups;	K00627	DLAT, aceF, pdhC	map00020;map00010;map00620	Citrate cycle (TCA cycle);Glycolysis / Gluconeogenesis;Pyruvate metabolism	COG0508	C:Energy production and conversion	XP_010092852.1	ylmG homolog protein 1-2, chloroplastic [Morus notabilis]	sp|Q9SQI8|ODP24_ARATH;	Dihydrolipoyllysine-residue acetyltransferase component 4 of pyruvate dehydrogenase complex, chloroplastic OS=Arabidopsis thaliana OX=3702 GN=LTA2 PE=2 SV=1;	------	------	------
mnot00000900	0.455	-1.13695	2.23071829952E-5	3.9436346562E-5	yes	down	2.89	2.13	3.43	6.2	6.81	6.06	2.81667	6.35667	GO:000367	MF:DNA binding;	------	------	------	------	ENOG4111AX1	S:Function unknown	XP_024019063.1	protein LITTLE ZIPPER 3 [Morus notabilis]	------	------	------	------	------
mnot00000903	2.123	1.08587	8.63033785493E-39	3.59495920654E-38	yes	up	31.04	29.75	29.9	15.33	14.17	14.58	30.23	14.6933	GO:0000413;GO:0006457;GO:0030433;GO:0005737;GO:0003755;GO:004687	BP:protein peptidyl-prolyl isomerization;BP:protein folding;BP:ER-associated ubiquitin-dependent protein catabolic process;CC:cytoplasm;MF:peptidyl-prolyl cis-trans isomerase activity;MF:metal ion binding;	K26089	ANKZF1, VMS1	------	------	ENOG410XQAG	S:Function unknown	XP_010092858.2	ankyrin repeat and zinc finger domain-containing protein 1 isoform X1 [Morus notabilis]	sp|Q58CQ5|ANKZ1_BOVIN;	Ankyrin repeat and zinc finger domain-containing protein 1 OS=Bos taurus OX=9913 GN=ANKZF1 PE=2 SV=2;	PF18826.4;PF18716.4	bVLRF1;VATC	Bacteroidetes VLRF1 release factor;Vms1-associating treble clef domain
mnot00000904	0.014	-6.20187	0	0	yes	down	3.49	3.13	2.87	239.47	239.81	237.13	3.16333	238.803	GO:0046658;GO:001602	CC:anchored component of plasma membrane;CC:integral component of membrane;	------	------	------	------	ENOG410YIMZ	M:Cell wall/membrane/envelope biogenesis	XP_010092859.1	fasciclin-like arabinogalactan protein 8 [Morus notabilis]	sp|O22126|FLA8_ARATH;	Fasciclin-like arabinogalactan protein 8 OS=Arabidopsis thaliana OX=3702 GN=FLA8 PE=2 SV=1;	PF02469.25	Fasciclin	Fasciclin domain
mnot00000907	0.179	-2.47896	7.01358937893E-166	8.98939133424E-165	yes	down	8.57	8.74	8.87	50.64	49.09	52.31	8.72667	50.68	GO:0099402;GO:0006355;GO:0006351;GO:0005634;GO:000552	BP:plant organ development;BP:regulation of transcription, DNA-templated;BP:transcription, DNA-templated;CC:nucleus;MF:ATP binding;	------	------	------	------	ENOG4111AY1	K:Transcription	XP_010092861.2	growth-regulating factor 9 [Morus notabilis]	sp|Q8S9M3|GRF9_ARATH;	Growth-regulating factor 9 OS=Arabidopsis thaliana OX=3702 GN=GRF9 PE=1 SV=1;	PF08879.13;PF08880.14	WRC;QLQ	WRC;QLQ
mnot00000908	0.021	-5.59214	4.46401757112E-75	2.86928374532E-74	yes	down	0.9	0.61	0.8	38.52	41.75	37.19	0.77	39.1533	GO:0006468;GO:0007052;GO:0032465;GO:0051233;GO:0005876;GO:0032133;GO:0035174;GO:0004674;GO:000552	BP:protein phosphorylation;BP:mitotic spindle organization;BP:regulation of cytokinesis;CC:spindle midzone;CC:spindle microtubule;CC:chromosome passenger complex;MF:histone serine kinase activity;MF:protein serine/threonine kinase activity;MF:ATP binding;	K08850	AURKX	------	------	ENOG410XNRB	T:Signal transduction mechanisms	XP_010092862.1	serine/threonine-protein kinase Aurora-3 isoform X1 [Morus notabilis]	sp|O64629|AUR3_ARATH;	Serine/threonine-protein kinase Aurora-3 OS=Arabidopsis thaliana OX=3702 GN=AUR3 PE=2 SV=1;	PF00069.28;PF07714.20;PF14531.9;PF03109.19;PF17667.4	Pkinase;PK_Tyr_Ser-Thr;Kinase-like;ABC1;Pkinase_fungal	Protein kinase domain;Protein tyrosine and serine/threonine kinase;Kinase-like;ABC1 atypical kinase-like domain;Fungal protein kinase
mnot00000909	0.028	-5.13661	0.000581774135931	0.000932849688576	yes	down	0	0	0	0.98	1.3	1.96	0	1.41333	GO:0006952;GO:0051707;GO:004353	BP:defense response;BP:response to other organism;MF:ADP binding;	------	------	------	------	------	------	EXB52681.1	Putative disease resistance protein RGA4 [Morus notabilis]	sp|Q7XA39|RGA4_SOLBU;	Putative disease resistance protein RGA4 OS=Solanum bulbocastanum OX=147425 GN=RGA4 PE=2 SV=1;	PF00931.25	NB-ARC	NB-ARC domain
mnot00000918	3.382	1.75784	2.91064841077E-45	1.33142175014E-44	yes	up	23.56	21.99	23.29	7.26	6.45	7.34	22.9467	7.01667	GO:0016021;GO:0005506;GO:0016705;GO:0004497;GO:002003	CC:integral component of membrane;MF:iron ion binding;MF:oxidoreductase activity, acting on paired donors, with incorporation or reduction of molecular oxygen;MF:monooxygenase activity;MF:heme binding;	------	------	------	------	COG2124	Q:Secondary metabolites biosynthesis, transport and catabolism	XP_024019051.1	cytochrome P450 704C1 [Morus notabilis]	sp|Q50EK3|C04C1_PINTA;	Cytochrome P450 704C1 OS=Pinus taeda OX=3352 GN=CYP704C1 PE=2 SV=1;	PF00067.25	p450	Cytochrome P450
mnot00000919	2.651	1.40632	5.47396672618E-62	3.06977028668E-61	yes	up	44.08	40.65	42.33	16.41	17.33	15.77	42.3533	16.5033	GO:0016021;GO:0005506;GO:0016705;GO:0004497;GO:002003	CC:integral component of membrane;MF:iron ion binding;MF:oxidoreductase activity, acting on paired donors, with incorporation or reduction of molecular oxygen;MF:monooxygenase activity;MF:heme binding;	------	------	------	------	COG2124	Q:Secondary metabolites biosynthesis, transport and catabolism	XP_010092871.2	cytochrome P450 704C1 [Morus notabilis]	sp|Q50EK3|C04C1_PINTA;	Cytochrome P450 704C1 OS=Pinus taeda OX=3352 GN=CYP704C1 PE=2 SV=1;	PF00067.25	p450	Cytochrome P450
mnot00000921	2.587	1.37131	3.16540584597E-26	1.05650910898E-25	yes	up	46.35	45.57	50.35	18.71	17.27	20.4	47.4233	18.7933	GO:001602	CC:integral component of membrane;	------	------	------	------	ENOG410YMTZ	S:Function unknown	XP_024019057.1	uncharacterized protein LOC21405282 [Morus notabilis]	------	------	PF03168.16	LEA_2	Late embryogenesis abundant protein
mnot00000922	0.448	-1.15738	2.19489118043E-8	4.50683705492E-8	yes	down	9.92	14.41	16.69	28.68	32.82	32.05	13.6733	31.1833	GO:0016567;GO:0016021;GO:001674	BP:protein ubiquitination;CC:integral component of membrane;MF:transferase activity;	------	------	------	------	ENOG41121N2	O:Posttranslational modification, protein turnover, chaperones	XP_010092874.1	RING-H2 finger protein ATL67 [Morus notabilis]	sp|O82353|ATL67_ARATH;	RING-H2 finger protein ATL67 OS=Arabidopsis thaliana OX=3702 GN=ATL67 PE=2 SV=1;	PF13639.9;PF12678.10;PF17123.8;PF13923.9	zf-RING_2;zf-rbx1;zf-RING_11;zf-C3HC4_2	Ring finger domain;RING-H2 zinc finger domain;RING-like zinc finger;Zinc finger, C3HC4 type
mnot00000931	0.01	-6.68464	1.09966582453E-149	1.27750087021E-148	yes	down	0.67	0.31	0.51	52.7	52.19	53.46	0.496667	52.7833	------	------	------	------	------	------	ENOG410YKFD	S:Function unknown	XP_024019031.1	interactor of constitutive active ROPs 1 [Morus notabilis]	sp|Q9M9F9|ICR4_ARATH;	Interactor of constitutive active ROPs 4 OS=Arabidopsis thaliana OX=3702 GN=ICR4 PE=1 SV=2;	PF12718.10;PF15905.8	Tropomyosin_1;HMMR_N	Tropomyosin like;Hyaluronan mediated motility receptor N-terminal
mnot00000935	2.887	1.52981	3.51293848069E-8	7.14842986011E-8	yes	up	8.7	8.7	8.45	2.93	2.41	3.87	8.61667	3.07	GO:0016310;GO:001630	BP:phosphorylation;MF:kinase activity;	------	------	------	------	ENOG41119EN;ENOG41114QY	T:Signal transduction mechanisms;	EXB52703.1	hypothetical protein L484_022480 [Morus notabilis]	------	------	------	------	------
mnot00000936	0.039	-4.67802	0.00317644187386	0.00479716593695	yes	down	0	0	0	0.58	0.56	0.69	0	0.61	GO:0005975;GO:000455	BP:carbohydrate metabolic process;MF:hydrolase activity, hydrolyzing O-glycosyl compounds;	K01183	E3.2.1.14	map00520	Amino sugar and nucleotide sugar metabolism	ENOG4111GPA	G:Carbohydrate transport and metabolism	XP_010092886.1	acidic endochitinase [Morus notabilis]	sp|P23472|CHLY_HEVBR;	Hevamine-A OS=Hevea brasiliensis OX=3981 PE=1 SV=2;	PF00704.31	Glyco_hydro_18	Glycosyl hydrolases family 18
mnot00000937	0.247	-2.01658	0.0268142113207	0.0369105111956	yes	down	0.39	0.12	0.38	1.4	0.33	1.98	0.296667	1.23667	GO:0005975;GO:0005576;GO:0004568;GO:000455	BP:carbohydrate metabolic process;CC:extracellular region;MF:chitinase activity;MF:hydrolase activity, hydrolyzing O-glycosyl compounds;	K01183	E3.2.1.14	map00520	Amino sugar and nucleotide sugar metabolism	ENOG4111GPA	G:Carbohydrate transport and metabolism	XP_010092887.1	hevamine-A [Morus notabilis]	sp|P23472|CHLY_HEVBR;	Hevamine-A OS=Hevea brasiliensis OX=3981 PE=1 SV=2;	PF00704.31	Glyco_hydro_18	Glycosyl hydrolases family 18
mnot00000938	0.115	-3.1169	8.40074842155E-84	5.83678248034E-83	yes	down	4.29	3.41	3.11	33.13	30.64	32.5	3.60333	32.09	GO:0044255;GO:0006629;GO:0016021;GO:0016717;GO:001649	BP:cellular lipid metabolic process;BP:lipid metabolic process;CC:integral component of membrane;MF:oxidoreductase activity, acting on paired donors, with oxidation of a pair of donors resulting in the reduction of molecular oxygen to two molecules of water;MF:oxidoreductase activity;	K21734	SLD	------	------	ENOG410XVSZ	I:Lipid transport and metabolism	XP_010092888.1	delta(8)-fatty-acid desaturase 2 [Morus notabilis]	sp|Q3EBF7|SLD2_ARATH;	Delt;	PF00487.27;PF00173.31	FA_desaturase;Cyt-b5	Fatty acid desaturase;Cytochrome b5-like Heme/Steroid binding domain
mnot00000939	2.062	1.04389	2.71268301501E-81	1.84269492673E-80	yes	up	124.84	125.53	133.16	65.55	63.59	62.5	127.843	63.88	------	------	------	------	------	------	ENOG4111N7Q	S:Function unknown	XP_010092889.1	uncharacterized protein LOC21405298 [Morus notabilis]	------	------	PF10184.12;PF12680.10	DUF2358;SnoaL_2	Uncharacterized conserved protein;SnoaL-like domain
mnot00000940	0.499	-1.00375	1.08595958459E-19	3.14831318854E-19	yes	down	11.03	10.45	10.52	22.24	20.43	23.32	10.6667	21.9967	GO:0071555;GO:0016021;GO:0110165;GO:0000139;GO:001675	BP:cell wall organization;CC:integral component of membrane;CC:cellular anatomical entity;CC:Golgi membrane;MF:transferase activity, transferring glycosyl groups;	------	------	------	------	ENOG410YFHI;ENOG410Y0R7	S:Function unknown;	XP_010092890.1	protein ABIL1 [Morus notabilis]	sp|Q8S8M5|ABIL1_ARATH;	Protein ABIL1 OS=Arabidopsis thaliana OX=3702 GN=ABIL1 PE=1 SV=1;	------	------	------
mnot00000942	0.356	-1.49173	1.9402114715E-106	1.66077328154E-105	yes	down	11.35	11.2	12.34	33.29	32.47	33.89	11.63	33.2167	GO:0016021;GO:001675	CC:integral component of membrane;MF:transferase activity, transferring glycosyl groups;	------	------	------	------	ENOG4111HG6	S:Function unknown	XP_010092892.1	uncharacterized protein LOC21405301 [Morus notabilis]	------	------	PF00534.23;PF13692.9	Glycos_transf_1;Glyco_trans_1_4	Glycosyl transferases group 1;Glycosyl transferases group 1
mnot00000943	9.74	3.28394	0	0	yes	up	370.72	358.6	356.91	38.16	37.84	38.77	362.077	38.2567	GO:005108	MF:chaperone binding;	------	------	------	------	ENOG410Z1AE	S:Function unknown	XP_010092893.1	BAG family molecular chaperone regulator 6 [Morus notabilis]	sp|O82345|BAG6_ARATH;	BAG family molecular chaperone regulator 6 OS=Arabidopsis thaliana OX=3702 GN=BAG6 PE=1 SV=1;	PF02179.19	BAG	BAG domain
mnot00000947	0.417	-1.2613	1.05287328704E-64	6.10296857426E-64	yes	down	28.61	28.73	26.67	70.51	66.24	67.96	28.0033	68.2367	GO:001602	CC:integral component of membrane;	------	------	------	------	ENOG410XPZA	S:Function unknown	XP_010092898.1	F-box/kelch-repeat protein At3g61590 [Morus notabilis]	sp|Q9M310|FBK77_ARATH;	F-box/kelch-repeat protein At3g61590 OS=Arabidopsis thaliana OX=3702 GN=At3g61590 PE=1 SV=1;	PF12937.10;PF00646.36;PF07646.18	F-box-like;F-box;Kelch_2	F-box-like;F-box domain;Kelch motif
mnot00000948	0.038	-4.70863	8.99816113281E-144	1.00402162193E-142	yes	down	1.18	1.01	1.06	28.53	27.3	30.04	1.08333	28.6233	------	------	------	------	------	------	ENOG410YF2F	S:Function unknown	XP_010092899.1	uncharacterized protein At5g41620 [Morus notabilis]	sp|Q66GQ2|Y5162_ARATH;	Uncharacterized protein At5g41620 OS=Arabidopsis thaliana OX=3702 GN=At5g41620 PE=2 SV=2;	------	------	------
mnot00000950	2.029	1.02043	8.79985188059E-31	3.20446195024E-30	yes	up	292.67	268.02	304.42	147.87	137.23	148.04	288.37	144.38	GO:0006413;GO:0005737;GO:0003723;GO:000374	BP:translational initiation;CC:cytoplasm;MF:RNA binding;MF:translation initiation factor activity;	K03236	EIF1A	------	------	COG0361	J:Translation, ribosomal structure and biogenesis	XP_024019072.1	eukaryotic translation initiation factor 1A-like isoform X2 [Morus notabilis]	sp|P56331|IF1A_ONOVI;	Eukaryotic translation initiation factor 1A OS=Onobrychis viciifolia OX=3882 PE=2 SV=2;	PF01176.22	eIF-1a	Translation initiation factor 1A / IF-1
mnot00000951	0.373	-1.42251	0	0	yes	down	323.5	329.78	319.33	881.08	907.94	886	324.203	891.673	GO:0009579;GO:0016021;GO:000481	CC:thylakoid;CC:integral component of membrane;MF:aminoacyl-tRNA ligase activity;	------	------	------	------	ENOG4111YWG	S:Function unknown	XP_024019020.1	protein CURVATURE THYLAKOID 1A, chloroplastic [Morus notabilis]	sp|O04616|CUT1A_ARATH;	Protein CURVATURE THYLAKOID 1A, chloroplastic OS=Arabidopsis thaliana OX=3702 GN=CURT1A PE=1 SV=1;	PF14159.9	CAAD	CAAD domains of cyanobacterial aminoacyl-tRNA synthetase
mnot00000952	0.048	-4.38262	0.00926847896419	0.0133992658935	yes	down	0	0	0	1.18	0.48	0.51	0	0.723333	GO:001602	CC:integral component of membrane;	------	------	------	------	ENOG4111YT8	S:Function unknown	XP_010092902.1	uncharacterized protein LOC21405311 [Morus notabilis]	------	------	PF06697.15	DUF1191	Protein of unknown function
mnot00000953	0.035	-4.85013	4.65488790734E-100	3.79759322491E-99	yes	down	0.94	1.63	0.91	29.73	31.48	33.17	1.16	31.46	GO:0016021;GO:001678	CC:integral component of membrane;MF:hydrolase activity, acting on ester bonds;	------	------	------	------	ENOG410Y9BR	S:Function unknown	KAF4367177.1	hypothetical protein F8388_006485 [Cannabis sativa]	sp|Q9M153|GDL61_ARATH;	GDSL esterase/lipase At4g01130 OS=Arabidopsis thaliana OX=3702 GN=At4g01130 PE=2 SV=1;	PF00657.25	Lipase_GDSL	GDSL-like Lipase/Acylhydrolase
mnot00000956	5.08	2.34496	0	0	yes	up	301.59	284.04	274.77	62.09	50.38	52.36	286.8	54.9433	GO:0005634;GO:0003700;GO:004356	CC:nucleus;MF:transcription factor activity, sequence-specific DNA binding;MF:sequence-specific DNA binding;	K09060	GBF	------	------	ENOG410Y53Y	K:Transcription	EXB52723.1	Common plant regulatory factor 1 [Morus notabilis]	sp|Q99089|CPRF1_PETCR;	Common plant regulatory factor 1 OS=Petroselinum crispum OX=4043 GN=CPRF1 PE=2 SV=1;	PF07777.14;PF00170.24;PF16596.8;PF07716.18;PF03131.20	MFMR;bZIP_1;MFMR_assoc;bZIP_2;bZIP_Maf	G-box binding protein MFMR;bZIP transcription factor;Disordered region downstream of MFMR;Basic region leucine zipper;bZIP Maf transcription factor
mnot00000958	0.336	-1.57267	1.37641536056E-22	4.25978142248E-22	yes	down	3.16	3.03	3.27	9.77	10.26	8.88	3.15333	9.63667	GO:0005975;GO:0030246;GO:004793	BP:carbohydrate metabolic process;MF:carbohydrate binding;MF:glucose-6-phosphate 1-epimerase activity;	K01792	E5.1.3.15	map00010	Glycolysis / Gluconeogenesis	COG0676	G:Carbohydrate transport and metabolism	XP_010109442.1	putative glucose-6-phosphate 1-epimerase [Morus notabilis]	sp|Q40784|AAPC_CENCI;	Putative glucose-6-phosphate 1-epimerase OS=Cenchrus ciliaris OX=35872 PE=2 SV=1;	PF01263.23	Aldose_epim	Aldose 1-epimerase
mnot00000963	0.462	-1.11391	0.0144707056587	0.0205001663498	yes	down	1.09	0.96	1.17	2.32	2.58	2.23	1.07333	2.37667	GO:0005634;GO:0003700;GO:000367	CC:nucleus;MF:transcription factor activity, sequence-specific DNA binding;MF:DNA binding;	------	------	------	------	ENOG41124AA	K:Transcription	XP_010109447.1	pathogenesis-related genes transcriptional activator PTI6 [Morus notabilis]	sp|Q9M374|CRF6_ARATH;	Ethylene-responsive transcription factor CRF6 OS=Arabidopsis thaliana OX=3702 GN=CRF6 PE=1 SV=1;	PF00847.23	AP2	AP2 domain
mnot00000965	0.146	-2.77534	0.00535243473769	0.00793155347681	yes	down	0.11	0.2	0.1	1.05	1.01	0.86	0.136667	0.973333	GO:001002	BP:chloroplast fission;	------	------	------	------	ENOG4111DU1	S:Function unknown	EXC22519.1	hypothetical protein L484_003069 [Morus notabilis]	------	------	------	------	------
mnot00000966	2.883	1.52737	3.82709445286E-47	1.78414582748E-46	yes	up	28.03	27.68	27.27	10.8	8.86	9.56	27.66	9.74	GO:1990542;GO:001602	BP:mitochondrial transmembrane transport;CC:integral component of membrane;	K15119	SLC25A39_40	------	------	ENOG410XQVP	S:Function unknown	XP_010109450.1	mitochondrial carrier protein MTM1 isoform X1 [Morus notabilis]	sp|Q944H5|MTM1_ARATH;	Mitochondrial carrier protein MTM1 OS=Arabidopsis thaliana OX=3702 GN=MTM1 PE=2 SV=1;	PF00153.30	Mito_carr	Mitochondrial carrier protein
mnot00000967	0.031	-5.00848	5.80704088001E-23	1.81273466471E-22	yes	down	0.48	0.61	0.47	14.67	18.66	18.25	0.52	17.1933	GO:001602	CC:integral component of membrane;	------	------	------	------	ENOG410Z4BH	S:Function unknown	XP_010109451.1	arabinogalactan peptide 20 [Morus notabilis]	sp|Q9M373|AGP20_ARATH;	Arabinogalactan protein 20 OS=Arabidopsis thaliana OX=3702 GN=AGP20 PE=1 SV=1;	PF06376.15	AGP	Arabinogalactan peptide
mnot00000969	0.354	-1.49839	4.26511061201E-74	2.71013975679E-73	yes	down	14.62	15.99	13.81	43.37	41.27	44.49	14.8067	43.0433	GO:0007020;GO:0000278;GO:0000212;GO:0031122;GO:0007052;GO:0000070;GO:0000226;GO:0005737;GO:0005634;GO:0000930;GO:0005874;GO:0005819;GO:0005200;GO:000552	BP:microtubule nucleation;BP:mitotic cell cycle;BP:meiotic spindle organization;BP:cytoplasmic microtubule organization;BP:mitotic spindle organization;BP:mitotic sister chromatid segregation;BP:microtubule cytoskeleton organization;CC:cytoplasm;CC:nucleus;CC:gamma-tubulin complex;CC:microtubule;CC:spindle;MF:structural constituent of cytoskeleton;MF:GTP binding;	K10389	TUBG	------	------	COG5023	Z:Cytoskeleton	EXC22522.1	Tubulin gamma-2 chain [Morus notabilis]	sp|P38558|TBG2_ARATH;	Tubulin gamma-2 chain OS=Arabidopsis thaliana OX=3702 GN=TUBG2 PE=1 SV=1;	PF00091.28;PF03953.20	Tubulin;Tubulin_C	Tubulin/FtsZ family, GTPase domain;Tubulin C-terminal domain
mnot00000971	0.019	-5.69982	1.82699583654E-10	4.0752842784E-10	yes	down	2.5	2.16	2.56	124.24	139.32	109.44	2.40667	124.333	------	------	------	------	------	------	ENOG410ZCA0	S:Function unknown	EXC22523.1	hypothetical protein L484_003073 [Morus notabilis]	------	------	------	------	------
mnot00000973	2.647	1.40458	7.558597793E-81	5.12196877229E-80	yes	up	25.26	24.51	25.1	9.32	9.22	10.47	24.9567	9.67	GO:0006468;GO:0009640;GO:0005524;GO:000467	BP:protein phosphorylation;BP:photomorphogenesis;MF:ATP binding;MF:protein kinase activity;	K16240	SPA1	map04712	Circadian rhythm - plant	ENOG410XS0B	T:Signal transduction mechanisms	XP_010095715.2	protein SUPPRESSOR OF PHYA-105 1 [Morus notabilis]	sp|Q9SYX2|SPA1_ARATH;	Protein SUPPRESSOR OF PHYA-105 1 OS=Arabidopsis thaliana OX=3702 GN=SPA1 PE=1 SV=1;	PF00400.35;PF00069.28;PF07714.20	WD40;Pkinase;PK_Tyr_Ser-Thr	WD domain, G-beta repeat;Protein kinase domain;Protein tyrosine and serine/threonine kinase
mnot00000979	7.653	2.93611	0	0	yes	up	89.48	87.82	91.31	11.96	11.01	12.66	89.5367	11.8767	------	------	K14506	JAR1_4_6	map04075	Plant hormone signal transduction	------	------	XP_010095710.1	jasmonic acid-amido synthetase JAR1 [Morus notabilis]	sp|A0A314KSQ4|JAR6_NICAT;	Jasmonoyl--L-amino acid synthetase JAR6 OS=Nicotiana attenuata OX=49451 GN=JAR6 PE=1 SV=2;	PF03321.16	GH3	GH3 auxin-responsive promoter
mnot00000983	0.132	-2.92449	4.99483912504E-87	3.59872247907E-86	yes	down	2.86	3.36	2.86	24.69	22.53	23.72	3.02667	23.6467	GO:0005794;GO:0016021;GO:001641	CC:Golgi apparatus;CC:integral component of membrane;MF:O-acetyltransferase activity;	------	------	------	------	ENOG410XSGA	S:Function unknown	XP_010095796.1	protein trichome birefringence-like 25 [Morus notabilis]	sp|Q84JH9|TBL25_ARATH;	Protein trichome birefringence-like 25 OS=Arabidopsis thaliana OX=3702 GN=TBL25 PE=2 SV=1;	PF13839.9;PF14416.9	PC-Esterase;PMR5N	GDSL/SGNH-like Acyl-Esterase family found in Pmr5 and Cas1p;PMR5 N terminal Domain
mnot00000987	53.092	5.73043	0	0	yes	up	339.87	326.59	331.08	6.63	5.6	7.08	332.513	6.43667	GO:001661	MF:oxidoreductase activity, acting on the CH-OH group of donors, NAD or NADP as acceptor;	------	------	------	------	COG0451	M:Cell wall/membrane/envelope biogenesis	XP_010095790.1	putative anthocyanidin reductase [Morus notabilis]	sp|Q5XLY0|ANR_GINBI;	Putative anthocyanidin reductase OS=Ginkgo biloba OX=3311 PE=2 SV=1;	PF01370.24;PF01073.22;PF13460.9;PF05368.16;PF16363.8;PF07993.15;PF04321.20	Epimerase;3Beta_HSD;NAD_binding_10;NmrA;GDP_Man_Dehyd;NAD_binding_4;RmlD_sub_bind	NAD dependent epimerase/dehydratase family;3-beta hydroxysteroid dehydrogenase/isomerase family;NA;NmrA-like family;GDP-mannose 4,6 dehydratase;Male sterility protein;RmlD substrate binding domain
mnot00000988	0.35	-1.51273	3.22303235324E-40	1.37248341652E-39	yes	down	9.06	8.65	9.68	28.95	24.41	26.99	9.13	26.7833	GO:0005634;GO:0003700;GO:004356	CC:nucleus;MF:transcription factor activity, sequence-specific DNA binding;MF:sequence-specific DNA binding;	------	------	------	------	ENOG410YBEV	K:Transcription	XP_010095789.1	probable WRKY transcription factor 46 [Morus notabilis]	sp|Q9SUP6|WRK53_ARATH;	Probable WRKY transcription factor 53 OS=Arabidopsis thaliana OX=3702 GN=WRKY53 PE=1 SV=1;	PF03106.18	WRKY	WRKY DNA -binding domain
mnot00000990	0.258	-1.95589	0	0	yes	down	92.55	94.38	97.3	380.42	379.8	381.18	94.7433	380.467	GO:0005975;GO:0016021;GO:0000786;GO:0016787;GO:0030527;GO:0008061;GO:0003677;GO:004698	BP:carbohydrate metabolic process;CC:integral component of membrane;CC:nucleosome;MF:hydrolase activity;MF:structural constituent of chromatin;MF:chitin binding;MF:DNA binding;MF:protein heterodimerization activity;	K17525	CHID1	------	------	ENOG410XQB6	G:Carbohydrate transport and metabolism	EXB62207.1	Uncharacterized protein L484_017594 [Morus notabilis]	sp|Q9M158|STR4_ARATH;	Rhodanese-like domain-containing protein 4, chloroplastic OS=Arabidopsis thaliana OX=3702 GN=STR4 PE=1 SV=2;	PF00704.31	Glyco_hydro_18	Glycosyl hydrolases family 18
mnot00000991	5.203	2.37922	1.29807029172E-143	1.4475675686E-142	yes	up	38.84	39.2	37.95	7.39	7.23	8.27	38.6633	7.63	GO:0000373;GO:000372	BP:Group II intron splicing;MF:RNA binding;	------	------	------	------	ENOG4111S5T	S:Function unknown	XP_010095786.1	protein WHAT'S THIS FACTOR 1 homolog [Morus notabilis]	sp|A0MFS5|WTF1_ARATH;	Protein WHAT'S THIS FACTOR 1 homolog, chloroplastic OS=Arabidopsis thaliana OX=3702 GN=At4g01037 PE=3 SV=1;	PF11955.11	PORR	Plant organelle RNA recognition domain
mnot00000994	0.486	-1.03949	4.70228349349E-9	9.90163067663E-9	yes	down	3.44	3.16	2.89	6.61	6.64	6.94	3.16333	6.73	GO:0006629;GO:000897	BP:lipid metabolic process;MF:phosphatidylcholine 1-acylhydrolase activity;	------	------	------	------	ENOG410ZUTC	S:Function unknown	XP_010095782.1	uncharacterized protein LOC21400580 [Morus notabilis]	sp|Q7Y220|PLIP1_ARATH;	Phospholipase A1 PLIP1, chloroplastic OS=Arabidopsis thaliana OX=3702 GN=PLIP1 PE=1 SV=1;	PF01764.28	Lipase_3	Lipase
mnot00000997	0.3	-1.7379	2.48229117406E-153	2.94698334266E-152	yes	down	18.09	18.82	18.49	62.91	60	67.37	18.4667	63.4267	GO:0016787;GO:0003724;GO:0003676;GO:000552	MF:hydrolase activity;MF:RNA helicase activity;MF:nucleic acid binding;MF:ATP binding;	------	------	------	------	COG0513	L:Replication, recombination and repair	EXB62200.1	DEAD-box ATP-dependent RNA helicase 31 [Morus notabilis]	sp|Q9FFQ1|RH31_ARATH;	DEAD-box ATP-dependent RNA helicase 31 OS=Arabidopsis thaliana OX=3702 GN=RH31 PE=2 SV=2;	PF00270.32;PF00271.34;PF04851.18	DEAD;Helicase_C;ResIII	DEAD/DEAH box helicase;Helicase conserved C-terminal domain;Type III restriction enzyme, res subunit
mnot00001001	0.239	-2.06467	1.10740604784E-153	1.32277649442E-152	yes	down	9.89	10.01	8.6	41.24	39.07	42.56	9.5	40.9567	GO:0016021;GO:000521	CC:integral component of membrane;MF:ion channel activity;	K05391	CNGC	map04626	Plant-pathogen interaction	------	------	XP_024020951.1	cyclic nucleotide-gated ion channel 1 [Morus notabilis]	sp|O65717|CNGC1_ARATH;	Cyclic nucleotide-gated ion channel 1 OS=Arabidopsis thaliana OX=3702 GN=CNGC1 PE=1 SV=1;	PF00520.34;PF00027.32	Ion_trans;cNMP_binding	Ion transport protein;Cyclic nucleotide-binding domain
mnot00001005	2.116	1.08116	6.31957526295E-114	5.69990579967E-113	yes	up	175.2	165.06	173.15	79.78	80.83	88.33	171.137	82.98	GO:0007049;GO:000563	BP:cell cycle;CC:nucleus;	K25059	SDE2	------	------	ENOG4111WBQ	S:Function unknown	XP_024020957.1	replication stress response regulator SDE2 [Morus notabilis]	sp|Q6IQ49|SDE2_HUMAN;	Replication stress response regulator SDE2 OS=Homo sapiens OX=9606 GN=SDE2 PE=1 SV=1;	PF13297.9;PF13019.9	SDE2_2C;Sde2_N_Ubi	Replication stress response SDE2 C-terminal;Silencing defective 2 N-terminal ubiquitin domain
mnot00001016	3.457	1.7897	0	0	yes	up	134.94	130.29	130.94	39	38.58	40.3	132.057	39.2933	GO:0006996;GO:0051640;GO:000573	BP:organelle organization;BP:organelle localization;CC:cytoplasm;	K03255	TIF31, CLU1	------	------	ENOG410XQUQ	S:Function unknown	XP_024020969.1	protein TSS [Morus notabilis]	sp|F4HS99|REC1_ARATH;	Protein REDUCED CHLOROPLAST COVERAGE 1 OS=Arabidopsis thaliana OX=3702 GN=REC1 PE=1 SV=1;	PF13424.9;PF12807.10;PF13374.9;PF07719.20;PF13371.9	TPR_12;eIF3_p135;TPR_10;TPR_2;TPR_9	Tetratricopeptide repeat;Translation initiation factor eIF3 subunit 135;Tetratricopeptide repeat;Tetratricopeptide repeat;Tetratricopeptide repeat
mnot00001017	0.264	-1.92334	6.89202781197E-5	0.000117708850559	yes	down	0.24	0.4	0.17	1.24	1.12	0.81	0.27	1.05667	GO:001602	CC:integral component of membrane;	------	------	------	------	ENOG410ZJUK;ENOG411008J	U:Intracellular trafficking, secretion, and vesicular transport;S:Function unknown	XP_024020960.1	cytochrome b561 and DOMON domain-containing protein At3g61750 [Morus notabilis]	sp|Q9M363|B561I_ARATH;	Cytochrome b561 and DOMON domain-containing protein At3g61750 OS=Arabidopsis thaliana OX=3702 GN=At3g61750 PE=3 SV=1;	PF03351.20;PF03188.19;PF06149.15	DOMON;Cytochrom_B561;DUF969	DOMON domain;Eukaryotic cytochrome b561;Protein of unknown function
mnot00001020	6.589	2.72009	1.80044991305E-201	2.82191192325E-200	yes	up	62.36	70.82	72.29	10.92	11	10.15	68.49	10.69	GO:0045017;GO:0019432;GO:0016021;GO:0005886;GO:0047196;GO:000414	BP:glycerolipid biosynthetic process;BP:triglyceride biosynthetic process;CC:integral component of membrane;CC:plasma membrane;MF:long-chain-alcohol O-fatty-acyltransferase activity;MF:diacylglycerol O-acyltransferase activity;	------	------	------	------	ENOG410ZYUM	S:Function unknown	XP_010095758.1	O-acyltransferase WSD1 [Morus notabilis]	sp|Q9M3B2|WSD5_ARATH;	Wax ester synthase/diacylglycerol acyltransferase 5 OS=Arabidopsis thaliana OX=3702 GN=WSD5 PE=2 SV=1;	PF06974.16;PF03007.19	WS_DGAT_C;WES_acyltransf	WS/DGAT C-terminal domain;Wax ester synthase-like Acyl-CoA acyltransferase domain
mnot00001021	0.001	-10.9562	1.76911973888E-20	5.22370275125E-20	yes	down	0	0	0.06	41.26	39.38	38.7	0.02	39.78	GO:0005737;GO:001687	CC:cytoplasm;MF:ligase activity;	------	------	------	------	COG0318;COG0318	I:Lipid transport and metabolism;Q:Secondary metabolites biosynthesis, transport and catabolism	XP_010095757.1	probable acyl-activating enzyme 6 [Morus notabilis]	sp|M4ISH2|CCL11_HUMLU;	Probable CoA ligase CCL11 OS=Humulus lupulus OX=3486 GN=CCL11 PE=2 SV=1;	PF00501.31;PF13193.9	AMP-binding;AMP-binding_C	AMP-binding enzyme;AMP-binding enzyme C-terminal domain
mnot00001022	0.141	-2.82579	5.15422459802E-206	8.27820310129E-205	yes	down	7.87	7.51	9.11	61.14	56.92	62.47	8.16333	60.1767	GO:0019432;GO:0016021;GO:0005886;GO:0004144;GO:004719	BP:triglyceride biosynthetic process;CC:integral component of membrane;CC:plasma membrane;MF:diacylglycerol O-acyltransferase activity;MF:long-chain-alcohol O-fatty-acyltransferase activity;	------	------	------	------	ENOG410ZYUM	S:Function unknown	XP_024020962.1	O-acyltransferase WSD1 [Morus notabilis]	sp|Q5KS41|WSD11_ARATH;	Wax ester synthase/diacylglycerol acyltransferase 11 OS=Arabidopsis thaliana OX=3702 GN=WSD11 PE=1 SV=1;	PF06974.16;PF03007.19	WS_DGAT_C;WES_acyltransf	WS/DGAT C-terminal domain;Wax ester synthase-like Acyl-CoA acyltransferase domain
mnot00001033	3.153	1.65673	6.05990232504E-48	2.85857184253E-47	yes	up	17.6	17.87	16.59	5.45	5.25	6.29	17.3533	5.66333	GO:0009411;GO:0006283;GO:0005694;GO:000099	BP:response to UV;BP:transcription-coupled nucleotide-excision repair;CC:chromosome;MF:RNA polymerase II core binding;	K23720	UVSSA	------	------	ENOG410XP15	S:Function unknown	XP_010095749.1	UV-stimulated scaffold protein A homolog [Morus notabilis]	sp|Q9M358|UVSSA_ARATH;	UV-stimulated scaffold protein A homolog OS=Arabidopsis thaliana OX=3702 GN=At3g61800 PE=3 SV=1;	PF09740.12	DUF2043	Uncharacterized conserved protein
mnot00001034	0.43	-1.21654	1.18238791705E-38	4.91891552422E-38	yes	down	17.27	19.79	19.89	46.71	46.23	43.07	18.9833	45.3367	GO:0006508;GO:000419	BP:proteolysis;MF:aspartic-type endopeptidase activity;	K22683	APF2	------	------	ENOG410XNV7	O:Posttranslational modification, protein turnover, chaperones	XP_010095748.1	aspartyl protease family protein 2 isoform X1 [Morus notabilis]	sp|Q9LNJ3|APF2_ARATH;	Aspartyl protease family protein 2 OS=Arabidopsis thaliana OX=3702 GN=APF2 PE=2 SV=1;	PF14543.9;PF14541.9;PF00026.26	TAXi_N;TAXi_C;Asp	Xylanase inhibitor N-terminal;Xylanase inhibitor C-terminal;Eukaryotic aspartyl protease
mnot00001042	0.231	-2.1124	1.39025731032E-61	7.75851988532E-61	yes	down	8.62	9.16	9.04	41.85	37.98	39.71	8.94	39.8467	------	------	------	------	------	------	ENOG410YVP4	S:Function unknown	XP_024024151.1	protein DEFECTIVE IN MERISTEM SILENCING 3 isoform X2 [Morus notabilis]	sp|Q94A79|DMS3_ARATH;	Protein DEFECTIVE IN MERISTEM SILENCING 3 OS=Arabidopsis thaliana OX=3702 GN=DMS3 PE=1 SV=1;	------	------	------
mnot00001043	2.245	1.16687	3.66974912709E-133	3.79077690848E-132	yes	up	140.82	137.7	134.06	64.12	62.4	68.56	137.527	65.0267	GO:0006355;GO:0005634;GO:0003700;GO:0046983;GO:000097	BP:regulation of transcription, DNA-templated;CC:nucleus;MF:transcription factor activity, sequence-specific DNA binding;MF:protein dimerization activity;MF:transcription regulatory region sequence-specific DNA binding;	------	------	------	------	ENOG410YCJJ	K:Transcription	XP_024024130.1	LOW QUALITY PROTEIN: transcription factor bHLH13 [Morus notabilis]	sp|A0A3Q7ELQ2|MTB1_SOLLC;	Transcription factor MTB1 OS=Solanum lycopersicum OX=4081 GN=MTB1 PE=1 SV=1;	PF14215.9;PF00010.29	bHLH-MYC_N;HLH	bHLH-MYC and R2R3-MYB transcription factors N-terminal;Helix-loop-helix DNA-binding domain
mnot00001046	0.419	-1.25619	2.75044663054E-146	3.12080380059E-145	yes	down	39.01	38.6	36.21	91.62	92.26	89.92	37.94	91.2667	GO:0006355;GO:0009734;GO:0005634;GO:000367	BP:regulation of transcription, DNA-templated;BP:auxin-activated signaling pathway;CC:nucleus;MF:DNA binding;	K14486	K14486, ARF	map04075	Plant hormone signal transduction	ENOG410YECH	K:Transcription	XP_024024123.1	auxin response factor 18 isoform X1 [Morus notabilis]	sp|Q9XED8|ARFI_ARATH;	Auxin response factor 9 OS=Arabidopsis thaliana OX=3702 GN=ARF9 PE=1 SV=1;	PF06507.16;PF02362.24;PF02309.19	Auxin_resp;B3;AUX_IAA	Auxin response factor;B3 DNA binding domain;AUX/IAA family
mnot00001047	0.449	-1.15477	1.47348856625E-7	2.90522257339E-7	yes	down	2.94	3.06	2.48	6.4	7.13	5.88	2.82667	6.47	GO:000979	BP:embryo development ending in seed dormancy;	------	------	------	------	------	------	XP_010100720.1	uncharacterized protein At4g00950 [Morus notabilis]	sp|Q9M160|Y4095_ARATH;	Uncharacterized protein At4g00950 OS=Arabidopsis thaliana OX=3702 GN=At4g00950 PE=2 SV=1;	PF05097.15	DUF688	Protein of unknown function
mnot00001049	2.484	1.31238	1.97567216339E-70	1.21343143402E-69	yes	up	55.87	58.66	51.62	23.36	21.61	22.84	55.3833	22.6033	GO:001602	CC:integral component of membrane;	------	------	------	------	ENOG410YWRW	S:Function unknown	XP_010100718.1	uncharacterized protein LOC21406248 [Morus notabilis]	------	------	------	------	------
mnot00001055	0.106	-3.23614	5.73872334895E-19	1.63788175043E-18	yes	down	0.31	0.57	0.44	4.29	4.25	4.56	0.44	4.36667	GO:0046274;GO:0048046;GO:0052716;GO:0005507;GO:001649	BP:lignin catabolic process;CC:apoplast;MF:hydroquinon;MF:copper ion binding;MF:oxidoreductase activity;	K05909	E1.10.3.2	------	------	COG2132	Q:Secondary metabolites biosynthesis, transport and catabolism	EXB83873.1	hypothetical protein L484_023480 [Morus notabilis]	sp|Q9ZPY2|LAC6_ARATH;	Laccase-6 OS=Arabidopsis thaliana OX=3702 GN=LAC6 PE=2 SV=1;	PF00394.25;PF07731.17;PF07732.18	Cu-oxidase;Cu-oxidase_2;Cu-oxidase_3	Multicopper oxidase;Multicopper oxidase;Multicopper oxidase
mnot00001060	2.781	1.47563	3.98463584115E-58	2.13617709018E-57	yes	up	82.12	85.98	83.42	36.08	29.11	27.68	83.84	30.9567	GO:0090156;GO:1900060;GO:0006672;GO:0016021;GO:0035339;GO:000578	BP:cellular sphingolipid homeostasis;BP:negative regulation of ceramide biosynthetic process;BP:ceramide metabolic process;CC:integral component of membrane;CC:SPOTS complex;CC:endoplasmic reticulum membrane;	------	------	------	------	COG5081	S:Function unknown	XP_010100706.1	ORM1-like protein 3 [Morus notabilis]	sp|O42901|YBA9_SCHPO;	Uncharacterized protein C119.09c OS=Schizosaccharomyces pombe;	PF04061.17	ORMDL	ORMDL family
mnot00001061	0.07	-3.84134	1.86019242137E-79	1.24451472367E-78	yes	down	1.49	1.46	1	25.15	27.81	27.25	1.31667	26.7367	------	------	------	------	------	------	ENOG410XNRZ	S:Function unknown	XP_024024142.1	uncharacterized protein LOC21406235 isoform X1 [Morus notabilis]	sp|Q93V51|PSE1_ARATH;	Protein LEAD-SENSITIVE 1 OS=Arabidopsis thaliana OX=3702 GN=PSE1 PE=2 SV=1;	PF04970.16	LRAT	Lecithin retinol acyltransferase
mnot00001063	0.386	-1.37295	1.79591307602E-14	4.53270871189E-14	yes	down	4.22	4.08	3.11	10.11	11.16	9.08	3.80333	10.1167	GO:0006468;GO:0004674;GO:0005524;GO:000467	BP:protein phosphorylation;MF:protein serine/threonine kinase activity;MF:ATP binding;MF:protein kinase activity;	K08867	WNK, PRKWNK	------	------	ENOG410XQWZ	T:Signal transduction mechanisms	EXB83865.1	putative serine/threonine-protein kinase WNK4 [Morus notabilis]	sp|Q6EU49|WNK4_ORYSJ;	Probable serine/threonine-protein kinase WNK4 OS=Oryza sativa subsp. japonica OX=39947 GN=WNK4 PE=2 SV=1;	PF00069.28;PF07714.20;PF12202.11	Pkinase;PK_Tyr_Ser-Thr;OSR1_C	Protein kinase domain;Protein tyrosine and serine/threonine kinase;Oxidative-stress-responsive kinase 1 C-terminal domain
mnot00001065	11.631	3.53994	0.0362223556664	0.0490330692811	yes	up	0.59	0.19	1.35	0.18	0	0	0.71	0.06	GO:004687	MF:metal ion binding;	------	------	------	------	ENOG4111VJ1	S:Function unknown	XP_010100701.1	protein yippee-like At4g27745 [Morus notabilis]	sp|Q9T096|YIPL6_ARATH;	Protein yippee-like At4g27745 OS=Arabidopsis thaliana OX=3702 GN=At4g27745 PE=3 SV=2;	PF03226.17	Yippee-Mis18	Yippee zinc-binding/DNA-binding /Mis18, centromere assembly
mnot00001066	2.98	1.57514	2.00587004437E-42	8.80143247849E-42	yes	up	285.44	294.07	265.89	101.7	94.29	91.87	281.8	95.9533	GO:000550	MF:calcium ion binding;	K24345	KIC	------	------	COG5126;COG5126;COG5126	D:Cell cycle control, cell division, chromosome partitioning;T:Signal transduction mechanisms;Z:Cytoskeleton	XP_010100700.1	calcium-binding protein KIC [Morus notabilis]	sp|Q9ZPX9|KIC_ARATH;	Calcium-binding protein KIC OS=Arabidopsis thaliana OX=3702 GN=KIC PE=1 SV=2;	PF13833.9;PF00036.35;PF13499.9	EF-hand_8;EF-hand_1;EF-hand_7	EF-hand domain pair;EF hand;EF-hand domain pair
mnot00001070	0.416	-1.26434	7.41033408791E-30	2.6572451445E-29	yes	down	3.81	4.17	3.88	9.59	9.61	10.28	3.95333	9.82667	GO:0007166;GO:000484	BP:cell surface receptor signaling pathway;MF:ubiquitin-protein transferase activity;	------	------	------	------	ENOG410XSUC	S:Function unknown	XP_010100696.1	U-box domain-containing protein 43 [Morus notabilis]	sp|Q9SFX2|PUB43_ARATH;	U-box domain-containing protein 43 OS=Arabidopsis thaliana OX=3702 GN=PUB43 PE=2 SV=1;	PF00514.26;PF04564.18;PF19584.2;PF02985.25;PF05659.14;PF11789.11	Arm;U-box;MCAfunc;HEAT;RPW8;zf-Nse	Armadillo/beta-catenin-like repeat;U-box domain;MCAfunc domain;HEAT repeat;Arabidopsis broad-spectrum mildew resistance protein RPW8;Zinc-finger of the MIZ type in Nse subunit
mnot00001071	2.226	1.15465	4.02360381955E-32	1.50254647522E-31	yes	up	94.1	94.74	103.05	45.63	44.3	44.23	97.2967	44.72	GO:0016020;GO:004693	CC:membrane;MF:proton-transporting ATP synthase activity, rotational mechanism;	K02113	ATPF1D, atpH	map00195;map00190	Photosynthesis;Oxidative phosphorylation	COG0712	C:Energy production and conversion	XP_010100695.1	ATP synthase delta chain, chloroplastic [Morus notabilis]	sp|Q02758|ATPD_PEA;	ATP synthase delta chain, chloroplastic OS=Pisum sativum OX=3888 GN=ATPD PE=1 SV=1;	PF00213.21	OSCP	ATP synthase delta
mnot00001072	0.148	-2.75597	3.26229943083E-36	1.30398271464E-35	yes	down	3.46	2.79	2.96	21.4	20.59	21.81	3.07	21.2667	GO:0005768;GO:0005794;GO:0003924;GO:000552	CC:endosome;CC:Golgi apparatus;MF:GTPase activity;MF:GTP binding;	K07904	RAB11A	map04144	Endocytosis	COG1100	S:Function unknown	XP_010100694.1	ras-related protein RABA3 [Morus notabilis]	sp|Q9LNK1|RABA3_ARATH;	Ras-related protein RABA3 OS=Arabidopsis thaliana OX=3702 GN=RABA3 PE=2 SV=1;	PF00071.25;PF08477.16;PF00025.24;PF01926.26	Ras;Roc;Arf;MMR_HSR1	Ras family;Ras of Complex, Roc, domain of DAPkinase;ADP-ribosylation factor family;50S ribosome-binding GTPase
mnot00001073	8.774	3.13331	2.36988986362E-133	2.45325155808E-132	yes	up	43.99	41.24	45.44	4.45	5.45	5.39	43.5567	5.09667	GO:0006950;GO:0016021;GO:0016887;GO:000552	BP:response to stress;CC:integral component of membrane;MF:ATPase activity;MF:ATP binding;	------	------	------	------	COG0465	O:Posttranslational modification, protein turnover, chaperones	XP_010100693.1	AAA-ATPase At2g46620 [Morus notabilis]	sp|F4IJ77|AATP4_ARATH;	AAA-ATPase At2g46620 OS=Arabidopsis thaliana OX=3702 GN=At2g46620 PE=2 SV=1;	PF00004.32;PF14363.9;PF13191.9;PF05496.15	AAA;AAA_assoc;AAA_16;RuvB_N	ATPase family associated with various cellular activities;Domain associated at C-terminal with AAA;AAA ATPase domain;Holliday junction DNA helicase RuvB P-loop domain
mnot00001075	0.042	-4.55975	3.55355583739E-141	3.91353164635E-140	yes	down	0.91	1.02	0.99	24.15	22.9	23.37	0.973333	23.4733	GO:000176	BP:morphogenesis of a branching structure;	------	------	------	------	ENOG41113D4	S:Function unknown	XP_024024159.1	uncharacterized protein LOC21406219 [Morus notabilis]	sp|U3MMQ4|TAC1_PRUPE;	Protein TILLER ANGLE CONTROL 1 OS=Prunus persica OX=3760 GN=TAC1 PE=2 SV=1;	------	------	------
mnot00001077	131.185	7.03545	0	0	yes	up	112.56	113.07	115.66	0.98	0.72	0.98	113.763	0.893333	GO:0016021;GO:0005506;GO:0016705;GO:0004497;GO:002003	CC:integral component of membrane;MF:iron ion binding;MF:oxidoreductase activity, acting on paired donors, with incorporation or reduction of molecular oxygen;MF:monooxygenase activity;MF:heme binding;	K20619	CYP78A	------	------	COG2124	Q:Secondary metabolites biosynthesis, transport and catabolism	XP_010100687.1	cytochrome P450 78A9 [Morus notabilis]	sp|Q9SLP1|C78A9_ARATH;	Cytochrome P450 78A9 OS=Arabidopsis thaliana OX=3702 GN=CYP78A9 PE=1 SV=1;	PF00067.25	p450	Cytochrome P450
mnot00001078	0.227	-2.14147	1.68110718983E-40	7.17601452064E-40	yes	down	5.52	6.5	5	25.9	23.06	25.12	5.67333	24.6933	GO:001602	CC:integral component of membrane;	------	------	------	------	ENOG410YCN2	S:Function unknown	XP_024024147.1	uncharacterized membrane protein At1g16860 [Morus notabilis]	sp|Q9FZ45|Y1686_ARATH;	Uncharacterized membrane protein At1g16860 OS=Arabidopsis thaliana OX=3702 GN=At1g16860 PE=1 SV=1;	------	------	------
mnot00001079	36.595	5.19359	0	0	yes	up	408.52	391.91	411.3	11.41	12.47	10.01	403.91	11.2967	GO:0045893;GO:0005634;GO:0043565;GO:000098	BP:positive regulation of transcription, DNA-templated;CC:nucleus;MF:sequence-specific DNA binding;MF:RNA polymerase II transcription factor activity, sequence-specific DNA binding;	K09338	HD-ZIP	------	------	ENOG410Z2UE	K:Transcription	XP_024024137.1	homeobox-leucine zipper protein ATHB-12 [Morus notabilis]	sp|P46897|ATHB7_ARATH;	Homeobox-leucine zipper protein ATHB-7 OS=Arabidopsis thaliana OX=3702 GN=ATHB-7 PE=1 SV=2;	PF00046.32;PF02183.21;PF05920.14	Homeodomain;HALZ;Homeobox_KN	Homeodomain;Homeobox associated leucine zipper;Homeobox KN domain
mnot00001080	2.124	1.08706	2.17365551353E-40	9.27242319128E-40	yes	up	35.08	36.94	37.34	19.23	16.67	16.96	36.4533	17.62	GO:0006468;GO:0004674;GO:0005509;GO:0005524;GO:000467	BP:protein phosphorylation;MF:protein serine/threonine kinase activity;MF:calcium ion binding;MF:ATP binding;MF:protein kinase activity;	------	------	------	------	ENOG410XRMJ	T:Signal transduction mechanisms	EXB83843.1	CDPK-related protein kinase [Morus notabilis]	sp|Q9ZUZ2|CAMK3_ARATH;	CDPK-related kinase 3 OS=Arabidopsis thaliana OX=3702 GN=CRK3 PE=1 SV=1;	PF00069.28;PF07714.20;PF06293.17	Pkinase;PK_Tyr_Ser-Thr;Kdo	Protein kinase domain;Protein tyrosine and serine/threonine kinase;Lipopolysaccharide kinase
mnot00001086	6.125	2.6148	3.20399912759E-15	8.28514879262E-15	yes	up	5.91	8.59	7.38	0.94	1.47	1.27	7.29333	1.22667	GO:0032259;GO:0016021;GO:000816	BP:methylation;CC:integral component of membrane;MF:methyltransferase activity;	------	------	------	------	ENOG410Y65V	S:Function unknown	XP_010100675.1	uncharacterized protein LOC21406205 [Morus notabilis]	sp|Q54YG5|TPPC5_DICDI;	Trafficking protein particle complex subunit 5 OS=Dictyostelium discoideum OX=44689 GN=trappc5 PE=3 SV=1;	PF13578.9;PF04051.19;PF04989.15	Methyltransf_24;TRAPP;CmcI	Methyltransferase domain;Transport protein particle;Cephalosporin hydroxylase
mnot00001092	4.228	2.07988	0	0	yes	up	213.41	216.92	206.23	54.25	50.13	48.49	212.187	50.9567	GO:0006468;GO:0007165;GO:0004674;GO:000552	BP:protein phosphorylation;BP:signal transduction;MF:protein serine/threonine kinase activity;MF:ATP binding;	------	------	------	------	------	------	EXB83832.1	CBL-interacting serine/threonine-protein kinase 9 [Morus notabilis]	sp|Q9MAM1|CIPK9_ARATH;	CBL-interacting serine/threonine-protein kinase 9 OS=Arabidopsis thaliana OX=3702 GN=CIPK9 PE=1 SV=2;	PF00069.28;PF07714.20;PF03822.17;PF14531.9;PF03109.19	Pkinase;PK_Tyr_Ser-Thr;NAF;Kinase-like;ABC1	Protein kinase domain;Protein tyrosine and serine/threonine kinase;NAF domain;Kinase-like;ABC1 atypical kinase-like domain
mnot00001093	4.08	2.02863	4.61021666033E-225	8.22493049235E-224	yes	up	104.46	108.32	109.85	27.37	27.47	26.42	107.543	27.0867	GO:0006633;GO:0016021;GO:010275	BP:fatty acid biosynthetic process;CC:integral component of membrane;MF:very-long-chain 3-ketoacyl-CoA synthase activity;	K15397	KCS	map04626;map00062	Plant-pathogen interaction;Fatty acid elongation	ENOG410Y5VH	I:Lipid transport and metabolism	XP_010100669.1	3-ketoacyl-CoA synthase 1 [Morus notabilis]	sp|Q9MAM3|KCS1_ARATH;	3-ketoacyl-CoA synthase 1 OS=Arabidopsis thaliana OX=3702 GN=KCS1 PE=1 SV=1;	PF08392.15;PF08541.13;PF02797.18;PF00195.22;PF08545.13	FAE1_CUT1_RppA;ACP_syn_III_C;Chal_sti_synt_C;Chal_sti_synt_N;ACP_syn_III	FAE1/Type III polyketide synthase-like protein;3-Oxoacyl-[acyl-carrier-protein;Chalcone and stilbene synthases, C-terminal domain;Chalcone and stilbene synthases, N-terminal domain;3-Oxoacyl-[acyl-carrier-protein
mnot00001097	26.801	4.74419	6.75091178993E-27	2.28256271245E-26	yes	up	7.58	6.73	7.72	0.37	0.3	0.18	7.34333	0.283333	GO:0032259;GO:0046983;GO:000817	BP:methylation;MF:protein dimerization activity;MF:O-methyltransferase activity;	K13066	COMT	map00940;map00380	Phenylpropanoid biosynthesis;Tryptophan metabolism	------	------	XP_010100665.1	caffeic acid 3-O-methyltransferase [Morus notabilis]	sp|A9X7L0|ANMT_RUTGR;	Anthranilate N-methyltransferase OS=Ruta graveolens OX=37565 PE=1 SV=1;	PF00891.21;PF08100.14	Methyltransf_2;Dimerisation	O-methyltransferase domain;Dimerisation domain
mnot00001098	16.321	4.02866	3.44529562476E-7	6.68604934372E-7	yes	up	1.45	1.15	1.31	0.09	0.09	0.14	1.30333	0.106667	GO:0019853;GO:0016020;GO:0003885;GO:0071949;GO:005010	BP:L-ascorbic acid biosynthetic process;CC:membrane;MF:D-arabinono-1,4-lactone oxidase activity;MF:FAD binding;MF:L-gulonolactone oxidase activity;	K00103	GULO	map00053;map01240	Ascorbate and aldarate metabolism;Biosynthesis of cofactors	------	------	EXB83826.1	hypothetical protein L484_023432 [Morus notabilis]	sp|O81032|GGLO6_ARATH;	Probable L-gulonolactone oxidase 6 OS=Arabidopsis thaliana OX=3702 GN=GULLO6 PE=3 SV=1;	PF04030.17	ALO	D-arabinono-1,4-lactone oxidase
mnot00001101	0.054	-4.21623	2.72439001637E-108	2.36526587785E-107	yes	down	1.01	1.47	1.13	24.45	23.18	22.61	1.20333	23.4133	GO:000551	MF:calmodulin binding;	------	------	------	------	ENOG410YBUU	S:Function unknown	XP_010100661.1	protein IQ-DOMAIN 1 [Morus notabilis]	sp|F4JHN2|IQD17_ARATH;	Protein IQ-DOMAIN 17 OS=Arabidopsis thaliana OX=3702 GN=IQD17 PE=1 SV=1;	PF13178.9;PF00612.30	DUF4005;IQ	Protein of unknown function;IQ calmodulin-binding motif
mnot00001106	0.037	-4.76779	0.00264300868263	0.00401834674224	yes	down	0	0	0	0.55	0.3	0.18	0	0.343333	GO:0006355;GO:000367	BP:regulation of transcription, DNA-templated;MF:DNA binding;	------	------	------	------	ENOG410YG0P	K:Transcription	XP_024024156.1	NAC domain-containing protein 43 [Morus notabilis]	sp|Q84WP6|NAC43_ARATH;	NAC domain-containing protein 43 OS=Arabidopsis thaliana OX=3702 GN=NAC043 PE=2 SV=2;	PF02365.18	NAM	No apical meristem
mnot00001108	0.386	-1.37207	0.00052230163102	0.000841108978749	yes	down	3.86	3.67	3.3	8.35	7.62	12.72	3.61	9.56333	------	------	------	------	------	------	ENOG4111EFJ	S:Function unknown	XP_010100652.1	uncharacterized protein LOC21406182 [Morus notabilis]	------	------	PF14009.9	PADRE	PADRE domain
mnot00001109	2.587	1.37108	0.0121421772146	0.0173528386513	yes	up	24.27	17.72	11.73	5.31	6.93	8.75	17.9067	6.99667	------	------	------	------	------	------	ENOG411147T	S:Function unknown	EXB83813.1	hypothetical protein L484_023418 [Morus notabilis]	------	------	------	------	------
mnot00001111	0.026	-5.28007	1.51866844282E-33	5.79336177855E-33	yes	down	0.25	0.43	0.34	10.81	9.52	8.94	0.34	9.75667	GO:0030154;GO:000372	BP:cell differentiation;MF:mRNA binding;	------	------	------	------	ENOG4111PGT	S:Function unknown	XP_010107154.2	RNA-binding protein 38 [Morus notabilis]	sp|Q9M1S3|ARP1_ARATH;	Probable RNA-binding protein ARP1 OS=Arabidopsis thaliana OX=3702 GN=ARP1 PE=2 SV=1;	PF00076.25;PF14605.9	RRM_1;Nup35_RRM_2	RNA recognition motif.;Nup53/35/40-type RNA recognition motif
mnot00001112	0.4	-1.3205	6.54781955382E-91	4.89691441641E-90	yes	down	101.5	95.68	114.58	263.24	255.33	269.61	103.92	262.727	GO:0002181;GO:0006414;GO:0005840;GO:0022625;GO:1990904;GO:0003735;GO:0043021;GO:003029	BP:cytoplasmic translation;BP:translational elongation;CC:ribosome;CC:cytosolic large ribosomal subunit;CC:ribonucleoprotein complex;MF:structural constituent of ribosome;MF:ribonucleoprotein complex binding;MF:protein kinase activator activity;	K02942	RP-LP1, RPLP1	map03010	Ribosome	------	------	XP_010107153.1	60S acidic ribosomal protein P1 [Morus notabilis]	sp|P52855|RLA1_MAIZE;	60S acidic ribosomal protein P1 OS=Zea mays OX=4577 GN=RPP1A PE=1 SV=1;	PF00428.22	Ribosomal_60s	60s Acidic ribosomal protein
mnot00001127	5.322	2.41184	3.03520722252E-226	5.47011166598E-225	yes	up	47.24	48.18	47.36	8.96	8.68	10.01	47.5933	9.21667	GO:0009736;GO:0000160;GO:0048511;GO:0016310;GO:0005634;GO:001630	BP:cytokinin-activated signaling pathway;BP:phosphorelay signal transduction system;BP:rhythmic process;BP:phosphorylation;CC:nucleus;MF:kinase activity;	K12130	PRR5	map04712	Circadian rhythm - plant	COG5641	K:Transcription	XP_010107144.1	two-component response regulator-like PRR95 isoform X1 [Morus notabilis]	sp|Q689G6|PRR95_ORYSJ;	Two-component response regulator-like PRR95 OS=Oryza sativa subsp. japonica OX=39947 GN=PRR95 PE=2 SV=1;	PF00072.27;PF06203.17	Response_reg;CCT	Response regulator receiver domain;CCT motif
mnot00001129	0.043	-4.52347	5.14242556028E-267	1.12440779759E-265	yes	down	2.59	3.3	3.14	71.49	73.35	68.6	3.01	71.1467	GO:0006357;GO:0005634;GO:0000978;GO:0046983;GO:000098	BP:regulation of transcription from RNA polymerase II promoter;CC:nucleus;MF:RNA polymerase II core promoter proximal region sequence-specific DNA binding;MF:protein dimerization activity;MF:RNA polymerase II transcription factor activity, sequence-specific DNA binding;	------	------	------	------	ENOG41115JJ	K:Transcription	XP_024028485.1	LOW QUALITY PROTEIN: transcription factor bHLH57 [Morus notabilis]	sp|Q700E4|BH067_ARATH;	Transcription factor bHLH67 OS=Arabidopsis thaliana OX=3702 GN=BHLH67 PE=2 SV=1;	PF00010.29	HLH	Helix-loop-helix DNA-binding domain
mnot00001139	0.026	-5.27178	6.85205894839E-5	0.000117057008447	yes	down	0	0.05	0	0.79	0.6	0.66	0.0166666666667	0.683333	GO:0006468;GO:0007166;GO:0005737;GO:0016021;GO:0005886;GO:0004427;GO:0000287;GO:0030247;GO:0004672;GO:000552	BP:protein phosphorylation;BP:cell surface receptor signaling pathway;CC:cytoplasm;CC:integral component of membrane;CC:plasma membrane;MF:inorganic diphosphatase activity;MF:magnesium ion binding;MF:polysaccharide binding;MF:protein kinase activity;MF:ATP binding;	------	------	------	------	COG0515	T:Signal transduction mechanisms	XP_010107132.1	probably inactive receptor-like protein kinase At2g46850 [Morus notabilis]	sp|Q8S8N4|Y2685_ARATH;	Probably inactive receptor-like protein kinase At2g46850 OS=Arabidopsis thaliana OX=3702 GN=At2g46850 PE=3 SV=1;	PF07714.20;PF00069.28;PF13947.9	PK_Tyr_Ser-Thr;Pkinase;GUB_WAK_bind	Protein tyrosine and serine/threonine kinase;Protein kinase domain;Wall-associated receptor kinase galacturonan-binding
mnot00001146	0.363	-1.4613	1.07478375174E-54	5.53647198611E-54	yes	down	13.04	14.19	14.5	41.82	36.46	40.04	13.91	39.44	GO:0006355;GO:0016021;GO:000367	BP:regulation of transcription, DNA-templated;CC:integral component of membrane;MF:DNA binding;	------	------	------	------	------	------	XP_010107124.1	uncharacterized protein LOC21402541 [Morus notabilis]	sp|F4JN35|NTL9_ARATH;	Protein NTM1-like 9 OS=Arabidopsis thaliana OX=3702 GN=NTL9 PE=1 SV=1;	PF02365.18	NAM	No apical meristem
mnot00001147	0.324	-1.62525	1.36292550055E-36	5.48719045291E-36	yes	down	6.21	5.69	4.69	16	17.46	17.2	5.53	16.8867	------	------	------	------	------	------	------	------	EXC13644.1	hypothetical protein L484_019602 [Morus notabilis]	------	------	------	------	------
mnot00001148	0.383	-1.38377	2.18726869143E-15	5.67958880638E-15	yes	down	7.91	9.13	9.66	24.7	21.26	24.45	8.9	23.47	GO:0006355;GO:0016021;GO:000367	BP:regulation of transcription, DNA-templated;CC:integral component of membrane;MF:DNA binding;	------	------	------	------	ENOG410ZJIT	S:Function unknown	EXC13643.1	NAC domain-containing protein 1 [Morus notabilis]	sp|F4JN35|NTL9_ARATH;	Protein NTM1-like 9 OS=Arabidopsis thaliana OX=3702 GN=NTL9 PE=1 SV=1;	PF02365.18	NAM	No apical meristem
mnot00001150	0.089	-3.49506	2.17025832319E-123	2.08691868966E-122	yes	down	4.92	5.89	5.25	55.35	55.73	57.69	5.35333	56.2567	GO:0006355;GO:0016021;GO:000367	BP:regulation of transcription, DNA-templated;CC:integral component of membrane;MF:DNA binding;	------	------	------	------	ENOG41108JC	K:Transcription	XP_010107118.1	uncharacterized protein LOC21402535 isoform X2 [Morus notabilis]	sp|F4JN35|NTL9_ARATH;	Protein NTM1-like 9 OS=Arabidopsis thaliana OX=3702 GN=NTL9 PE=1 SV=1;	PF02365.18	NAM	No apical meristem
mnot00001153	2.138	1.09624	0.00919471871527	0.0132966	yes	up	2.76	3.1	3.51	1.55	1.69	1.24	3.12333	1.49333	GO:001602	CC:integral component of membrane;	------	------	------	------	ENOG410YB5M	S:Function unknown	XP_010107111.1	uncharacterized protein LOC21402528 [Morus notabilis]	------	------	------	------	------
mnot00001155	6.281	2.65098	0.0203027227458	0.0283214696072	yes	up	1.08	0.45	0.15	0.07	0.2	0	0.56	0.09	GO:0016021;GO:0005886;GO:002285	CC:integral component of membrane;CC:plasma membrane;MF:transmembrane transporter activity;	------	------	------	------	ENOG410YEU9	S:Function unknown	EXC13630.1	Auxin-induced protein 5NG4 [Morus notabilis]	sp|Q9LI65|WTR24_ARATH;	WAT1-related protein At3g30340 OS=Arabidopsis thaliana OX=3702 GN=At3g30340 PE=2 SV=1;	PF00892.23	EamA	EamA-like transporter family
mnot00001157	4.255	2.08923	0	0	yes	up	276.23	294.3	283.55	65.27	70.17	67.74	284.693	67.7267	GO:0016021;GO:001678	CC:integral component of membrane;MF:hydrolase activity;	------	------	------	------	COG1409	S:Function unknown	EXC13629.1	putative inactive purple acid phosphatase 29 [Morus notabilis]	sp|Q9FMK9|PPA29_ARATH;	Probable inactive purple acid phosphatase 29 OS=Arabidopsis thaliana OX=3702 GN=PAP29 PE=2 SV=1;	PF00149.31	Metallophos	Calcineurin-like phosphoesterase
mnot00001158	0.09	-3.47503	1.92475998943E-78	1.27631634153E-77	yes	down	2.01	1.86	1.95	21.23	23.14	22.39	1.94	22.2533	GO:0006629;GO:0016021;GO:001662	BP:lipid metabolic process;CC:integral component of membrane;MF:oxidoreductase activity, acting on the CH-CH group of donors;	------	------	------	------	COG3752	S:Function unknown	XP_010107107.1	uncharacterized protein C594.04c [Morus notabilis]	sp|O74507|YJD4_SCHPO;	Uncharacterized protein C594.04c OS=Schizosaccharomyces pombe;	PF06966.15;PF04191.16;PF02544.19	DUF1295;PEMT;Steroid_dh	Protein of unknown function;Phospholipid methyltransferase;3-oxo-5-alpha-steroid 4-dehydrogenase
mnot00001159	2.368	1.24344	1.88367573771E-71	1.16760326828E-70	yes	up	46.15	46.32	45.17	20.47	18.78	20.55	45.88	19.9333	------	------	K24970	TCF25, RQC1	------	------	ENOG410XQ1Q	S:Function unknown	XP_010107106.1	transcription factor 25 [Morus notabilis]	sp|Q9BQ70|TCF25_HUMAN;	Transcription factor 25 OS=Homo sapiens OX=9606 GN=TCF25 PE=1 SV=1;	PF04910.17	Tcf25	Transcriptional repressor TCF25
mnot00001164	3.177	1.66747	1.27927259563E-207	2.06828122058E-206	yes	up	322.96	340.55	368.63	113.7	106.36	111.03	344.047	110.363	GO:2000022;GO:0009611;GO:0031347;GO:000563	BP:regulation of jasmonic acid mediated signaling pathway;BP:response to wounding;BP:regulation of defense response;CC:nucleus;	K13464	JAZ	map04075	Plant hormone signal transduction	ENOG410YSZ1	S:Function unknown	XP_024028470.1	protein TIFY 3B [Morus notabilis]	sp|Q9C5K8|TIF3B_ARATH;	Protein TIFY 3B OS=Arabidopsis thaliana OX=3702 GN=TIFY3B PE=1 SV=1;	PF06200.17;PF09425.13	tify;Jas_motif	tify domain;Jas motif
mnot00001168	0.498	-1.00465	0.0266375762942	0.0366803266443	yes	down	1.81	6.3	3.88	7.91	9.15	7.6	3.99667	8.22	GO:0016021;GO:000827	CC:integral component of membrane;MF:zinc ion binding;	K16281	RHA1	------	------	ENOG41121N2	O:Posttranslational modification, protein turnover, chaperones	XP_010107099.1	E3 ubiquitin-protein ligase ATL4 [Morus notabilis]	sp|Q9XF92|BRH1_ARATH;	Brassinosteroid-responsive RING protein 1 OS=Arabidopsis thaliana OX=3702 GN=BRH1 PE=2 SV=1;	PF13639.9;PF13923.9;PF17123.8;PF00097.28;PF12678.10;PF13445.9;PF13920.9;PF17120.8;PF12861.10;PF14634.9	zf-RING_2;zf-C3HC4_2;zf-RING_11;zf-C3HC4;zf-rbx1;zf-RING_UBOX;zf-C3HC4_3;zf-RING_16;zf-ANAPC11;zf-RING_5	Ring finger domain;Zinc finger, C3HC4 type;RING-like zinc finger;Zinc finger, C3HC4 type;RING-H2 zinc finger domain;RING-type zinc-finger;Zinc finger, C3HC4 type;RING/Ubox like zinc-binding domain;Anaphase-promoting complex subunit 11 RING-H2 finger;zinc-RING finger domain
mnot00001171	44.994	5.49166	0	0	yes	up	311.17	303.5	301.44	7.52	7.46	6.86	305.37	7.28	GO:0019878;GO:0033512;GO:0005737;GO:0016021;GO:0047131;GO:0047130;GO:000475	BP:lysine biosynthetic process via aminoadipic acid;BP:L-lysine catabolic process to acetyl-CoA via saccharopine;CC:cytoplasm;CC:integral component of membrane;MF:saccharopine dehydrogenas;MF:saccharopine dehydrogenas;MF:saccharopine dehydrogenase activity;	K14157	AASS	map00310	Lysine degradation	COG1748	E:Amino acid transport and metabolism	XP_024028450.1	alpha-aminoadipic semialdehyde synthase isoform X1 [Morus notabilis]	sp|Q9SMZ4|AASS_ARATH;	Alpha-aminoadipic semialdehyde synthase OS=Arabidopsis thaliana OX=3702 GN=LKR/SDH PE=1 SV=1;	PF16653.8;PF05222.18;PF04455.15;PF03435.21;PF01262.24	Sacchrp_dh_C;AlaDh_PNT_N;Saccharop_dh_N;Sacchrp_dh_NADP;AlaDh_PNT_C	Saccharopine dehydrogenase C-terminal domain;Alanine dehydrogenase/PNT, N-terminal domain;LOR/SDH bifunctional enzyme conserved region;Saccharopine dehydrogenase NADP binding domain;Alanine dehydrogenase/PNT, C-terminal domain
mnot00001174	0.209	-2.26015	8.54957300477E-35	3.3399394682E-34	yes	down	2.18	2.91	3.02	12.35	13.17	14.44	2.70333	13.32	GO:0042545;GO:0045490;GO:0016021;GO:0005576;GO:0046910;GO:0030599;GO:0045330;GO:000485	BP:cell wall modification;BP:pectin catabolic process;CC:integral component of membrane;CC:extracellular region;MF:pectinesterase inhibitor activity;MF:pectinesterase activity;MF:aspartyl esterase activity;MF:enzyme inhibitor activity;	K01051	E3.1.1.11	map00040	Pentose and glucuronate interconversions	COG4677	G:Carbohydrate transport and metabolism	XP_024028445.1	pectinesterase/pectinesterase inhibitor PPE8B [Morus notabilis]	sp|Q43062|PME_PRUPE;	Pectinesterase/pectinesterase inhibitor PPE8B OS=Prunus persica OX=3760 PE=2 SV=1;	PF01095.22;PF04043.18	Pectinesterase;PMEI	Pectinesterase;Plant invertase/pectin methylesterase inhibitor
mnot00001177	0.219	-2.19407	9.23480362491E-82	6.29725041024E-81	yes	down	5.08	5.37	5.28	24.11	24.58	25.34	5.24333	24.6767	GO:0042545;GO:0045490;GO:0005576;GO:0046910;GO:0030599;GO:0045330;GO:000485	BP:cell wall modification;BP:pectin catabolic process;CC:extracellular region;MF:pectinesterase inhibitor activity;MF:pectinesterase activity;MF:aspartyl esterase activity;MF:enzyme inhibitor activity;	K01051	E3.1.1.11	map00040	Pentose and glucuronate interconversions	COG4677	G:Carbohydrate transport and metabolism	XP_010107089.1	pectinesterase isoform X1 [Morus notabilis]	sp|Q3E989|PME54_ARATH;	Probable pectinesterase/pectinesterase inhibitor 54 OS=Arabidopsis thaliana OX=3702 GN=PME54 PE=2 SV=1;	PF01095.22;PF04043.18;PF12708.10	Pectinesterase;PMEI;Pectate_lyase_3	Pectinesterase;Plant invertase/pectin methylesterase inhibitor;Pectate lyase superfamily protein
mnot00001178	0.176	-2.50357	8.42914406339E-75	5.40008499319E-74	yes	down	4.94	6.31	6.02	34.68	30.76	35.3	5.75667	33.58	GO:0006312;GO:0007131;GO:0070192;GO:0000724;GO:0000730;GO:0006281;GO:1990426;GO:0140664;GO:0042148;GO:0005634;GO:0000794;GO:0008094;GO:0000150;GO:0003677;GO:0003690;GO:0003697;GO:000552	BP:mitotic recombination;BP:reciprocal meiotic recombination;BP:chromosome organization involved in meiotic cell cycle;BP:double-strand break repair via homologous recombination;BP:DNA recombinase assembly;BP:DNA repair;BP:mitotic recombination-dependent replication fork processing;BP:old GO;BP:strand invasion;CC:nucleus;CC:condensed nuclear chromosome;MF:DNA-dependent ATPase activity;MF:recombin…	K04482	RAD51	map03440	Homologous recombination	COG0468	L:Replication, recombination and repair	XP_024028492.1	DNA repair protein RAD51 homolog [Morus notabilis]	sp|Q40134|RAD51_SOLLC;	DNA repair protein RAD51 homolog OS=Solanum lycopersicum OX=4081 GN=RAD51 PE=2 SV=1;	PF08423.14;PF00154.24;PF13481.9;PF14520.9;PF06745.16	Rad51;RecA;AAA_25;HHH_5;ATPase	Rad51;recA bacterial DNA recombination protein;AAA domain;Helix-hairpin-helix domain;KaiC
mnot00001180	2.08	1.05653	1.34020779964E-146	1.52511263742E-145	yes	up	47.28	46.04	47.29	22.52	23.02	24.07	46.87	23.2033	GO:0016310;GO:0046854;GO:0010008;GO:0000285;GO:0046872;GO:000552	BP:phosphorylation;BP:phosphatidylinositol phosphorylation;CC:endosome membrane;MF:1-phosphatidylinositol-3-phosphate 5-kinase activity;MF:metal ion binding;MF:ATP binding;	K00921	PIKFYVE, FAB1	map04145;map04070;map00562	Phagosome;Phosphatidylinositol signaling system;Inositol phosphate metabolism	------	------	XP_010107086.1	1-phosphatidylinositol-3-phosphate 5-kinase FAB1A [Morus notabilis]	sp|Q9LUM0|FAB1B_ARATH;	1-phosphatidylinositol-3-phosphate 5-kinase FAB1B OS=Arabidopsis thaliana OX=3702 GN=FAB1B PE=2 SV=1;	PF01504.21;PF00118.27;PF01363.24	PIP5K;Cpn60_TCP1;FYVE	Phosphatidylinositol-4-phosphate 5-Kinase;TCP-1/cpn60 chaperonin family;FYVE zinc finger
mnot00001185	2.575	1.36449	5.01987354541E-74	3.18350183632E-73	yes	up	48.03	47.69	49.45	19.23	18.31	20.41	48.39	19.3167	GO:004687	MF:metal ion binding;	K20523	SH3YL1	------	------	COG2930	S:Function unknown	XP_010107081.1	uncharacterized protein LOC21402498 [Morus notabilis]	sp|P32793|YSC84_YEAST;	Protein YSC84 OS=Saccharomyces cerevisiae;	PF04366.15;PF01363.24	Ysc84;FYVE	Las17-binding protein actin regulator;FYVE zinc finger
mnot00001190	0.468	-1.09485	1.37102945157E-54	7.04759782996E-54	yes	down	44.14	50.04	47.73	101.78	104.89	104.61	47.3033	103.76	GO:0006446;GO:0001732;GO:0005852;GO:0016282;GO:0033290;GO:0003723;GO:0043022;GO:000374	BP:regulation of translational initiation;BP:formation of cytoplasmic translation initiation complex;CC:eukaryotic translation initiation factor 3 complex;CC:eukaryotic 43S preinitiation complex;CC:eukaryotic 48S preinitiation complex;MF:RNA binding;MF:ribosome binding;MF:translation initiation factor activity;	K15028	EIF3K	------	------	ENOG410ZSE4	J:Translation, ribosomal structure and biogenesis	XP_010107076.1	eukaryotic translation initiation factor 3 subunit K [Morus notabilis]	sp|Q94HF1|EIF3K_ORYSJ;	Eukaryotic translation initiation factor 3 subunit K OS=Oryza sativa subsp. japonica OX=39947 GN=TIF3K1 PE=2 SV=1;	PF10075.12	CSN8_PSD8_EIF3K	CSN8/PSMD8/EIF3K family
mnot00001191	0.007	-7.23778	1.65361642707E-110	1.46235838548E-109	yes	down	0.14	0.24	0.19	29.95	26.78	29.82	0.19	28.85	GO:0007018;GO:0005874;GO:0008017;GO:0003777;GO:000552	BP:microtubule-based movement;CC:microtubule;MF:microtubule binding;MF:microtubule motor activity;MF:ATP binding;	K11498	CENPE	------	------	COG5059	Z:Cytoskeleton	XP_010107075.1	kinesin-like protein KIN-7B [Morus notabilis]	sp|Q8S949|KN7B_TOBAC;	Kinesin-like protein NACK2 OS=Nicotiana tabacum OX=4097 GN=NACK2 PE=1 SV=1;	PF00225.26;PF11995.11;PF16796.8	Kinesin;DUF3490;Microtub_bd	Kinesin motor domain;Domain of unknown function;Microtubule binding
mnot00001192	0.059	-4.09507	0	0	yes	down	16.12	14.06	14.26	266.42	258.96	252.81	14.8133	259.397	GO:0005985;GO:001615	BP:sucrose metabolic process;MF:sucrose synthase activity;	K00695	SUS	map00500	Starch and sucrose metabolism	COG0438	M:Cell wall/membrane/envelope biogenesis	XP_010107074.1	sucrose synthase [Morus notabilis]	sp|P13708|SUS_SOYBN;	Sucrose synthase OS=Glycine max OX=3847 GN=SS PE=1 SV=2;	PF00862.22;PF00534.23;PF13692.9;PF13524.9	Sucrose_synth;Glycos_transf_1;Glyco_trans_1_4;Glyco_trans_1_2	Sucrose synthase;Glycosyl transferases group 1;Glycosyl transferases group 1;Glycosyl transferases group 1
mnot00001196	0.044	-4.5176	2.07389444849E-25	6.82954895968E-25	yes	down	1.37	3	0.84	37.59	32.85	23.16	1.73667	31.2	GO:000973	BP:response to auxin;	------	------	------	------	ENOG410YYZF	S:Function unknown	XP_024025674.1	auxin-responsive protein SAUR50 isoform X1 [Morus notabilis]	sp|Q29PU2|SAU76_ARATH;	Auxin-responsive protein SAUR76 OS=Arabidopsis thaliana OX=3702 GN=SAUR76 PE=2 SV=1;	PF02519.17	Auxin_inducible	Auxin responsive protein
mnot00001204	0.171	-2.54631	2.58543149636E-7	5.04450439781E-7	yes	down	0.93	1.46	1	5.81	6.61	8.04	1.13	6.82	GO:0016209;GO:0140824;GO:001649	MF:antioxidant activity;MF:old GO;MF:oxidoreductase activity;	K03564	BCP, PRXQ, DOT5	------	------	COG1225	O:Posttranslational modification, protein turnover, chaperones	EXB94751.1	Peroxiredoxin Q [Morus notabilis]	sp|Q6QPJ6|PRXQ_POPJC;	Peroxiredoxin Q, chloroplastic OS=Populus jackii OX=640484 GN=PRXQ PE=1 SV=1;	PF00578.24;PF08534.13	AhpC-TSA;Redoxin	AhpC/TSA family;Redoxin
mnot00001205	0.094	-3.41187	0	0	yes	down	12.53	15.34	16.74	164.09	163.5	160.53	14.87	162.707	GO:0034599;GO:0045454;GO:0009535;GO:0016021;GO:0140824;GO:0005737;GO:0050664;GO:0008379;GO:0005509;GO:0016209;GO:001649	BP:cellular response to oxidative stress;BP:cell redox homeostasis;CC:chloroplast thylakoid membrane;CC:integral component of membrane;CC:old GO;CC:cytoplasm;MF:oxidoreductase activity, acting on NA;MF:thioredoxin peroxidase activity;MF:calcium ion binding;MF:antioxidant activity;MF:oxidoreductase activity;	K03564	BCP, PRXQ, DOT5	------	------	COG1225	O:Posttranslational modification, protein turnover, chaperones	XP_010089676.1	peroxiredoxin Q, chloroplastic [Morus notabilis]	sp|Q6QPJ6|PRXQ_POPJC;	Peroxiredoxin Q, chloroplastic OS=Populus jackii OX=640484 GN=PRXQ PE=1 SV=1;	PF00578.24;PF08534.13;PF13911.9;PF02630.17;PF13905.9	AhpC-TSA;Redoxin;AhpC-TSA_2;SCO1-SenC;Thioredoxin_8	AhpC/TSA family;Redoxin;AhpC/TSA antioxidant enzyme;SCO1/SenC;Thioredoxin-like
mnot00001207	0.087	-3.51559	0.0294597583352	0.0403611119469	yes	down	0	0.18	0	0.52	1.31	0.52	0.06	0.783333	------	------	------	------	------	------	ENOG4112BY6	S:Function unknown	EXB38191.1	hypothetical protein L484_004096 [Morus notabilis]	------	------	------	------	------
mnot00001208	0.357	-1.48772	0.00399021267279	0.00597703546758	yes	down	2.06	1.75	2.13	4.3	3.11	4.9	1.98	4.10333	GO:0009553;GO:0000070;GO:0048609;GO:0000724;GO:0034089;GO:0045132;GO:0048364;GO:0009793;GO:0071922;GO:0007064;GO:0060772;GO:0080186;GO:0048653;GO:0007049;GO:0007062;GO:0000785;GO:0005634;GO:0061733;GO:0016407;GO:0016746;GO:004687	BP:embryo sac development;BP:mitotic sister chromatid segregation;BP:multicellular organismal reproductive process;BP:double-strand break repair via homologous recombination;BP:establishment of meiotic sister chromatid cohesion;BP:meiotic chromosome segregation;BP:root development;BP:embryo development ending in seed dormancy;BP:regulation of cohesin loading;BP:mitotic sister chromatid cohesion;B…	K11268	ESCO, ECO1	------	------	ENOG410XTJX	S:Function unknown	EXB38190.1	hypothetical protein L484_004095 [Morus notabilis]	sp|A7UL74|CTF7_ARATH;	Protein CHROMOSOME TRANSMISSION FIDELITY 7 OS=Arabidopsis thaliana OX=3702 GN=CTF7 PE=1 SV=1;	PF13878.9;PF13880.9	zf-C2H2_3;Acetyltransf_13	zinc-finger of acetyl-transferase ESCO;ESCO1/2 acetyl-transferase
mnot00001210	2.246	1.16758	1.0092760944E-28	3.53900591634E-28	yes	up	122.23	110.84	117.09	51.4	48.98	58.9	116.72	53.0933	GO:001602	CC:integral component of membrane;	------	------	------	------	ENOG410Z6NZ	S:Function unknown	XP_010089669.1	uncharacterized protein LOC21387600 [Morus notabilis]	------	------	------	------	------
mnot00001211	0.111	-3.16826	2.57306687494E-45	1.17755435418E-44	yes	down	6.82	4.12	5.39	51.07	49.14	49.29	5.44333	49.8333	GO:0043086;GO:000485	BP:negative regulation of catalytic activity;MF:enzyme inhibitor activity;	------	------	------	------	ENOG41116AN	S:Function unknown	XP_010089668.1	pectinesterase inhibitor 3 [Morus notabilis]	sp|Q84WE4|PMEI3_ARATH;	Pectinesterase inhibitor 3 OS=Arabidopsis thaliana OX=3702 GN=PMEI3 PE=2 SV=1;	PF04043.18	PMEI	Plant invertase/pectin methylesterase inhibitor
mnot00001218	0.246	-2.02394	0	0	yes	down	165.34	164.55	160.95	692.79	697.09	659.59	163.613	683.157	GO:1901671;GO:0140662;GO:0046914;GO:000552	BP:positive regulation of superoxide dismutase activity;BP:old GO;MF:transition metal ion binding;MF:ATP binding;	K04078	groES, HSPE1	------	------	COG0234	O:Posttranslational modification, protein turnover, chaperones	XP_010089662.1	20 kDa chaperonin, chloroplastic [Morus notabilis]	sp|O65282|CH20_ARATH;	20 kDa chaperonin, chloroplastic OS=Arabidopsis thaliana OX=3702 GN=CPN20 PE=1 SV=2;	PF00166.24	Cpn10	Chaperonin 10 Kd subunit
mnot00001221	3.235	1.69385	0.0124370453403	0.0177534083616	yes	up	2.63	4.18	2.38	1.78	0.75	0.39	3.06333	0.973333	GO:0006952;GO:0005634;GO:0003700;GO:000367	BP:defense response;CC:nucleus;MF:transcription factor activity, sequence-specific DNA binding;MF:DNA binding;	------	------	------	------	ENOG41116UJ;ENOG410YZF0	K:Transcription;	XP_010099090.1	ethylene-responsive transcription factor ERF011 [Morus notabilis]	sp|Q84QC2|ERF17_ARATH;	Ethylene-responsive transcription factor ERF017 OS=Arabidopsis thaliana OX=3702 GN=ERF017 PE=2 SV=1;	PF00847.23	AP2	AP2 domain
mnot00001227	3.726	1.89745	0	0	yes	up	321.5	316.59	316.67	86.54	86.86	89.62	318.253	87.6733	GO:2000022;GO:0009611;GO:0031347;GO:000563	BP:regulation of jasmonic acid mediated signaling pathway;BP:response to wounding;BP:regulation of defense response;CC:nucleus;	K13464	JAZ	map04075	Plant hormone signal transduction	ENOG410ZDCD	S:Function unknown	XP_010099096.1	protein TIFY 10A [Morus notabilis]	sp|Q9LMA8|TI10A_ARATH;	Protein TIFY 10A OS=Arabidopsis thaliana OX=3702 GN=TIFY10A PE=1 SV=1;	PF06200.17;PF09425.13	tify;Jas_motif	tify domain;Jas motif
mnot00001229	0.497	-1.00982	2.22806592909E-77	1.46250607919E-76	yes	down	72.42	70.91	71.99	146.08	151.22	147.83	71.7733	148.377	GO:0009768;GO:0009416;GO:0009765;GO:0009535;GO:0009522;GO:0009523;GO:001616	BP:photosynthesis, light harvesting in photosystem I;BP:response to light stimulus;BP:photosynthesis, light harvesting;CC:chloroplast thylakoid membrane;CC:photosystem I;CC:photosystem II;MF:chlorophyll binding;	K08908	LHCA2	map00196	Photosynthesis - antenna proteins	ENOG410YE22	S:Function unknown	XP_024023158.1	photosystem I chlorophyll a/b-binding protein 6, chloroplastic [Morus notabilis]	sp|Q8LCQ4|LHCA6_ARATH;	Photosystem I chlorophyll a/b-binding protein 6, chloroplastic OS=Arabidopsis thaliana OX=3702 GN=LHCA6 PE=1 SV=1;	PF00504.24	Chloroa_b-bind	Chlorophyll A-B binding protein
mnot00001236	0.361	-1.46948	6.01165235224E-57	3.18085309957E-56	yes	down	19.12	18.53	20.79	54.3	54.44	56.86	19.48	55.2	------	------	K09705	K09705	------	------	------	------	XP_010098005.1	uncharacterized protein LOC21387076 [Morus notabilis]	------	------	PF06172.14	Cupin_5	Cupin superfamily
mnot00001240	0.344	-1.53877	1.4323295165E-25	4.72719695755E-25	yes	down	4.65	3.73	4.38	13.18	11.67	12.79	4.25333	12.5467	GO:0016021;GO:001674	CC:integral component of membrane;MF:transferase activity;	------	------	------	------	ENOG4110MRA	S:Function unknown	XP_010105038.2	protein trichome birefringence-like 16 [Morus notabilis]	sp|F4K5L5|TBL16_ARATH;	Protein trichome birefringence-like 16 OS=Arabidopsis thaliana OX=3702 GN=TBL16 PE=2 SV=1;	PF13839.9;PF14416.9	PC-Esterase;PMR5N	GDSL/SGNH-like Acyl-Esterase family found in Pmr5 and Cas1p;PMR5 N terminal Domain
mnot00001242	0.383	-1.38498	4.94144714573E-102	4.09656482098E-101	yes	down	114.46	123.65	121.21	307.55	329.26	322.73	119.773	319.847	GO:0006412;GO:0015935;GO:0016021;GO:1990904;GO:0005840;GO:0022627;GO:0003735;GO:0003723;GO:000827	BP:translation;CC:small ribosomal subunit;CC:integral component of membrane;CC:ribonucleoprotein complex;CC:ribosome;CC:cytosolic small ribosomal subunit;MF:structural constituent of ribosome;MF:RNA binding;MF:zinc ion binding;	K02980	RP-S29e, RPS29	map03010	Ribosome	COG0199	J:Translation, ribosomal structure and biogenesis	EXB38977.1	40S ribosomal protein S29 [Morus notabilis]	sp|Q680P8|RS29_ARATH;	40S ribosomal protein S29 OS=Arabidopsis thaliana OX=3702 GN=RPS29A PE=3 SV=2;	PF00253.24	Ribosomal_S14	Ribosomal protein S14p/S29e
mnot00001244	11.038	3.46435	1.39799293998E-272	3.16326346767E-271	yes	up	99.82	97.49	93.56	9.87	8.9	8.32	96.9567	9.03	GO:0009058;GO:0005773;GO:0016021;GO:001684	BP:biosynthetic process;CC:vacuole;CC:integral component of membrane;MF:strictosidine synthase activity;	------	------	------	------	COG3386	G:Carbohydrate transport and metabolism	EXB38975.1	Adipocyte plasma membrane-associated protein [Morus notabilis]	sp|Q9SD07|SSL4_ARATH;	Protein STRICTOSIDINE SYNTHASE-LIKE 4 OS=Arabidopsis thaliana OX=3702 GN=SSL4 PE=1 SV=1;	PF03088.19;PF08450.15;PF20067.2	Str_synth;SGL;SSL_N	Strictosidine synthase;SMP-30/Gluconolactonase/LRE-like region;Strictosidine synthase-like, N-terminal
mnot00001246	14.874	3.89475	0	0	yes	up	619.72	606.73	621.34	45.38	40.24	42.32	615.93	42.6467	GO:0004029;GO:004387	MF:aldehyde dehydrogenas;MF:glyceraldehyde-3-phosphate dehydrogenas;	K14085	ALDH7A1	map00310;map00561;map00260;map00340;map00330;map00053;map00380;map00010;map00620;map00071;map00280;map00410	Lysine degradation;Glycerolipid metabolism;Glycine, serine and threonine metabolism;Histidine metabolism;Arginine and proline metabolism;Ascorbate and aldarate metabolism;Tryptophan metabolism;Glycolysis / Gluconeogenesis;Pyruvate metabolism;Fatty acid degradation;Valine, leucine and isoleucine degradation;beta-Alanine metabolism	COG1012	C:Energy production and conversion	XP_024017132.1	aldehyde dehydrogenase family 7 member A1 [Morus notabilis]	sp|Q9ZPB7|AL7A1_MALDO;	Aldehyde dehydrogenase family 7 member A1 OS=Malus domestica OX=3750 PE=1 SV=3;	PF00171.25	Aldedh	Aldehyde dehydrogenase family
mnot00001247	2.126	1.08789	5.96664041042E-28	2.06102993752E-27	yes	up	27.39	24.67	24.39	12.09	12.88	11.99	25.4833	12.32	GO:0006812;GO:0055085;GO:0016020;GO:0016021;GO:000832	BP:cation transport;BP:transmembrane transport;CC:membrane;CC:integral component of membrane;MF:cation transmembrane transporter activity;	K13754	SLC24A6, NCKX6	------	------	------	------	XP_010090175.1	cation/calcium exchanger 4 [Morus notabilis]	sp|Q9SYG9|CCX4_ARATH;	Cation/calcium exchanger 4 OS=Arabidopsis thaliana OX=3702 GN=CCX4 PE=2 SV=1;	PF01699.27	Na_Ca_ex	Sodium/calcium exchanger protein
mnot00001248	2.317	1.21238	0.0261891125321	0.0361036152244	yes	up	8.98	5.76	9.87	3	4.68	2.97	8.20333	3.55	GO:0006878;GO:0016021;GO:000537	BP:cellular copper ion homeostasis;CC:integral component of membrane;MF:copper ion transmembrane transporter activity;	K14686	SLC31A1, CTR1	------	------	ENOG4111I8D	P:Inorganic ion transport and metabolism	XP_010090174.1	copper transporter 5.1 [Morus notabilis]	sp|Q69P80|COP51_ORYSJ;	Copper transporter 5.1 OS=Oryza sativa subsp. japonica OX=39947 GN=COPT5.1 PE=2 SV=1;	PF04145.18	Ctr	Ctr copper transporter family
mnot00001249	23.608	4.56123	2.58732364282E-11	5.94483302387E-11	yes	up	5.61	5.25	6.35	0.38	0.24	0.13	5.73667	0.25	------	------	------	------	------	------	ENOG410YHS0	S:Function unknown	XP_010090173.1	protein LURP-one-related 6 [Morus notabilis]	sp|Q9ZUF7|LOR6_ARATH;	Protein LURP-one-related 6 OS=Arabidopsis thaliana OX=3702 GN=At2g05910 PE=2 SV=1;	PF04525.15	LOR	LURP-one-related
mnot00001251	0.046	-4.45333	1.82491291158E-21	5.51379549371E-21	yes	down	0.2	1.53	0.79	22.2	16.65	17.89	0.84	18.9133	GO:000718	BP:G-protein coupled receptor signaling pathway;	K24773	GG3	------	------	ENOG410YVBK	S:Function unknown	EXB38968.1	hypothetical protein L484_027404 [Morus notabilis]	sp|Q6AWT8|GG3_ARATH;	Guanine nucleotide-binding protein subunit gamma 3 OS=Arabidopsis thaliana OX=3702 GN=GG3 PE=2 SV=1;	PF00631.25	G-gamma	GGL domain
mnot00001252	0.156	-2.68431	0	0	yes	down	15.54	16.47	17.25	109.49	110.24	106.05	16.42	108.593	GO:0009610;GO:0006508;GO:000425	BP:response to symbiotic fungus;BP:proteolysis;MF:serine-type endopeptidase activity;	------	------	------	------	COG1404	O:Posttranslational modification, protein turnover, chaperones	XP_010090170.1	subtilisin-like protease SBT1.8 [Morus notabilis]	sp|Q9ZUF6|SBT18_ARATH;	Subtilisin-like protease SBT1.8 OS=Arabidopsis thaliana OX=3702 GN=SBT1.8 PE=1 SV=1;	PF00082.25;PF17766.4;PF05922.19;PF02225.25	Peptidase_S8;fn3_6;Inhibitor_I9;PA	Subtilase family;Fibronectin type-III domain;Peptidase inhibitor I9;PA domain
mnot00001260	7.511	2.90896	1.01101769656E-19	2.93235771393E-19	yes	up	4.48	4.33	3.93	0.69	0.42	0.64	4.24667	0.583333	GO:0006468;GO:0005524;GO:000467	BP:protein phosphorylation;MF:ATP binding;MF:protein kinase activity;	------	------	------	------	COG0515	T:Signal transduction mechanisms	XP_010090162.1	serine/threonine-protein kinase RIPK [Morus notabilis]	sp|Q9ZUF4|RIPK_ARATH;	Serine/threonine-protein kinase RIPK OS=Arabidopsis thaliana OX=3702 GN=RIPK PE=1 SV=1;	PF07714.20;PF00069.28	PK_Tyr_Ser-Thr;Pkinase	Protein tyrosine and serine/threonine kinase;Protein kinase domain
mnot00001261	6.787	2.76276	0	0	yes	up	765.76	754.77	739.92	111.52	114.74	116.02	753.483	114.093	GO:0006508;GO:000823	BP:proteolysis;MF:cysteine-type peptidase activity;	K01366	CTSH	------	------	COG4870	O:Posttranslational modification, protein turnover, chaperones	XP_010090161.1	thiol protease aleurain [Morus notabilis]	sp|Q8H166|ALEU_ARATH;	Thiol protease aleurain OS=Arabidopsis thaliana OX=3702 GN=ALEU PE=1 SV=2;	PF00112.26;PF08246.15;PF03051.18	Peptidase_C1;Inhibitor_I29;Peptidase_C1_2	Papain family cysteine protease;Cathepsin propeptide inhibitor domain;Peptidase C1-like family
mnot00001266	4.561	2.18921	9.36332671874E-105	7.91050872223E-104	yes	up	56.51	60.87	63.23	12.54	12.67	15.5	60.2033	13.57	GO:000367	MF:DNA binding;	------	------	------	------	ENOG411234X	S:Function unknown	XP_010090156.1	uncharacterized protein LOC21410010 [Morus notabilis]	sp|Q9C593|O3L1_ARATH;	Protein OXIDATIVE STRESS 3 LIKE 1 OS=Arabidopsis thaliana OX=3702 GN=O3L1 PE=1 SV=1;	------	------	------
mnot00001269	0.013	-6.2557	8.75927933405E-65	5.07881785672E-64	yes	down	0.93	0.51	0.78	53.55	61.74	57.71	0.74	57.6667	GO:001602	CC:integral component of membrane;	------	------	------	------	ENOG410Y7F3	S:Function unknown	XP_010090153.1	uncharacterized protein LOC21410007 [Morus notabilis]	------	------	------	------	------
mnot00001270	2.161	1.11151	3.68945702706E-29	1.30213771379E-28	yes	up	36.17	36.54	35.38	17.82	17.77	15.77	36.03	17.12	GO:0006508;GO:0016021;GO:0016407;GO:000823	BP:proteolysis;CC:integral component of membrane;MF:acetyltransferase activity;MF:cysteine-type peptidase activity;	------	------	------	------	ENOG4111YE4	S:Function unknown	XP_024017161.1	uncharacterized protein LOC21410006 [Morus notabilis]	------	------	PF13508.10;PF08445.13;PF13673.10	Acetyltransf_7;FR47;Acetyltransf_10	Acetyltransferase;FR47-like protein;Acetyltransferase
mnot00001275	0.234	-2.09813	0.0152636833494	0.0215812	yes	down	0.1	0.1	0.28	0.56	0.57	0.22	0.16	0.45	GO:0016021;GO:001602	CC:integral component of membrane;CC:membrane;	------	------	------	------	COG0666	S:Function unknown	EXB38946.1	hypothetical protein L484_027381 [Morus notabilis]	------	------	PF12796.10;PF13857.9	Ank_2;Ank_5	Ankyrin repeats;Ankyrin repeats
mnot00001277	0.125	-3.00129	3.75991255562E-7	7.2770332216E-7	yes	down	0.27	0.13	0.09	1.25	1.53	1.22	0.163333	1.33333	GO:001602	CC:integral component of membrane;	------	------	------	------	COG0666	S:Function unknown	EXB38944.1	Ankyrin repeat-containing protein [Morus notabilis]	sp|A2CIR5|NPR4_ORYSJ;	Ankyrin repeat-containing protein NPR4 OS=Oryza sativa subsp. japonica OX=39947 GN=NPR4 PE=2 SV=1;	PF13962.9;PF12796.10;PF13857.9;PF13637.9	PGG;Ank_2;Ank_5;Ank_4	Domain of unknown function;Ankyrin repeats;Ankyrin repeats;Ankyrin repeats
mnot00001279	0.151	-2.72952	5.34508355409E-59	2.89499354464E-58	yes	down	1.36	1.5	1.61	10.38	10.35	10.24	1.49	10.3233	GO:0010225;GO:0031146;GO:0006289;GO:001900	BP:response to UV-C;BP:SCF-dependent proteasomal ubiquitin-dependent protein catabolic process;BP:nucleotide-excision repair;CC:SCF ubiquitin ligase complex;	K15082	RAD7	------	------	ENOG410XQ54	S:Function unknown	XP_010090145.1	uncharacterized protein LOC21409999 [Morus notabilis]	sp|Q8BH70|FBXL4_MOUSE;	F-box/LRR-repeat protein 4 OS=Mus musculus OX=10090 GN=Fbxl4 PE=1 SV=1;	------	------	------
mnot00001283	2.012	1.00849	1.31751713831E-9	2.83591524567E-9	yes	up	19.94	19.28	17.22	10.25	10.06	8.45	18.8133	9.58667	GO:0016310;GO:0001934;GO:0007165;GO:0005737;GO:0005634;GO:0016301;GO:003029	BP:phosphorylation;BP:positive regulation of protein phosphorylation;BP:signal transduction;CC:cytoplasm;CC:nucleus;MF:kinase activity;MF:protein kinase activator activity;	K06685	MOB1, Mats	------	------	ENOG410XSUJ	S:Function unknown	EXB38938.1	hypothetical protein L484_027373 [Morus notabilis]	sp|Q949G5|MOB1A_MEDSF;	MOB kinase activator-like 1A OS=Medicago sativa subsp. falcata OX=3878 GN=MOB1-A PE=2 SV=2;	PF03637.20	Mob1_phocein	Mob1/phocein family
mnot00001285	0.008	-6.93494	4.38474745412E-30	1.57782877542E-29	yes	down	0	0.21	1.08	57.31	55.25	47.93	0.43	53.4967	GO:0050832;GO:0009734;GO:0031640;GO:0050830;GO:0050829;GO:0048046;GO:003014	BP:defense response to fungus;BP:auxin-activated signaling pathway;BP:killing of cells of other organism;BP:defense response to Gram-positive bacterium;BP:defense response to Gram-negative bacterium;CC:apoplast;MF:manganese ion binding;	------	------	------	------	ENOG410YB6M	S:Function unknown	XP_010090139.1	germin-like protein [Morus notabilis]	sp|L8BRS3|GLP1_MORAL;	Germin-like protein OS=Morus alba OX=3498 PE=1 SV=1;	PF00190.25;PF07883.14	Cupin_1;Cupin_2	Cupin;Cupin domain
mnot00001288	4.181	2.06379	0	0	yes	up	171.73	184.74	177.56	56.85	40.95	52.14	178.01	49.98	GO:0016491;GO:001018	MF:oxidoreductase activity;MF:FMN binding;	K05894	OPR	map00592	alpha-Linolenic acid metabolism	COG1902	C:Energy production and conversion	XP_010090135.1	12-oxophytodienoate reductase 3 [Morus notabilis]	sp|Q9FEW9|OPR3_SOLLC;	12-oxophytodienoate reductase 3 OS=Solanum lycopersicum OX=4081 GN=OPR3 PE=1 SV=1;	PF00724.23	Oxidored_FMN	NAD
mnot00001289	2.065	1.04601	1.98462278019E-84	1.39482038252E-83	yes	up	53.6	54.25	54.68	42.36	41.63	43.49	54.1767	42.4933	GO:0006355;GO:0099402;GO:0005634;GO:000552	BP:regulation of transcription, DNA-templated;BP:plant organ development;CC:nucleus;MF:ATP binding;	------	------	------	------	ENOG410YREK	S:Function unknown	KAF4363616.1	hypothetical protein F8388_002157 [Cannabis sativa]	sp|A2XA73|GRF1_ORYSI;	Growth-regulating factor 1 OS=Oryza sativa subsp. indica OX=39946 GN=GRF1 PE=2 SV=1;	PF02141.24;PF08879.13;PF08880.14;PF03456.21	DENN;WRC;QLQ;uDENN	DENN;WRC;QLQ;uDENN domain
mnot00001293	0.249	-2.00289	5.51253513805E-6	1.00613836949E-5	yes	down	0.65	0.76	0.67	2.97	2.84	2.83	0.693333	2.88	GO:0006383;GO:0005666;GO:000367	BP:transcription from RNA polymerase III promoter;CC:DNA-directed RNA polymerase III complex;MF:DNA binding;	K03026	RPC4, POLR3D	map03020	RNA polymerase	ENOG410XPDH	K:Transcription	EXB38927.1	DNA-directed RNA polymerase III subunit RPC4 [Morus notabilis]	------	------	PF05132.17	RNA_pol_Rpc4	RNA polymerase III RPC4
mnot00001294	0.099	-3.3428	0.0110585	0.0158634746882	yes	down	0.04	0.04	0	0.33	0.32	0.19	0.0266666666667	0.28	GO:0005506;GO:0016705;GO:0004497;GO:002003	MF:iron ion binding;MF:oxidoreductase activity, acting on paired donors, with incorporation or reduction of molecular oxygen;MF:monooxygenase activity;MF:heme binding;	------	------	------	------	COG2124	Q:Secondary metabolites biosynthesis, transport and catabolism	EXB38926.1	Secologanin synthase [Morus notabilis]	sp|A0A0S2IHL2|C7A39_KALSE;	Cytochrome P450 72A397 OS=Kalopanax septemlobus OX=228393 GN=CYP72A397 PE=1 SV=1;	PF00067.25	p450	Cytochrome P450
mnot00001295	2.54	1.34509	0.0041317739676	0.00617910650471	yes	up	2.47	3.51	2.96	0.87	2.05	0.68	2.98	1.2	GO:0030154;GO:0005634;GO:000097	BP:cell differentiation;CC:nucleus;MF:transcription regulatory region sequence-specific DNA binding;	K09422	MYBP	------	------	COG5147	K:Transcription	XP_010090128.1	transcription repressor MYB6 [Morus notabilis]	sp|A0A4D6Q411|MYB1_CROXC;	Transcription factor MYB1 OS=Crocosmia x crocosmiiflora OX=1053288 GN=MYB1 PE=2 SV=1;	PF00249.34;PF13921.9	Myb_DNA-binding;Myb_DNA-bind_6	Myb-like DNA-binding domain;Myb-like DNA-binding domain
mnot00001296	0.437	-1.19357	3.11254160374E-45	1.42343980103E-44	yes	down	52.19	45.77	49.34	116.11	116.63	112.15	49.1	114.963	------	------	------	------	------	------	------	------	XP_010090127.2	stress-response A/B barrel domain-containing protein UP3 [Morus notabilis]	sp|Q9SIP1|UP3_ARATH;	Stress-response A/B barrel domain-containing protein UP3 OS=Arabidopsis thaliana OX=3702 GN=UP3 PE=1 SV=1;	PF07876.15	Dabb	Stress responsive A/B Barrel Domain
mnot00001297	48.633	5.60388	7.46119141753E-38	3.06212199697E-37	yes	up	40.22	41.22	34.24	0.57	1.08	0.76	38.56	0.803333	------	------	------	------	------	------	ENOG4111VSH	S:Function unknown	XP_010090126.1	stress-response A/B barrel domain-containing protein UP3 [Morus notabilis]	sp|Q9SIP1|UP3_ARATH;	Stress-response A/B barrel domain-containing protein UP3 OS=Arabidopsis thaliana OX=3702 GN=UP3 PE=1 SV=1;	PF07876.15	Dabb	Stress responsive A/B Barrel Domain
mnot00001299	0.451	-1.14986	0	0	yes	down	154.54	152.66	156.92	355.19	349.68	353.95	154.707	352.94	GO:0006596;GO:0032259;GO:0006412;GO:0005737;GO:0015935;GO:0003735;GO:0016740;GO:0003723;GO:0008168;GO:001048	BP:polyamine biosynthetic process;BP:methylation;BP:translation;CC:cytoplasm;CC:small ribosomal subunit;MF:structural constituent of ribosome;MF:transferase activity;MF:RNA binding;MF:methyltransferase activity;MF:thermospermine synthase activity;	K02985;K18787	RP-S3e, RPS3;ACL5	map03010	Ribosome	COG0092	J:Translation, ribosomal structure and biogenesis	KAI4335238.1	hypothetical protein L6164_013903 [Bauhinia variegata]	sp|Q9S7X6|ACL5_ARATH;	Thermospermine synthase ACAULIS5 OS=Arabidopsis thaliana OX=3702 GN=ACL5 PE=1 SV=1;	PF01564.20;PF00189.23;PF07650.20;PF17284.5;PF13649.9;PF05175.17	Spermine_synth;Ribosomal_S3_C;KH_2;Spermine_synt_N;Methyltransf_25;MTS	Spermine/spermidine synthase domain;Ribosomal protein S3, C-terminal domain;KH domain;Spermidine synthase tetramerisation domain;Methyltransferase domain;Methyltransferase small domain
mnot00001300	2.079	1.05593	1.2041599957E-23	3.81392375812E-23	yes	up	16.76	16.77	17.26	8.42	8.1	8.61	16.93	8.37667	GO:0006310;GO:0051321;GO:0009555;GO:0006281;GO:0000724;GO:0006289;GO:0006260;GO:0006268;GO:0007140;GO:0007004;GO:0005634;GO:0005662;GO:0043047;GO:0003677;GO:0046872;GO:000368	BP:DNA recombination;BP:meiotic cell cycle;BP:pollen development;BP:DNA repair;BP:double-strand break repair via homologous recombination;BP:nucleotide-excision repair;BP:DNA replication;BP:DNA unwinding involved in DNA replication;BP:male meiosis;BP:telomere maintenance via telomerase;CC:nucleus;CC:DNA replication factor A complex;MF:single-stranded telomeric DNA binding;MF:DNA binding;MF:metal …	K07466	RFA1, RPA1, rpa	map03430;map03440;map03420;map03030	Mismatch repair;Homologous recombination;Nucleotide excision repair;DNA replication	COG1599	L:Replication, recombination and repair	XP_024017221.1	replication protein A 70 kDa DNA-binding subunit A [Morus notabilis]	sp|Q9SKI4|RFA1A_ARATH;	Replication protein A 70 kDa DNA-binding subunit A OS=Arabidopsis thaliana OX=3702 GN=RPA1A PE=1 SV=1;	PF08646.13;PF16900.8;PF04057.15;PF01336.28	Rep_fac-A_C;REPA_OB_2;Rep-A_N;tRNA_anti-codon	Replication factor-A C terminal domain;Replication protein A OB domain;Replication factor-A protein 1, N-terminal domain;OB-fold nucleic acid binding domain
mnot00001301	0.205	-2.28665	1.70029548804E-280	3.95760534027E-279	yes	down	343	339.82	390.57	1763.02	1804.47	1725	357.797	1764.16	GO:0015979;GO:0016021;GO:000952	BP:photosynthesis;CC:integral component of membrane;CC:photosystem II;	------	------	------	------	ENOG410YXEC	S:Function unknown	XP_010090121.1	uncharacterized protein LOC21409975 [Morus notabilis]	------	------	PF06596.14	PsbX	Photosystem II reaction centre X protein
mnot00001302	0.339	-1.56118	2.32786399415E-22	7.17813332289E-22	yes	down	2.39	2.29	2.17	7.08	6.88	6.82	2.28333	6.92667	GO:0050982;GO:0006820;GO:0055085;GO:0016021;GO:0005886;GO:000838	BP:detection of mechanical stimulus;BP:anion transport;BP:transmembrane transport;CC:integral component of membrane;CC:plasma membrane;MF:mechanically-gated ion channel activity;	K22048	MSL4S	------	------	COG0668	M:Cell wall/membrane/envelope biogenesis	XP_010090120.1	mechanosensitive ion channel protein 10 [Morus notabilis]	sp|Q9LYG9|MSL10_ARATH;	Mechanosensitive ion channel protein 10 OS=Arabidopsis thaliana OX=3702 GN=MSL10 PE=1 SV=1;	PF00924.21	MS_channel	Mechanosensitive ion channel
mnot00001304	110.774	6.79148	4.88616288749E-8	9.87676129634E-8	yes	up	13.28	10.02	7.77	0	0.25	0	10.3567	0.0833333333333	GO:0016567;GO:001602	BP:protein ubiquitination;CC:integral component of membrane;	------	------	------	------	ENOG41121N2	O:Posttranslational modification, protein turnover, chaperones	XP_010090118.1	RING-H2 finger protein ATL52 [Morus notabilis]	sp|Q9LM69|ATL80_ARATH;	RING-H2 finger protein ATL80 OS=Arabidopsis thaliana OX=3702 GN=ATL80 PE=2 SV=1;	PF13639.9;PF17123.8;PF13923.9;PF12678.10;PF00097.28;PF13445.9	zf-RING_2;zf-RING_11;zf-C3HC4_2;zf-rbx1;zf-C3HC4;zf-RING_UBOX	Ring finger domain;RING-like zinc finger;Zinc finger, C3HC4 type;RING-H2 zinc finger domain;Zinc finger, C3HC4 type;RING-type zinc-finger
mnot00001305	3.023	1.5959	1.60370695414E-112	1.43581888238E-111	yes	up	119.74	116.42	117.64	38.52	37.78	43.59	117.933	39.9633	GO:0007034;GO:0032509;GO:0045324;GO:0015031;GO:0000815;GO:0005771;GO:000576	BP:vacuolar transport;BP:endosome transport via multivesicular body sorting pathway;BP:late endosome to vacuole transport;BP:protein transport;CC:ESCRT III complex;CC:multivesicular body;CC:endosome;	K12191	CHMP2A	map04144	Endocytosis	COG5491	N:Cell motility	EXB38914.1	Vacuolar protein sorting-associated protein 2-1-like protein [Morus notabilis]	sp|Q9SKI2|VPS2A_ARATH;	Vacuolar protein sorting-associated protein 2 homolog 1 OS=Arabidopsis thaliana OX=3702 GN=VPS2.1 PE=1 SV=2;	PF03357.24	Snf7	Snf7
mnot00001307	0.117	-3.09498	1.48792807135E-6	2.79940267369E-6	yes	down	0.19	0.47	0.19	2.27	2.36	2.89	0.283333	2.50667	GO:0009734;GO:000588	BP:auxin-activated signaling pathway;CC:plasma membrane;	------	------	------	------	ENOG410YXHC	S:Function unknown	XP_010090116.1	protein BIG GRAIN 1-like C [Morus notabilis]	sp|Q9M2B3|BIG1C_ARATH;	Protein BIG GRAIN 1-like C OS=Arabidopsis thaliana OX=3702 GN=At3g42800 PE=2 SV=1;	------	------	------
mnot00001308	0.35	-1.51454	2.60850275026E-198	4.01095900399E-197	yes	down	34.76	35.28	36.86	101.98	106.84	105.29	35.6333	104.703	GO:0006412;GO:0005840;GO:0005634;GO:1990904;GO:0003735;GO:004687	BP:translation;CC:ribosome;CC:nucleus;CC:ribonucleoprotein complex;MF:structural constituent of ribosome;MF:metal ion binding;	------	------	------	------	------	------	EXB38912.1	Protein Brevis radix-like 4 [Morus notabilis]	sp|Q8GZ92|BRXL4_ARATH;	Protein Brevis radix-like 4 OS=Arabidopsis thaliana OX=3702 GN=BRXL4 PE=2 SV=1;	PF08381.14;PF01667.20;PF13713.9	BRX;Ribosomal_S27e;BRX_N	Transcription factor regulating root and shoot growth via Pin3;Ribosomal protein S27;Transcription factor BRX N-terminal domain
mnot00001311	5.69	2.50847	4.88676481314E-26	1.62741798444E-25	yes	up	11.85	11.71	12.18	2.6	1.9	2.05	11.9133	2.18333	GO:0006357;GO:0016602;GO:0005634;GO:0003700;GO:0003677;GO:0000978;GO:000098	BP:regulation of transcription from RNA polymerase II promoter;CC:CCAAT-binding factor complex;CC:nucleus;MF:transcription factor activity, sequence-specific DNA binding;MF:DNA binding;MF:RNA polymerase II core promoter proximal region sequence-specific DNA binding;MF:RNA polymerase II transcription factor activity, sequence-specific DNA binding;	K08064	NFYA, HAP2	------	------	COG5224	K:Transcription	XP_024017193.1	nuclear transcription factor Y subunit A-7 isoform X1 [Morus notabilis]	sp|Q9LNP6|NFYA8_ARATH;	Nuclear transcription factor Y subunit A-8 OS=Arabidopsis thaliana OX=3702 GN=NFYA8 PE=1 SV=2;	PF02045.18	CBFB_NFYA	CCAAT-binding transcription factor
mnot00001317	2.912	1.54202	3.45647462286E-75	2.2231442259E-74	yes	up	45.8	51.45	49.36	17.52	16.15	15.34	48.87	16.3367	GO:0006656;GO:0008654;GO:0016021;GO:001674	BP:phosphatidylcholine biosynthetic process;BP:phospholipid biosynthetic process;CC:integral component of membrane;MF:transferase activity, transferring acyl groups;	------	------	------	------	ENOG410ZJFK	S:Function unknown	XP_010090106.2	uncharacterized membrane protein C776.05 [Morus notabilis]	sp|B9RK42|GPC1_RICCO;	Glycerophosphocholine acyltransferase 1 OS=Ricinus communis OX=3988 GN=GPC1 PE=1 SV=1;	PF10998.11	DUF2838	Protein of unknown function
mnot00001322	3.351	1.74476	1.25071029853E-37	5.11682865097E-37	yes	up	16.73	18.65	17.04	5.08	5.3	5.7	17.4733	5.36	GO:001602	CC:integral component of membrane;	------	------	------	------	ENOG4111ACP	S:Function unknown	EXB38898.1	hypothetical protein L484_027333 [Morus notabilis]	------	------	PF05553.14	DUF761	Cotton fibre expressed protein
mnot00001324	2.686	1.42534	1.77943411764E-46	8.23247102348E-46	yes	up	57.72	50.88	56.32	20.47	20.84	21.52	54.9733	20.9433	GO:0016021;GO:000584	CC:integral component of membrane;CC:ribosome;	------	------	------	------	ENOG410YZAJ	S:Function unknown	XP_024017144.1	uncharacterized protein LOC21409953 isoform X1 [Morus notabilis]	------	------	------	------	------
mnot00001327	4.469	2.15981	9.5458876974E-58	5.09794364366E-57	yes	up	38.24	40.45	44.51	10.16	9.4	9.18	41.0667	9.58	GO:0006378;GO:0005737;GO:0005849;GO:000372	BP:mRNA polyadenylation;CC:cytoplasm;CC:mRNA cleavage factor complex;MF:mRNA binding;	K14397	NUDT21, CPSF5, CFIM25	map03015	mRNA surveillance pathway	ENOG410XS8Z	A:RNA processing and modification	XP_024017120.1	pre-mRNA cleavage factor Im 25 kDa subunit 1 [Morus notabilis]	sp|Q94AF0|CFIS1_ARATH;	Pre-mRNA cleavage factor Im 25 kDa subunit 1 OS=Arabidopsis thaliana OX=3702 GN=CFIS1 PE=1 SV=1;	PF13869.9	NUDIX_2	Nucleotide hydrolase
mnot00001329	56.693	5.82509	0	0	yes	up	206.17	199.99	209.93	3.88	3.63	3.51	205.363	3.67333	GO:0017018;GO:004687	MF:myosin phosphatase activity;MF:metal ion binding;	K14497	PP2C	map04016;map04075	MAPK signaling pathway - plant;Plant hormone signal transduction	COG0631	T:Signal transduction mechanisms	XP_010090094.1	protein phosphatase 2C 77 [Morus notabilis]	sp|Q9CAJ0|P2C16_ARATH;	Protein phosphatase 2C 16 OS=Arabidopsis thaliana OX=3702 GN=HAB1 PE=1 SV=1;	PF00481.24;PF13672.9	PP2C;PP2C_2	Protein phosphatase 2C;Protein phosphatase 2C
mnot00001332	2.084	1.05907	2.1024628286E-47	9.84146584017E-47	yes	up	67.68	67.37	64.98	31.95	33.55	33.11	66.6767	32.87	GO:0005634;GO:0016787;GO:004687	CC:nucleus;MF:hydrolase activity;MF:metal ion binding;	------	------	------	------	ENOG411206Y	S:Function unknown	XP_024017155.1	protein ALP1-like [Morus notabilis]	sp|Q9M2U3|ALPL_ARATH;	Protein ALP1-like OS=Arabidopsis thaliana OX=3702 GN=At3g55350 PE=2 SV=1;	PF13359.9	DDE_Tnp_4	DDE superfamily endonuclease
mnot00001333	4.586	2.19716	0	0	yes	up	544.03	537.44	526.94	129.07	120.52	114.81	536.137	121.467	GO:005121	MF:dioxygenase activity;	K08234	yaeR	------	------	ENOG410ZWRD	S:Function unknown	XP_010090091.1	uncharacterized protein LOC21409945 [Morus notabilis]	sp|Q9XI31|GLYI4_ARATH;	Glyoxylase I 4 OS=Arabidopsis thaliana OX=3702 GN=GLYI4 PE=2 SV=1;	PF00903.28;PF13669.9	Glyoxalase;Glyoxalase_4	Glyoxalase/Bleomycin resistance protein/Dioxygenase superfamily;Glyoxalase/Bleomycin resistance protein/Dioxygenase superfamily
mnot00001337	2.68	1.42204	0.000113222819209	0.000190780744147	yes	up	2.72	3.26	3.42	1.34	1.56	0.76	3.13333	1.22	GO:000819	MF:UDP-glycosyltransferase activity;	------	------	------	------	------	------	XP_024017222.1	UDP-glycosyltransferase 91C1-like [Morus notabilis]	sp|Q9LTA3|U91C1_ARATH;	UDP-glycosyltransferase 91C1 OS=Arabidopsis thaliana OX=3702 GN=UGT91C1 PE=1 SV=1;	PF00201.21	UDPGT	UDP-glucoronosyl and UDP-glucosyl transferase
mnot00001338	4.116	2.04125	1.54130477953E-11	3.56538823496E-11	yes	up	5.53	5.59	5.55	1.89	1.31	0.99	5.55667	1.39667	GO:000819	MF:UDP-glycosyltransferase activity;	------	------	------	------	------	------	XP_024017232.1	UDP-glycosyltransferase 91C1-like [Morus notabilis]	sp|Q9LTA3|U91C1_ARATH;	UDP-glycosyltransferase 91C1 OS=Arabidopsis thaliana OX=3702 GN=UGT91C1 PE=1 SV=1;	PF00201.21	UDPGT	UDP-glucoronosyl and UDP-glucosyl transferase
mnot00001341	0.328	-1.60662	0.00208743324263	0.00319837785552	yes	down	0.56	0.27	0.68	1.72	1.54	1.51	0.503333	1.59	GO:000819	MF:UDP-glycosyltransferase activity;	------	------	------	------	------	------	XP_024017217.1	UDP-glycosyltransferase 91C1 [Morus notabilis]	sp|Q9LTA3|U91C1_ARATH;	UDP-glycosyltransferase 91C1 OS=Arabidopsis thaliana OX=3702 GN=UGT91C1 PE=1 SV=1;	PF00201.21	UDPGT	UDP-glucoronosyl and UDP-glucosyl transferase
mnot00001342	0.418	-1.25731	6.36715094061E-23	1.984717354E-22	yes	down	7.71	8.34	7.82	18.63	17.85	22.21	7.95667	19.5633	GO:000819	MF:UDP-glycosyltransferase activity;	------	------	------	------	------	------	XP_024017222.1	UDP-glycosyltransferase 91C1-like [Morus notabilis]	sp|Q9LTA3|U91C1_ARATH;	UDP-glycosyltransferase 91C1 OS=Arabidopsis thaliana OX=3702 GN=UGT91C1 PE=1 SV=1;	------	------	------
mnot00001344	0.36	-1.47568	1.01406718051E-11	2.36175215908E-11	yes	down	3.61	3.3	4.54	9.49	13.7	9.37	3.81667	10.8533	GO:000819	MF:UDP-glycosyltransferase activity;	------	------	------	------	------	------	XP_024017234.1	UDP-glycosyltransferase 91C1-like [Morus notabilis]	sp|Q9LTA3|U91C1_ARATH;	UDP-glycosyltransferase 91C1 OS=Arabidopsis thaliana OX=3702 GN=UGT91C1 PE=1 SV=1;	PF00201.21	UDPGT	UDP-glucoronosyl and UDP-glucosyl transferase
mnot00001346	0.114	-3.12998	5.12631188544E-17	1.3896035641E-16	yes	down	0.2	0.23	0.46	2.5	2.88	2.63	0.296667	2.67	GO:0006952;GO:0098542;GO:0016021;GO:004353	BP:defense response;BP:defense response to other organism;CC:integral component of membrane;MF:ADP binding;	K13459	RPS2	map04626	Plant-pathogen interaction	COG4886	S:Function unknown	XP_010090085.1	disease resistance protein RPS2 [Morus notabilis]	sp|Q42484|RPS2_ARATH;	Disease resistance protein RPS2 OS=Arabidopsis thaliana OX=3702 GN=RPS2 PE=1 SV=1;	PF00931.25;PF13855.9;PF12799.10;PF01637.21;PF13401.9	NB-ARC;LRR_8;LRR_4;ATPase_2;AAA_22	NB-ARC domain;Leucine rich repeat;Leucine Rich repeats;ATPase domain predominantly from Archaea;AAA domain
mnot00001347	0.292	-1.77697	6.83013872034E-148	7.81814116038E-147	yes	down	19.45	19.21	22.11	72.8	72.36	70.16	20.2567	71.7733	GO:0016117;GO:0016021;GO:001670	BP:carotenoid biosynthetic process;CC:integral component of membrane;MF:oxidoreductase activity, acting on paired donors, with incorporation or reduction of molecular oxygen;	K06444	lcyE, crtL2	map00906	Carotenoid biosynthesis	ENOG410XPIY	I:Lipid transport and metabolism	XP_024017139.1	lycopene epsilon cyclase, chloroplastic [Morus notabilis]	sp|Q38932|LCYE_ARATH;	Lycopene epsilon cyclase, chloroplastic OS=Arabidopsis thaliana OX=3702 GN=LUT2 PE=1 SV=2;	PF05834.15;PF07992.17	Lycopene_cycl;Pyr_redox_2	Lycopene cyclase protein;Pyridine nucleotide-disulphide oxidoreductase
mnot00001351	0.214	-2.22285	0.00131299246637	0.00204703258882	yes	down	0.67	0.64	0.88	3.2	4.35	2.82	0.73	3.45667	GO:0016787;GO:0003724;GO:0005524;GO:000374	MF:hydrolase activity;MF:RNA helicase activity;MF:ATP binding;MF:translation initiation factor activity;	K03257;K13175	EIF4A;THOC6	map03013	Nucleocytoplasmic transport	ENOG410XTCD	S:Function unknown	EXB38878.1	hypothetical protein L484_027312 [Morus notabilis]	sp|Q8L4M1|THOC6_ARATH;	THO complex subunit 6 OS=Arabidopsis thaliana OX=3702 GN=THO6 PE=1 SV=1;	------	------	------
mnot00001352	2.478	1.30893	0.0014297368727	0.00222228608217	yes	up	2.67	2.25	2.55	0.74	1.32	1.1	2.49	1.05333	GO:0006499;GO:000437	BP:N-terminal protein myristoylation;MF:glycylpeptide N-tetradecanoyltransferase activity;	K00671	NMT	------	------	------	------	XP_010090080.1	glycylpeptide N-tetradecanoyltransferase 1 [Morus notabilis]	sp|Q9LTR9|NMT1_ARATH;	Glycylpeptide N-tetradecanoyltransferase 1 OS=Arabidopsis thaliana OX=3702 GN=NMT1 PE=1 SV=2;	PF02799.18;PF01233.22	NMT_C;NMT	Myristoyl-Co;Myristoyl-Co
mnot00001353	13.424	3.74679	1.55055965005E-157	1.90346585395E-156	yes	up	40.95	40.66	43.92	3.48	3.25	3.38	41.8433	3.37	GO:0006499;GO:0018008;GO:0005737;GO:000437	BP:N-terminal protein myristoylation;BP:N-terminal peptidyl-glycine N-myristoylation;CC:cytoplasm;MF:glycylpeptide N-tetradecanoyltransferase activity;	K00671	NMT	------	------	------	------	EXB38875.1	Glycylpeptide N-tetradecanoyltransferase 1 [Morus notabilis]	sp|Q9LTR9|NMT1_ARATH;	Glycylpeptide N-tetradecanoyltransferase 1 OS=Arabidopsis thaliana OX=3702 GN=NMT1 PE=1 SV=2;	PF02799.18;PF01233.22;PF13527.10	NMT_C;NMT;Acetyltransf_9	Myristoyl-Co;Myristoyl-Co;Acetyltransferase
mnot00001356	0.165	-2.59537	1.40224127588E-13	3.44147953347E-13	yes	down	9.38	3.6	6.6	38.53	40.69	39.69	6.52667	39.6367	GO:0019432;GO:0016021;GO:0005789;GO:000414	BP:triglyceride biosynthetic process;CC:integral component of membrane;CC:endoplasmic reticulum membrane;MF:diacylglycerol O-acyltransferase activity;	------	------	------	------	ENOG410Z48Y	S:Function unknown	XP_010090075.1	uncharacterized protein LOC21409929 [Morus notabilis]	------	------	PF12023.11	DUF3511	Domain of unknown function
mnot00001358	7.096	2.82698	1.60181938891E-43	7.14274326727E-43	yes	up	6.74	7.21	6.9	1.25	0.93	0.84	6.95	1.00667	GO:000563	CC:nucleus;	------	------	------	------	ENOG4111I0K	S:Function unknown	XP_010090073.1	IQ domain-containing protein IQM1 [Morus notabilis]	sp|O82645|IQM1_ARATH;	IQ domain-containing protein IQM1 OS=Arabidopsis thaliana OX=3702 GN=IQM1 PE=1 SV=1;	------	------	------
mnot00001360	0.339	-1.55984	1.24719814433E-8	2.58626016475E-8	yes	down	2.71	2.72	2.7	8.29	8.76	7.45	2.71	8.16667	------	------	------	------	------	------	ENOG410YNGG	S:Function unknown	XP_024017235.1	uncharacterized protein LOC21409924 isoform X1 [Morus notabilis]	------	------	------	------	------
mnot00001362	8.639	3.11094	4.61091947646E-213	7.7107238833E-212	yes	up	44.64	43.85	47.46	5.01	5.83	5.32	45.3167	5.38667	GO:0005634;GO:0003700;GO:004356	CC:nucleus;MF:transcription factor activity, sequence-specific DNA binding;MF:sequence-specific DNA binding;	K09419	HSFF	------	------	COG5169	K:Transcription	XP_010090068.1	heat stress transcription factor A-2 [Morus notabilis]	sp|P41152|HSF30_SOLPE;	Heat shock factor protein HSF30 OS=Solanum peruvianum OX=4082 GN=HSF30 PE=2 SV=1;	PF00447.20	HSF_DNA-bind	HSF-type DNA-binding
mnot00001364	0.038	-4.69923	1.01184513348E-89	7.47261822992E-89	yes	down	0.97	1.08	1.56	32.36	31.3	34.34	1.20333	32.6667	GO:0046872;GO:000825	MF:metal ion binding;MF:nucleotidase activity;	K03787	surE	map00240;map01232;map00230;map00760	Pyrimidine metabolism;Nucleotide metabolism;Purine metabolism;Nicotinate and nicotinamide metabolism	COG0496	F:Nucleotide transport and metabolism	XP_024017220.1	uncharacterized protein LOC21409921 [Morus notabilis]	sp|Q3A4N5|SURE_SYNC1;	5'-nucleotidase SurE OS=Syntrophotalea carbinolica;	PF01975.20	SurE	Survival protein SurE
mnot00001381	39.03	5.28652	0.00044296251566	0.000717177406307	yes	up	0.29	0.28	0.52	0	0	0	0.363333	0	GO:0009690;GO:0016021;GO:0019139;GO:0071949;GO:001649	BP:cytokinin metabolic process;CC:integral component of membrane;MF:cytokinin dehydrogenase activity;MF:FAD binding;MF:oxidoreductase activity;	K00279	CKX	map00908	Zeatin biosynthesis	COG0277	C:Energy production and conversion	EXB38851.1	Cytokinin dehydrogenase 4 [Morus notabilis]	sp|Q9FUJ2|CKX4_ARATH;	Cytokinin dehydrogenase 4 OS=Arabidopsis thaliana OX=3702 GN=CKX4 PE=1 SV=2;	PF09265.13;PF01565.26	Cytokin-bind;FAD_binding_4	Cytokinin dehydrogenase 1, FAD and cytokinin binding;FAD binding domain
mnot00001384	2.575	1.3646	1.48446291677E-57	7.89956474856E-57	yes	up	102.34	110.4	100.72	41.89	42.12	40.78	104.487	41.5967	GO:001602	CC:integral component of membrane;	------	------	------	------	ENOG410Z9QH;ENOG4111DHQ	S:Function unknown;	XP_010090050.1	uncharacterized protein LOC21409904 [Morus notabilis]	sp|F4K956|A70_ARATH;	Pathogen-associated molecular patterns-induced protein A70 OS=Arabidopsis thaliana OX=3702 GN=A70 PE=1 SV=1;	PF05553.14;PF14364.9	DUF761;DUF4408	Cotton fibre expressed protein;Domain of unknown function
mnot00001387	0.442	-1.17746	1.73480499271E-31	6.3949802967E-31	yes	down	86.12	82.44	72.2	159.54	117.19	128.76	80.2533	135.163	GO:0006487;GO:0032991;GO:0016021;GO:0034998;GO:004322	BP:protein N-linked glycosylation;CC:macromolecular complex;CC:integral component of membrane;CC:oligosaccharyltransferase I complex;CC:membrane-bounded organelle;	------	------	------	------	ENOG410XXEX	S:Function unknown	XP_024017219.1	transmembrane protein 258 [Morus notabilis]	sp|E2RKN8|TM258_CANLF;	Transmembrane protein 258 OS=Canis lupus familiaris OX=9615 GN=TMEM258 PE=1 SV=1;	PF05251.15	Ost5	Oligosaccharyltransferase subunit 5
mnot00001390	0.107	-3.23087	4.15179707568E-7	8.01320691781E-7	yes	down	0.62	0.24	0.25	2.58	4.09	3.93	0.37	3.53333	------	------	------	------	------	------	ENOG41106ZH	S:Function unknown	XP_010090044.1	uncharacterized protein LOC21409898 isoform X1 [Morus notabilis]	------	------	------	------	------
mnot00001391	0.024	-5.35531	6.9185642697E-184	9.80272502563E-183	yes	down	1.04	1.67	1.36	56.35	56.99	58.48	1.35667	57.2733	GO:001649	MF:oxidoreductase activity;	K12259	SMOX, PAO5	map00330;map00410	Arginine and proline metabolism;beta-Alanine metabolism	ENOG410XQW0	S:Function unknown	XP_010090043.1	probable polyamine oxidase 5 [Morus notabilis]	sp|Q9SU79|PAO5_ARATH;	Probable polyamine oxidase 5 OS=Arabidopsis thaliana OX=3702 GN=PAO5 PE=1 SV=1;	PF01593.27;PF13450.9	Amino_oxidase;NAD_binding_8	Flavin containing amine oxidoreductase;NA
mnot00001392	0.005	-7.50986	4.61418666881E-103	3.83668735304E-102	yes	down	0.13	0.22	0.22	36.72	33.42	37.9	0.19	36.0133	GO:0005975;GO:0005773;GO:0004565;GO:0030246;GO:000455	BP:carbohydrate metabolic process;CC:vacuole;MF:beta-galactosidase activity;MF:carbohydrate binding;MF:hydrolase activity, hydrolyzing O-glycosyl compounds;	------	------	------	------	COG1874	G:Carbohydrate transport and metabolism	XP_024017149.1	beta-galactosidase 1 [Morus notabilis]	sp|Q9SCW1|BGAL1_ARATH;	Beta-galactosidase 1 OS=Arabidopsis thaliana OX=3702 GN=BGAL1 PE=2 SV=1;	PF01301.22;PF17834.4;PF02449.18	Glyco_hydro_35;GHD;Glyco_hydro_42	Glycosyl hydrolases family 35;Beta-sandwich domain in beta galactosidase;Beta-galactosidase
mnot00001394	2.893	1.53238	1.18330444042E-68	7.14382928671E-68	yes	up	21.03	19.6	19.87	6.88	7.3	7.18	20.1667	7.12	GO:0005975;GO:0005773;GO:0004565;GO:0030246;GO:000455	BP:carbohydrate metabolic process;CC:vacuole;MF:beta-galactosidase activity;MF:carbohydrate binding;MF:hydrolase activity, hydrolyzing O-glycosyl compounds;	------	------	------	------	COG1874	G:Carbohydrate transport and metabolism	XP_010090040.1	beta-galactosidase [Morus notabilis]	sp|P48980|BGAL_SOLLC;	Beta-galactosidase OS=Solanum lycopersicum OX=4081 PE=1 SV=1;	PF01301.22;PF17834.4;PF02140.21;PF02449.18	Glyco_hydro_35;GHD;Gal_Lectin;Glyco_hydro_42	Glycosyl hydrolases family 35;Beta-sandwich domain in beta galactosidase;Galactose binding lectin domain;Beta-galactosidase
mnot00001396	0.045	-4.46544	1.80460852992E-9	3.86344872306E-9	yes	down	0.4	0.38	0.2	7.96	6.18	7.66	0.326667	7.26667	GO:0016021;GO:001675	CC:integral component of membrane;MF:transferase activity, transferring glycosyl groups;	------	------	------	------	ENOG410Y60C	S:Function unknown	XP_024017242.1	uncharacterized protein LOC112090341 [Morus notabilis]	------	------	------	------	------
mnot00001402	0.341	-1.55126	1.83650529825E-17	5.04566298414E-17	yes	down	7.06	7.38	7.56	23.2	22.27	20.63	7.33333	22.0333	GO:0009972;GO:0005829;GO:0008270;GO:000412	BP:cytidine deamination;CC:cytosol;MF:zinc ion binding;MF:cytidine deaminase activity;	K01489	cdd, CDA	map00240;map01232	Pyrimidine metabolism;Nucleotide metabolism	COG0295	F:Nucleotide transport and metabolism	XP_010090034.1	cytidine deaminase 1 [Morus notabilis]	sp|O65896|CDA1_ARATH;	Cytidine deaminase 1 OS=Arabidopsis thaliana OX=3702 GN=CDA1 PE=1 SV=1;	PF08211.15;PF00383.26	dCMP_cyt_deam_2;dCMP_cyt_deam_1	Cytidine and deoxycytidylate deaminase zinc-binding region;Cytidine and deoxycytidylate deaminase zinc-binding region
mnot00001405	0.065	-3.94733	3.05269510571E-9	6.47779174921E-9	yes	down	0.09	0.37	0.19	3.59	2.56	4.19	0.216667	3.44667	GO:1901576;GO:0016705;GO:0046872;GO:0051213;GO:001649	BP:organic substance biosynthetic process;MF:oxidoreductase activity, acting on paired donors, with incorporation or reduction of molecular oxygen;MF:metal ion binding;MF:dioxygenase activity;MF:oxidoreductase activity;	K05933	E1.14.17.4	map00270	Cysteine and methionine metabolism	COG3491	S:Function unknown	XP_010090031.1	1-aminocyclopropane-1-carboxylate oxidase 1 [Morus notabilis]	sp|Q9ZUN4|ACCO1_ARATH;	1-aminocyclopropane-1-carboxylate oxidase 1 OS=Arabidopsis thaliana OX=3702 GN=ACO1 PE=2 SV=1;	PF03171.23;PF14226.9	2OG-FeII_Oxy;DIOX_N	2OG-F;non-haem dioxygenase in morphine synthesis N-terminal
mnot00001406	0.203	-2.30008	5.34478059864E-113	4.79847998261E-112	yes	down	4.92	5.7	5.19	26.46	25.67	26.77	5.27	26.3	GO:0016021;GO:0003887;GO:001538	CC:integral component of membrane;MF:DNA-directed DNA polymerase activity;MF:potassiu;	------	------	------	------	COG0475	P:Inorganic ion transport and metabolism	XP_024017121.1	K(+) efflux antiporter 4 isoform X1 [Morus notabilis]	sp|Q9ZUN3|KEA4_ARATH;	;	PF00999.24	Na_H_Exchanger	Sodium/hydrogen exchanger family
mnot00001409	0.328	-1.60679	5.10508120486E-18	1.42162938869E-17	yes	down	2.22	2.44	1.74	6.93	5.89	7.24	2.13333	6.68667	GO:0004714;GO:000552	MF:transmembrane receptor protein tyrosine kinase activity;MF:ATP binding;	------	------	------	------	COG0515	T:Signal transduction mechanisms	XP_024017150.1	inactive protein kinase SELMODRAFT_444075 [Morus notabilis]	sp|P0DH62|Y4407_SELML;	Inactive protein kinase SELMODRAFT_444075 OS=Selaginella moellendorffii OX=88036 GN=SELMODRAFT_444075 PE=2 SV=1;	PF07714.20;PF00069.28	PK_Tyr_Ser-Thr;Pkinase	Protein tyrosine and serine/threonine kinase;Protein kinase domain
mnot00001410	3.086	1.62581	1.66099914308E-69	1.00997457258E-68	yes	up	66.88	61.85	62.64	20.79	19.78	23.48	63.79	21.35	GO:0006367;GO:0005673;GO:0003743;GO:000367	BP:transcription initiation from RNA polymerase II promoter;CC:transcription factor TFIIE complex;MF:translation initiation factor activity;MF:DNA binding;	K03137	TFIIE2, GTF2E2, TFA2	map03022	Basal transcription factors	COG5174	K:Transcription	XP_010090026.1	general transcription factor IIE subunit 2 [Morus notabilis]	sp|P79011|T2EB_SCHPO;	Transcription initiation factor IIE subunit beta OS=Schizosaccharomyces pombe;	PF18121.4;PF02186.18	TFA2_Winged_2;TFIIE_beta	TFA2 Winged helix domain 2;TFIIE beta subunit core domain
mnot00001413	2.307	1.20573	2.2919470242E-30	8.28110384374E-30	yes	up	12.08	14.55	12.47	6.1	5.91	5.44	13.0333	5.81667	GO:0009451;GO:0006535;GO:0055085;GO:0005737;GO:0005743;GO:0016021;GO:0009001;GO:0008270;GO:000372	BP:RNA modification;BP:cysteine biosynthetic process from serine;BP:transmembrane transport;CC:cytoplasm;CC:mitochondrial inner membrane;CC:integral component of membrane;MF:serine O-acetyltransferase activity;MF:zinc ion binding;MF:RNA binding;	------	------	------	------	ENOG410Z7Z7	S:Function unknown	EXB38821.1	Serine acetyltransferase 5 [Morus notabilis]	sp|F4JU70|COAC2_ARATH;	Mitochondrial carrier protein CoAc2 OS=Arabidopsis thaliana OX=3702 GN=COAC2 PE=2 SV=1;	PF00153.30	Mito_carr	Mitochondrial carrier protein
mnot00001419	31.13	4.96023	1.59758084211E-5	2.84575934589E-5	yes	up	0.6	0.56	0.4	0.03	0	0.03	0.52	0.02	GO:001602	CC:integral component of membrane;	K13466	EIX1_2	map04626	Plant-pathogen interaction	------	------	XP_024017252.1	receptor-like protein EIX2 [Morus notabilis]	sp|Q6JN46|EIX2_SOLLC;	Receptor-like protein EIX2 OS=Solanum lycopersicum OX=4081 GN=EIX2 PE=1 SV=2;	PF13855.9;PF12799.10;PF08263.15	LRR_8;LRR_4;LRRNT_2	Leucine rich repeat;Leucine Rich repeats;Leucine rich repeat N-terminal domain
mnot00001425	7.944	2.98979	3.29086682202E-110	2.90233895096E-109	yes	up	21.41	20.34	20.75	2.04	2.15	2.22	20.8333	2.13667	GO:0016310;GO:0016021;GO:001630	BP:phosphorylation;CC:integral component of membrane;MF:kinase activity;	------	------	------	------	------	------	EXB38815.1	LRR receptor-like serine/threonine-protein kinase GSO1 [Morus notabilis]	sp|Q6JN46|EIX2_SOLLC;	Receptor-like protein EIX2 OS=Solanum lycopersicum OX=4081 GN=EIX2 PE=1 SV=2;	PF13855.9;PF12799.10;PF08263.15	LRR_8;LRR_4;LRRNT_2	Leucine rich repeat;Leucine Rich repeats;Leucine rich repeat N-terminal domain
mnot00001426	11.813	3.56228	2.9711692432E-8	6.06372503626E-8	yes	up	9.92	12.13	5.45	1.05	0.71	0.5	9.16667	0.753333	GO:0016310;GO:0016021;GO:001630	BP:phosphorylation;CC:integral component of membrane;MF:kinase activity;	K13466	EIX1_2	map04626	Plant-pathogen interaction	COG4886	S:Function unknown	XP_024017251.1	receptor-like protein EIX1 [Morus notabilis]	sp|Q6JN46|EIX2_SOLLC;	Receptor-like protein EIX2 OS=Solanum lycopersicum OX=4081 GN=EIX2 PE=1 SV=2;	------	------	------
mnot00001427	0.411	-1.28254	1.24983961107E-65	7.31871815538E-65	yes	down	31.95	28.73	30.22	77.74	74.24	75.1	30.3	75.6933	------	------	------	------	------	------	ENOG4111GZ5	S:Function unknown	XP_010090016.1	uncharacterized protein LOC21409869 [Morus notabilis]	------	------	------	------	------
mnot00001429	2.417	1.27322	8.8244422573E-90	6.52687107276E-89	yes	up	79.57	77.54	81.38	35	31.7	34.79	79.4967	33.83	GO:0008233;GO:0030145;GO:007000	MF:peptidase activity;MF:manganese ion binding;MF:metalloaminopeptidase activity;	K14213	PEPD	------	------	COG0006	E:Amino acid transport and metabolism	EXB38811.1	Xaa-Pro dipeptidase [Morus notabilis]	sp|P12955|PEPD_HUMAN;	Xaa-Pro dipeptidase OS=Homo sapiens OX=9606 GN=PEPD PE=1 SV=3;	PF00557.27;PF05195.19	Peptidase_M24;AMP_N	Metallopeptidase family M24;Aminopeptidase P, N-terminal domain
mnot00001430	219.745	7.77968	3.46571505109E-10	7.64482117587E-10	yes	up	2.67	2.5	2.84	0	0	0	2.67	0	GO:0009058;GO:0003824;GO:003017	BP:biosynthetic process;MF:catalytic activity;MF:pyridoxal phosphate binding;	K01762	ACS	map00270	Cysteine and methionine metabolism	COG0436	E:Amino acid transport and metabolism	XP_010090013.1	1-aminocyclopropane-1-carboxylate synthase 7 [Morus notabilis]	sp|Q9STR4|1A17_ARATH;	1-aminocyclopropane-1-carboxylate synthase 7 OS=Arabidopsis thaliana OX=3702 GN=ACS7 PE=1 SV=1;	PF00155.24;PF01212.24	Aminotran_1_2;Beta_elim_lyase	Aminotransferase class I and II;Beta-eliminating lyase
mnot00001433	4.292	2.10182	4.07671125317E-149	4.71629980013E-148	yes	up	27.88	26.85	28.62	6.94	7.18	5.88	27.7833	6.66667	GO:001503	BP:protein transport;	------	------	------	------	ENOG410YG52	S:Function unknown	XP_010090010.1	uncharacterized protein LOC21409863 [Morus notabilis]	sp|Q54I39|IST1L_DICDI;	IST1-like protein OS=Dictyostelium discoideum OX=44689 GN=DDB_G0289029 PE=3 SV=1;	PF03398.17	Ist1	Regulator of Vps4 activity in the MVB pathway
mnot00001437	8.054	3.00962	9.00932234844E-6	1.62819682739E-5	yes	up	0.55	0.5	0.86	0.11	0.05	0.08	0.636667	0.08	GO:001602	CC:integral component of membrane;	K13466	EIX1_2	map04626	Plant-pathogen interaction	------	------	XP_024017248.1	receptor-like protein EIX2 [Morus notabilis]	sp|Q6JN46|EIX2_SOLLC;	Receptor-like protein EIX2 OS=Solanum lycopersicum OX=4081 GN=EIX2 PE=1 SV=2;	PF13855.9;PF12799.10;PF08263.15	LRR_8;LRR_4;LRRNT_2	Leucine rich repeat;Leucine Rich repeats;Leucine rich repeat N-terminal domain
mnot00001438	0.457	-1.13078	2.42639692605E-11	5.58099939946E-11	yes	down	3.58	3.11	4.46	8.37	7.28	10.56	3.71667	8.73667	GO:001602	CC:integral component of membrane;	K13466	EIX1_2	map04626	Plant-pathogen interaction	------	------	XP_024017248.1	receptor-like protein EIX2 [Morus notabilis]	sp|Q6JN46|EIX2_SOLLC;	Receptor-like protein EIX2 OS=Solanum lycopersicum OX=4081 GN=EIX2 PE=1 SV=2;	PF13855.9;PF12799.10;PF08263.15	LRR_8;LRR_4;LRRNT_2	Leucine rich repeat;Leucine Rich repeats;Leucine rich repeat N-terminal domain
mnot00001448	0.222	-2.16996	0	0	yes	down	165.57	166	150.51	722.33	748.64	750.16	160.693	740.377	GO:0002181;GO:0006412;GO:0005840;GO:0022625;GO:1990904;GO:000373	BP:cytoplasmic translation;BP:translation;CC:ribosome;CC:cytosolic large ribosomal subunit;CC:ribonucleoprotein complex;MF:structural constituent of ribosome;	K02910	RP-L31e, RPL31	map03010	Ribosome	COG2097	J:Translation, ribosomal structure and biogenesis	XP_010086891.1	60S ribosomal protein L31 [Morus notabilis]	sp|P46290|RL31_NICGU;	60S ribosomal protein L31 OS=Nicotiana glutinosa OX=35889 GN=RPL31 PE=2 SV=1;	PF01198.22	Ribosomal_L31e	Ribosomal protein L31e
mnot00001451	0.29	-1.78725	3.86947038268E-74	2.46034667087E-73	yes	down	319.18	376.07	347.16	1162.46	1286.73	1202.36	347.47	1217.18	GO:0006412;GO:0022627;GO:1990904;GO:0005840;GO:000373	BP:translation;CC:cytosolic small ribosomal subunit;CC:ribonucleoprotein complex;CC:ribosome;MF:structural constituent of ribosome;	K02983	RP-S30e, RPS30	map03010	Ribosome	ENOG41123KC	J:Translation, ribosomal structure and biogenesis	EXB24685.1	40S ribosomal protein S30 [Morus notabilis]	sp|P49689|RS30_ARATH;	40S ribosomal protein S30 OS=Arabidopsis thaliana OX=3702 GN=RPS30A PE=3 SV=3;	PF04758.17	Ribosomal_S30	Ribosomal protein S30
mnot00001455	0.048	-4.37846	2.04384919612E-31	7.52850634124E-31	yes	down	0.67	0.73	0.64	16.89	13.85	14.47	0.68	15.07	GO:0009553;GO:0010212;GO:0006302;GO:0009555;GO:0007131;GO:0005634;GO:000369	BP:embryo sac development;BP:response to ionizing radiation;BP:double-strand break repair;BP:pollen development;BP:reciprocal meiotic recombination;CC:nucleus;MF:double-stranded DNA binding;	------	------	------	------	COG5124	D:Cell cycle control, cell division, chromosome partitioning	XP_024017311.1	meiotic nuclear division protein 1 homolog [Morus notabilis]	sp|Q8GYD2|MND1_ARATH;	Meiotic nuclear division protein 1 homolog OS=Arabidopsis thaliana OX=3702 GN=MND1 PE=1 SV=1;	PF03962.18;PF18517.4	Mnd1;LZ3wCH	Mnd1 HTH domain;Leucine zipper with capping helix domain
mnot00001456	0.057	-4.14085	1.49411807349E-10	3.34195273338E-10	yes	down	0.2	0.13	0.13	3.05	2.96	2.28	0.153333	2.76333	GO:000367	MF:DNA binding;	K09422	MYBP	------	------	COG5147	K:Transcription	XP_024017297.1	transcription factor MYB36 [Morus notabilis]	sp|Q9SJL7|RAX2_ARATH;	Transcription factor RAX2 OS=Arabidopsis thaliana OX=3702 GN=RAX2 PE=1 SV=1;	PF00249.34;PF13921.9	Myb_DNA-binding;Myb_DNA-bind_6	Myb-like DNA-binding domain;Myb-like DNA-binding domain
mnot00001459	0.364	-1.4576	4.00179860292E-6	7.36264428956E-6	yes	down	1.7	2.31	1.36	4.74	5.08	5.34	1.79	5.05333	GO:0019853;GO:0019310;GO:0005737;GO:0050113;GO:000550	BP:L-ascorbic acid biosynthetic process;BP:inositol catabolic process;CC:cytoplasm;MF:inositol oxygenase activity;MF:iron ion binding;	K00469	MIOX	map01250;map00053;map00562	Biosynthesis of nucleotide sugars;Ascorbate and aldarate metabolism;Inositol phosphate metabolism	ENOG410XQ4J	S:Function unknown	XP_010086904.1	inositol oxygenase 2 [Morus notabilis]	sp|O82200|MIOX2_ARATH;	Inositol oxygenase 2 OS=Arabidopsis thaliana OX=3702 GN=MIOX2 PE=1 SV=2;	PF05153.18	MIOX	Myo-inositol oxygenase
mnot00001461	3.076	1.62088	5.37742338054E-295	1.32109662421E-293	yes	up	61.8	61.71	60.14	19.92	21.14	22	61.2167	21.02	GO:001602	CC:integral component of membrane;	------	------	------	------	ENOG410XP5A	S:Function unknown	XP_024017273.1	LOW QUALITY PROTEIN: uncharacterized protein LOC21388955 [Morus notabilis]	------	------	------	------	------
mnot00001462	2.995	1.58274	2.48094712215E-39	1.04122817393E-38	yes	up	17.25	16.83	15.76	5.55	5.88	5.67	16.6133	5.7	GO:0006751;GO:0016021;GO:0016746;GO:003637	BP:glutathione catabolic process;CC:integral component of membrane;MF:transferase activity, transferring acyl groups;MF:glutathione hydrolase activity;	K18592	GGT1_5, CD224	map00460;map00590;map00480;map00430	Cyanoamino acid metabolism;Arachidonic acid metabolism;Glutathione metabolism;Taurine and hypotaurine metabolism	COG0405	E:Amino acid transport and metabolism	XP_010086906.2	glutathione hydrolase 3 [Morus notabilis]	sp|Q9M0G0|GAGT3_ARATH;	Glutathione hydrolase 3 OS=Arabidopsis thaliana OX=3702 GN=GGT3 PE=2 SV=1;	PF01019.24	G_glu_transpept	Gamma-glutamyltranspeptidase
mnot00001463	2.636	1.39855	1.6358499147E-155	1.97825127487E-154	yes	up	87.01	91.54	88.29	53.18	56.81	55	88.9467	54.9967	GO:0006002;GO:0005737;GO:0016787;GO:0005524;GO:0003872;GO:004687	BP:fructose 6-phosphate metabolic process;CC:cytoplasm;MF:hydrolase activity;MF:ATP binding;MF:6-phosphofructokinase activity;MF:metal ion binding;	K00850	pfkA, PFK	map03018;map00010;map00030;map00051;map00052	RNA degradation;Glycolysis / Gluconeogenesis;Pentose phosphate pathway;Fructose and mannose metabolism;Galactose metabolism	COG0205	G:Carbohydrate transport and metabolism	RXI06006.1	hypothetical protein DVH24_018048 [Malus domestica]	sp|Q94AA4|PFKA3_ARATH;	ATP-dependent 6-phosphofructokinase 3 OS=Arabidopsis thaliana OX=3702 GN=PFK3 PE=1 SV=1;	PF00365.23;PF01217.23	PFK;Clat_adaptor_s	Phosphofructokinase;Clathrin adaptor complex small chain
mnot00001469	0.048	-4.3836	5.08415358983E-92	3.83170136313E-91	yes	down	1.35	1.61	1.8	34.56	35.65	32.09	1.58667	34.1	------	------	------	------	------	------	ENOG410YAYQ	S:Function unknown	EXC28685.1	Leucine-rich repeat extensin-like protein 2 [Morus notabilis]	sp|Q9LJ64|PLRX1_ARATH;	Pollen-specific leucine-rich repeat extensin-like protein 1 OS=Arabidopsis thaliana OX=3702 GN=PEX1 PE=1 SV=1;	PF13855.9;PF12799.10;PF08263.15	LRR_8;LRR_4;LRRNT_2	Leucine rich repeat;Leucine Rich repeats;Leucine rich repeat N-terminal domain
mnot00001470	0.362	-1.46759	1.5240840322E-48	7.24376802034E-48	yes	down	20.42	20.63	18.81	56.75	59.95	53.2	19.9533	56.6333	GO:0016021;GO:0045735;GO:000399	CC:integral component of membrane;MF:nutrient reservoir activity;MF:acid phosphatase activity;	------	------	------	------	ENOG410YCRN	S:Function unknown	XP_010110867.1	acid phosphatase 1 [Morus notabilis]	sp|P27061|PPA1_SOLLC;	Acid phosphatase 1 OS=Solanum lycopersicum OX=4081 GN=APS1 PE=2 SV=1;	PF03767.17	Acid_phosphat_B	HAD superfamily, subfamily IIIB
mnot00001471	0.109	-3.19235	3.05633701736E-8	6.23427471178E-8	yes	down	0.09	0.23	0.18	1.43	1.93	1.39	0.166667	1.58333	------	------	------	------	------	------	ENOG410Y9KR	S:Function unknown	XP_010110868.1	uncharacterized protein LOC21390397 [Morus notabilis]	------	------	PF06219.15	DUF1005	Protein of unknown function
mnot00001476	0.102	-3.29124	5.83518681162E-216	9.92848117589E-215	yes	down	4.55	4.66	6.43	52.75	51.7	52.99	5.21333	52.48	GO:0006468;GO:0005975;GO:0005737;GO:0005856;GO:0016021;GO:0046658;GO:0004553;GO:0003779;GO:0004672;GO:0005524;GO:004297	BP:protein phosphorylation;BP:carbohydrate metabolic process;CC:cytoplasm;CC:cytoskeleton;CC:integral component of membrane;CC:anchored component of plasma membrane;MF:hydrolase activity, hydrolyzing O-glycosyl compounds;MF:actin binding;MF:protein kinase activity;MF:ATP binding;MF:glucan endo-1,3-beta-D-glucosidase activity;	------	------	------	------	ENOG410YA1S	G:Carbohydrate transport and metabolism	XP_024030861.1	glucan endo-1,3-beta-glucosidase 13-like isoform X1 [Morus notabilis]	sp|Q9FJU9|E1313_ARATH;	Glucan endo-1,3-beta-glucosidase 13 OS=Arabidopsis thaliana OX=3702 GN=At5g56590 PE=2 SV=1;	PF00332.21;PF07983.16	Glyco_hydro_17;X8	Glycosyl hydrolases family 17;X8 domain
mnot00001477	0.202	-2.30896	7.00715866956E-57	3.7035666088E-56	yes	down	5.88	4.99	4.94	25.3	26.86	28.28	5.27	26.8133	GO:0006468;GO:0007112;GO:0005975;GO:0010311;GO:0002229;GO:0005737;GO:0005856;GO:0016021;GO:0009524;GO:0031435;GO:0051019;GO:0003779;GO:0004674;GO:0004672;GO:0004708;GO:0005524;GO:004297	BP:protein phosphorylation;BP:male meiosis cytokinesis;BP:carbohydrate metabolic process;BP:lateral root formation;BP:defense response to oomycetes;CC:cytoplasm;CC:cytoskeleton;CC:integral component of membrane;CC:phragmoplast;MF:mitogen-activated protein kinase kinase kinase binding;MF:mitogen-activated protein kinase binding;MF:actin binding;MF:protein serine/threonine kinase activity;MF:protei…	K04368	MAP2K1, MEK1	map04626	Plant-pathogen interaction	ENOG410XQ5A	T:Signal transduction mechanisms	XP_024030863.1	mitogen-activated protein kinase kinase 6 [Morus notabilis]	sp|Q9FJV0|M2K6_ARATH;	Mitogen-activated protein kinase kinase 6 OS=Arabidopsis thaliana OX=3702 GN=MKK6 PE=1 SV=1;	PF00069.28;PF07714.20;PF03109.19;PF17667.4	Pkinase;PK_Tyr_Ser-Thr;ABC1;Pkinase_fungal	Protein kinase domain;Protein tyrosine and serine/threonine kinase;ABC1 atypical kinase-like domain;Fungal protein kinase
mnot00001478	8.607	3.10544	6.23087058E-33	2.35388444133E-32	yes	up	10.69	10.52	11.01	0.92	1.34	1.58	10.74	1.28	------	------	------	------	------	------	ENOG410YUEW;COG0724	S:Function unknown;	XP_010110872.1	vitellogenin-1 [Morus notabilis]	sp|Q9LVB9|OXS3_ARATH;	Protein OXIDATIVE STRESS 3 OS=Arabidopsis thaliana OX=3702 GN=OXS3 PE=1 SV=1;	------	------	------
mnot00001483	0.042	-4.56887	3.08676651406E-58	1.65756298861E-57	yes	down	0.85	0.97	0.31	17.62	16.97	17.57	0.71	17.3867	GO:0042545;GO:0045490;GO:0016829;GO:0052689;GO:0030599;GO:004533	BP:cell wall modification;BP:pectin catabolic process;MF:lyase activity;MF:carboxylic ester hydrolase activity;MF:pectinesterase activity;MF:aspartyl esterase activity;	K01051	E3.1.1.11	map00040	Pentose and glucuronate interconversions	------	------	XP_010110876.1	probable pectinesterase 53 [Morus notabilis]	sp|Q8VYZ3|PME53_ARATH;	Probable pectinesterase 53 OS=Arabidopsis thaliana OX=3702 GN=PME53 PE=2 SV=1;	PF01095.22	Pectinesterase	Pectinesterase
mnot00001484	0.146	-2.77131	4.21376764395E-86	3.01367919381E-85	yes	down	2.97	3.21	3.26	22.01	21.91	22.19	3.14667	22.0367	GO:000551	MF:calmodulin binding;	------	------	------	------	ENOG410YC0Z	S:Function unknown	EXC28697.1	Protein IQ-DOMAIN 31 [Morus notabilis]	sp|Q9LK76|IQD26_ARATH;	Protein IQ-domain 26 OS=Arabidopsis thaliana OX=3702 GN=IQD26 PE=1 SV=1;	PF13178.9;PF00612.30	DUF4005;IQ	Protein of unknown function;IQ calmodulin-binding motif
mnot00001487	2.824	1.4977	4.67647221601E-159	5.79561270434E-158	yes	up	70.03	69.36	67.57	24.86	25.91	26.18	68.9867	25.65	GO:0019318;GO:0046835;GO:0051156;GO:0001678;GO:0006006;GO:0006096;GO:0005737;GO:0005829;GO:0005739;GO:0004396;GO:0004340;GO:0008865;GO:0005524;GO:000553	BP:hexose metabolic process;BP:carbohydrate phosphorylation;BP:glucose 6-phosphate metabolic process;BP:cellular glucose homeostasis;BP:glucose metabolic process;BP:glycolytic process;CC:cytoplasm;CC:cytosol;CC:mitochondrion;MF:hexokinase activity;MF:glucokinase activity;MF:fructokinase activity;MF:ATP binding;MF:glucose binding;	K00844	HK	map01250;map00520;map00051;map00524;map00052;map00010;map00500	Biosynthesis of nucleotide sugars;Amino sugar and nucleotide sugar metabolism;Fructose and mannose metabolism;Neomycin, kanamycin and gentamicin biosynthesis;Galactose metabolism;Glycolysis / Gluconeogenesis;Starch and sucrose metabolism	COG5026	G:Carbohydrate transport and metabolism	POO00547.1	Hexokinase [Trema orientale]	sp|Q9SEK3|HXK1_SPIOL;	Hexokinase-1 OS=Spinacia oleracea OX=3562 GN=HXK1 PE=2 SV=1;	PF03727.19;PF00349.24	Hexokinase_2;Hexokinase_1	Hexokinase;Hexokinase
mnot00001495	0.176	-2.50842	2.05740401075E-117	1.89604280688E-116	yes	down	6.25	5.96	5.8	35.84	35.86	34.4	6.00333	35.3667	GO:0006679;GO:0006665;GO:0016021;GO:0016020;GO:0102769;GO:000812	BP:glucosylceramide biosynthetic process;BP:sphingolipid metabolic process;CC:integral component of membrane;CC:membrane;MF:dihydroceramide glucosyltransferase activity;MF:ceramide glucosyltransferase activity;	------	------	------	------	COG1215	M:Cell wall/membrane/envelope biogenesis	EXB59758.1	hypothetical protein L484_010869 [Morus notabilis]	------	------	PF13506.9	Glyco_transf_21	Glycosyl transferase family 21
mnot00001496	0.281	-1.83256	1.42416868614E-21	4.31301948445E-21	yes	down	8.15	10.41	7.19	32.75	30.61	30.72	8.58333	31.36	GO:0016021;GO:0046872;GO:002003	CC:integral component of membrane;MF:metal ion binding;MF:heme binding;	------	------	------	------	COG5274;COG5274	C:Energy production and conversion;I:Lipid transport and metabolism	EXB59759.1	Cytochrome b5 [Morus notabilis]	sp|O22704|CYP5F_ARATH;	Cytochrome B5-like protein OS=Arabidopsis thaliana OX=3702 GN=CB5LP PE=2 SV=1;	PF00173.31	Cyt-b5	Cytochrome b5-like Heme/Steroid binding domain
mnot00001497	0.42	-1.25033	3.03139874855E-16	8.07903015312E-16	yes	down	6.56	6.52	5.72	14.74	15.58	15.61	6.26667	15.31	GO:000588	CC:plasma membrane;	------	------	------	------	ENOG410YG0V	S:Function unknown	XP_010095341.2	senescence/dehydration-associated protein At4g35985, chloroplastic [Morus notabilis]	sp|F4JNX2|SDEH4_ARATH;	Senescence/dehydration-associated protein At4g35985, chloroplastic OS=Arabidopsis thaliana OX=3702 GN=P85 PE=2 SV=1;	PF06911.15	Senescence	Senescence domain
mnot00001499	4.842	2.27546	1.41397111893E-21	4.28280244699E-21	yes	up	2.66	2.46	2.85	0.65	0.58	0.47	2.65667	0.566667	GO:0016021;GO:0140359;GO:000552	CC:integral component of membrane;MF:ABC-type transmembrane transporter activity;MF:ATP binding;	K05658	ABCB1, CD243	map02010	ABC transporters	COG1132	V:Defense mechanisms	XP_024020680.1	putative ABC transporter B family member 8 [Morus notabilis]	sp|Q9LHK4|AB8B_ARATH;	Putative ABC transporter B family member 8 OS=Arabidopsis thaliana OX=3702 GN=ABCB8 PE=5 SV=1;	PF00664.26;PF00005.30;PF02463.22;PF06414.15;PF13191.9	ABC_membrane;ABC_tran;SMC_N;Zeta_toxin;AAA_16	ABC transporter transmembrane region;ABC transporter;RecF/RecN/SMC N terminal domain;Zeta toxin;AAA ATPase domain
mnot00001502	3.003	1.5862	6.11513145227E-172	8.11546259898E-171	yes	up	126.39	122.49	126.14	47.22	41.16	43.69	125.007	44.0233	GO:0017018;GO:004687	MF:myosin phosphatase activity;MF:metal ion binding;	K14497	PP2C	map04016;map04075	MAPK signaling pathway - plant;Plant hormone signal transduction	COG0631	T:Signal transduction mechanisms	XP_010095347.1	probable protein phosphatase 2C 6 [Morus notabilis]	sp|Q0JLP9|P2C06_ORYSJ;	Probable protein phosphatase 2C 6 OS=Oryza sativa subsp. japonica OX=39947 GN=PP2C06 PE=1 SV=1;	PF00481.24	PP2C	Protein phosphatase 2C
mnot00001506	5.492	2.4573	0.00304010755778	0.00459875576059	yes	up	6.19	6.91	7.42	1.12	0.5	2.23	6.84	1.28333	GO:0016567;GO:0005737;GO:006163	BP:protein ubiquitination;CC:cytoplasm;MF:ubiquitin protein ligase activity;	K22378	RNF181	------	------	ENOG41121N2	O:Posttranslational modification, protein turnover, chaperones	XP_010095353.1	E3 ubiquitin-protein ligase RNF181 [Morus notabilis]	sp|Q9SPL2|CIP8_ARATH;	E3 ubiquitin-protein ligase CIP8 OS=Arabidopsis thaliana OX=3702 GN=CIP8 PE=1 SV=1;	PF13639.9;PF13923.9;PF12678.10;PF17123.8;PF13445.9;PF00097.28;PF14447.9;PF13920.9;PF14634.9	zf-RING_2;zf-C3HC4_2;zf-rbx1;zf-RING_11;zf-RING_UBOX;zf-C3HC4;Prok-RING_4;zf-C3HC4_3;zf-RING_5	Ring finger domain;Zinc finger, C3HC4 type;RING-H2 zinc finger domain;RING-like zinc finger;RING-type zinc-finger;Zinc finger, C3HC4 type;Prokaryotic RING finger family 4;Zinc finger, C3HC4 type;zinc-RING finger domain
mnot00001510	3.842	1.94168	1.05966370262E-26	3.56983715276E-26	yes	up	16.21	14.75	13.28	3.8	4.12	3.92	14.7467	3.94667	GO:0006468;GO:0016310;GO:0016021;GO:0051213;GO:0016301;GO:0004672;GO:0046872;GO:0005524;GO:001649	BP:protein phosphorylation;BP:phosphorylation;CC:integral component of membrane;MF:dioxygenase activity;MF:kinase activity;MF:protein kinase activity;MF:metal ion binding;MF:ATP binding;MF:oxidoreductase activity;	------	------	------	------	COG3491	S:Function unknown	XP_024020682.1	2-oxoglutarate-Fe(II) type oxidoreductase isoform X1 [Morus notabilis]	sp|C8VK14|HXNY_EMENI;	2-oxoglutarate-F;	PF14226.9;PF03171.23	DIOX_N;2OG-FeII_Oxy	non-haem dioxygenase in morphine synthesis N-terminal;2OG-F
mnot00001524	0.493	-1.01948	7.71694195707E-85	5.45506034861E-84	yes	down	32.71	31.99	33.67	69.21	65.95	68.89	32.79	68.0167	GO:0006486;GO:0016021;GO:0046872;GO:000457	BP:protein glycosylation;CC:integral component of membrane;MF:metal ion binding;MF:dolichyl-diphosphooligosaccharide-protein glycotransferase activity;	K07151	STT3	map00510;map00513;map04141	N-Glycan biosynthesis;Various types of N-glycan biosynthesis;Protein processing in endoplasmic reticulum	COG1287	S:Function unknown	XP_010095369.1	dolichyl-diphosphooligosaccharide--protein glycosyltransferase subunit STT3A [Morus notabilis]	sp|Q93ZY3|STT3A_ARATH;	Dolichyl-diphosphooligosaccharide--protein glycosyltransferase subunit STT3A OS=Arabidopsis thaliana OX=3702 GN=STT3A PE=2 SV=1;	PF02516.17	STT3	Oligosaccharyl transferase STT3 subunit
mnot00001527	0.034	-4.88511	6.44957155201E-36	2.56220540327E-35	yes	down	0.91	0.72	0.89	26.14	23.55	26.66	0.84	25.45	GO:0005634;GO:0003700;GO:000367	CC:nucleus;MF:transcription factor activity, sequence-specific DNA binding;MF:DNA binding;	K09286	EREBP	------	------	ENOG410YM26;ENOG411144I	K:Transcription;	XP_010095372.1	ethylene-responsive transcription factor TINY [Morus notabilis]	sp|Q9LYD3|DREB3_ARATH;	Dehydration-responsive element-binding protein 3 OS=Arabidopsis thaliana OX=3702 GN=DREB3 PE=2 SV=1;	PF00847.23	AP2	AP2 domain
mnot00001531	0.33	-1.59785	6.91009254068E-31	2.5214913444E-30	yes	down	3.63	4.07	3.08	10.7	11.89	11.22	3.59333	11.27	GO:0006486;GO:0016021;GO:0000139;GO:001675	BP:protein glycosylation;CC:integral component of membrane;CC:Golgi membrane;MF:transferase activity, transferring glycosyl groups;	------	------	------	------	ENOG410XTFH	S:Function unknown	EXB59796.1	putative glycosyltransferase [Morus notabilis]	sp|Q9FFN2|GLYT3_ARATH;	Probable glycosyltransferase At5g03795 OS=Arabidopsis thaliana OX=3702 GN=At5g03795 PE=3 SV=2;	PF03016.18	Exostosin	Exostosin family
mnot00001534	2.524	1.33559	3.52656043512E-10	7.77639506475E-10	yes	up	4.32	5.65	6.33	2.52	1.86	2.27	5.43333	2.21667	GO:0016021;GO:0015145;GO:001529	CC:integral component of membrane;MF:monosaccharide transmembrane transporter activity;MF:symporter activity;	K24193	STP	------	------	ENOG410XNQK	G:Carbohydrate transport and metabolism	XP_010095380.1	sugar transport protein 14 [Morus notabilis]	sp|Q8GW61|STP14_ARATH;	Sugar transport protein 14 OS=Arabidopsis thaliana OX=3702 GN=STP14 PE=2 SV=2;	PF00083.27;PF07690.19	Sugar_tr;MFS_1	Sugar;Major Facilitator Superfamily
mnot00001542	0.032	-4.94879	1.3321390577E-5	2.38514227755E-5	yes	down	0.07	0.07	0	1.79	1.67	1.13	0.0466666666667	1.53	GO:0042546;GO:0071555;GO:0010411;GO:0048046;GO:0016762;GO:000455	BP:cell wall biogenesis;BP:cell wall organization;BP:xyloglucan metabolic process;CC:apoplast;MF:xylogluca;MF:hydrolase activity, hydrolyzing O-glycosyl compounds;	K08235	E2.4.1.207	------	------	COG2273	G:Carbohydrate transport and metabolism	XP_010107383.1	probable xyloglucan endotransglucosylase/hydrolase protein 26 [Morus notabilis]	sp|Q9SVV2|XTH26_ARATH;	Probable xyloglucan endotransglucosylase/hydrolase protein 26 OS=Arabidopsis thaliana OX=3702 GN=XTH26 PE=2 SV=1;	PF00722.24;PF06955.15	Glyco_hydro_16;XET_C	Glycosyl hydrolases family 16;Xyloglucan endo-transglycosylase
mnot00001543	0.46	-1.11954	0.00525798109552	0.00779395782569	yes	down	7.21	5.86	8.13	11.75	17.44	17.28	7.06667	15.49	GO:001602	CC:integral component of membrane;	------	------	------	------	------	------	XP_010107382.1	transmembrane protein 234 homolog [Morus notabilis]	sp|Q54ZG7|TM234_DICDI;	Transmembrane protein 234 homolog OS=Dictyostelium discoideum OX=44689 GN=DDB_G0277575 PE=3 SV=1;	PF10639.12	TMEM234	Putative transmembrane family 234
mnot00001550	2.19	1.13113	9.69587766803E-227	1.75716361608E-225	yes	up	447.07	429.98	427.6	203.58	198.7	205.69	434.883	202.657	GO:0006351;GO:0055029;GO:0003899;GO:000367	BP:transcription, DNA-templated;CC:nuclear DNA-directed RNA polymerase complex;MF:DNA-directed RNA polymerase activity;MF:DNA binding;	K03013	RPABC1, RPB5, POLR2E	map03020	RNA polymerase	COG2012	K:Transcription	XP_024028624.1	DNA-directed RNA polymerases II and IV subunit 5A [Morus notabilis]	sp|O81098|RPB5A_ARATH;	DNA-directed RNA polymerases II and IV subunit 5A OS=Arabidopsis thaliana OX=3702 GN=NRPB5A PE=1 SV=1;	PF01191.22;PF03871.17	RNA_pol_Rpb5_C;RNA_pol_Rpb5_N	RNA polymerase Rpb5, C-terminal domain;RNA polymerase Rpb5, N-terminal domain
mnot00001553	0.23	-2.11818	0	0	yes	down	48.63	52.22	52.07	229.93	227.3	224.93	50.9733	227.387	GO:0009734;GO:0006355;GO:0006351;GO:0005634;GO:0003677;GO:000389	BP:auxin-activated signaling pathway;BP:regulation of transcription, DNA-templated;BP:transcription, DNA-templated;CC:nucleus;MF:DNA binding;MF:DNA-directed RNA polymerase activity;	K14484	IAA	map04075	Plant hormone signal transduction	ENOG410YEX5	K:Transcription	XP_024028623.1	auxin-responsive protein IAA27 [Morus notabilis]	sp|Q9ZSY8|IAA27_ARATH;	Auxin-responsive protein IAA27 OS=Arabidopsis thaliana OX=3702 GN=IAA27 PE=1 SV=1;	PF02309.19	AUX_IAA	AUX/IAA family
mnot00001556	2.986	1.57823	8.29723959492E-42	3.60979950398E-41	yes	up	17.91	17.16	18	4.88	3.77	4.81	17.69	4.48667	GO:0009116;GO:000484	BP:nucleoside metabolic process;MF:ubiquitin-protein transferase activity;	------	------	------	------	ENOG410Y4J9	S:Function unknown	XP_024024111.1	putative E3 ubiquitin-protein ligase LIN-1 [Morus notabilis]	sp|D1FP53|LIN_MEDTR;	Putative E3 ubiquitin-protein ligase LIN OS=Medicago truncatula OX=3880 GN=LIN PE=2 SV=1;	PF01048.23;PF04564.18;PF00400.35;PF11789.11	PNP_UDP_1;U-box;WD40;zf-Nse	Phosphorylase superfamily;U-box domain;WD domain, G-beta repeat;Zinc-finger of the MIZ type in Nse subunit
mnot00001568	0.019	-5.74249	1.06962203574E-149	1.24408217912E-148	yes	down	1.17	1.13	1.73	75.8	72.33	73.84	1.34333	73.99	GO:0007264;GO:0003924;GO:000552	BP:small GTPase mediated signal transduction;MF:GTPase activity;MF:GTP binding;	K04392	RAC1	map04145	Phagosome	COG1100	S:Function unknown	XP_010104154.2	rac-like GTP-binding protein ARAC7 [Morus notabilis]	sp|O82480|RAC7_ARATH;	Rac-like GTP-binding protein ARAC7 OS=Arabidopsis thaliana OX=3702 GN=ARAC7 PE=1 SV=1;	PF00071.25;PF08477.16;PF00025.24	Ras;Roc;Arf	Ras family;Ras of Complex, Roc, domain of DAPkinase;ADP-ribosylation factor family
mnot00001578	5.196	2.37748	0.0173991265659	0.0244619891576	yes	up	0.55	1.27	0.66	0.26	0.25	0.13	0.826667	0.213333	GO:0006635;GO:0009536;GO:0005777;GO:0009507;GO:0004165;GO:0008692;GO:0004300;GO:0070403;GO:000385	BP:fatty acid beta-oxidation;CC:plastid;CC:peroxisome;CC:chloroplast;MF:dodecenoyl-CoA delta-isomerase activity;MF:3-hydroxybutyryl-CoA epimerase activity;MF:enoyl-CoA hydratase activity;MF:NAD+ binding;MF:3-hydroxyacyl-CoA dehydrogenase activity;	K10527	MFP2	map00592;map00071	alpha-Linolenic acid metabolism;Fatty acid degradation	COG1250	I:Lipid transport and metabolism	XP_024024224.1	peroxisomal fatty acid beta-oxidation multifunctional protein AIM1 [Morus notabilis]	sp|Q9ZPI6|AIM1_ARATH;	Peroxisomal fatty acid beta-oxidation multifunctional protein AIM1 OS=Arabidopsis thaliana OX=3702 GN=AIM1 PE=1 SV=1;	------	------	------
mnot00001580	0.342	-1.54921	1.42292145864E-111	1.26581533595E-110	yes	down	14.75	14.6	14.24	44.59	43.4	43.23	14.53	43.74	GO:0006635;GO:0016021;GO:0005777;GO:0004165;GO:0008692;GO:0004300;GO:0070403;GO:000385	BP:fatty acid beta-oxidation;CC:integral component of membrane;CC:peroxisome;MF:dodecenoyl-CoA delta-isomerase activity;MF:3-hydroxybutyryl-CoA epimerase activity;MF:enoyl-CoA hydratase activity;MF:NAD+ binding;MF:3-hydroxyacyl-CoA dehydrogenase activity;	K10527	MFP2	map00592;map00071	alpha-Linolenic acid metabolism;Fatty acid degradation	COG1250	I:Lipid transport and metabolism	XP_010089223.1	peroxisomal fatty acid beta-oxidation multifunctional protein AIM1 [Morus notabilis]	sp|Q9ZPI6|AIM1_ARATH;	Peroxisomal fatty acid beta-oxidation multifunctional protein AIM1 OS=Arabidopsis thaliana OX=3702 GN=AIM1 PE=1 SV=1;	PF02737.21;PF00378.23;PF00725.25;PF16113.8	3HCDH_N;ECH_1;3HCDH;ECH_2	3-hydroxyacyl-CoA dehydrogenase, NAD binding domain;Enoyl-CoA hydratase/isomerase;3-hydroxyacyl-CoA dehydrogenase, C-terminal domain;Enoyl-CoA hydratase/isomerase
mnot00001581	3.569	1.8355	0	0	yes	up	287.4	288.9	283.65	82.35	80.64	84.89	286.65	82.6267	GO:0006635;GO:0016021;GO:0005777;GO:0004165;GO:0008692;GO:0004300;GO:0070403;GO:000385	BP:fatty acid beta-oxidation;CC:integral component of membrane;CC:peroxisome;MF:dodecenoyl-CoA delta-isomerase activity;MF:3-hydroxybutyryl-CoA epimerase activity;MF:enoyl-CoA hydratase activity;MF:NAD+ binding;MF:3-hydroxyacyl-CoA dehydrogenase activity;	K10527	MFP2	map00592;map00071	alpha-Linolenic acid metabolism;Fatty acid degradation	COG1250	I:Lipid transport and metabolism	XP_024024224.1	peroxisomal fatty acid beta-oxidation multifunctional protein AIM1 [Morus notabilis]	sp|Q9ZPI6|AIM1_ARATH;	Peroxisomal fatty acid beta-oxidation multifunctional protein AIM1 OS=Arabidopsis thaliana OX=3702 GN=AIM1 PE=1 SV=1;	PF02737.21;PF00378.23;PF00725.25;PF16113.8	3HCDH_N;ECH_1;3HCDH;ECH_2	3-hydroxyacyl-CoA dehydrogenase, NAD binding domain;Enoyl-CoA hydratase/isomerase;3-hydroxyacyl-CoA dehydrogenase, C-terminal domain;Enoyl-CoA hydratase/isomerase
mnot00001583	0.054	-4.20887	7.47306556074E-83	5.14817055354E-82	yes	down	1.87	2.01	2.71	40.55	40.45	44.14	2.19667	41.7133	GO:011016	CC:cellular anatomical entity;	------	------	------	------	ENOG410YZ7R;ENOG410YW15	S:Function unknown;	XP_024032373.1	probable protein ABIL5 [Morus notabilis]	sp|Q5JMF2|ABIL5_ORYSJ;	Probable protein ABIL5 OS=Oryza sativa subsp. japonica OX=39947 GN=Os01g0760900 PE=2 SV=1;	------	------	------
mnot00001584	0.126	-2.98616	0.000657460941896	0.00105014791096	yes	down	0.09	0.08	0.04	0.39	0.77	0.59	0.07	0.583333	GO:000508	MF:guanyl-nucleotide exchange factor activity;	------	------	------	------	ENOG410YG86	S:Function unknown	EXB37515.1	Rho guanine nucleotide exchange factor 8 [Morus notabilis]	sp|Q9LV40|ROGF8_ARATH;	Rho guanine nucleotide exchange factor 8 OS=Arabidopsis thaliana OX=3702 GN=ROPGEF8 PE=1 SV=1;	PF03759.16	PRONE	PRONE
mnot00001585	0.007	-7.22212	9.48857962244E-80	6.3633909881E-79	yes	down	0.08	0.16	0.16	20.46	19.96	20.74	0.133333	20.3867	------	------	K09420	MYB, C-MYB	------	------	COG5147	K:Transcription	XP_024032317.1	transcription factor MYB3R-1 isoform X1 [Morus notabilis]	sp|Q94FL9|MB3R4_ARATH;	Transcription factor MYB3R-4 OS=Arabidopsis thaliana OX=3702 GN=MYB3R4 PE=1 SV=1;	PF00249.34;PF13921.9	Myb_DNA-binding;Myb_DNA-bind_6	Myb-like DNA-binding domain;Myb-like DNA-binding domain
mnot00001586	0.279	-1.84243	3.75656099672E-15	9.68828717741E-15	yes	down	0.83	0.94	0.93	3.46	3.28	3.53	0.9	3.42333	------	------	------	------	------	------	ENOG410YPR3	S:Function unknown	XP_010089228.2	uncharacterized protein LOC21386071 [Morus notabilis]	------	------	PF14309.9;PF14383.9	DUF4378;VARLMGL	Domain of unknown function;DUF761-associated sequence motif
mnot00001587	2.232	1.15824	2.35230080508E-43	1.04509747513E-42	yes	up	17.63	18.05	18.17	8.23	8.31	8.14	17.95	8.22667	GO:0042538;GO:0006508;GO:0016021;GO:0005794;GO:000425	BP:hyperosmotic salinity response;BP:proteolysis;CC:integral component of membrane;CC:Golgi apparatus;MF:serine-type endopeptidase activity;	K08653	MBTPS1	map04141	Protein processing in endoplasmic reticulum	------	------	XP_010089229.1	subtilisin-like protease SBT6.1 isoform X1 [Morus notabilis]	sp|Q0WUG6|SBT61_ARATH;	Subtilisin-like protease SBT6.1 OS=Arabidopsis thaliana OX=3702 GN=SBT6.1 PE=1 SV=1;	PF00082.25	Peptidase_S8	Subtilase family
mnot00001591	0.355	-1.49267	8.00193152681E-60	4.37044098697E-59	yes	down	15.85	15.02	17.37	46.67	45.37	47.38	16.08	46.4733	GO:0006465;GO:0016021;GO:000425	BP:signal peptide processing;CC:integral component of membrane;MF:serine-type endopeptidase activity;	K03100	lepB	map03060	Protein export	COG0681	U:Intracellular trafficking, secretion, and vesicular transport	EXB94674.1	Chloroplast processing peptidase [Morus notabilis]	sp|Q8H0W1|PLSP1_ARATH;	Chloroplast processing peptidase OS=Arabidopsis thaliana OX=3702 GN=PLSP1 PE=2 SV=2;	PF10502.12	Peptidase_S26	Signal peptidase, peptidase S26
mnot00001596	8.059	3.01058	2.52372018562E-31	9.28557443932E-31	yes	up	90.55	78.53	72.22	13.07	8.97	6.19	80.4333	9.41	GO:0007017;GO:0005737;GO:0005868;GO:0030286;GO:0005874;GO:004550	BP:microtubule-based process;CC:cytoplasm;CC:cytoplasmic dynein complex;CC:dynein complex;CC:microtubule;MF:dynein intermediate chain binding;	K10418	DYNLL	------	------	ENOG4111NK2	S:Function unknown	XP_010103056.1	dynein light chain LC6, flagellar outer arm [Morus notabilis]	sp|P61285|DYL1_BOVIN;	Dynein light chain 1, cytoplasmic OS=Bos taurus OX=9913 GN=DYNLL1 PE=1 SV=1;	PF01221.21	Dynein_light	Dynein light chain type 1
mnot00001597	0.215	-2.21437	3.75844426736E-25	1.23062203726E-24	yes	down	3.69	3.94	3.56	18.65	17.8	16.76	3.73	17.7367	GO:0006564;GO:0051287;GO:0004617;GO:0016616;GO:001649	BP:L-serine biosynthetic process;MF:NAD binding;MF:phosphoglycerate dehydrogenase activity;MF:oxidoreductase activity, acting on the CH-OH group of donors, NAD or NADP as acceptor;MF:oxidoreductase activity;	K00058	serA, PHGDH	map00270;map00260	Cysteine and methionine metabolism;Glycine, serine and threonine metabolism	COG0111	E:Amino acid transport and metabolism	XP_024025656.1	D-3-phosphoglycerate dehydrogenase 1, chloroplastic-like [Morus notabilis]	sp|O49485|SERA1_ARATH;	D-3-phosphoglycerate dehydrogenase 1, chloroplastic OS=Arabidopsis thaliana OX=3702 GN=PGDH1 PE=1 SV=1;	PF02826.22	2-Hacid_dh_C	D-isomer specific 2-hydroxyacid dehydrogenase, NAD binding domain
mnot00001600	0.312	-1.67851	1.73844254946E-86	1.24699328971E-85	yes	down	13.49	12.62	12.46	40.74	43.56	42.69	12.8567	42.33	GO:0006468;GO:0016021;GO:0004674;GO:000552	BP:protein phosphorylation;CC:integral component of membrane;MF:protein serine/threonine kinase activity;MF:ATP binding;	------	------	------	------	COG0515	T:Signal transduction mechanisms	XP_010103058.2	proline-rich receptor-like protein kinase PERK1 [Morus notabilis]	sp|Q9LV48|PERK1_ARATH;	Proline-rich receptor-like protein kinase PERK1 OS=Arabidopsis thaliana OX=3702 GN=PERK1 PE=1 SV=1;	PF07714.20;PF00069.28	PK_Tyr_Ser-Thr;Pkinase	Protein tyrosine and serine/threonine kinase;Protein kinase domain
mnot00001602	5.802	2.53659	0	0	yes	up	413.67	403.36	409.02	71.91	73.87	72.97	408.683	72.9167	GO:0015996;GO:0010304;GO:0016021;GO:0009536;GO:003425	BP:chlorophyll catabolic process;BP:PSII associated light-harvesting complex II catabolic process;CC:integral component of membrane;CC:plastid;MF:chlorophyl;	K13606	NOL, NYC1	map00860	Porphyrin metabolism	COG1028	S:Function unknown	XP_010099589.1	probable chlorophyll(ide) b reductase NYC1, chloroplastic [Morus notabilis]	sp|Q5N800|NYC1_ORYSJ;	Probable chlorophyl;	PF00106.28;PF13561.9;PF08659.13	adh_short;adh_short_C2;KR	short chain dehydrogenase;Enoyl;KR domain
mnot00001604	2.299	1.20117	2.00363509011E-78	1.32816668341E-77	yes	up	77.41	78.99	75.43	32.93	34.59	36.12	77.2767	34.5467	GO:0010027;GO:000957	BP:thylakoid membrane organization;CC:chloroplast stroma;	------	------	------	------	ENOG4111EYA	S:Function unknown	EXB79939.1	hypothetical protein L484_002193 [Morus notabilis]	------	------	------	------	------
mnot00001605	2.289	1.1947	6.39380959181E-12	1.49932833976E-11	yes	up	8.08	9	7.93	3.93	3.16	4.15	8.33667	3.74667	GO:0016021;GO:0015144;GO:001529	CC:integral component of membrane;MF:carbohydrate transmembrane transporter activity;MF:symporter activity;	------	------	------	------	------	------	XP_010099586.1	polyol transporter 5 [Morus notabilis]	sp|Q8VZ80|PLT5_ARATH;	Polyol transporter 5 OS=Arabidopsis thaliana OX=3702 GN=PLT5 PE=1 SV=2;	PF00083.27;PF07690.19;PF06609.16	Sugar_tr;MFS_1;TRI12	Sugar;Major Facilitator Superfamily;Fungal trichothecene efflux pump
mnot00001606	0.082	-3.60066	7.42842378312E-12	1.73734156234E-11	yes	down	0.59	0.12	0.18	3.14	2.62	3.25	0.296667	3.00333	GO:0016021;GO:0015144;GO:001529	CC:integral component of membrane;MF:carbohydrate transmembrane transporter activity;MF:symporter activity;	------	------	------	------	------	------	EXB79937.1	Polyol transporter 5 [Morus notabilis]	sp|Q8GXR2|PLT6_ARATH;	Probable polyol transporter 6 OS=Arabidopsis thaliana OX=3702 GN=PLT6 PE=2 SV=2;	PF00083.27;PF07690.19;PF06609.16	Sugar_tr;MFS_1;TRI12	Sugar;Major Facilitator Superfamily;Fungal trichothecene efflux pump
mnot00001607	0.008	-6.89229	2.09487535054E-20	6.1752703252E-20	yes	down	0.27	0.26	0	22.21	19.29	23.3	0.176667	21.6	GO:0045892;GO:000563	BP:negative regulation of transcription, DNA-templated;CC:nucleus;	------	------	------	------	ENOG410YX1Q	S:Function unknown	XP_010099584.1	transcription repressor OFP8 [Morus notabilis]	sp|Q3E9B4|OFP8_ARATH;	Transcription repressor OFP8 OS=Arabidopsis thaliana OX=3702 GN=OFP8 PE=1 SV=1;	PF04844.16	Ovate	Transcriptional repressor, ovate
mnot00001609	0.063	-3.98736	5.10814227055E-6	9.34188896661E-6	yes	down	0.23	0	0.08	1.99	1.66	1.24	0.103333	1.63	GO:0009851;GO:0050661;GO:0050660;GO:0004499;GO:000449	BP:auxin biosynthetic process;MF:NADP binding;MF:flavin adenine dinucleotide binding;MF:N,N-dimethylaniline monooxygenase activity;MF:monooxygenase activity;	K11816	YUCCA	map00380	Tryptophan metabolism	COG2072	P:Inorganic ion transport and metabolism	XP_010099581.1	indole-3-pyruvate monooxygenase YUCCA2 [Morus notabilis]	sp|Q9SVQ1|YUC2_ARATH;	Indole-3-pyruvate monooxygenase YUCCA2 OS=Arabidopsis thaliana OX=3702 GN=YUC2 PE=1 SV=1;	PF00743.22;PF13738.9;PF13434.9;PF07992.17;PF01494.22;PF13450.9	FMO-like;Pyr_redox_3;Lys_Orn_oxgnase;Pyr_redox_2;FAD_binding_3;NAD_binding_8	Flavin-binding monooxygenase-like;Pyridine nucleotide-disulphide oxidoreductase;L-lysine 6-monooxygenase/L-ornithine 5-monooxygenase;Pyridine nucleotide-disulphide oxidoreductase;FAD binding domain;NA
mnot00001610	10.201	3.35064	0	0	yes	up	128.71	130.48	128.56	13.86	12.83	12.37	129.25	13.02	GO:0006357;GO:0034605;GO:0005634;GO:0043565;GO:0003700;GO:000097	BP:regulation of transcription from RNA polymerase II promoter;BP:cellular response to heat;CC:nucleus;MF:sequence-specific DNA binding;MF:transcription factor activity, sequence-specific DNA binding;MF:RNA polymerase II core promoter proximal region sequence-specific DNA binding;	K09419	HSFF	------	------	COG5169	K:Transcription	XP_010088821.1	heat stress transcription factor C-1 [Morus notabilis]	sp|Q9LV52|HSFC1_ARATH;	Heat stress transcription factor C-1 OS=Arabidopsis thaliana OX=3702 GN=HSFC1 PE=1 SV=1;	PF00447.20;PF14932.9	HSF_DNA-bind;HAUS-augmin3	HSF-type DNA-binding;HAUS augmin-like complex subunit 3
mnot00001613	0.147	-2.76563	1.15541916584E-43	5.16400004332E-43	yes	down	1.53	1.56	1.46	11.2	9.43	11.49	1.51667	10.7067	GO:001674	MF:transferase activity;	K13960	UBE2T, HSPC150	------	------	COG5078	O:Posttranslational modification, protein turnover, chaperones	XP_010088823.1	uncharacterized protein LOC21403686 [Morus notabilis]	sp|Q941B6|UBC37_ARATH;	Probable ubiquitin-conjugating enzyme E2 37 OS=Arabidopsis thaliana OX=3702 GN=UBC37 PE=2 SV=2;	PF00179.29	UQ_con	Ubiquitin-conjugating enzyme
mnot00001615	0.307	-1.70447	5.63289078211E-82	3.84647662871E-81	yes	down	13.23	11.22	11.79	41.75	38.85	41.05	12.08	40.55	GO:0015031;GO:001602	BP:protein transport;CC:integral component of membrane;	------	------	------	------	ENOG410YG52	S:Function unknown	EXB37021.1	hypothetical protein L484_020807 [Morus notabilis]	------	------	PF03398.17	Ist1	Regulator of Vps4 activity in the MVB pathway
mnot00001616	0.003	-8.5775	1.30370434117E-12	3.11794352746E-12	yes	down	0	0	0	8.61	9.73	9.43	0	9.25667	GO:0015031;GO:001602	BP:protein transport;CC:integral component of membrane;	------	------	------	------	ENOG41117YP	S:Function unknown	XP_010088825.1	uncharacterized protein LOC21403688 [Morus notabilis]	------	------	------	------	------
mnot00001617	0.02	-5.67099	6.04323834531E-5	0.000103520943852	yes	down	0	0	0	1.79	2.85	1.77	0	2.13667	GO:0003924;GO:000552	MF:GTPase activity;MF:GTP binding;	K07888;K07889	RAB5B;RAB5C	map04145;map04144	Phagosome;Endocytosis	------	------	XP_010088826.1	ras-related protein Rab5 [Morus notabilis]	sp|P29687|RAB5_TOBAC;	Ras-related protein Rab5 OS=Nicotiana tabacum OX=4097 GN=RAB5 PE=2 SV=1;	PF00071.25;PF08477.16;PF00025.24	Ras;Roc;Arf	Ras family;Ras of Complex, Roc, domain of DAPkinase;ADP-ribosylation factor family
mnot00001619	296.923	8.21394	2.01089641718E-63	1.14751857058E-62	yes	up	78.53	74.09	83.21	0.27	0.18	0.37	78.61	0.273333	GO:0032259;GO:0046983;GO:000817	BP:methylation;MF:protein dimerization activity;MF:O-methyltransferase activity;	K22588	ASMT	map00380	Tryptophan metabolism	ENOG410XS7T	S:Function unknown	XP_024029779.1	xanthohumol 4'-O-methyltransferase [Morus notabilis]	sp|B0ZB56|OMT2_HUMLU;	Xanthohumol 4-O-methyltransferase OS=Humulus lupulus OX=3486 GN=OMT2 PE=1 SV=1;	PF00891.21;PF08100.14	Methyltransf_2;Dimerisation	O-methyltransferase domain;Dimerisation domain
mnot00001620	32.191	5.00858	1.91650317284E-45	8.78111825338E-45	yes	up	643.31	630.61	733.03	29.25	15.28	19.39	668.983	21.3067	------	------	------	------	------	------	ENOG4111A14	S:Function unknown	EXB37025.1	hypothetical protein L484_020811 [Morus notabilis]	------	------	------	------	------
mnot00001621	2.509	1.32703	4.1809873839E-43	1.85375503444E-42	yes	up	76.33	77.32	76.39	33.29	31.46	29.24	76.68	31.33	GO:001602	CC:integral component of membrane;	------	------	------	------	ENOG4112C6K	S:Function unknown	EXB37026.1	hypothetical protein L484_020812 [Morus notabilis]	------	------	PF03168.16	LEA_2	Late embryogenesis abundant protein
mnot00001623	8.923	3.15754	2.21219569785E-62	1.24632725811E-61	yes	up	50.54	50.54	47.38	5.67	7.34	4.96	49.4867	5.99	GO:001602	CC:integral component of membrane;	------	------	------	------	ENOG41119EW	S:Function unknown	EXB37028.1	hypothetical protein L484_020814 [Morus notabilis]	sp|Q8L9T8|AGP41_ARATH;	Arabinogalactan protein 41 OS=Arabidopsis thaliana OX=3702 GN=AGP41 PE=1 SV=1;	PF06376.15	AGP	Arabinogalactan peptide
mnot00001625	0.058	-4.11076	0.00545441631235	0.00807960299552	yes	down	0	0.35	0	2.38	1.57	3.04	0.116667	2.33	------	------	------	------	------	------	ENOG410Z3AX	S:Function unknown	EXB37030.1	hypothetical protein L484_020816 [Morus notabilis]	------	------	------	------	------
mnot00001627	2.736	1.45213	4.30386427242E-214	7.22826584097E-213	yes	up	146.18	136.97	135.47	50.11	52.58	54.63	139.54	52.44	GO:0016620;GO:000402	MF:oxidoreductase activity, acting on the aldehyde or oxo group of donors, NAD or NADP as acceptor;MF:aldehyde dehydrogenas;	K12355	REF1	map00940	Phenylpropanoid biosynthesis	------	------	XP_010088835.1	aldehyde dehydrogenase family 2 member C4 [Morus notabilis]	sp|Q56YU0|AL2C4_ARATH;	Aldehyde dehydrogenase family 2 member C4 OS=Arabidopsis thaliana OX=3702 GN=ALDH2C4 PE=1 SV=2;	PF00171.25	Aldedh	Aldehyde dehydrogenase family
mnot00001629	0.033	-4.94062	1.38176321314E-30	5.01481201909E-30	yes	down	0.35	0.21	0.14	7.61	6.89	8.32	0.233333	7.60667	GO:001662	MF:oxidoreductase activity, acting on the aldehyde or oxo group of donors, NAD or NADP as acceptor;	K12355	REF1	map00940	Phenylpropanoid biosynthesis	------	------	XP_024029742.1	aldehyde dehydrogenase family 2 member C4-like isoform X2 [Morus notabilis]	sp|Q56YU0|AL2C4_ARATH;	Aldehyde dehydrogenase family 2 member C4 OS=Arabidopsis thaliana OX=3702 GN=ALDH2C4 PE=1 SV=2;	PF00171.25	Aldedh	Aldehyde dehydrogenase family
mnot00001631	10.195	3.34973	5.04282399853E-43	2.23384031695E-42	yes	up	8.36	9.28	9.1	0.69	0.88	1.13	8.91333	0.9	GO:001662	MF:oxidoreductase activity, acting on the aldehyde or oxo group of donors, NAD or NADP as acceptor;	K12355	REF1	map00940	Phenylpropanoid biosynthesis	------	------	XP_010088838.2	aldehyde dehydrogenase family 2 member C4 [Morus notabilis]	sp|Q56YU0|AL2C4_ARATH;	Aldehyde dehydrogenase family 2 member C4 OS=Arabidopsis thaliana OX=3702 GN=ALDH2C4 PE=1 SV=2;	PF00171.25	Aldedh	Aldehyde dehydrogenase family
mnot00001632	4.683	2.22753	8.61279929663E-165	1.09741370763E-163	yes	up	267.85	276.84	275.18	59.4	63.9	55.26	273.29	59.52	GO:0009737;GO:0009414;GO:0009408;GO:0005730;GO:0005634;GO:0003713;GO:000367	BP:response to abscisic acid;BP:response to water deprivation;BP:response to heat;CC:nucleolus;CC:nucleus;MF:transcription coactivator activity;MF:DNA binding;	K03627	MBF1	------	------	COG1813	K:Transcription	XP_010088839.1	multiprotein-bridging factor 1c [Morus notabilis]	sp|Q9LV58|MBF1C_ARATH;	Multiprotein-bridging factor 1c OS=Arabidopsis thaliana OX=3702 GN=MBF1C PE=1 SV=1;	PF08523.13;PF01381.25;PF13560.9	MBF1;HTH_3;HTH_31	Multiprotein bridging factor 1;Helix-turn-helix;Helix-turn-helix domain
mnot00001634	4.541	2.18286	8.74733175734E-204	1.38887952157E-202	yes	up	154.51	155.25	152.57	35.43	32.7	36.4	154.11	34.8433	GO:0009737;GO:0009414;GO:0009408;GO:0005730;GO:0005634;GO:0003713;GO:000367	BP:response to abscisic acid;BP:response to water deprivation;BP:response to heat;CC:nucleolus;CC:nucleus;MF:transcription coactivator activity;MF:DNA binding;	K03627	MBF1	------	------	COG1813	K:Transcription	XP_010088841.1	multiprotein-bridging factor 1c [Morus notabilis]	sp|Q9LV58|MBF1C_ARATH;	Multiprotein-bridging factor 1c OS=Arabidopsis thaliana OX=3702 GN=MBF1C PE=1 SV=1;	PF08523.13;PF01381.25;PF13560.9	MBF1;HTH_3;HTH_31	Multiprotein bridging factor 1;Helix-turn-helix;Helix-turn-helix domain
mnot00001635	0.231	-2.11491	9.96697705757E-64	5.71948886703E-63	yes	down	2.75	4.11	3.34	14.55	14.99	14.49	3.4	14.6767	GO:0006298;GO:0005634;GO:0032301;GO:0030983;GO:0003690;GO:0005524;GO:014066	BP:mismatch repair;CC:nucleus;CC:MutSalpha complex;MF:mismatched DNA binding;MF:double-stranded DNA binding;MF:ATP binding;MF:old GO;	K08737	MSH6	map03430	Mismatch repair	COG0249	L:Replication, recombination and repair	EXB37039.1	DNA mismatch repair protein Msh6-2 [Morus notabilis]	sp|Q9SMV7|MSH7_ARATH;	DNA mismatch repair protein MSH7 OS=Arabidopsis thaliana OX=3702 GN=MSH7 PE=1 SV=1;	PF00488.24;PF05192.21;PF01624.23;PF05188.20	MutS_V;MutS_III;MutS_I;MutS_II	MutS domain V;MutS domain III;MutS domain I;MutS domain II
mnot00001638	2.23	1.1571	6.49018004899E-59	3.51226910318E-58	yes	up	87.07	75.97	78.58	35.87	35.86	41.12	80.54	37.6167	GO:000097	MF:transcription regulatory region sequence-specific DNA binding;	------	------	------	------	ENOG410YYXY	K:Transcription	XP_010088845.1	trihelix transcription factor ASIL1 [Morus notabilis]	sp|Q9FFG0|ENAP2_ARATH;	Trihelix transcription factor ENAP2 OS=Arabidopsis thaliana OX=3702 GN=ENAP2 PE=1 SV=1;	PF13837.9;PF10545.12	Myb_DNA-bind_4;MADF_DNA_bdg	Myb/SANT-like DNA-binding domain;Alcohol dehydrogenase transcription factor Myb/SANT-like
mnot00001642	28.407	4.82819	0.000577288244363	0.000926114095577	yes	up	0.23	0.42	0.38	0.04	0	0	0.343333	0.0133333333333	GO:0016021;GO:0005887;GO:0008271;GO:001529	CC:integral component of membrane;CC:integral component of plasma membrane;MF:secondary active sulfate transmembrane transporter activity;MF:symporter activity;	K17471	SULTR3	------	------	------	------	XP_010088848.1	probable sulfate transporter 3.5 [Morus notabilis]	sp|Q94LW6|SUT35_ARATH;	Probable sulfate transporter 3.5 OS=Arabidopsis thaliana OX=3702 GN=SULTR3;5 PE=2 SV=1;	PF00916.23;PF01740.24	Sulfate_transp;STAS	Sulfate permease family;STAS domain
mnot00001645	0.08	-3.64896	0	0	yes	down	6.04	6.35	8.04	85.51	85.35	84.34	6.81	85.0667	GO:001602	CC:integral component of membrane;	------	------	------	------	ENOG410Y973	S:Function unknown	XP_010088853.1	leucine-rich repeat extensin-like protein 4 [Morus notabilis]	sp|Q9LHF1|LRX4_ARATH;	Leucine-rich repeat extensin-like protein 4 OS=Arabidopsis thaliana OX=3702 GN=LRX4 PE=1 SV=1;	PF13855.9;PF12799.10;PF08263.15	LRR_8;LRR_4;LRRNT_2	Leucine rich repeat;Leucine Rich repeats;Leucine rich repeat N-terminal domain
mnot00001646	0.178	-2.49192	1.80152612228E-15	4.69152946321E-15	yes	down	0.66	1.17	0.71	5.5	4.49	4.73	0.846667	4.90667	GO:0016021;GO:001602	CC:integral component of membrane;CC:membrane;	K23544	SERINC1	------	------	------	------	XP_024029926.1	probable serine incorporator [Morus notabilis]	sp|A7S4N4|SERIC_NEMVE;	Probable serine incorporator OS=Nematostella vectensis OX=45351 GN=serinc PE=3 SV=1;	PF03348.18	Serinc	Serine incorporator
mnot00001652	0.182	-2.45462	0.000366948951484	0.000598034086733	yes	down	0.35	0.42	0	1.41	1.28	1.47	0.256667	1.38667	GO:004687	MF:metal ion binding;	------	------	------	------	COG2608	S:Function unknown	XP_010088858.1	protein SODIUM POTASSIUM ROOT DEFECTIVE 2 [Morus notabilis]	sp|Q58FZ0|NAKR2_ARATH;	Protein SODIUM POTASSIUM ROOT DEFECTIVE 2 OS=Arabidopsis thaliana OX=3702 GN=NAKR2 PE=2 SV=1;	PF00403.29	HMA	Heavy-metal-associated domain
mnot00001653	2.188	1.12982	7.33783402434E-30	2.63173200409E-29	yes	up	100.84	92.28	98.11	43.23	45.35	47.58	97.0767	45.3867	------	------	------	------	------	------	ENOG410YQR5	S:Function unknown	XP_010088859.1	uncharacterized protein LOC21403722 [Morus notabilis]	------	------	PF04398.15	DUF538	Protein of unknown function, DUF538
mnot00001656	0.455	-1.13475	2.28466696829E-55	1.18629749137E-54	yes	down	46.5	52.49	46.37	105.08	112.9	109.72	48.4533	109.233	GO:001678	MF:hydrolase activity;	------	------	------	------	ENOG410XPCS	S:Function unknown	XP_010088862.1	strigolactone esterase D14 [Morus notabilis]	sp|Q9SQR3|D14_ARATH;	Strigolactone esterase D14 OS=Arabidopsis thaliana OX=3702 GN=D14 PE=1 SV=1;	PF00561.23;PF12697.10;PF12146.11;PF03096.17	Abhydrolase_1;Abhydrolase_6;Hydrolase_4;Ndr	alpha/beta hydrolase fold;Alpha/beta hydrolase family;Serine aminopeptidase, S33;Ndr family
mnot00001659	2.47	1.30431	2.73308892946E-9	5.81034903139E-9	yes	up	9.08	9.06	8	3.32	3.95	3.53	8.71333	3.6	GO:0046872;GO:0051213;GO:001649	MF:metal ion binding;MF:dioxygenase activity;MF:oxidoreductase activity;	------	------	------	------	ENOG410XTFZ	S:Function unknown	XP_010088866.1	uncharacterized protein LOC21403729 isoform X1 [Morus notabilis]	------	------	PF14226.9	DIOX_N	non-haem dioxygenase in morphine synthesis N-terminal
mnot00001664	0.182	-2.45516	0.000308355452848	0.000505076587556	yes	down	0.06	0.17	0.35	1.28	0.88	1.12	0.193333	1.09333	GO:0005975;GO:0016021;GO:0005759;GO:0005634;GO:0052906;GO:004297	BP:carbohydrate metabolic process;CC:integral component of membrane;CC:mitochondrial matrix;CC:nucleus;MF:tRN;MF:glucan endo-1,3-beta-D-glucosidase activity;	------	------	------	------	ENOG410YDQN	G:Carbohydrate transport and metabolism	EXB37069.1	Glucan endo-1,3-beta-glucosidase 8 [Morus notabilis]	sp|Q6NKW9|E138_ARATH;	Glucan endo-1,3-beta-glucosidase 8 OS=Arabidopsis thaliana OX=3702 GN=At1g64760 PE=2 SV=2;	PF00332.21;PF07983.16	Glyco_hydro_17;X8	Glycosyl hydrolases family 17;X8 domain
mnot00001665	0.025	-5.34066	3.97318222693E-155	4.78698430087E-154	yes	down	0.79	0.95	0.62	33.45	32.18	32.82	0.786667	32.8167	GO:0005975;GO:0005759;GO:0005634;GO:0052906;GO:004297	BP:carbohydrate metabolic process;CC:mitochondrial matrix;CC:nucleus;MF:tRN;MF:glucan endo-1,3-beta-D-glucosidase activity;	------	------	------	------	ENOG410Y9JI	S:Function unknown	XP_010088873.1	uncharacterized protein LOC21403736 [Morus notabilis]	------	------	PF06075.15	DUF936	Plant protein of unknown function
mnot00001672	7.839	2.97068	5.25801175535E-79	3.50570106152E-78	yes	up	119.4	127.55	131.16	18.13	14.86	16.23	126.037	16.4067	GO:000973	BP:response to auxin;	K14488	SAUR	map04075	Plant hormone signal transduction	ENOG410YVYP	S:Function unknown	XP_010088880.1	auxin-responsive protein SAUR36 [Morus notabilis]	sp|O22150|SAU36_ARATH;	Auxin-responsive protein SAUR36 OS=Arabidopsis thaliana OX=3702 GN=SAUR36 PE=2 SV=1;	PF02519.17	Auxin_inducible	Auxin responsive protein
mnot00001674	0.027	-5.21961	9.28817353751E-147	1.0575815129E-145	yes	down	1.74	1.49	1.59	60.92	62.8	60.72	1.60667	61.48	GO:0032502;GO:0045165;GO:0009944;GO:0010154;GO:0010158;GO:1902183;GO:2000024;GO:0005634;GO:000367	BP:developmental process;BP:cell fate commitment;BP:polarity specification of adaxial/abaxial axis;BP:fruit development;BP:abaxial cell fate specification;BP:regulation of shoot apical meristem development;BP:regulation of leaf development;CC:nucleus;MF:DNA binding;	K25796	YAB	------	------	ENOG410YG5N	K:Transcription	XP_010088882.1	axial regulator YABBY 1 [Morus notabilis]	sp|O22152|YAB1_ARATH;	Axial regulator YABBY 1 OS=Arabidopsis thaliana OX=3702 GN=YAB1 PE=1 SV=1;	PF04690.16;PF09011.13	YABBY;HMG_box_2	YABBY protein;HMG-box domain
mnot00001676	0.348	-1.52352	3.18089056064E-20	9.32722906418E-20	yes	down	8.21	9.12	10.28	28.25	25.82	24.11	9.20333	26.06	GO:000827	MF:zinc ion binding;	------	------	------	------	ENOG410Y9HA	S:Function unknown	XP_024030012.1	uncharacterized protein LOC21403746 [Morus notabilis]	sp|Q1G3Q4|RITF1_ARATH;	Protein RGF1 INDUCIBLE TRANSCRIPTION FACTOR 1 OS=Arabidopsis thaliana OX=3702 GN=RITF1 PE=1 SV=1;	PF04640.17;PF00643.27	PLATZ;zf-B_box	PLATZ transcription factor;B-box zinc finger
mnot00001680	0.043	-4.53148	1.46242406713E-47	6.86694279967E-47	yes	down	6.39	4.97	3.18	116.27	114.03	111.01	4.84667	113.77	GO:000828	MF:lipid binding;	------	------	------	------	ENOG410ZMQE	S:Function unknown	XP_010088890.1	14 kDa proline-rich protein DC2.15 [Morus notabilis]	sp|P14009|14KD_DAUCA;	14 kDa proline-rich protein DC2.15 OS=Daucus carota OX=4039 PE=2 SV=1;	PF14547.9;PF00234.25;PF14368.9	Hydrophob_seed;Tryp_alpha_amyl;LTP_2	Hydrophobic seed protein;Protease inhibitor/seed storage/LTP family;Probable lipid transfer
mnot00001681	0.14	-2.84022	5.47809313521E-157	6.69537079423E-156	yes	down	62.65	56.26	58.34	435.75	426.96	424.6	59.0833	429.103	GO:000828	MF:lipid binding;	------	------	------	------	ENOG4111D88	O:Posttranslational modification, protein turnover, chaperones	EXB37088.1	hypothetical protein L484_020879 [Morus notabilis]	sp|Q8RW93|LBP65_ARATH;	Putative lipid-binding protein At4g00165 OS=Arabidopsis thaliana OX=3702 GN=At4g00165 PE=2 SV=1;	PF14547.9;PF14368.9;PF00234.25	Hydrophob_seed;LTP_2;Tryp_alpha_amyl	Hydrophobic seed protein;Probable lipid transfer;Protease inhibitor/seed storage/LTP family
mnot00001682	0.048	-4.38974	8.81303905372E-27	2.97205516435E-26	yes	down	0.77	0.52	0.15	8.4	10.61	10.94	0.48	9.98333	GO:0031110;GO:0000278;GO:0007059;GO:0051301;GO:0072686;GO:0000940;GO:0005876;GO:000801	BP:regulation of microtubule polymerization or depolymerization;BP:mitotic cell cycle;BP:chromosome segregation;BP:cell division;CC:mitotic spindle;CC:condensed chromosome outer kinetochore;CC:spindle microtubule;MF:microtubule binding;	K26094	SKA1	------	------	ENOG4111IBI	S:Function unknown	XP_010088893.1	spindle and kinetochore-associated protein 1 homolog [Morus notabilis]	sp|Q9LZZ7|SKA1_ARATH;	Spindle and kinetochore-associated protein 1 homolog OS=Arabidopsis thaliana OX=3702 GN=At3g60660 PE=2 SV=1;	PF07160.15	SKA1	Spindle and kinetochore-associated protein 1
mnot00001684	3.57	1.83593	3.00555797428E-44	1.35260523111E-43	yes	up	67.59	62.87	64.62	18.48	16.24	21.47	65.0267	18.73	GO:0006914;GO:0006995;GO:0005737;GO:0016020;GO:000587	BP:autophagy;BP:cellular response to nitrogen starvation;CC:cytoplasm;CC:membrane;CC:microtubule;	K08341	GABARAP, ATG8, LC3	map04136	Autophagy - other	ENOG4111JAT	U:Intracellular trafficking, secretion, and vesicular transport	PON47297.1	Autophagy protein Atg8 ubiquitin-like [Parasponia andersonii]	sp|Q8VYK7|ATG8F_ARATH;	Autophagy-related protein 8f OS=Arabidopsis thaliana OX=3702 GN=ATG8F PE=1 SV=1;	PF02991.19;PF04110.16	ATG8;APG12	Autophagy protein Atg8 ubiquitin like;Ubiquitin-like autophagy protein Apg12
mnot00001689	4.762	2.25159	1.29532245235E-80	8.76231667246E-80	yes	up	28.02	27.55	27.54	6.08	5.98	5.92	27.7033	5.99333	GO:001602	CC:integral component of membrane;	------	------	------	------	ENOG410Y2AN	S:Function unknown	XP_010088901.1	uncharacterized protein LOC21403764 [Morus notabilis]	------	------	------	------	------
mnot00001692	0.028	-5.13899	0.000542719506853	0.000872597295742	yes	down	0	0	0	0.89	0.64	0.89	0	0.806667	GO:001603	BP:cellular response to phosphate starvation;	------	------	------	------	ENOG4111W1U;ENOG410YBCG;COG5036	T:Signal transduction mechanisms;O:Posttranslational modification, protein turnover, chaperones;P:Inorganic ion transport and metabolism	XP_010088906.1	SPX domain-containing protein 3 [Morus notabilis]	sp|Q5PP62|SPX3_ARATH;	SPX domain-containing protein 3 OS=Arabidopsis thaliana OX=3702 GN=SPX3 PE=2 SV=1;	PF03105.22	SPX	SPX domain
mnot00001697	2.356	1.2366	4.23916672569E-5	7.34371742396E-5	yes	up	1.6	1.64	2.34	0.9	0.74	0.79	1.86	0.81	GO:0006952;GO:0051707;GO:0004523;GO:0003676;GO:004353	BP:defense response;BP:response to other organism;MF:RNA-DNA hybrid ribonuclease activity;MF:nucleic acid binding;MF:ADP binding;	------	------	------	------	------	------	XP_010112018.1	putative disease resistance protein At1g50180 [Morus notabilis]	sp|Q9SX38|DRL4_ARATH;	Putative disease resistance protein At1g50180 OS=Arabidopsis thaliana OX=3702 GN=At1g50180 PE=3 SV=2;	PF00931.25;PF18052.4;PF13191.9	NB-ARC;Rx_N;AAA_16	NB-ARC domain;Rx N-terminal domain;AAA ATPase domain
mnot00001700	0.231	-2.11539	2.02531477823E-10	4.50939228679E-10	yes	down	1.82	1.19	0.81	5.5	5.89	5.58	1.27333	5.65667	GO:000635	BP:regulation of transcription, DNA-templated;	------	------	------	------	COG5048	S:Function unknown	XP_010112022.1	zinc finger protein ZAT9 [Morus notabilis]	sp|Q9M202|ZAT9_ARATH;	Zinc finger protein ZAT9 OS=Arabidopsis thaliana OX=3702 GN=ZAT9 PE=2 SV=1;	PF13912.9;PF13894.9	zf-C2H2_6;zf-C2H2_4	C2H2-type zinc finger;C2H2-type zinc finger
mnot00001701	0.058	-4.10392	0.0060855534529	0.00896813558014	yes	down	0.06	0	0	0.16	0.47	0.48	0.02	0.37	------	------	------	------	------	------	COG5048	S:Function unknown	XP_010089243.1	zinc finger protein ZAT4 [Morus notabilis]	sp|Q9SIJ0|ZAT2_ARATH;	Zinc finger protein ZAT2 OS=Arabidopsis thaliana OX=3702 GN=ZAT2 PE=1 SV=1;	PF13912.9;PF13894.9;PF12874.10	zf-C2H2_6;zf-C2H2_4;zf-met	C2H2-type zinc finger;C2H2-type zinc finger;Zinc-finger of C2H2 type
mnot00001703	0.001	-10.0672	2.54041274583E-17	6.94824106615E-17	yes	down	0	0	0	18.85	19.97	20.11	0	19.6433	GO:0009653;GO:0019953;GO:000557	BP:anatomical structure morphogenesis;BP:sexual reproduction;CC:extracellular region;	------	------	------	------	ENOG410YEZU	G:Carbohydrate transport and metabolism	EXB37570.1	hypothetical protein L484_021774 [Morus notabilis]	sp|Q9SHY6|EXPB2_ARATH;	Putative expansin-B2 OS=Arabidopsis thaliana OX=3702 GN=EXPB2 PE=3 SV=2;	PF01357.24;PF03330.21	Expansin_C;DPBB_1	Expansin C-terminal domain;Lytic transglycolase
mnot00001705	0.007	-7.13895	1.57943072227E-8	3.26304022602E-8	yes	down	0	0	0	3.29	2.27	2.64	0	2.73333	GO:0000079;GO:001990	BP:regulation of cyclin-dependent protein serine/threonine kinase activity;MF:protein kinase binding;	------	------	------	------	ENOG4111TTK	S:Function unknown	XP_010089246.1	cyclin-U2-1 [Morus notabilis]	sp|Q9SHD3|CCU21_ARATH;	Cyclin-U2-1 OS=Arabidopsis thaliana OX=3702 GN=CYCU2-1 PE=1 SV=1;	PF08613.14;PF00134.26	Cyclin;Cyclin_N	Cyclin;Cyclin, N-terminal domain
mnot00001706	0.372	-1.42533	1.86364676931E-75	1.20183933664E-74	yes	down	19.02	17.52	18.19	47.14	53.04	52.1	18.2433	50.76	GO:0016021;GO:0005634;GO:0046983;GO:000367	CC:integral component of membrane;CC:nucleus;MF:protein dimerization activity;MF:DNA binding;	------	------	------	------	ENOG4111B0G	K:Transcription	XP_024032923.1	transcription factor UNE10 [Morus notabilis]	sp|Q8GZ38|UNE10_ARATH;	Transcription factor UNE10 OS=Arabidopsis thaliana OX=3702 GN=UNE10 PE=2 SV=1;	PF00010.29	HLH	Helix-loop-helix DNA-binding domain
mnot00001711	0.04	-4.65508	1.01393259956E-41	4.40138923901E-41	yes	down	0.5	0.48	0.63	14.22	15.15	12.25	0.536667	13.8733	GO:0030154;GO:0006355;GO:0045893;GO:0005634;GO:0043565;GO:0016788;GO:000827	BP:cell differentiation;BP:regulation of transcription, DNA-templated;BP:positive regulation of transcription, DNA-templated;CC:nucleus;MF:sequence-specific DNA binding;MF:hydrolase activity, acting on ester bonds;MF:zinc ion binding;	------	------	------	------	COG5641	K:Transcription	XP_024032949.1	GATA transcription factor 4 [Morus notabilis]	sp|O49743|GATA4_ARATH;	GATA transcription factor 4 OS=Arabidopsis thaliana OX=3702 GN=GATA4 PE=2 SV=1;	PF00320.30	GATA	GATA zinc finger
mnot00001713	3.703	1.88858	7.72769193515E-39	3.22102897477E-38	yes	up	24.61	23.8	25.13	6.2	7.6	6.57	24.5133	6.79	------	------	------	------	------	------	------	------	XP_010089253.1	probable plastid-lipid-associated protein 11, chloroplastic [Morus notabilis]	sp|O81304|PAP11_ARATH;	Probable plastid-lipid-associated protein 11, chloroplastic OS=Arabidopsis thaliana OX=3702 GN=PAP11 PE=2 SV=1;	PF04755.15	PAP_fibrillin	PAP_fibrillin
mnot00001714	0.284	-1.81368	2.23340725443E-13	5.45390325028E-13	yes	down	5.33	8.04	6.79	23.62	22.48	26.55	6.72	24.2167	GO:004687	MF:metal ion binding;	------	------	------	------	ENOG410YYS8	S:Function unknown	XP_010089254.1	uncharacterized protein LOC21404625 [Morus notabilis]	------	------	------	------	------
mnot00001716	0.2	-2.31967	1.44847737982E-12	3.45993579127E-12	yes	down	0.75	0.97	0.92	4.78	4.21	4.57	0.88	4.52	GO:0005634;GO:0046872;GO:000367	CC:nucleus;MF:metal ion binding;MF:DNA binding;	------	------	------	------	ENOG410YGJH	K:Transcription	EXB37582.1	Squamosa promoter-binding-like protein 7 [Morus notabilis]	sp|Q7XT42|SPL7_ORYSJ;	Squamosa promoter-binding-like protein 7 OS=Oryza sativa subsp. japonica OX=39947 GN=SPL7 PE=2 SV=2;	PF03110.17	SBP	SBP domain
mnot00001717	0.154	-2.69578	2.94067521113E-49	1.4110895188E-48	yes	down	2.57	2.11	1.91	13.68	15.32	14.61	2.19667	14.5367	GO:0005634;GO:0046872;GO:000367	CC:nucleus;MF:metal ion binding;MF:DNA binding;	------	------	------	------	ENOG41120IC	S:Function unknown	XP_010089258.1	squamosa promoter-binding-like protein 8 [Morus notabilis]	sp|Q8GXL3|SPL8_ARATH;	Squamosa promoter-binding-like protein 8 OS=Arabidopsis thaliana OX=3702 GN=SPL8 PE=1 SV=2;	PF03110.17	SBP	SBP domain
mnot00001720	0.294	-1.76467	1.17731799171E-9	2.53947177972E-9	yes	down	1.81	1.77	1.39	5.94	6.71	5.17	1.65667	5.94	GO:0006099;GO:0006734;GO:0006107;GO:0006108;GO:0016021;GO:003006	BP:tricarboxylic acid cycle;BP:NADH metabolic process;BP:oxaloacetate metabolic process;BP:malate metabolic process;CC:integral component of membrane;MF:L-malate dehydrogenase activity;	K00025	MDH1	map00020;map00630;map00620;map00710;map00270	Citrate cycle (TCA cycle);Glyoxylate and dicarboxylate metabolism;Pyruvate metabolism;Carbon fixation in photosynthetic organisms;Cysteine and methionine metabolism	COG0039	C:Energy production and conversion	XP_010089261.1	malate dehydrogenase isoform X2 [Morus notabilis]	sp|Q9FSF0|MDH_TOBAC;	Malate dehydrogenase OS=Nicotiana tabacum OX=4097 GN=MD1 PE=1 SV=1;	PF00056.26;PF02866.21	Ldh_1_N;Ldh_1_C	lactate/malate dehydrogenase, NAD binding domain;lactate/malate dehydrogenase, alpha/beta C-terminal domain
mnot00001724	0.465	-1.1051	8.93574727217E-15	2.27951065021E-14	yes	down	7.82	8.2	7.6	16.91	18.09	17.14	7.87333	17.38	GO:000386	MF:3-hydroxyisobutyryl-CoA hydrolase activity;	K05605	HIBCH	map00280;map00640;map00410	Valine, leucine and isoleucine degradation;Propanoate metabolism;beta-Alanine metabolism	COG1024	I:Lipid transport and metabolism	EXB37590.1	3-hydroxyisobutyryl-CoA hydrolase-like protein 1 [Morus notabilis]	sp|Q5XF59|HIBC4_ARATH;	3-hydroxyisobutyryl-CoA hydrolase-like protein 1, mitochondrial OS=Arabidopsis thaliana OX=3702 GN=At3g60510 PE=1 SV=1;	PF16113.8;PF00378.23	ECH_2;ECH_1	Enoyl-CoA hydratase/isomerase;Enoyl-CoA hydratase/isomerase
mnot00001726	0.313	-1.67489	1.37105665788E-6	2.58426139792E-6	yes	down	0.98	1.3	1.4	3.18	4.52	4.4	1.22667	4.03333	GO:001602	CC:integral component of membrane;	------	------	------	------	------	------	XP_010089267.1	cell number regulator 6 [Morus notabilis]	sp|B6SGC5|CNR6_MAIZE;	Cell number regulator 6 OS=Zea mays OX=4577 GN=CNR6 PE=2 SV=1;	PF04749.20	PLAC8	PLAC8 family
mnot00001728	0.489	-1.0318	2.27807275962E-23	7.17449296845E-23	yes	down	9.33	8.9	9.39	20.18	17.42	20.52	9.20667	19.3733	GO:0015031;GO:0010930;GO:0005643;GO:0034399;GO:001705	BP:protein transport;BP:negative regulation of auxin mediated signaling pathway;CC:nuclear pore;CC:nuclear periphery;MF:structural constituent of nuclear pore;	K14306	NUP62, NSP1	map03013	Nucleocytoplasmic transport	ENOG410XT5X	U:Intracellular trafficking, secretion, and vesicular transport	XP_024032750.1	nuclear pore complex protein NUP62 [Morus notabilis]	sp|Q8L7F7|NUP62_ARATH;	Nuclear pore complex protein NUP62 OS=Arabidopsis thaliana OX=3702 GN=NUP62 PE=1 SV=1;	PF05064.16;PF13634.9	Nsp1_C;Nucleoporin_FG	Nsp1-like C-terminal region;Nucleoporin FG repeat region
mnot00001734	2.55	1.35057	2.65791428191E-51	1.30959752251E-50	yes	up	34.9	34.91	33.66	13.57	13.88	14.77	34.49	14.0733	GO:001678	MF:hydrolase activity;	------	------	------	------	ENOG410YBTQ	S:Function unknown	XP_010089274.2	uncharacterized protein LOC21404645 [Morus notabilis]	------	------	------	------	------
mnot00001736	2.161	1.1115	1.39345571321E-44	6.30892498368E-44	yes	up	70.4	63.73	73.3	29.17	30.31	32.68	69.1433	30.72	GO:0000422;GO:0044804;GO:0000045;GO:0005829;GO:0000153;GO:0019787;GO:001977	BP:mitophagy;BP:nucleophagy;BP:autophagosome assembly;CC:cytosol;CC:cytoplasmic ubiquitin ligase complex;MF:ubiquitin-like protein transferase activity;MF:Atg8 ligase activity;	K08343	ATG3	map04136	Autophagy - other	ENOG410Y3BC	U:Intracellular trafficking, secretion, and vesicular transport	XP_010089276.1	autophagy-related protein 3 [Morus notabilis]	sp|Q0WWQ1|ATG3_ARATH;	Autophagy-related protein 3 OS=Arabidopsis thaliana OX=3702 GN=ATG3 PE=1 SV=2;	PF03987.18	Autophagy_act_C	Autophagocytosis associated protein, active-site domain
mnot00001741	2.24	1.16335	9.67019681707E-125	9.39624809926E-124	yes	up	138.99	133.63	136.46	61.59	59.92	64.66	136.36	62.0567	GO:0006457;GO:0009408;GO:0030544;GO:0051082;GO:0046872;GO:000552	BP:protein folding;BP:response to heat;MF:Hsp70 protein binding;MF:unfolded protein binding;MF:metal ion binding;MF:ATP binding;	K09503	DNAJA2	map04141	Protein processing in endoplasmic reticulum	COG0484	O:Posttranslational modification, protein turnover, chaperones	XP_010089281.1	chaperone protein dnaJ A6 [Morus notabilis]	sp|Q0JB88|DJA6_ORYSJ;	Chaperone protein dnaJ A6 OS=Oryza sativa subsp. japonica OX=39947 GN=DJA6 PE=1 SV=1;	PF01556.21;PF00226.34;PF00684.22	DnaJ_C;DnaJ;DnaJ_CXXCXGXG	DnaJ C terminal domain;DnaJ domain;DnaJ central domain
mnot00001750	0.42	-1.25315	0.00110370553702	0.00173406381228	yes	down	1.08	0.63	0.8	1.94	1.75	2.43	0.836667	2.04	GO:0009451;GO:0043231;GO:000372	BP:RNA modification;CC:intracellular membrane-bounded organelle;MF:RNA binding;	------	------	------	------	ENOG410Z7Z7	S:Function unknown	XP_010089295.1	pentatricopeptide repeat-containing protein At2g44880 [Morus notabilis]	sp|Q1PEU4|PP201_ARATH;	Pentatricopeptide repeat-containing protein At2g44880 OS=Arabidopsis thaliana OX=3702 GN=PCMP-E9 PE=2 SV=2;	PF01535.23;PF13041.9;PF12854.10;PF20431.1;PF09049.13	PPR;PPR_2;PPR_1;E_motif;SNN_transmemb	PPR repeat;PPR repeat family;PPR repeat;E motif;Stannin transmembrane
mnot00001751	0.191	-2.38506	7.86330573382E-22	2.39363941103E-21	yes	down	3.41	3.65	4.94	21.62	22.32	21.29	4	21.7433	------	------	------	------	------	------	------	------	XP_024032963.1	uncharacterized protein LOC21404667 [Morus notabilis]	------	------	------	------	------
mnot00001752	2.105	1.0736	9.12512874078E-58	4.87591218124E-57	yes	up	58.49	55.83	58.22	28.36	26.72	29.22	57.5133	28.1	------	------	------	------	------	------	ENOG41114CY	S:Function unknown	EXB37622.1	hypothetical protein L484_021828 [Morus notabilis]	------	------	------	------	------
mnot00001755	2.266	1.18004	2.59316470188E-53	1.31016687557E-52	yes	up	38.34	40.31	38.22	18.12	16.89	18.09	38.9567	17.7	GO:0016021;GO:002285	CC:integral component of membrane;MF:transmembrane transporter activity;	K03294	TC.APA	------	------	COG0531	E:Amino acid transport and metabolism	XP_010089300.1	cationic amino acid transporter 9, chloroplastic isoform X1 [Morus notabilis]	sp|Q9C5D6|CAAT9_ARATH;	Cationic amino acid transporter 9, chloroplastic OS=Arabidopsis thaliana OX=3702 GN=CAT9 PE=2 SV=1;	PF13520.9;PF00324.24;PF13906.9	AA_permease_2;AA_permease;AA_permease_C	Amino acid permease;Amino acid permease;C-terminus of AA_permease
mnot00001757	0.496	-1.01074	1.89849422229E-28	6.61535761737E-28	yes	down	8.2	8.83	9.24	17.54	18.28	18.66	8.75667	18.16	GO:0016021;GO:000375	CC:integral component of membrane;MF:peptidyl-prolyl cis-trans isomerase activity;	------	------	------	------	ENOG4111FGV	A:RNA processing and modification	XP_024032934.1	uncharacterized protein LOC112095355 [Morus notabilis]	sp|Q9M117|ARC5A_ARATH;	Actin-related protein 2/3 complex subunit 5A OS=Arabidopsis thaliana OX=3702 GN=ARPC5A PE=1 SV=2;	PF04699.17	P16-Arc	ARP2/3 complex 16 kDa subunit
mnot00001758	0.142	-2.81279	3.40256566591E-65	1.98232010477E-64	yes	down	2.82	3.17	2.72	21.3	19.03	22.64	2.90333	20.99	GO:0005634;GO:0043565;GO:000098	CC:nucleus;MF:sequence-specific DNA binding;MF:RNA polymerase II transcription factor activity, sequence-specific DNA binding;	K09338	HD-ZIP	------	------	ENOG410Z2UE	K:Transcription	XP_010089303.1	homeobox-leucine zipper protein HAT3 [Morus notabilis]	sp|P46602|HAT3_ARATH;	Homeobox-leucine zipper protein HAT3 OS=Arabidopsis thaliana OX=3702 GN=HAT3 PE=1 SV=2;	PF04618.15;PF00046.32;PF02183.21;PF05920.14	HD-ZIP_N;Homeodomain;HALZ;Homeobox_KN	HD-ZIP protein N terminus;Homeodomain;Homeobox associated leucine zipper;Homeobox KN domain
mnot00001762	4.778	2.25644	7.88510828364E-30	2.82541253599E-29	yes	up	13.41	13.87	12.64	2.85	2.16	3.59	13.3067	2.86667	GO:0005615;GO:000486	CC:extracellular space;MF:serine-type endopeptidase inhibitor activity;	------	------	------	------	COG4826	O:Posttranslational modification, protein turnover, chaperones	XP_010089308.1	serpin-ZX [Morus notabilis]	sp|Q75H81|SPZXA_ORYSJ;	Serpin-ZXA OS=Oryza sativa subsp. japonica OX=39947 GN=Os03g0610650 PE=1 SV=1;	PF00079.23	Serpin	Serpin
mnot00001763	0.328	-1.60694	2.72787755975E-6	5.07007351832E-6	yes	down	1.04	0.76	1.13	3	2.98	3.82	0.976667	3.26667	GO:0006355;GO:0006353;GO:000369	BP:regulation of transcription, DNA-templated;BP:DNA-templated transcription, termination;MF:double-stranded DNA binding;	------	------	------	------	------	------	EXB37634.1	hypothetical protein L484_021840 [Morus notabilis]	sp|Q9M219|MTEFH_ARATH;	Transcription termination factor MTEF18, mitochondrial OS=Arabidopsis thaliana OX=3702 GN=MTERF18 PE=1 SV=1;	PF02536.17	mTERF	mTERF
mnot00001764	8.682	3.1181	9.82684796942E-5	0.000166132914759	yes	up	1.28	1.52	1.04	0.26	0.16	0.13	1.28	0.183333	GO:001602	CC:integral component of membrane;	------	------	------	------	------	------	EXB37635.1	Receptor-like protein 12 [Morus notabilis]	sp|Q9C637|RLP6_ARATH;	Receptor-like protein 6 OS=Arabidopsis thaliana OX=3702 GN=RLP6 PE=3 SV=1;	PF13855.9;PF12799.10;PF08263.15	LRR_8;LRR_4;LRRNT_2	Leucine rich repeat;Leucine Rich repeats;Leucine rich repeat N-terminal domain
mnot00001770	45.22	5.4989	0.000182337061591	0.000302915548214	yes	up	0.34	0.31	0.66	0	0	0	0.436667	0	GO:001602	CC:integral component of membrane;	------	------	------	------	COG4886	S:Function unknown	XP_024032633.1	receptor-like protein Cf-9 [Morus notabilis]	sp|Q9SVN2|RLP47_ARATH;	Receptor-like protein 47 OS=Arabidopsis thaliana OX=3702 GN=RLP47 PE=3 SV=2;	PF13855.9;PF12799.10	LRR_8;LRR_4	Leucine rich repeat;Leucine Rich repeats
mnot00001773	2.209	1.14359	5.23619412106E-5	9.01161959952E-5	yes	up	1.94	1.91	1.4	0.87	0.84	0.75	1.75	0.82	GO:001602	CC:integral component of membrane;	------	------	------	------	COG4886	S:Function unknown	EXB37638.1	Receptor-like protein 12 [Morus notabilis]	sp|Q9SVN2|RLP47_ARATH;	Receptor-like protein 47 OS=Arabidopsis thaliana OX=3702 GN=RLP47 PE=3 SV=2;	PF13855.9;PF12799.10;PF14372.9;PF08263.15	LRR_8;LRR_4;DUF4413;LRRNT_2	Leucine rich repeat;Leucine Rich repeats;Domain of unknown function;Leucine rich repeat N-terminal domain
mnot00001778	0.037	-4.75988	0.00261584728102	0.00397829326533	yes	down	0	0	0	0.44	1.12	0.88	0	0.813333	GO:0009873;GO:0005634;GO:0003700;GO:000367	BP:ethylene-activated signaling pathway;CC:nucleus;MF:transcription factor activity, sequence-specific DNA binding;MF:DNA binding;	K09286	EREBP	------	------	ENOG41116MW	K:Transcription	XP_010089318.1	ethylene-responsive transcription factor 13 [Morus notabilis]	sp|Q8L9K1|ERF99_ARATH;	Ethylene-responsive transcription factor 13 OS=Arabidopsis thaliana OX=3702 GN=ERF13 PE=1 SV=2;	PF00847.23	AP2	AP2 domain
mnot00001779	3.026	1.5972	0.00261289992143	0.00397443131397	yes	up	3.26	4.4	4.35	0.87	1.97	1.21	4.00333	1.35	GO:0009873;GO:0005634;GO:0003700;GO:000367	BP:ethylene-activated signaling pathway;CC:nucleus;MF:transcription factor activity, sequence-specific DNA binding;MF:DNA binding;	K09286	EREBP	------	------	------	------	XP_010089319.1	ethylene-responsive transcription factor 13 [Morus notabilis]	sp|Q8L9K1|ERF99_ARATH;	Ethylene-responsive transcription factor 13 OS=Arabidopsis thaliana OX=3702 GN=ERF13 PE=1 SV=2;	PF00847.23	AP2	AP2 domain
mnot00001781	2.625	1.3921	3.51471369282E-30	1.26662323647E-29	yes	up	24.63	27.75	29.82	10.48	10.41	11.23	27.4	10.7067	GO:0032259;GO:0005737;GO:0016020;GO:000816	BP:methylation;CC:cytoplasm;CC:membrane;MF:methyltransferase activity;	K15451	PPM2, LCMT2, TYW4	------	------	ENOG410YB9K	S:Function unknown	EXB37646.1	Leucine carboxyl methyltransferase 2 [Morus notabilis]	sp|Q8VY08|LCMT1_ARATH;	Leucine carboxyl methyltransferase 1 homolog OS=Arabidopsis thaliana OX=3702 GN=LCMT1 PE=1 SV=1;	PF04072.17	LCM	Leucine carboxyl methyltransferase
mnot00001782	0.201	-2.31225	8.49122702773E-67	5.03426917086E-66	yes	down	2.44	2.1	3.03	12.38	13.07	13.17	2.52333	12.8733	------	------	------	------	------	------	ENOG410YACB	S:Function unknown	XP_024032852.1	nitrate regulatory gene2 protein [Morus notabilis]	sp|Q93YU8|NRG2_ARATH;	Nitrate regulatory gene2 protein OS=Arabidopsis thaliana OX=3702 GN=NRG2 PE=1 SV=1;	PF04782.15;PF04783.15	DUF632;DUF630	Protein of unknown function;Protein of unknown function
mnot00001783	3.845	1.94295	3.25018425388E-38	1.34181160488E-37	yes	up	34.35	29.85	34.76	7.85	9.37	9.15	32.9867	8.79	GO:001602	CC:integral component of membrane;	------	------	------	------	ENOG410YFUQ	S:Function unknown	XP_010089323.2	uncharacterized protein LOC21404694 [Morus notabilis]	------	------	------	------	------
mnot00001797	0.281	-1.8292	6.38639204293E-28	2.20445942205E-27	yes	down	3.38	3.68	3.7	14.18	12.89	11.99	3.58667	13.02	------	------	------	------	------	------	COG2214	O:Posttranslational modification, protein turnover, chaperones	XP_024032708.1	chaperone protein dnaJ 10 [Morus notabilis]	sp|Q8GYX8|DNJ10_ARATH;	Chaperone protein dnaJ 10 OS=Arabidopsis thaliana OX=3702 GN=ATJ10 PE=2 SV=2;	PF14308.9;PF00226.34	DnaJ-X;DnaJ	X-domain of DnaJ-containing;DnaJ domain
mnot00001798	5.114	2.35459	2.61665653198E-274	5.94839002987E-273	yes	up	107.15	106.87	106.5	22.67	21.26	20.51	106.84	21.48	GO:0031146;GO:0016021;GO:001900	BP:SCF-dependent proteasomal ubiquitin-dependent protein catabolic process;CC:integral component of membrane;CC:SCF ubiquitin ligase complex;	K03875	SKP2, FBXL1	map04120	Ubiquitin mediated proteolysis	ENOG41103D0	O:Posttranslational modification, protein turnover, chaperones	XP_010089338.1	F-box protein SKP2B [Morus notabilis]	sp|Q9LPL4|SKP2A_ARATH;	F-box protein SKP2A OS=Arabidopsis thaliana OX=3702 GN=SKP2A PE=1 SV=1;	PF13516.9;PF12799.10;PF12937.10;PF00646.36	LRR_6;LRR_4;F-box-like;F-box	Leucine Rich repeat;Leucine Rich repeats;F-box-like;F-box domain
mnot00001805	3.247	1.69909	1.56370533369E-45	7.16971224077E-45	yes	up	41.7	37.02	38.85	11.15	12.97	13.03	39.19	12.3833	------	------	------	------	------	------	------	------	EXC42541.1	hypothetical protein L484_000617 [Morus notabilis]	------	------	------	------	------
mnot00001806	26.638	4.73539	0.00372786718278	0.00559869784573	yes	up	0.4	0.57	0.29	0	0	0	0.42	0	GO:0046872;GO:0051213;GO:001649	MF:metal ion binding;MF:dioxygenase activity;MF:oxidoreductase activity;	------	------	------	------	COG3491	S:Function unknown	XP_024031600.1	flavanone 3-dioxygenase 3 [Morus notabilis]	sp|Q6Z244|ODD19_ORYSJ;	2-oxoglutarate-dependent dioxygenase 19 OS=Oryza sativa subsp. japonica OX=39947 GN=2ODD19 PE=1 SV=1;	PF03171.23;PF14226.9	2OG-FeII_Oxy;DIOX_N	2OG-F;non-haem dioxygenase in morphine synthesis N-terminal
mnot00001807	2.894	1.53293	1.97711171779E-188	2.8723408267E-187	yes	up	67	65.59	66.72	23.35	24.08	24.02	66.4367	23.8167	GO:0043328;GO:0016020;GO:0035091;GO:004313	BP:protein targeting to vacuole involved in ubiquitin-dependent protein catabolic process via the multivesicular body sorting pathway;CC:membrane;MF:phosphatidylinositol binding;MF:ubiquitin binding;	------	------	------	------	ENOG410Y26G	S:Function unknown	XP_010112024.1	TOM1-like protein 3 isoform X2 [Morus notabilis]	sp|Q9LPL6|TOL3_ARATH;	TOM1-like protein 3 OS=Arabidopsis thaliana OX=3702 GN=TOL3 PE=1 SV=1;	PF00790.22;PF03127.17	VHS;GAT	VHS domain;GAT domain
mnot00001811	0.173	-2.52958	1.15147830065E-111	1.02481042729E-110	yes	down	10.74	9.69	8.47	54.52	57.69	58.32	9.63333	56.8433	GO:000965	BP:chloroplast organization;	K22013	SGR, SGRL	map00860	Porphyrin metabolism	ENOG4111UAI	S:Function unknown	XP_010112027.1	protein STAY-GREEN LIKE, chloroplastic [Morus notabilis]	sp|Q94AQ9|SGRL_ARATH;	Magnesium dechelatase SGRL, chloroplastic OS=Arabidopsis thaliana OX=3702 GN=SGRL PE=1 SV=1;	PF12638.10	Staygreen	Staygreen protein
mnot00001813	0.334	-1.5813	2.15585244978E-58	1.16055035719E-57	yes	down	6.9	7.5	6.87	21.27	21.49	22.78	7.09	21.8467	GO:0032259;GO:0016021;GO:000816	BP:methylation;CC:integral component of membrane;MF:methyltransferase activity;	------	------	------	------	ENOG410Y2C5	S:Function unknown	XP_010112029.1	probable methyltransferase PMT24 [Morus notabilis]	sp|Q0WT31|PMTP_ARATH;	Probable methyltransferase PMT25 OS=Arabidopsis thaliana OX=3702 GN=At2g34300 PE=2 SV=2;	PF03141.19;PF08241.15;PF13649.9	Methyltransf_29;Methyltransf_11;Methyltransf_25	Putative S-adenosyl-L-methionine-dependent methyltransferase;Methyltransferase domain;Methyltransferase domain
mnot00001815	891.102	9.79945	2.18626290416E-16	5.84583775719E-16	yes	up	4.61	4.56	4.78	0	0	0	4.65	0	------	------	K09422	MYBP	------	------	COG5147	K:Transcription	XP_010112031.1	transcription factor WER [Morus notabilis]	sp|A0A2R6PN00|MY123_ACTCC;	Transcription factor MYB123 OS=Actinidia chinensis var. chinensis OX=1590841 GN=MYB123 PE=1 SV=1;	PF00249.34;PF13921.9	Myb_DNA-binding;Myb_DNA-bind_6	Myb-like DNA-binding domain;Myb-like DNA-binding domain
mnot00001820	0.458	-1.12683	2.84593265333E-146	3.22726775041E-145	yes	down	41.62	40.98	38.2	86.12	85.46	86.45	40.2667	86.01	GO:0016310;GO:0009089;GO:0009088;GO:0009086;GO:0050661;GO:0004412;GO:0004072;GO:000552	BP:phosphorylation;BP:lysine biosynthetic process via diaminopimelate;BP:threonine biosynthetic process;BP:methionine biosynthetic process;MF:NADP binding;MF:homoserine dehydrogenase activity;MF:aspartate kinase activity;MF:ATP binding;	K12524	thrA	map00270;map00300;map00260;map00261	Cysteine and methionine metabolism;Lysine biosynthesis;Glycine, serine and threonine metabolism;Monobactam biosynthesis	COG0460	E:Amino acid transport and metabolism	XP_010112037.1	bifunctional aspartokinase/homoserine dehydrogenase 1, chloroplastic [Morus notabilis]	sp|Q9SA18|AKH1_ARATH;	Bifunctional aspartokinase/homoserine dehydrogenase 1, chloroplastic OS=Arabidopsis thaliana OX=3702 GN=AKHSDH1 PE=1 SV=1;	PF00742.22;PF00696.31;PF03447.19;PF01842.28;PF13840.9	Homoserine_dh;AA_kinase;NAD_binding_3;ACT;ACT_7	Homoserine dehydrogenase;Amino acid kinase family;Homoserine dehydrogenase, NAD binding domain;ACT domain;ACT domain
mnot00001821	5.102	2.35108	0.0010114144788	0.00159407627829	yes	up	0.94	1.08	0.58	0.16	0.26	0.11	0.866667	0.176667	GO:0006427;GO:0006470;GO:0016021;GO:0004821;GO:0017018;GO:0004722;GO:000552	BP:histidyl-tRNA aminoacylation;BP:protein dephosphorylation;CC:integral component of membrane;MF:histidine-tRNA ligase activity;MF:myosin phosphatase activity;MF:protein serine/threonine phosphatase activity;MF:ATP binding;	K17506	PPM1L, PP2CE	------	------	COG0631	T:Signal transduction mechanisms	XP_024031625.1	probable protein phosphatase 2C 2 isoform X1 [Morus notabilis]	sp|O80871|P2C25_ARATH;	Probable protein phosphatase 2C 25 OS=Arabidopsis thaliana OX=3702 GN=At2g30020 PE=1 SV=1;	PF00481.24;PF13672.9	PP2C;PP2C_2	Protein phosphatase 2C;Protein phosphatase 2C
mnot00001826	0.077	-3.69397	9.53949862144E-127	9.41481824433E-126	yes	down	2.98	2.6	3.54	39.82	41.44	40.54	3.04	40.6	GO:0009755;GO:0050832;GO:000588	BP:hormone-mediated signaling pathway;BP:defense response to fungus;CC:plasma membrane;	------	------	------	------	------	------	EXC32460.1	Receptor-like protein 12 [Morus notabilis]	sp|Q9M5J8|PGIP2_ARATH;	Polygalacturonase inhibitor 2 OS=Arabidopsis thaliana OX=3702 GN=PGIP2 PE=2 SV=2;	PF13855.9;PF12799.10;PF08263.15	LRR_8;LRR_4;LRRNT_2	Leucine rich repeat;Leucine Rich repeats;Leucine rich repeat N-terminal domain
mnot00001841	2.284	1.19151	2.37308308365E-19	6.82699418719E-19	yes	up	7.13	7.32	6.87	3.13	3.15	3.47	7.10667	3.25	GO:0005986;GO:0046524;GO:001615	BP:sucrose biosynthetic process;MF:sucrose-phosphate synthase activity;MF:sucrose synthase activity;	K00696	E2.4.1.14	map00500	Starch and sucrose metabolism	COG0438	M:Cell wall/membrane/envelope biogenesis	XP_024031594.1	probable sucrose-phosphate synthase 4 isoform X1 [Morus notabilis]	sp|F4JLK2|SPSA4_ARATH;	Sucrose-phosphate synthase 4 OS=Arabidopsis thaliana OX=3702 GN=SPS4 PE=1 SV=1;	PF00534.23;PF05116.16;PF13692.9;PF00862.22;PF13579.9;PF13439.9	Glycos_transf_1;S6PP;Glyco_trans_1_4;Sucrose_synth;Glyco_trans_4_4;Glyco_transf_4	Glycosyl transferases group 1;Sucrose-6F-phosphate phosphohydrolase;Glycosyl transferases group 1;Sucrose synthase;Glycosyl transferase 4-like domain;Glycosyltransferase Family 4
mnot00001842	0.127	-2.976	2.70567833201E-35	1.06661321862E-34	yes	down	1.72	1.74	2.21	15.65	14.09	16.35	1.89	15.3633	------	------	------	------	------	------	ENOG410YQ11	S:Function unknown	XP_024031628.1	uncharacterized protein LOC21395844 isoform X2 [Morus notabilis]	------	------	------	------	------
mnot00001845	0.433	-1.20754	8.61886399254E-16	2.26694624413E-15	yes	down	6.63	8.07	7.68	17.92	19.44	19.21	7.46	18.8567	GO:001602	CC:integral component of membrane;	------	------	------	------	ENOG410Y0M4	S:Function unknown	XP_024031620.1	uncharacterized protein LOC21395846 isoform X2 [Morus notabilis]	------	------	PF09835.12	DUF2062	Uncharacterized protein conserved in bacteria
mnot00001849	0.449	-1.1544	4.50909035275E-27	1.53148706855E-26	yes	down	20.99	21.2	19.49	45.05	49.94	44.21	20.56	46.4	GO:0006952;GO:0006355;GO:000369	BP:defense response;BP:regulation of transcription, DNA-templated;MF:single-stranded DNA binding;	------	------	------	------	ENOG410XZPW	K:Transcription	XP_024031621.1	single-stranded DNA-binding protein WHY2, mitochondrial [Morus notabilis]	sp|D9J034|WHY2_SOLTU;	Single-stranded DNA-binding protein WHY2, mitochondrial OS=Solanum tuberosum OX=4113 GN=WHY2 PE=1 SV=1;	PF08536.14	Whirly	Whirly transcription factor
mnot00001853	0.027	-5.22977	2.63448650672E-6	4.89929993547E-6	yes	down	0.08	0.08	0	2.26	2.04	2.03	0.0533333333333	2.11	GO:0006486;GO:0016021;GO:0016020;GO:0000139;GO:0008378;GO:0016757;GO:0016758;GO:000819	BP:protein glycosylation;CC:integral component of membrane;CC:membrane;CC:Golgi membrane;MF:galactosyltransferase activity;MF:transferase activity, transferring glycosyl groups;MF:transferase activity, transferring hexosyl groups;MF:UDP-glycosyltransferase activity;	K20855	B3GALT1S	------	------	ENOG410XV5H	S:Function unknown	XP_010112065.1	probable beta-1,3-galactosyltransferase 8 [Morus notabilis]	sp|Q9C809|B3GT8_ARATH;	Probable beta-1,3-galactosyltransferase 8 OS=Arabidopsis thaliana OX=3702 GN=B3GALT8 PE=2 SV=1;	PF01762.24;PF13334.9	Galactosyl_T;DUF4094	Galactosyltransferase;Domain of unknown function
mnot00001854	0.04	-4.64963	8.3679745767E-12	1.95309549183E-11	yes	down	0.09	0.13	0.05	2.12	3.15	1.75	0.09	2.34	GO:0016020;GO:0016021;GO:002285	CC:membrane;CC:integral component of membrane;MF:transmembrane transporter activity;	------	------	------	------	COG3104	E:Amino acid transport and metabolism	EXC32485.1	putative peptide/nitrate transporter [Morus notabilis]	sp|Q56XQ6|PTR15_ARATH;	Protein NRT1/ PTR FAMILY 4.4 OS=Arabidopsis thaliana OX=3702 GN=NPF4.4 PE=2 SV=1;	PF00854.24	PTR2	POT family
mnot00001858	0.413	-1.27507	0	0	yes	down	840.62	863.26	867.45	2138.14	2172.94	2186.85	857.11	2165.98	GO:0009768;GO:0009416;GO:0009765;GO:0009535;GO:0009522;GO:0009523;GO:001616	BP:photosynthesis, light harvesting in photosystem I;BP:response to light stimulus;BP:photosynthesis, light harvesting;CC:chloroplast thylakoid membrane;CC:photosystem I;CC:photosystem II;MF:chlorophyll binding;	K08916	LHCB5	map00196	Photosynthesis - antenna proteins	ENOG41110WY	S:Function unknown	XP_010112070.1	chlorophyll a-b binding protein CP26, chloroplastic [Morus notabilis]	sp|Q9XF89|CB5_ARATH;	Chlorophyll a-b binding protein CP26, chloroplastic OS=Arabidopsis thaliana OX=3702 GN=LHCB5 PE=1 SV=1;	PF00504.24	Chloroa_b-bind	Chlorophyll A-B binding protein
mnot00001867	0.002	-8.87866	1.7292988705E-13	4.23350095439E-13	yes	down	0	0	0	15.09	12.19	16.89	0	14.7233	------	------	------	------	------	------	ENOG410Z2U1	S:Function unknown	XP_010091447.2	uncharacterized protein LOC21397065 [Morus notabilis]	------	------	------	------	------
mnot00001874	0.326	-1.61797	1.30889348775E-37	5.35149274467E-37	yes	down	2.77	2.92	2.69	8.47	8.72	9.3	2.79333	8.83	GO:0006470;GO:000472	BP:protein dephosphorylation;MF:protein serine/threonine phosphatase activity;	------	------	------	------	COG0631	T:Signal transduction mechanisms	XP_024018171.1	LOW QUALITY PROTEIN: protein phosphatase 2C 32 [Morus notabilis]	sp|Q8RWN7|P2C32_ARATH;	Protein phosphatase 2C 32 OS=Arabidopsis thaliana OX=3702 GN=POL PE=1 SV=2;	PF00481.24;PF13672.9	PP2C;PP2C_2	Protein phosphatase 2C;Protein phosphatase 2C
mnot00001876	0.077	-3.69783	9.47622925162E-106	8.09009194917E-105	yes	down	2.87	2.99	4.8	48.3	49.85	47.74	3.55333	48.63	GO:0000413;GO:0006457;GO:0005737;GO:0016018;GO:000375	BP:protein peptidyl-prolyl isomerization;BP:protein folding;CC:cytoplasm;MF:cyclosporin A binding;MF:peptidyl-prolyl cis-trans isomerase activity;	K03768	PPIB, ppiB	------	------	ENOG410Z0G4	O:Posttranslational modification, protein turnover, chaperones	XP_024018187.1	peptidyl-prolyl cis-trans isomerase [Morus notabilis]	sp|Q41651|CYPB_VICFA;	Peptidyl-prolyl cis-trans isomerase, chloroplastic OS=Vicia faba OX=3906 PE=1 SV=1;	PF00160.24	Pro_isomerase	Cyclophilin type peptidyl-prolyl cis-trans isomerase/CLD
mnot00001877	7.739	2.95209	7.76359358982E-10	1.68768500688E-9	yes	up	3.79	5.03	4.26	0.43	0.66	0.71	4.36	0.6	GO:001678	MF:hydrolase activity;	K18551	SDT1	map00760	Nicotinate and nicotinamide metabolism	COG1011	S:Function unknown	XP_010091441.1	uncharacterized protein C24B11.05 [Morus notabilis]	sp|P53078|SDT1_YEAST;	Suppressor of disruption of TFIIS OS=Saccharomyces cerevisiae;	PF13419.9;PF00702.29	HAD_2;Hydrolase	Haloacid dehalogenase-like hydrolase;haloacid dehalogenase-like hydrolase
mnot00001879	0.027	-5.21962	2.11981911897E-172	2.81899768435E-171	yes	down	1.19	1.32	1.27	48.25	48.99	46.79	1.26	48.01	GO:0071555;GO:0016021;GO:0005576;GO:001678	BP:cell wall organization;CC:integral component of membrane;CC:extracellular region;MF:hydrolase activity;	K19882	NOTUM	------	------	------	------	XP_024018177.1	pectin acetylesterase 12 isoform X1 [Morus notabilis]	sp|F4I839|PAE2_ARATH;	Pectin acetylesterase 2 OS=Arabidopsis thaliana OX=3702 GN=PAE2 PE=2 SV=1;	PF03283.16	PAE	Pectinacetylesterase
mnot00001880	7.189	2.84578	7.99871786439E-234	1.50270994633E-232	yes	up	55.15	53.27	55	6.39	8.35	8.65	54.4733	7.79667	------	------	------	------	------	------	ENOG410YQ21	S:Function unknown	XP_010091438.1	uncharacterized protein LOC21397056 [Morus notabilis]	------	------	------	------	------
mnot00001884	0.207	-2.27381	1.7749990491E-81	1.20868687433E-80	yes	down	3.11	2.76	2.93	14.75	15.11	16	2.93333	15.2867	GO:005132	BP:meiotic cell cycle;	------	------	------	------	ENOG410YPP3	S:Function unknown	EXB44472.1	hypothetical protein L484_013890 [Morus notabilis]	sp|Q0WR66|ASY3_ARATH;	Meiosis-specific protein ASY3 OS=Arabidopsis thaliana OX=3702 GN=ASY3 PE=1 SV=1;	PF20435.1	ASY3-like	Meiosis-specific protein ASY3-like
mnot00001886	0.358	-1.48293	7.25334324192E-213	1.21087946049E-211	yes	down	43.73	42.11	42	117.7	124.04	122.15	42.6133	121.297	GO:0006783;GO:0006782;GO:0009507;GO:0016491;GO:000472	BP:heme biosynthetic process;BP:protoporphyrinogen IX biosynthetic process;CC:chloroplast;MF:oxidoreductase activity;MF:oxygen-dependent protoporphyrinogen oxidase activity;	K00231	PPOX, hemY	map00860;map01240	Porphyrin metabolism;Biosynthesis of cofactors	COG1232	H:Coenzyme transport and metabolism	XP_010091434.1	protoporphyrinogen oxidase 1, chloroplastic [Morus notabilis]	sp|P55826|PPOC_ARATH;	Protoporphyrinogen oxidase 1, chloroplastic OS=Arabidopsis thaliana OX=3702 GN=PPOX1 PE=1 SV=1;	PF01593.27;PF13450.9;PF01266.27	Amino_oxidase;NAD_binding_8;DAO	Flavin containing amine oxidoreductase;NA;FAD dependent oxidoreductase
mnot00001887	0.041	-4.59948	7.10645459792E-5	0.000121285982021	yes	down	0.11	0	0.1	1.62	1.75	1.82	0.07	1.73	GO:0006355;GO:0009734;GO:000563	BP:regulation of transcription, DNA-templated;BP:auxin-activated signaling pathway;CC:nucleus;	K14484	IAA	map04075	Plant hormone signal transduction	ENOG410YIRA	K:Transcription	XP_010091433.1	auxin-responsive protein IAA30 [Morus notabilis]	sp|Q9M1R4|IAA30_ARATH;	Auxin-responsive protein IAA30 OS=Arabidopsis thaliana OX=3702 GN=IAA30 PE=1 SV=1;	PF02309.19	AUX_IAA	AUX/IAA family
mnot00001888	0.018	-5.79789	3.46692892575E-51	1.70476298161E-50	yes	down	0.18	0.38	0.17	18.23	16.23	16.03	0.243333	16.83	GO:0016021;GO:001970	CC:integral component of membrane;MF:protein-cysteine S-palmitoyltransferase activity;	K20027	ZDHHC1_11	------	------	COG5273	S:Function unknown	EXB44468.1	putative S-acyltransferase [Morus notabilis]	sp|Q9M115|ZDH16_ARATH;	Protein S-acyltransferase 18 OS=Arabidopsis thaliana OX=3702 GN=PAT18 PE=2 SV=2;	PF01529.23	DHHC	DHHC palmitoyltransferase
mnot00001889	0.295	-1.7628	8.52507341102E-130	8.60100881375E-129	yes	down	21.35	18.92	19.6	70.35	65.85	73.56	19.9567	69.92	GO:0005975;GO:000465	BP:carbohydrate metabolic process;MF:polygalacturonase activity;	------	------	------	------	COG5434	M:Cell wall/membrane/envelope biogenesis	XP_010091430.2	probable polygalacturonase [Morus notabilis]	sp|A7PZL3|PGLR_VITVI;	Probable polygalacturonase OS=Vitis vinifera OX=29760 GN=GSVIVT00026920001 PE=1 SV=1;	PF00295.20;PF12708.10;PF13229.9	Glyco_hydro_28;Pectate_lyase_3;Beta_helix	Glycosyl hydrolases family 28;Pectate lyase superfamily protein;Right handed beta helix region
mnot00001896	4.544	2.18404	3.42466477703E-141	3.77371714853E-140	yes	up	22.87	22.02	20.88	4.71	4.7	4.39	21.9233	4.6	GO:0016021;GO:0140359;GO:000552	CC:integral component of membrane;MF:ABC-type transmembrane transporter activity;MF:ATP binding;	K05658	ABCB1, CD243	map02010	ABC transporters	COG1132	V:Defense mechanisms	XP_010091424.1	ABC transporter B family member 11 [Morus notabilis]	sp|Q9FWX7|AB11B_ARATH;	ABC transporter B family member 11 OS=Arabidopsis thaliana OX=3702 GN=ABCB11 PE=2 SV=1;	PF00664.26;PF00005.30;PF02463.22;PF13191.9;PF13555.9;PF13401.9;PF09818.12	ABC_membrane;ABC_tran;SMC_N;AAA_16;AAA_29;AAA_22;ABC_ATPase	ABC transporter transmembrane region;ABC transporter;RecF/RecN/SMC N terminal domain;AAA ATPase domain;P-loop containing region of AAA domain;AAA domain;ATPase of the ABC class
mnot00001900	2.071	1.05039	2.50434264154E-12	5.94053370783E-12	yes	up	15.81	16.55	15.74	6.38	8.84	7.62	16.0333	7.61333	GO:0071805;GO:0030322;GO:0005774;GO:0005887;GO:0009705;GO:0016021;GO:0005267;GO:0015271;GO:002284	BP:potassium ion transmembrane transport;BP:stabilization of membrane potential;CC:vacuolar membrane;CC:integral component of plasma membrane;CC:plant-type vacuole membrane;CC:integral component of membrane;MF:potassium channel activity;MF:outward rectifier potassium channel activity;MF:potassium ion leak channel activity;	K05389	KCNKF	------	------	COG1226	P:Inorganic ion transport and metabolism	XP_010091422.1	two-pore potassium channel 5 [Morus notabilis]	sp|Q9S6Z8|KCO5_ARATH;	Two-pore potassium channel 5 OS=Arabidopsis thaliana OX=3702 GN=TPK5 PE=1 SV=1;	PF07885.19;PF00520.34	Ion_trans_2;Ion_trans	Ion channel;Ion transport protein
mnot00001901	0.106	-3.24393	2.2084262959E-49	1.06181049103E-48	yes	down	1.43	1.11	1.8	14.72	14.69	12.59	1.44667	14	GO:0016310;GO:000467	BP:phosphorylation;MF:protein serine/threonine kinase activity;	------	------	------	------	ENOG410YD8R	S:Function unknown	EXB44458.1	hypothetical protein L484_013876 [Morus notabilis]	------	------	------	------	------
mnot00001905	2.209	1.14354	2.01131378951E-10	4.47873074035E-10	yes	up	22.91	21.02	23.88	10.46	9.87	11.01	22.6033	10.4467	GO:0061077;GO:0005737;GO:0016021;GO:0005634;GO:0051087;GO:0044183;GO:005108	BP:chaperone-mediated protein folding;CC:cytoplasm;CC:integral component of membrane;CC:nucleus;MF:chaperone binding;MF:protein binding involved in protein folding;MF:unfolded protein binding;	------	------	------	------	COG0484	O:Posttranslational modification, protein turnover, chaperones	XP_024018183.1	uncharacterized protein LOC21397035 isoform X1 [Morus notabilis]	------	------	PF00226.34	DnaJ	DnaJ domain
mnot00001915	2.516	1.3309	8.09238941153E-48	3.81456400957E-47	yes	up	117.66	114.19	111.54	43.35	45.46	51.97	114.463	46.9267	GO:0006914;GO:0005737;GO:0016020;GO:000587	BP:autophagy;CC:cytoplasm;CC:membrane;CC:microtubule;	K08341	GABARAP, ATG8, LC3	map04136	Autophagy - other	ENOG4111JAT	U:Intracellular trafficking, secretion, and vesicular transport	XP_010091409.1	autophagy-related protein 8i [Morus notabilis]	sp|Q9LRP7|ATG8I_ARATH;	Autophagy-related protein 8i OS=Arabidopsis thaliana OX=3702 GN=ATG8I PE=1 SV=1;	PF02991.19;PF04110.16	ATG8;APG12	Autophagy protein Atg8 ubiquitin like;Ubiquitin-like autophagy protein Apg12
mnot00001917	2.975	1.57287	4.13815581192E-50	2.00645971946E-49	yes	up	27.06	24.3	24.36	9.04	8.58	8.54	25.24	8.72	GO:0006508;GO:000823	BP:proteolysis;MF:peptidase activity;	------	------	------	------	------	------	EXB44443.1	hypothetical protein L484_013861 [Morus notabilis]	sp|Q8UEU8|Y1656_AGRFC;	Uncharacterized protein Atu1656 OS=Agrobacterium fabrum;	PF07676.15;PF00930.24	PD40;DPPIV_N	WD40-like Beta Propeller Repeat;Dipeptidyl peptidase IV
mnot00001919	0.115	-3.11595	1.78725059106E-13	4.37262539432E-13	yes	down	0.43	0.75	0.28	4.72	4.2	4.09	0.486667	4.33667	GO:0016021;GO:001602	CC:integral component of membrane;CC:membrane;	------	------	------	------	ENOG41123NR	S:Function unknown	XP_024018176.1	uncharacterized protein LOC21397021 [Morus notabilis]	------	------	------	------	------
mnot00001922	9.507	3.24898	0	0	yes	up	164.63	161.66	159.91	17.85	16.02	18.74	162.067	17.5367	GO:0006470;GO:0017018;GO:004687	BP:protein dephosphorylation;MF:myosin phosphatase activity;MF:metal ion binding;	K14803	PTC2_3	------	------	COG0631	T:Signal transduction mechanisms	XP_010091399.1	probable protein phosphatase 2C 49 [Morus notabilis]	sp|Q3EAF9|P2C49_ARATH;	Probable protein phosphatase 2C 49 OS=Arabidopsis thaliana OX=3702 GN=At3g62260 PE=2 SV=1;	PF00481.24	PP2C	Protein phosphatase 2C
mnot00001926	4.422	2.14481	2.28997854638E-5	4.04546264424E-5	yes	up	1.49	1.58	1.03	0.28	0.32	0.37	1.36667	0.323333	GO:0005975;GO:0006468;GO:0016021;GO:0008408;GO:0016829;GO:0004650;GO:0004674;GO:0003676;GO:000552	BP:carbohydrate metabolic process;BP:protein phosphorylation;CC:integral component of membrane;MF:3'-5' exonuclease activity;MF:lyase activity;MF:polygalacturonase activity;MF:protein serine/threonine kinase activity;MF:nucleic acid binding;MF:ATP binding;	------	------	------	------	COG5434	M:Cell wall/membrane/envelope biogenesis	XP_024020047.1	polygalacturonase At1g48100 [Morus notabilis]	sp|Q949Z1|PGLR4_ARATH;	Polygalacturonase At1g48100 OS=Arabidopsis thaliana OX=3702 GN=At1g48100 PE=2 SV=1;	PF00295.20;PF12708.10;PF13229.9	Glyco_hydro_28;Pectate_lyase_3;Beta_helix	Glycosyl hydrolases family 28;Pectate lyase superfamily protein;Right handed beta helix region
mnot00001928	0.062	-4.01396	5.66277862199E-5	9.72602072764E-5	yes	down	0.4	0.37	0.39	6.43	7.57	4.97	0.386667	6.32333	GO:0010112;GO:000563	BP:regulation of systemic acquired resistance;CC:nucleus;	------	------	------	------	------	------	EXB56002.1	hypothetical protein L484_018789 [Morus notabilis]	------	------	PF15699.8	NPR1_interact	NPR1 interacting
mnot00001929	0.111	-3.1732	1.32396814295E-70	8.14447343254E-70	yes	down	17.49	18.62	16.46	169.54	156.12	156.8	17.5233	160.82	GO:0010112;GO:000563	BP:regulation of systemic acquired resistance;CC:nucleus;	------	------	------	------	ENOG4111DEV	S:Function unknown	XP_024020053.1	uncharacterized protein LOC112091224 isoform X1 [Morus notabilis]	------	------	PF15699.8	NPR1_interact	NPR1 interacting
mnot00001930	0.472	-1.08442	6.88836317278E-20	2.00596549076E-19	yes	down	8.56	10.66	10.76	24.3	25.56	23.28	9.99333	24.38	GO:0016021;GO:001526	CC:integral component of membrane;MF:channel activity;	K09874	NIP	------	------	COG0580	G:Carbohydrate transport and metabolism	XP_010094419.1	probable aquaporin NIP5-1 [Morus notabilis]	sp|Q0IWF3|NIP31_ORYSJ;	Aquaporin NIP3-1 OS=Oryza sativa subsp. japonica OX=39947 GN=NIP3-1 PE=2 SV=2;	PF00230.23	MIP	Major intrinsic protein
mnot00001932	0.324	-1.62378	2.61958267021E-36	1.04858659505E-35	yes	down	8.68	7.37	7.65	25.52	25.52	22.86	7.9	24.6333	GO:001678	MF:hydrolase activity, acting on ester bonds;	------	------	------	------	ENOG410YG8Q	S:Function unknown	EXB55998.1	GDSL esterase/lipase [Morus notabilis]	sp|O80522|GDL2_ARATH;	GDSL esterase/lipase At1g09390 OS=Arabidopsis thaliana OX=3702 GN=At1g09390 PE=2 SV=1;	PF00657.25;PF06108.15	Lipase_GDSL;DUF952	GDSL-like Lipase/Acylhydrolase;Protein of unknown function
mnot00001933	0.203	-2.29997	4.0587343225E-126	3.99153266386E-125	yes	down	22.89	18.99	21.27	109.22	101.36	108.85	21.05	106.477	GO:0006808;GO:0005829;GO:0030234;GO:000552	BP:regulation of nitrogen utilization;CC:cytosol;MF:enzyme regulator activity;MF:ATP binding;	------	------	------	------	COG0347	E:Amino acid transport and metabolism	EXB55997.1	Nitrogen regulatory protein P-II-like protein [Morus notabilis]	sp|Q9ZST4|GLNB_ARATH;	Nitrogen regulatory protein P-II homolog OS=Arabidopsis thaliana OX=3702 GN=GLB1 PE=1 SV=1;	PF00543.25	P-II	Nitrogen regulatory protein P-II
mnot00001934	0.455	-1.13488	2.00439906319E-108	1.74484819254E-107	yes	down	127.38	140.81	139.2	307.14	302.34	295.88	135.797	301.787	GO:0016192;GO:0006886;GO:0015031;GO:0005794;GO:0016021;GO:0003924;GO:000552	BP:vesicle-mediated transport;BP:intracellular protein transport;BP:protein transport;CC:Golgi apparatus;CC:integral component of membrane;MF:GTPase activity;MF:GTP binding;	K07937	ARF1_2	map04144	Endocytosis	COG1100	S:Function unknown	EXB55996.1	ADP-ribosylation factor 2 [Morus notabilis]	sp|P51823|ARF2_ORYSJ;	ADP-ribosylation factor 2 OS=Oryza sativa subsp. japonica OX=39947 GN=ARF PE=2 SV=2;	PF00025.24;PF08477.16;PF09439.13;PF00503.23;PF00071.25;PF04670.15;PF01926.26	Arf;Roc;SRPRB;G-alpha;Ras;Gtr1_RagA;MMR_HSR1	ADP-ribosylation factor family;Ras of Complex, Roc, domain of DAPkinase;Signal recognition particle receptor beta subunit;G-protein alpha subunit;Ras family;Gtr1/RagA G protein conserved region;50S ribosome-binding GTPase
mnot00001935	18.525	4.21137	0	0	yes	up	169.27	169.39	174.24	4.65	4.69	4.54	170.967	4.62667	GO:001675	MF:transferase activity, transferring glycosyl groups;	K18819	GOLS	map00052	Galactose metabolism	COG5597	O:Posttranslational modification, protein turnover, chaperones	XP_010094413.1	galactinol synthase 1 [Morus notabilis]	sp|O22893|GOLS1_ARATH;	Galactinol synthase 1 OS=Arabidopsis thaliana OX=3702 GN=GOLS1 PE=1 SV=1;	PF01501.23	Glyco_transf_8	Glycosyl transferase family 8
mnot00001937	14.998	3.90666	1.31836263793E-6	2.48855158533E-6	yes	up	1.61	1.06	1.52	0.12	0.17	0	1.39667	0.0966666666667	GO:0006355;GO:0005634;GO:0003700;GO:004356	BP:regulation of transcription, DNA-templated;CC:nucleus;MF:transcription factor activity, sequence-specific DNA binding;MF:sequence-specific DNA binding;	K09422	MYBP	------	------	COG5147	K:Transcription	XP_010094412.1	transcription factor MYB78 [Morus notabilis]	sp|Q10MB4|MYB2_ORYSJ;	Transcription factor MYB2 OS=Oryza sativa subsp. japonica OX=39947 GN=MYB2 PE=2 SV=1;	PF00249.34;PF13921.9	Myb_DNA-binding;Myb_DNA-bind_6	Myb-like DNA-binding domain;Myb-like DNA-binding domain
mnot00001938	0.006	-7.49436	1.20880603871E-18	3.42196443564E-18	yes	down	0	0.06	0.13	12.43	12.59	11.44	0.0633333333333	12.1533	GO:0042545;GO:0045490;GO:0016021;GO:0052689;GO:0030599;GO:004533	BP:cell wall modification;BP:pectin catabolic process;CC:integral component of membrane;MF:carboxylic ester hydrolase activity;MF:pectinesterase activity;MF:aspartyl esterase activity;	K01051	E3.1.1.11	map00040	Pentose and glucuronate interconversions	COG4677	G:Carbohydrate transport and metabolism	XP_024020055.1	probable pectinesterase 53 [Morus notabilis]	sp|Q8VYZ3|PME53_ARATH;	Probable pectinesterase 53 OS=Arabidopsis thaliana OX=3702 GN=PME53 PE=2 SV=1;	PF01095.22	Pectinesterase	Pectinesterase
mnot00001940	15.02	3.90881	5.66671165125E-26	1.8852267143E-25	yes	up	5.97	4.93	5.91	0.24	0.28	0.63	5.60333	0.383333	GO:0009416;GO:0045487;GO:0052634;GO:0051213;GO:0046872;GO:001649	BP:response to light stimulus;BP:gibberellin catabolic process;MF:C-19 gibberellin 2-beta-dioxygenase activity;MF:dioxygenase activity;MF:metal ion binding;MF:oxidoreductase activity;	K04125	GA2ox	map00904	Diterpenoid biosynthesis	COG3491	S:Function unknown	XP_010094408.2	gibberellin 2-beta-dioxygenase 2 [Morus notabilis]	sp|Q9XHM5|G2OX2_PEA;	Gibberellin 2-beta-dioxygenase 2 OS=Pisum sativum OX=3888 GN=GA2OX2 PE=2 SV=1;	PF03171.23;PF14226.9	2OG-FeII_Oxy;DIOX_N	2OG-F;non-haem dioxygenase in morphine synthesis N-terminal
mnot00001942	0.488	-1.03632	0.00219382801901	0.00335638114233	yes	down	1.35	1.37	1.61	3.27	2.79	3.08	1.44333	3.04667	GO:0016042;GO:001629	BP:lipid catabolic process;MF:lipase activity;	------	------	------	------	COG3621	S:Function unknown	EXB55987.1	Patatin group A-3 [Morus notabilis]	sp|O23181|PLP3_ARATH;	Patatin-like protein 3 OS=Arabidopsis thaliana OX=3702 GN=PLP3 PE=2 SV=2;	PF01734.25	Patatin	Patatin-like phospholipase
mnot00001943	0.202	-2.30704	0.00094112773783	0.00148714823493	yes	down	0.06	0.31	0.25	1.21	1.23	0.75	0.206667	1.06333	GO:0016042;GO:001629	BP:lipid catabolic process;MF:lipase activity;	------	------	------	------	COG3621	S:Function unknown	XP_010094405.1	patatin-like protein 2 [Morus notabilis]	sp|O23181|PLP3_ARATH;	Patatin-like protein 3 OS=Arabidopsis thaliana OX=3702 GN=PLP3 PE=2 SV=2;	PF01734.25	Patatin	Patatin-like phospholipase
mnot00001946	2.976	1.57343	2.05256507553E-146	2.33302641782E-145	yes	up	119.3	116.6	122.84	38.31	44.52	40.95	119.58	41.26	GO:0097428;GO:0016226;GO:0005739;GO:0009507;GO:0051539;GO:0051536;GO:0005506;GO:000519	BP:protein maturation by iron-sulfur cluster transfer;BP:iron-sulfur cluster assembly;CC:mitochondrion;CC:chloroplast;MF:4 iron, 4 sulfur cluster binding;MF:iron-sulfur cluster binding;MF:iron ion binding;MF:structural molecule activity;	K22074	NFU1, HIRIP5	------	------	COG0694	O:Posttranslational modification, protein turnover, chaperones	EXB55983.1	NifU-like protein 1 [Morus notabilis]	sp|Q93W77|NIFU1_ARATH;	NifU-like protein 1, chloroplastic OS=Arabidopsis thaliana OX=3702 GN=NIFU1 PE=1 SV=1;	PF01106.20	NifU	NifU-like domain
mnot00001948	0.297	-1.75258	3.75400528335E-245	7.44003366534E-244	yes	down	37.68	33.96	35.32	121.3	116.15	117.68	35.6533	118.377	GO:0010143;GO:0010025;GO:0005737;GO:0005783;GO:0016020;GO:0004467;GO:000552	BP:cutin biosynthetic process;BP:wax biosynthetic process;CC:cytoplasm;CC:endoplasmic reticulum;CC:membrane;MF:long-chain fatty acid-CoA ligase activity;MF:ATP binding;	K01897	ACSL, fadD	map04146;map00061;map00071	Peroxisome;Fatty acid biosynthesis;Fatty acid degradation	COG1022	I:Lipid transport and metabolism	XP_024020032.1	long chain acyl-CoA synthetase 1 [Morus notabilis]	sp|O22898|LACS1_ARATH;	Long chain acyl-CoA synthetase 1 OS=Arabidopsis thaliana OX=3702 GN=LACS1 PE=2 SV=1;	PF00501.31;PF13193.9	AMP-binding;AMP-binding_C	AMP-binding enzyme;AMP-binding enzyme C-terminal domain
mnot00001949	0.326	-1.61752	1.34820836328E-13	3.31053634149E-13	yes	down	2.64	2.19	2.9	7.86	8.67	7.82	2.57667	8.11667	------	------	------	------	------	------	ENOG410Z7Z7	S:Function unknown	XP_010094399.1	pentatricopeptide repeat-containing protein At4g16835, mitochondrial [Morus notabilis]	sp|Q9SI53|PP147_ARATH;	Pentatricopeptide repeat-containing protein At2g03880, mitochondrial OS=Arabidopsis thaliana OX=3702 GN=PCMP-H44 PE=2 SV=1;	PF13041.9;PF01535.23;PF12854.10;PF13812.9;PF17177.7;PF20431.1	PPR_2;PPR;PPR_1;PPR_3;PPR_long;E_motif	PPR repeat family;PPR repeat;PPR repeat;Pentatricopeptide repeat domain;Pentacotripeptide-repeat region of PRORP;E motif
mnot00001951	2.373	1.2468	7.62550000679E-11	1.72283417757E-10	yes	up	6.21	6.84	6.86	2.77	3.03	2.82	6.63667	2.87333	GO:0016021;GO:001674	CC:integral component of membrane;MF:transferase activity, transferring acyl groups;	K13508	GPAT	map00564;map00561	Glycerophospholipid metabolism;Glycerolipid metabolism	ENOG410YBBE	I:Lipid transport and metabolism	XP_010094396.2	LOW QUALITY PROTEIN: probable glycerol-3-phosphate acyltransferase 3 [Morus notabilis]	sp|Q9SYJ2|GPAT3_ARATH;	Probable glycerol-3-phosphate acyltransferase 3 OS=Arabidopsis thaliana OX=3702 GN=GPAT3 PE=2 SV=1;	PF01553.24	Acyltransferase	Acyltransferase
mnot00001958	11.987	3.58342	1.5810665871E-208	2.57544642558E-207	yes	up	50.22	53.72	51.64	5.03	4.1	4.22	51.86	4.45	GO:0005634;GO:0003700;GO:004356	CC:nucleus;MF:transcription factor activity, sequence-specific DNA binding;MF:sequence-specific DNA binding;	------	------	------	------	ENOG410YRNP	K:Transcription	XP_024019374.1	probable WRKY transcription factor 23 [Morus notabilis]	sp|O22900|WRK23_ARATH;	WRKY transcription factor 23 OS=Arabidopsis thaliana OX=3702 GN=WRKY23 PE=2 SV=1;	PF03106.18	WRKY	WRKY DNA -binding domain
mnot00001960	1523.74	10.5734	8.05792967153E-95	6.23449506993E-94	yes	up	83.79	80.76	84.04	0.06	0.02	0.08	82.8633	0.0533333333333	GO:0005975;GO:001678	BP:carbohydrate metabolic process;MF:hydrolase activity;	K06611	E2.4.1.67	map00052	Galactose metabolism	ENOG410YCZ1	S:Function unknown	XP_010087215.1	stachyose synthase [Morus notabilis]	sp|Q93XK2|STSYN_PEA;	Stachyose synthase OS=Pisum sativum OX=3888 GN=STS1 PE=1 SV=1;	PF05691.15	Raffinose_syn	Raffinose synthase or seed imbibition protein Sip1
mnot00001975	8.845	3.14485	1.12321641805E-76	7.32346126389E-76	yes	up	27.3	26.94	27.82	3.18	3.23	3.19	27.3533	3.2	GO:0005634;GO:0003700;GO:004356	CC:nucleus;MF:transcription factor activity, sequence-specific DNA binding;MF:sequence-specific DNA binding;	------	------	------	------	ENOG4111ACC	K:Transcription	XP_010087230.1	probable WRKY transcription factor 65 [Morus notabilis]	sp|Q93WV5|WRK69_ARATH;	Probable WRKY transcription factor 69 OS=Arabidopsis thaliana OX=3702 GN=WRKY69 PE=2 SV=1;	PF03106.18	WRKY	WRKY DNA -binding domain
mnot00001979	2.248	1.16836	7.38003133147E-68	4.41713580337E-67	yes	up	37.56	36.49	38.04	17.08	15.92	18.32	37.3633	17.1067	GO:0070734;GO:0031507;GO:0006338;GO:0048587;GO:0031519;GO:0016021;GO:0018024;GO:004697	BP:histone H3-K27 methylation;BP:heterochromatin assembly;BP:chromatin remodeling;BP:regulation of short-day photoperiodism, flowering;CC:PcG protein complex;CC:integral component of membrane;MF:histone-lysine N-methyltransferase activity;MF:histone methyltransferase activit;	------	------	------	------	COG2940	S:Function unknown	XP_024019351.1	histone-lysine N-methyltransferase EZA1 isoform X1 [Morus notabilis]	sp|Q9ZSM8|EZA1_ARATH;	Histone-lysine N-methyltransferase EZA1 OS=Arabidopsis thaliana OX=3702 GN=EZA1 PE=1 SV=1;	PF00856.31	SET	SET domain
mnot00001983	0.474	-1.07727	1.88960900323E-12	4.49711246042E-12	yes	down	8.14	7.47	8.71	18.03	16.33	18.34	8.10667	17.5667	GO:0006508;GO:0016021;GO:000823	BP:proteolysis;CC:integral component of membrane;MF:serine-type peptidase activity;	------	------	------	------	ENOG4111MQV	S:Function unknown	XP_024019509.1	uncharacterized protein LOC112091036 [Morus notabilis]	------	------	PF08450.15	SGL	SMP-30/Gluconolactonase/LRE-like region
mnot00001987	5.003	2.32278	0	0	yes	up	1559.77	1507.01	1419.72	298.69	299.76	311.04	1495.5	303.163	GO:0080153;GO:000950	BP:negative regulation of reductive pentose-phosphate cycle;CC:chloroplast;	------	------	------	------	ENOG4112442	S:Function unknown	XP_010087241.1	calvin cycle protein CP12-1, chloroplastic [Morus notabilis]	sp|Q9LZP9|CP122_ARATH;	Calvin cycle protein CP12-2, chloroplastic OS=Arabidopsis thaliana OX=3702 GN=CP12-2 PE=1 SV=1;	PF02672.18	CP12	CP12 domain
mnot00001990	0.116	-3.10772	3.13627275525E-278	7.2480267874E-277	yes	down	6.4	4.78	5.95	61.65	60.02	60.58	5.71	60.75	GO:0000727;GO:0006271;GO:0006270;GO:0006268;GO:0007049;GO:0042555;GO:0000347;GO:0005634;GO:0016787;GO:0005524;GO:0016887;GO:0003677;GO:0003678;GO:000369	BP:double-strand break repair via break-induced replication;BP:DNA strand elongation involved in DNA replication;BP:DNA replication initiation;BP:DNA unwinding involved in DNA replication;BP:cell cycle;CC:MCM complex;CC:THO complex;CC:nucleus;MF:hydrolase activity;MF:ATP binding;MF:ATPase activity;MF:DNA binding;MF:DNA helicase activity;MF:single-stranded DNA binding;	K02210	MCM7, CDC47	map03030	DNA replication	COG1241	L:Replication, recombination and repair	XP_010087244.2	DNA replication licensing factor MCM7 [Morus notabilis]	sp|B8BMI1|MCM7_ORYSI;	DNA replication licensing factor MCM7 OS=Oryza sativa subsp. indica OX=39946 GN=MCM7 PE=3 SV=1;	PF00493.26;PF17207.6;PF17855.4;PF14551.9;PF01078.24;PF07728.17	MCM;MCM_OB;MCM_lid;MCM_N;Mg_chelatase;AAA_5	MCM P-loop domain;MCM OB domain;MCM AAA-lid domain;MCM N-terminal domain;Magnesium chelatase, subunit ChlI;AAA domain
mnot00001994	0.208	-2.26506	6.02828054711E-194	9.04102860807E-193	yes	down	5.62	5.18	5.84	28.04	27.03	26.93	5.54667	27.3333	GO:0006298;GO:0005634;GO:0032301;GO:0030983;GO:0140664;GO:0003690;GO:000552	BP:mismatch repair;CC:nucleus;CC:MutSalpha complex;MF:mismatched DNA binding;MF:old GO;MF:double-stranded DNA binding;MF:ATP binding;	K08737	MSH6	map03430	Mismatch repair	COG0249	L:Replication, recombination and repair	XP_024019441.1	DNA mismatch repair protein MSH6 [Morus notabilis]	sp|O04716|MSH6_ARATH;	DNA mismatch repair protein MSH6 OS=Arabidopsis thaliana OX=3702 GN=MSH6 PE=1 SV=2;	PF00488.24;PF05192.21;PF01624.23;PF05190.21;PF05188.20	MutS_V;MutS_III;MutS_I;MutS_IV;MutS_II	MutS domain V;MutS domain III;MutS domain I;MutS family domain IV;MutS domain II
mnot00001995	9.737	3.28351	8.80629444727E-96	6.86806358774E-95	yes	up	56.85	55.59	53.68	5.9	6.32	5.55	55.3733	5.92333	GO:0016567;GO:0016021;GO:0004842;GO:000827	BP:protein ubiquitination;CC:integral component of membrane;MF:ubiquitin-protein transferase activity;MF:zinc ion binding;	------	------	------	------	COG5183	O:Posttranslational modification, protein turnover, chaperones	XP_010087249.1	E3 ubiquitin-protein ligase MARCH8 [Morus notabilis]	sp|F4JKK0|SUD1_ARATH;	Probable E3 ubiquitin ligase SUD1 OS=Arabidopsis thaliana OX=3702 GN=SUD1 PE=1 SV=1;	PF12428.11;PF12906.10;PF13639.9	DUF3675;RINGv;zf-RING_2	Protein of unknown function;RING-variant domain;Ring finger domain
mnot00001996	50.13	5.6476	1.59247694822E-61	8.88194557834E-61	yes	up	42.83	41.63	45.24	1.28	0.98	0.38	43.2333	0.88	GO:001678	MF:hydrolase activity;	------	------	------	------	ENOG410ZR4Y	T:Signal transduction mechanisms	XP_010087250.1	universal stress protein PHOS34 [Morus notabilis]	sp|Q8LGG8|USPAL_ARATH;	Universal stress protein A-like protein OS=Arabidopsis thaliana OX=3702 GN=At3g01520 PE=1 SV=2;	PF00582.29	Usp	Universal stress protein family
mnot00001997	0.003	-8.3827	2.57500153777E-12	6.10516976497E-12	yes	down	0	0	0.39	42.38	51.73	43.59	0.13	45.9	GO:0002181;GO:0006412;GO:0005840;GO:0022625;GO:1990904;GO:000373	BP:cytoplasmic translation;BP:translation;CC:ribosome;CC:cytosolic large ribosomal subunit;CC:ribonucleoprotein complex;MF:structural constituent of ribosome;	K02905	RP-L29e, RPL29	map03010	Ribosome	ENOG4112428	J:Translation, ribosomal structure and biogenesis	PON61694.1	Ribosomal protein [Parasponia andersonii]	sp|Q84WM0|RL292_ARATH;	60S ribosomal protein L29-2 OS=Arabidopsis thaliana OX=3702 GN=RPL29B PE=3 SV=2;	PF01779.20	Ribosomal_L29e	Ribosomal L29e protein family
mnot00002000	0.225	-2.15518	5.52169464167E-20	1.61014301765E-19	yes	down	1.68	1.01	1.03	5.51	5.9	5.67	1.24	5.69333	GO:0031222;GO:0045493;GO:0005576;GO:0046556;GO:0008422;GO:0102483;GO:000904	BP:arabinan catabolic process;BP:xylan catabolic process;CC:extracellular region;MF:alpha-L-arabinofuranosidase activity;MF:beta-glucosidase activity;MF:scopolin beta-glucosidase activity;MF:xylan 1,4-beta-xylosidase activity;	------	------	------	------	COG1472	G:Carbohydrate transport and metabolism	XP_010087253.1	probable beta-D-xylosidase 2 [Morus notabilis]	sp|Q94KD8|BXL2_ARATH;	Probable beta-D-xylosidase 2 OS=Arabidopsis thaliana OX=3702 GN=BXL2 PE=2 SV=1;	PF01915.25;PF00933.24;PF14310.9	Glyco_hydro_3_C;Glyco_hydro_3;Fn3-like	Glycosyl hydrolase family 3 C-terminal domain;Glycosyl hydrolase family 3 N terminal domain;Fibronectin type III-like domain
mnot00002001	0.094	-3.41861	5.70067002273E-271	1.2707145696E-269	yes	down	5.07	5.1	4.5	53.53	54.77	52.96	4.89	53.7533	GO:001674	MF:transferase activity;	------	------	------	------	ENOG410Y929	O:Posttranslational modification, protein turnover, chaperones	XP_010087254.1	uncharacterized protein LOC21393082 [Morus notabilis]	------	------	PF00515.31	TPR_1	Tetratricopeptide repeat
mnot00002002	0.07	-3.84123	3.44329200165E-109	3.01087139929E-108	yes	down	0.69	0.63	0.82	10.74	10.51	10.3	0.713333	10.5167	GO:004687	MF:metal ion binding;	K10728	TOPBP1	map03440	Homologous recombination	ENOG41128IE	S:Function unknown	XP_024020639.1	BRCT domain-containing protein At4g02110 [Morus notabilis]	sp|O04251|Y4211_ARATH;	BRCT domain-containing protein At4g02110 OS=Arabidopsis thaliana OX=3702 GN=At4g02110 PE=4 SV=3;	PF12738.10;PF00533.29;PF16589.8;PF16770.8;PF00628.32	PTCB-BRCT;BRCT;BRCT_2;RTT107_BRCT_5;PHD	twin BRCT domain;BRCA1 C Terminus;BRCT domain, a BRCA1 C-terminus domain;Regulator of Ty1 transposition protein 107 BRCT domain;PHD-finger
mnot00002004	18.119	4.1794	0	0	yes	up	174.58	171.97	175.28	9.91	11.1	8.58	173.943	9.86333	GO:0006629;GO:0016021;GO:000897	BP:lipid metabolic process;CC:integral component of membrane;MF:phosphatidylcholine 1-acylhydrolase activity;	------	------	------	------	ENOG410ZUTC	S:Function unknown	XP_024020638.1	uncharacterized protein LOC21385495 [Morus notabilis]	sp|F4HXL0|PLIP2_ARATH;	Phospholipase A1 PLIP2, chloroplastic OS=Arabidopsis thaliana OX=3702 GN=PLIP2 PE=1 SV=1;	PF01764.28;PF15917.8	Lipase_3;PIEZO	Lipase;Piezo
mnot00002010	0.062	-4.00041	4.8158176381E-74	3.05907268424E-73	yes	down	1.56	2.09	1.62	29.19	28.81	28.75	1.75667	28.9167	------	------	------	------	------	------	ENOG410YCVB	S:Function unknown	XP_010113205.1	uncharacterized protein LOC21383919 [Morus notabilis]	------	------	PF07816.14	DUF1645	Protein of unknown function
mnot00002012	0.057	-4.14182	2.61907879539E-5	4.61054423888E-5	yes	down	0.25	0.24	0.25	3.64	4.07	5.67	0.246667	4.46	------	------	------	------	------	------	ENOG410YPGG	S:Function unknown	XP_010103385.1	uncharacterized protein LOC21390852 [Morus notabilis]	------	------	PF05553.14	DUF761	Cotton fibre expressed protein
mnot00002014	0.084	-3.56492	0.00600899660596	0.00886067755656	yes	down	1.33	0	1.34	6.06	15.47	8.39	0.89	9.97333	------	------	------	------	------	------	ENOG410ZGXU	S:Function unknown	PON72429.1	hypothetical protein TorRG33x02_252270 [Trema orientale]	------	------	PF12023.11	DUF3511	Domain of unknown function
mnot00002015	0.272	-1.87898	0.0366001563639	0.0495169615473	yes	down	0.31	1.48	0.31	3.1	1.84	3.09	0.7	2.67667	GO:001009	BP:trichome morphogenesis;	------	------	------	------	ENOG41113DS	S:Function unknown	XP_010103388.1	zinc finger protein 5 [Morus notabilis]	sp|Q39265|ZFP6_ARATH;	Zinc finger protein 6 OS=Arabidopsis thaliana OX=3702 GN=ZFP6 PE=2 SV=1;	PF13912.9;PF13894.9	zf-C2H2_6;zf-C2H2_4	C2H2-type zinc finger;C2H2-type zinc finger
mnot00002019	8.105	3.01884	4.66044955561E-8	9.42637855506E-8	yes	up	2.94	2.74	2.99	0.43	0.33	0.34	2.89	0.366667	GO:0005975;GO:000455	BP:carbohydrate metabolic process;MF:hydrolase activity, hydrolyzing O-glycosyl compounds;	------	------	------	------	ENOG410YZ6J	S:Function unknown	XP_024025881.1	uncharacterized protein LOC21390860 [Morus notabilis]	------	------	------	------	------
mnot00002023	0.212	-2.23815	4.43526527104E-104	3.71486835814E-103	yes	down	20.18	18.27	18.59	90.84	93.25	91.64	19.0133	91.91	GO:0006334;GO:0000786;GO:0005634;GO:0030527;GO:0003677;GO:000816	BP:nucleosome assembly;CC:nucleosome;CC:nucleus;MF:structural constituent of chromatin;MF:DNA binding;MF:methyltransferase activity;	K11275	H1_5	------	------	ENOG410XYG5	S:Function unknown	XP_010103395.1	histone H1 [Morus notabilis]	sp|P37218|H1_SOLLC;	Histone H1 OS=Solanum lycopersicum OX=4081 PE=3 SV=1;	PF00538.22	Linker_histone	linker histone H1 and H5 family
mnot00002024	2.079	1.05595	9.79536213322E-18	2.71108460121E-17	yes	up	171.38	166.97	170.07	95.4	78.96	74.12	169.473	82.8267	------	------	------	------	------	------	ENOG410ZHKU	S:Function unknown	XP_010103396.1	uncharacterized protein LOC21390863 [Morus notabilis]	------	------	------	------	------
mnot00002026	0.31	-1.68891	3.39514146699E-70	2.08065888833E-69	yes	down	17.65	21.76	17.42	64.64	63.24	60.44	18.9433	62.7733	GO:0016021;GO:001675	CC:integral component of membrane;MF:transferase activity, transferring glycosyl groups;	------	------	------	------	ENOG41106K3	O:Posttranslational modification, protein turnover, chaperones	XP_010103398.1	probable galacturonosyltransferase-like 7 [Morus notabilis]	sp|Q8VYF4|GATL7_ARATH;	Probable galacturonosyltransferase-like 7 OS=Arabidopsis thaliana OX=3702 GN=GATL7 PE=2 SV=1;	PF01501.23;PF18404.4	Glyco_transf_8;Glyco_transf_24	Glycosyl transferase family 8;Glucosyltransferase 24
mnot00002027	0.001	-9.52329	8.07271054995E-124	7.77422377331E-123	yes	down	0.44	0.49	0.45	143.98	157.73	148.66	0.46	150.123	GO:0009833;GO:0000919;GO:0030244;GO:0048367;GO:0009414;GO:0009651;GO:0005794;GO:0016021;GO:0005886;GO:0051753;GO:001676	BP:plant-type primary cell wall biogenesis;BP:cell plate assembly;BP:cellulose biosynthetic process;BP:shoot system development;BP:response to water deprivation;BP:response to salt stress;CC:Golgi apparatus;CC:integral component of membrane;CC:plasma membrane;MF:mannan synthase activity;MF:cellulose synthas;	K00770	E2.4.2.24	map00520	Amino sugar and nucleotide sugar metabolism	COG1215	M:Cell wall/membrane/envelope biogenesis	XP_010103399.1	cellulose synthase-like protein D5 [Morus notabilis]	sp|Q9SRW9|CSLD5_ARATH;	Cellulose synthase-like protein D5 OS=Arabidopsis thaliana OX=3702 GN=CSLD5 PE=2 SV=1;	PF03552.17;PF14570.9;PF13632.9	Cellulose_synt;zf-RING_4;Glyco_trans_2_3	Cellulose synthase;RING/Ubox like zinc-binding domain;Glycosyl transferase family group 2
mnot00002035	0.026	-5.27803	1.05036733397E-180	1.45129478018E-179	yes	down	0.67	0.73	0.7	25.76	25.8	25.81	0.7	25.79	GO:0007018;GO:0008017;GO:0003777;GO:000552	BP:microtubule-based movement;MF:microtubule binding;MF:microtubule motor activity;MF:ATP binding;	K10406	KIFC2_3	------	------	COG5059	Z:Cytoskeleton	XP_024025860.1	kinesin-like protein KIN-14I [Morus notabilis]	sp|F4IL57|KN14I_ARATH;	Kinesin-like protein KIN-14I OS=Arabidopsis thaliana OX=3702 GN=KIN14I PE=2 SV=1;	PF16796.8;PF00225.26;PF00307.34	Microtub_bd;Kinesin;CH	Microtubule binding;Kinesin motor domain;Calponin homology
mnot00002036	0.026	-5.28588	5.16429594611E-95	4.00361375337E-94	yes	down	0.64	1.23	0.78	35.49	34.45	36.19	0.883333	35.3767	GO:0007018;GO:0008017;GO:0003777;GO:000552	BP:microtubule-based movement;MF:microtubule binding;MF:microtubule motor activity;MF:ATP binding;	K10406	KIFC2_3	------	------	COG5059	Z:Cytoskeleton	EXB95728.1	hypothetical protein L484_007478 [Morus notabilis]	sp|F4IL57|KN14I_ARATH;	Kinesin-like protein KIN-14I OS=Arabidopsis thaliana OX=3702 GN=KIN14I PE=2 SV=1;	PF00225.26	Kinesin	Kinesin motor domain
mnot00002037	0.105	-3.2503	1.53084756496E-28	5.34767298914E-28	yes	down	2.86	2.83	3.78	27.49	27.91	30.17	3.15667	28.5233	------	------	------	------	------	------	COG0484	O:Posttranslational modification, protein turnover, chaperones	EXB95729.1	DnaJ homolog subfamily B member 3 [Morus notabilis]	sp|O35723|DNJB3_MOUSE;	DnaJ homolog subfamily B member 3 OS=Mus musculus OX=10090 GN=Dnajb3 PE=2 SV=1;	PF00226.34	DnaJ	DnaJ domain
mnot00002039	40.056	5.32394	7.10129763918E-5	0.000121208586478	yes	up	1.21	1.27	1.62	0	0	0.1	1.36667	0.0333333333333	GO:000561	CC:extracellular space;	------	------	------	------	ENOG410YDYF;ENOG41107QF	S:Function unknown;	XP_010103414.1	protein EXORDIUM-like 2 [Morus notabilis]	sp|O82161|PHI1_TOBAC;	Protein PHOSPHATE-INDUCED 1 OS=Nicotiana tabacum OX=4097 GN=PHI-1 PE=2 SV=1;	PF04674.15	Phi_1	Phosphate-induced protein 1 conserved region
mnot00002047	4.878	2.28618	6.29023345073E-25	2.05132788897E-24	yes	up	10.7	11.98	10.43	2.44	2.23	2.31	11.0367	2.32667	GO:0009873;GO:0005634;GO:0003700;GO:000367	BP:ethylene-activated signaling pathway;CC:nucleus;MF:transcription factor activity, sequence-specific DNA binding;MF:DNA binding;	K09286	EREBP	------	------	------	------	XP_010107742.1	ethylene-responsive transcription factor ERF071 [Morus notabilis]	sp|O22259|ERF71_ARATH;	Ethylene-responsive transcription factor ERF071 OS=Arabidopsis thaliana OX=3702 GN=ERF071 PE=1 SV=1;	PF00847.23	AP2	AP2 domain
mnot00002060	4.507	2.17222	0	0	yes	up	163.45	159.36	159.2	38.85	35.16	35.96	160.67	36.6567	GO:0031969;GO:0016021;GO:000823	CC:chloroplast membrane;CC:integral component of membrane;MF:metallopeptidase activity;	K25380	EGY	------	------	COG0750	M:Cell wall/membrane/envelope biogenesis	XP_010095739.1	probable zinc metallopeptidase EGY3, chloroplastic [Morus notabilis]	sp|Q9LMU1|EGY3_ARATH;	Probable zinc metallopeptidase EGY3, chloroplastic OS=Arabidopsis thaliana OX=3702 GN=EGY3 PE=1 SV=1;	------	------	------
mnot00002063	2.625	1.39257	2.41674342701E-26	8.08708269409E-26	yes	up	24.29	27.36	26.82	10.28	10.01	10.39	26.1567	10.2267	GO:0009787;GO:0010100;GO:0016021;GO:001675	BP:regulation of abscisic acid-activated signaling pathway;BP:negative regulation of photomorphogenesis;CC:integral component of membrane;MF:transferase activity, transferring glycosyl groups;	------	------	------	------	ENOG410YPQF	S:Function unknown	XP_010095742.1	protein SHORT HYPOCOTYL IN WHITE LIGHT 1 [Morus notabilis]	sp|F4I3V6|SHW1_ARATH;	Protein SHORT HYPOCOTYL IN WHITE LIGHT 1 OS=Arabidopsis thaliana OX=3702 GN=SHW1 PE=1 SV=1;	------	------	------
mnot00002065	4.887	2.28909	0	0	yes	up	228.18	239.45	231	49.8	47.97	48.99	232.877	48.92	GO:001602	CC:integral component of membrane;	------	------	------	------	ENOG4111ZKX	S:Function unknown	XP_010095744.1	uncharacterized protein LOC21386895 [Morus notabilis]	------	------	------	------	------
mnot00002066	0.162	-2.62196	7.39331479352E-158	9.09321709642E-157	yes	down	6.59	6.14	5.91	38.2	39.84	41.65	6.21333	39.8967	GO:0006096;GO:0005737;GO:0043231;GO:0030955;GO:0016301;GO:0000287;GO:0004743;GO:000552	BP:glycolytic process;CC:cytoplasm;CC:intracellular membrane-bounded organelle;MF:potassium ion binding;MF:kinase activity;MF:magnesium ion binding;MF:pyruvate kinase activity;MF:ATP binding;	K00873	PK, pyk	map00010;map00620	Glycolysis / Gluconeogenesis;Pyruvate metabolism	COG0469	G:Carbohydrate transport and metabolism	XP_010095745.1	pyruvate kinase isozyme A, chloroplastic [Morus notabilis]	sp|Q43117|KPYA_RICCO;	Pyruvate kinase isozyme A, chloroplastic OS=Ricinus communis OX=3988 PE=1 SV=1;	PF00224.24;PF02887.19	PK;PK_C	Pyruvate kinase, barrel domain;Pyruvate kinase, alpha/beta domain
mnot00002074	2.367	1.2429	3.01181324828E-5	5.27758101305E-5	yes	up	9.08	9.08	12.47	5.36	4.79	3.21	10.21	4.45333	GO:0016310;GO:0050896;GO:0032991;GO:0004674;GO:0044877;GO:0005524;GO:010631	BP:phosphorylation;BP:response to stimulus;CC:macromolecular complex;MF:protein serine/threonine kinase activity;MF:macromolecular complex binding;MF:ATP binding;MF:old GO;	K07203	MTOR, FRAP, TOR	map04136	Autophagy - other	COG5032;COG5032;COG5032;COG5032;COG5032	B:Chromatin structure and dynamics;D:Cell cycle control, cell division, chromosome partitioning;L:Replication, recombination and repair;T:Signal transduction mechanisms;U:Intracellular trafficking, secretion, and vesicular transport	EXB61546.1	hypothetical protein L484_003740 [Morus notabilis]	sp|Q9FR53|TOR_ARATH;	Serine/threonine-protein kinase TOR OS=Arabidopsis thaliana OX=3702 GN=TOR PE=1 SV=1;	------	------	------
mnot00002076	4.151	2.05351	2.96544025088E-17	8.09595108851E-17	yes	up	1.83	1.96	1.69	0.42	0.38	0.55	1.82667	0.45	GO:0015074;GO:0008270;GO:000367	BP:DNA integration;MF:zinc ion binding;MF:nucleic acid binding;	------	------	------	------	COG2801	L:Replication, recombination and repair	KAG7558942.1	Retrotransposon gag domain [Arabidopsis thaliana x Arabidopsis arenosa]	sp|Q9FR53|TOR_ARATH;	Serine/threonine-protein kinase TOR OS=Arabidopsis thaliana OX=3702 GN=TOR PE=1 SV=1;	PF00454.30;PF08771.14;PF00078.30;PF17919.4;PF17917.4;PF17921.4;PF00665.29;PF03732.20;PF13650.9;PF13975.9	PI3_PI4_kinase;FRB_dom;RVT_1;RT_RNaseH_2;RT_RNaseH;Integrase_H2C2;rve;Retrotrans_gag;Asp_protease_2;gag-asp_proteas	Phosphatidylinositol 3- and 4-kinase;FKBP12-rapamycin binding domain;Reverse transcriptase;RNase H-like domain found in reverse transcriptase;RNase H-like domain found in reverse transcriptase;Integrase zinc binding domain;Integrase core domain;Retrotransposon gag protein;Aspartyl protease;gag-polyprotein putative aspartyl protease
mnot00002077	2.544	1.34682	0.000775403462248	0.00123206999849	yes	up	27.23	14.2	28.4	8.25	1.39	12.09	23.2767	7.24333	GO:0016310;GO:0050896;GO:0032991;GO:0004674;GO:0044877;GO:0005524;GO:010631	BP:phosphorylation;BP:response to stimulus;CC:macromolecular complex;MF:protein serine/threonine kinase activity;MF:macromolecular complex binding;MF:ATP binding;MF:old GO;	K07203	MTOR, FRAP, TOR	map04136	Autophagy - other	COG5032;COG5032;COG5032;COG5032;COG5032	B:Chromatin structure and dynamics;D:Cell cycle control, cell division, chromosome partitioning;L:Replication, recombination and repair;T:Signal transduction mechanisms;U:Intracellular trafficking, secretion, and vesicular transport	XP_024020878.1	serine/threonine-protein kinase TOR [Morus notabilis]	sp|Q9FR53|TOR_ARATH;	Serine/threonine-protein kinase TOR OS=Arabidopsis thaliana OX=3702 GN=TOR PE=1 SV=1;	PF02259.26;PF11865.11;PF02985.25	FAT;DUF3385;HEAT	FAT domain;Domain of unknown function;HEAT repeat
mnot00002083	0.169	-2.56652	5.26225045402E-52	2.6172878056E-51	yes	down	3.12	2.63	2.14	15.92	14.67	17.38	2.63	15.99	------	------	------	------	------	------	ENOG410YCGU	S:Function unknown	XP_010095633.1	uncharacterized protein LOC21387258 [Morus notabilis]	------	------	PF06219.15	DUF1005	Protein of unknown function
mnot00002084	0.169	-2.561	2.30042159152E-23	7.24370671505E-23	yes	down	3.36	5.28	4.09	25.23	25.4	26.29	4.24333	25.64	GO:0008202;GO:0016021;GO:0005783;GO:0005789;GO:003067	BP:steroid metabolic process;CC:integral component of membrane;CC:endoplasmic reticulum;CC:endoplasmic reticulum membrane;MF:protein binding, bridging;	------	------	------	------	ENOG4111J9X	S:Function unknown	XP_024020881.1	ergosterol biosynthetic protein 28 [Morus notabilis]	sp|O80594|ERG28_ARATH;	Ergosterol biosynthetic protein 28 OS=Arabidopsis thaliana OX=3702 GN=At1g10030 PE=2 SV=2;	PF03694.16	Erg28	Erg28 like protein
mnot00002086	0.231	-2.1168	3.48516175752E-10	7.68684720481E-10	yes	down	1.18	1.4	0.87	5.39	4.68	5.33	1.15	5.13333	GO:0032259;GO:0006325;GO:0005634;GO:0003886;GO:0003677;GO:0008168;GO:000368	BP:methylation;BP:chromatin organization;CC:nucleus;MF:DN;MF:DNA binding;MF:methyltransferase activity;MF:chromatin binding;	K00558	DNMT1, dcm	map00270	Cysteine and methionine metabolism	COG0270	L:Replication, recombination and repair	XP_010095630.1	DNA (cytosine-5)-methyltransferase 1 [Morus notabilis]	sp|P34881|DNMT1_ARATH;	DNA;	PF12047.11	DNMT1-RFD	Cytosine specific DNA methyltransferase replication foci domain
mnot00002087	0.192	-2.38176	1.65886642318E-181	2.30349505747E-180	yes	down	8.82	6.48	8.28	41.62	42.22	42.51	7.86	42.1167	GO:0006325;GO:0005634;GO:0003886;GO:0003682;GO:000367	BP:chromatin organization;CC:nucleus;MF:DN;MF:chromatin binding;MF:DNA binding;	K00558	DNMT1, dcm	map00270	Cysteine and methionine metabolism	COG0270	L:Replication, recombination and repair	XP_010095630.1	DNA (cytosine-5)-methyltransferase 1 [Morus notabilis]	sp|Q7Y1I7|DNM1A_ORYSJ;	DNA;	PF01426.21	BAH	BAH domain
mnot00002091	0.012	-6.42965	1.01476517648E-6	1.9244286156E-6	yes	down	0	0	0	5.31	8.02	7.7	0	7.01	GO:0009607;GO:000557	BP:response to biotic stimulus;CC:extracellular region;	K13449	PR1	map04016;map04626;map04075	MAPK signaling pathway - plant;Plant-pathogen interaction;Plant hormone signal transduction	COG2340	S:Function unknown	EXB61533.1	hypothetical protein L484_003727 [Morus notabilis]	sp|P35793|PR13_HORVU;	Pathogenesis-related protein PRB1-3 OS=Hordeum vulgare OX=4513 PE=2 SV=1;	PF00188.29	CAP	Cysteine-rich secretory protein family
mnot00002092	2.527	1.33767	1.62464330732E-8	3.35324726275E-8	yes	up	28.53	34.45	38.41	11.08	14.73	14.85	33.7967	13.5533	GO:0009607;GO:000557	BP:response to biotic stimulus;CC:extracellular region;	K13449	PR1	map04016;map04626;map04075	MAPK signaling pathway - plant;Plant-pathogen interaction;Plant hormone signal transduction	------	------	XP_010095625.1	pathogenesis-related protein 1 [Morus notabilis]	sp|P33154|PR1_ARATH;	Pathogenesis-related protein 1 OS=Arabidopsis thaliana OX=3702 GN=At2g14610 PE=1 SV=1;	PF00188.29	CAP	Cysteine-rich secretory protein family
mnot00002096	2.527	1.33767	1.62464330732E-8	3.35324726275E-8	yes	up	28.53	34.45	38.41	11.08	14.73	14.85	33.7967	13.5533	GO:0009607;GO:000557	BP:response to biotic stimulus;CC:extracellular region;	K13449	PR1	map04016;map04626;map04075	MAPK signaling pathway - plant;Plant-pathogen interaction;Plant hormone signal transduction	------	------	XP_010095625.1	pathogenesis-related protein 1 [Morus notabilis]	sp|P33154|PR1_ARATH;	Pathogenesis-related protein 1 OS=Arabidopsis thaliana OX=3702 GN=At2g14610 PE=1 SV=1;	PF00188.29	CAP	Cysteine-rich secretory protein family
mnot00002107	9.779	3.28975	4.07068174117E-19	1.16522218163E-18	yes	up	17.24	19.77	14.96	3.27	1.72	2.41	17.3233	2.46667	GO:0010960;GO:0016021;GO:004323	BP:magnesium ion homeostasis;CC:integral component of membrane;CC:intracellular membrane-bounded organelle;	K16302	CNNM	------	------	COG1253	P:Inorganic ion transport and metabolism	XP_010105303.2	DUF21 domain-containing protein At2g14520 [Morus notabilis]	sp|Q9ZQR4|Y2452_ARATH;	DUF21 domain-containing protein At2g14520 OS=Arabidopsis thaliana OX=3702 GN=CBSDUF3 PE=2 SV=2;	PF01595.23;PF00571.31	CNNM;CBS	Cyclin M transmembrane N-terminal domain;CBS domain
mnot00002110	0.113	-3.14251	0.0201807252681	0.0281613702222	yes	down	0.92	0	0.43	7.4	3.65	3.73	0.45	4.92667	GO:000827	MF:zinc ion binding;	------	------	------	------	ENOG41114NJ	S:Function unknown	XP_024027210.1	uncharacterized protein LOC21411275 [Morus notabilis]	------	------	PF04434.20	SWIM	SWIM zinc finger
mnot00002118	0.224	-2.15782	1.11184914013E-54	5.72589081364E-54	yes	down	3.16	2.64	2.44	12.35	11.42	14.04	2.74667	12.6033	GO:0006325;GO:0005634;GO:0003886;GO:0003682;GO:000367	BP:chromatin organization;CC:nucleus;MF:DN;MF:chromatin binding;MF:DNA binding;	K00558	DNMT1, dcm	map00270	Cysteine and methionine metabolism	COG0270	L:Replication, recombination and repair	XP_010095630.1	DNA (cytosine-5)-methyltransferase 1 [Morus notabilis]	sp|O23273|DNMT4_ARATH;	DNA;	PF12047.11;PF01426.21	DNMT1-RFD;BAH	Cytosine specific DNA methyltransferase replication foci domain;BAH domain
mnot00002119	0.21	-2.25029	1.18067114561E-63	6.76922756289E-63	yes	down	5.62	7.09	6.64	30.79	29.71	30.45	6.45	30.3167	GO:0006325;GO:0005634;GO:0003886;GO:0003682;GO:000367	BP:chromatin organization;CC:nucleus;MF:DN;MF:chromatin binding;MF:DNA binding;	K00558	DNMT1, dcm	map00270	Cysteine and methionine metabolism	COG0270	L:Replication, recombination and repair	XP_010095630.1	DNA (cytosine-5)-methyltransferase 1 [Morus notabilis]	sp|B1Q3J6|DNM1B_ORYSJ;	DNA;	PF00145.20;PF01426.21	DNA_methylase;BAH	C-5 cytosine-specific DNA methylase;BAH domain
mnot00002123	0.012	-6.42965	1.01476517648E-6	1.9244286156E-6	yes	down	0	0	0	5.31	8.02	7.7	0	7.01	GO:0009607;GO:000557	BP:response to biotic stimulus;CC:extracellular region;	K13449	PR1	map04016;map04626;map04075	MAPK signaling pathway - plant;Plant-pathogen interaction;Plant hormone signal transduction	COG2340	S:Function unknown	EXB61533.1	hypothetical protein L484_003727 [Morus notabilis]	sp|P35793|PR13_HORVU;	Pathogenesis-related protein PRB1-3 OS=Hordeum vulgare OX=4513 PE=2 SV=1;	PF00188.29	CAP	Cysteine-rich secretory protein family
mnot00002131	0.348	-1.52229	4.33970355734E-13	1.05130694733E-12	yes	down	4.09	4.1	5.49	13.6	12.48	14.43	4.56	13.5033	GO:0018344;GO:0005968;GO:0046872;GO:000466	BP:protein geranylgeranylation;CC:Rab-protein geranylgeranyltransferase complex;MF:metal ion binding;MF:Rab geranylgeranyltransferase activity;	K05956	RABGGTB	------	------	COG5029	O:Posttranslational modification, protein turnover, chaperones	KAH7533373.1	hypothetical protein FEM48_Zijuj04G0123900 [Ziziphus jujuba var. spinosa]	sp|Q84J75|PG2B1_ARATH;	Geranylgeranyl transferase type-2 subunit beta 1 OS=Arabidopsis thaliana OX=3702 GN=RGTB1 PE=1 SV=1;	PF00432.24;PF13243.9	Prenyltrans;SQHop_cyclase_C	Prenyltransferase and squalene oxidase repeat;Squalene-hopene cyclase C-terminal domain
mnot00002137	4.982	2.31685	4.08967815449E-208	6.63406409706E-207	yes	up	72.65	71.1	69.78	13.49	13.26	14.19	71.1767	13.6467	GO:0016126;GO:0016021;GO:0005783;GO:0004506;GO:005066	BP:sterol biosynthetic process;CC:integral component of membrane;CC:endoplasmic reticulum;MF:squalene monooxygenase activity;MF:flavin adenine dinucleotide binding;	K00511	SQLE, ERG1	map00909;map00100	Sesquiterpenoid and triterpenoid biosynthesis;Steroid biosynthesis	COG0654;COG0654	C:Energy production and conversion;H:Coenzyme transport and metabolism	XP_010105306.1	squalene monooxygenase [Morus notabilis]	sp|O48651|SQE1_PANGI;	Squalene monooxygenase SE1 OS=Panax ginseng OX=4054 GN=SQE1 PE=2 SV=1;	PF08491.13;PF01494.22;PF01266.27;PF01134.25;PF00890.27;PF13450.9;PF01946.20;PF07992.17	SE;FAD_binding_3;DAO;GIDA;FAD_binding_2;NAD_binding_8;Thi4;Pyr_redox_2	Squalene epoxidase;FAD binding domain;FAD dependent oxidoreductase;Glucose inhibited division protein A;FAD binding domain;NA;Thi4 family;Pyridine nucleotide-disulphide oxidoreductase
mnot00002138	0.003	-8.42116	4.40503955792E-38	1.81397126754E-37	yes	down	0.05	0.15	0.05	25.97	23.25	25.88	0.0833333333333	25.0333	------	------	------	------	------	------	ENOG410YJRE	S:Function unknown	XP_010105307.1	DNA ligase 1 [Morus notabilis]	------	------	------	------	------
mnot00002140	6.912	2.78904	3.51107644692E-131	3.57381354957E-130	yes	up	19.22	18.94	19.07	3.12	2.38	3.03	19.0767	2.84333	GO:0006468;GO:0006508;GO:0005737;GO:0016021;GO:0004177;GO:0004672;GO:000552	BP:protein phosphorylation;BP:proteolysis;CC:cytoplasm;CC:integral component of membrane;MF:aminopeptidase activity;MF:protein kinase activity;MF:ATP binding;	------	------	------	------	COG4886	S:Function unknown	XP_010107637.1	receptor-like protein kinase HAIKU2 [Morus notabilis]	sp|F4I2N7|RLK7_ARATH;	Receptor-like protein kinase 7 OS=Arabidopsis thaliana OX=3702 GN=RLK7 PE=1 SV=1;	PF00069.28;PF07714.20;PF13855.9;PF12799.10;PF08263.15	Pkinase;PK_Tyr_Ser-Thr;LRR_8;LRR_4;LRRNT_2	Protein kinase domain;Protein tyrosine and serine/threonine kinase;Leucine rich repeat;Leucine Rich repeats;Leucine rich repeat N-terminal domain
mnot00002144	70.232	6.13406	5.62203248174E-51	2.75612573753E-50	yes	up	22.95	23.38	23.13	0.32	0.17	0.54	23.1533	0.343333	GO:0005634;GO:004698	CC:nucleus;MF:protein dimerization activity;	------	------	------	------	ENOG410YG6S	K:Transcription	XP_010107640.2	transcription factor bHLH18 [Morus notabilis]	sp|Q9T072|BH025_ARATH;	Transcription factor bHLH25 OS=Arabidopsis thaliana OX=3702 GN=BHLH25 PE=2 SV=2;	PF00010.29	HLH	Helix-loop-helix DNA-binding domain
mnot00002148	4.051	2.01836	6.14906375378E-276	1.4110254423E-274	yes	up	123.95	123.43	129.75	32.69	32.48	30.21	125.71	31.7933	GO:000550	MF:calcium ion binding;	------	------	------	------	ENOG4111GM0	S:Function unknown	XP_010088681.1	uncharacterized protein LOC21386776 [Morus notabilis]	------	------	PF13499.9;PF13405.9;PF00036.35	EF-hand_7;EF-hand_6;EF-hand_1	EF-hand domain pair;EF-hand domain;EF hand
mnot00002155	0.058	-4.09778	1.34612789747E-54	6.92142087582E-54	yes	down	0.75	0.67	0.68	13.47	12.05	11.48	0.7	12.3333	GO:0005975;GO:0005987;GO:0015031;GO:0006621;GO:0016021;GO:0005789;GO:0033926;GO:0004564;GO:0004575;GO:004692	BP:carbohydrate metabolic process;BP:sucrose catabolic process;BP:protein transport;BP:protein retention in ER lumen;CC:integral component of membrane;CC:endoplasmic reticulum membrane;MF:glycopeptide alpha-N-acetylgalactosaminidase activity;MF:beta-fructofuranosidase activity;MF:sucrose alpha-glucosidase activity;MF:ER retention sequence binding;	------	------	------	------	ENOG410XPYN	S:Function unknown	XP_010088674.1	probable alkaline/neutral invertase B [Morus notabilis]	sp|Q9SW48|INVB_ARATH;	Probable alkaline/neutral invertase B OS=Arabidopsis thaliana OX=3702 GN=INVB PE=1 SV=1;	PF12899.10;PF06202.17	Glyco_hydro_100;GDE_C	Alkaline and neutral invertase;Amylo-alpha-1,6-glucosidase
mnot00002161	2.804	1.48752	0.000722730865901	0.00115155487975	yes	up	47.42	34.6	28.54	12.88	12.99	13.89	36.8533	13.2533	GO:001602	CC:integral component of membrane;	------	------	------	------	------	------	EXB36836.1	hypothetical protein L484_003221 [Morus notabilis]	------	------	------	------	------
mnot00002162	25.723	4.685	7.39112513193E-99	5.96001240978E-98	yes	up	249.29	234.35	240.56	7.94	10.49	9.97	241.4	9.46667	GO:001602	CC:integral component of membrane;	------	------	------	------	ENOG410YU5M	S:Function unknown	XP_010088668.1	uncharacterized protein LOC21386763 [Morus notabilis]	------	------	------	------	------
mnot00002168	0.043	-4.539	0	0	yes	down	6.21	6.66	7.33	160.85	159.71	161.85	6.73333	160.803	------	------	------	------	------	------	ENOG410YNJG	S:Function unknown	XP_010090290.1	proline-rich protein 4 [Morus notabilis]	sp|Q9T0I5|PRP4_ARATH;	Proline-rich protein 4 OS=Arabidopsis thaliana OX=3702 GN=PRP4 PE=2 SV=1;	PF01190.20	Pollen_Ole_e_1	Pollen protein Ole e 1 like
mnot00002176	0.463	-1.11207	7.74431467558E-21	2.30624791363E-20	yes	down	6.78	7.5	7.78	15.92	17.46	15.63	7.35333	16.3367	GO:0009699;GO:000374	BP:phenylpropanoid biosynthetic process;MF:translation initiation factor activity;	K01426	E3.5.1.4, amiE	map00360;map00330;map00380	Phenylalanine metabolism;Arginine and proline metabolism;Tryptophan metabolism	COG0154	J:Translation, ribosomal structure and biogenesis	XP_010090297.1	probable amidase At4g34880 [Morus notabilis]	sp|A0A1P8B760|AMI4G_ARATH;	Probable amidase At4g34880 OS=Arabidopsis thaliana OX=3702 GN=At4g34880 PE=2 SV=1;	PF01425.24	Amidase	Amidase
mnot00002188	5.601	2.4857	0	0	yes	up	431.18	429.17	433.09	77.35	80.36	79.07	431.147	78.9267	GO:0006629;GO:000808	BP:lipid metabolic process;MF:phosphoric diester hydrolase activity;	------	------	------	------	ENOG410Z30Q	O:Posttranslational modification, protein turnover, chaperones	XP_010090308.1	PI-PLC X-box domain-containing protein DDB_G0293730 [Morus notabilis]	sp|P34024|PLC_LISMO;	1-phosphatidylinositol phosphodiesterase OS=Listeria monocytogenes serovar 1/2a;	PF00388.22	PI-PLC-X	Phosphatidylinositol-specific phospholipase C, X domain
mnot00002190	3.244	1.69792	2.09089265596E-6	3.9074120598E-6	yes	up	38.64	40.66	32.42	12.91	13.31	8.52	37.24	11.58	GO:001602	CC:integral component of membrane;	------	------	------	------	COG2214	O:Posttranslational modification, protein turnover, chaperones	XP_010090310.1	chaperone protein dnaJ 11, chloroplastic [Morus notabilis]	sp|Q9FYB5|DNJ11_ARATH;	Chaperone protein dnaJ 11, chloroplastic OS=Arabidopsis thaliana OX=3702 GN=ATJ11 PE=1 SV=2;	PF00226.34	DnaJ	DnaJ domain
mnot00002191	0.048	-4.37794	0.00895773439525	0.0129740972038	yes	down	0	0	0	0.13	0.17	0.26	0	0.186667	GO:0009860;GO:0030036;GO:0007166;GO:0005737;GO:0005634;GO:009040	BP:pollen tube growth;BP:actin cytoskeleton organization;BP:cell surface receptor signaling pathway;CC:cytoplasm;CC:nucleus;CC:pollen tube tip;	------	------	------	------	ENOG4111004	S:Function unknown	XP_024017407.1	uncharacterized protein LOC21407695 [Morus notabilis]	------	------	PF00514.26;PF13646.9;PF01602.23	Arm;HEAT_2;Adaptin_N	Armadillo/beta-catenin-like repeat;HEAT repeats;Adaptin N terminal region
mnot00002194	0.147	-2.76948	0	0	yes	down	43.1	50.59	44.04	307.07	343.41	313.43	45.91	321.303	GO:0008270;GO:000367	MF:zinc ion binding;MF:nucleic acid binding;	------	------	------	------	COG1278	K:Transcription	XP_010090314.1	glycine-rich protein 2 [Morus notabilis]	sp|P27484|GRP2_NICSY;	Glycine-rich protein 2 OS=Nicotiana sylvestris OX=4096 GN=GRP-2 PE=2 SV=1;	PF00313.25;PF00098.26;PF13917.9;PF08206.14	CSD;zf-CCHC;zf-CCHC_3;OB_RNB	'Cold-shock' DNA-binding domain;Zinc knuckle;Zinc knuckle;Ribonuclease B OB domain
mnot00002195	0.001	-10.0418	9.81902989219E-44	4.3925221667E-43	yes	down	0	0.09	0.09	65.64	67.84	65.83	0.06	66.4367	GO:0009734;GO:0003333;GO:0006865;GO:0016020;GO:0016021;GO:0015293;GO:001517	BP:auxin-activated signaling pathway;BP:amino acid transmembrane transport;BP:amino acid transport;CC:membrane;CC:integral component of membrane;MF:symporter activity;MF:amino acid transmembrane transporter activity;	K13946	AUX1, LAX	map04075	Plant hormone signal transduction	COG0814	E:Amino acid transport and metabolism	XP_010090315.1	auxin transporter-like protein 2 [Morus notabilis]	sp|Q8L883|LAX5_MEDTR;	Auxin transporter-like protein 5 OS=Medicago truncatula OX=3880 GN=LAX5 PE=2 SV=1;	PF01490.21	Aa_trans	Transmembrane amino acid transporter protein
mnot00002196	0.018	-5.76982	3.5722674242E-5	6.22439083787E-5	yes	down	0	0	0	1.83	0.77	1.26	0	1.28667	------	------	------	------	------	------	ENOG410YYH1	S:Function unknown	XP_010090316.1	uncharacterized protein At2g29880 [Morus notabilis]	------	------	PF12776.10;PF13837.9	Myb_DNA-bind_3;Myb_DNA-bind_4	Myb/SANT-like DNA-binding domain;Myb/SANT-like DNA-binding domain
mnot00002199	0.001	-10.3102	5.53073778887E-35	2.16800470026E-34	yes	down	0	0.24	0	122.06	122.38	121.91	0.08	122.117	GO:0016021;GO:000557	CC:integral component of membrane;CC:extracellular region;	------	------	------	------	ENOG410YD5Y	S:Function unknown	XP_010090318.1	thaumatin-like protein 1 [Morus notabilis]	sp|A0A1P8B554|THLP1_ARATH;	Thaumatin-like protein 1 OS=Arabidopsis thaliana OX=3702 GN=TLP1 PE=2 SV=1;	PF00314.20	Thaumatin	Thaumatin family
mnot00002201	0.054	-4.20309	2.47278685915E-81	1.68266970276E-80	yes	down	1.09	1.26	0.78	17.78	18.15	20.02	1.04333	18.65	GO:0045493;GO:0000272;GO:003117	BP:xylan catabolic process;BP:polysaccharide catabolic process;MF:endo-1,4-beta-xylanase activity;	------	------	------	------	COG3693	G:Carbohydrate transport and metabolism	EXB39290.1	Endo-1,4-beta-xylanase A [Morus notabilis]	sp|A0A1P8B8F8|XYN5_ARATH;	Endo-1,4-beta-xylanase 5 OS=Arabidopsis thaliana OX=3702 GN=XYN5 PE=3 SV=1;	PF00331.23	Glyco_hydro_10	Glycosyl hydrolase family 10
mnot00002204	0.337	-1.56711	2.7753717119E-55	1.43994119018E-54	yes	down	15.25	15	16.21	48.65	46	46.75	15.4867	47.1333	GO:0000413;GO:0006457;GO:0005737;GO:0043231;GO:0003755;GO:001601	BP:protein peptidyl-prolyl isomerization;BP:protein folding;CC:cytoplasm;CC:intracellular membrane-bounded organelle;MF:peptidyl-prolyl cis-trans isomerase activity;MF:cyclosporin A binding;	------	------	------	------	COG0652	O:Posttranslational modification, protein turnover, chaperones	XP_010090322.1	peptidyl-prolyl cis-trans isomerase CYP21-1 [Morus notabilis]	sp|O49605|CP21A_ARATH;	Peptidyl-prolyl cis-trans isomerase CYP21-1 OS=Arabidopsis thaliana OX=3702 GN=CYP21-1 PE=2 SV=1;	PF00160.24	Pro_isomerase	Cyclophilin type peptidyl-prolyl cis-trans isomerase/CLD
mnot00002208	0.097	-3.36886	0	0	yes	down	7.97	8.09	7.71	84.11	87.99	80.42	7.92333	84.1733	GO:0009610;GO:0006508;GO:000425	BP:response to symbiotic fungus;BP:proteolysis;MF:serine-type endopeptidase activity;	------	------	------	------	COG1404	O:Posttranslational modification, protein turnover, chaperones	XP_010090327.1	subtilisin-like protease SBT1.6 [Morus notabilis]	sp|O49607|SBT16_ARATH;	Subtilisin-like protease SBT1.6 OS=Arabidopsis thaliana OX=3702 GN=SBT1.6 PE=2 SV=1;	PF00082.25;PF17766.4;PF02225.25;PF05922.19	Peptidase_S8;fn3_6;PA;Inhibitor_I9	Subtilase family;Fibronectin type-III domain;PA domain;Peptidase inhibitor I9
mnot00002210	15.917	3.99252	0	0	yes	up	288.33	281.14	276.11	17.86	18.07	18.69	281.86	18.2067	GO:000588	CC:plasma membrane;	K19366	SPG20	map04144	Endocytosis	ENOG410ZEPM	S:Function unknown	XP_010090329.1	protein EARLY-RESPONSIVE TO DEHYDRATION 7, chloroplastic [Morus notabilis]	sp|O48832|ERD7_ARATH;	Protein EARLY-RESPONSIVE TO DEHYDRATION 7, chloroplastic OS=Arabidopsis thaliana OX=3702 GN=ERD7 PE=1 SV=1;	PF06911.15	Senescence	Senescence domain
mnot00002211	11.323	3.50123	2.06363983339E-179	2.82528680493E-178	yes	up	45.5	45.81	46.04	4.48	3.93	4.17	45.7833	4.19333	GO:0006865;GO:0009734;GO:0016021;GO:001529	BP:amino acid transport;BP:auxin-activated signaling pathway;CC:integral component of membrane;MF:symporter activity;	K24917	AAP	------	------	COG0814	E:Amino acid transport and metabolism	XP_010090330.1	amino acid permease 4 [Morus notabilis]	sp|Q38967|AAP2_ARATH;	Amino acid permease 2 OS=Arabidopsis thaliana OX=3702 GN=AAP2 PE=1 SV=1;	PF01490.21	Aa_trans	Transmembrane amino acid transporter protein
mnot00002215	2.403	1.26506	1.40686463533E-158	1.73691614863E-157	yes	up	108.16	109.08	108.65	45.96	47.11	46.35	108.63	46.4733	GO:0006869;GO:0012505;GO:0016021;GO:0005783;GO:000828	BP:lipid transport;CC:endomembrane system;CC:integral component of membrane;CC:endoplasmic reticulum;MF:lipid binding;	------	------	------	------	COG5038	S:Function unknown	XP_024017342.1	synaptotagmin-1-like [Morus notabilis]	sp|Q9SKR2|SYT1_ARATH;	Synaptotagmin-1 OS=Arabidopsis thaliana OX=3702 GN=SYT1 PE=1 SV=2;	PF00168.33;PF17047.8	C2;SMP_LBD	C2 domain;Synaptotagmin-like mitochondrial-lipid-binding domain
[truncated: 7,559 more rows]
