# Supplementary material for: Transcriptome sequencing and metabolome analysis to reveal renewal evidence for drought adaptation in mulberry
Source: IET Syst Biol. 2025 Feb 26;19(1):e70004. doi: 10.1049/syb2.70004 (PMC11865340; doi:10.1049/syb2.70004)
Supplement: Supplementary file 7 — Table S6 [file SYB2-19-e70004-s014.xlsx]

## Sheet: supplemental Table 6
Table S6: Detailed information on DEGs in 2024F vs. CK
Gene ID	FC	Log2FC	Pvalue	Padjust	Significant	Regulate	PEG_2024_F_A	PEG_2024_F_B	PEG_2024_F_C	CK_2024_A	CK_2024_B	CK_2024_C	PEG_2024_F	CK_2024	GO ID	GO Term	KO ID	KO Name	Pathway ID	Pathway Definition	EggNOG ID	EggNOG Functional Categories	NR Hit-name	NR Description	Swiss-Prot Hit-name	Swiss-Prot Description	Pfam ID	Domain	Domain Description
mnot00000010	0.373	-1.4224	0	0	yes	down	191.68	200.4	188.11	426.71	430.15	417.62	193.397	424.827	GO:0006413;GO:0005737;GO:0003743;GO:0003924;GO:000552	BP:translational initiation;CC:cytoplasm;MF:translation initiation factor activity;MF:GTPase activity;MF:GTP binding;	K02519	infB, MTIF2	------	------	COG0532	J:Translation, ribosomal structure and biogenesis	XP_010087150.2	translation initiation factor IF-2, chloroplastic [Morus notabilis]	sp|P57997|IF2C_PHAVU;	Translation initiation factor IF-2, chloroplastic OS=Phaseolus vulgaris OX=3885 GN=IF2CP PE=2 SV=1;	PF00009.30;PF11987.11;PF01926.26;PF00071.25;PF04760.18	GTP_EFTU;IF-2;MMR_HSR1;Ras;IF2_N	Elongation factor Tu GTP binding domain;Translation-initiation factor 2;50S ribosome-binding GTPase;Ras family;Translation initiation factor IF-2, N-terminal region
mnot00000012	3.191	1.67413	2.96347788075E-61	4.32141135393E-60	yes	up	19.31	19.85	18.37	4.86	4.83	5.08	19.1767	4.92333	GO:0007018;GO:0005856;GO:0005874;GO:0008017;GO:0005524;GO:000377	BP:microtubule-based movement;CC:cytoskeleton;CC:microtubule;MF:microtubule binding;MF:ATP binding;MF:microtubule motor activity;	K10406	KIFC2_3	------	------	COG5059	Z:Cytoskeleton	EXB27056.1	hypothetical protein L484_007401 [Morus notabilis]	sp|F4IBQ9|KN14Q_ARATH;	Kinesin-like protein KIN-14Q OS=Arabidopsis thaliana OX=3702 GN=KIN14Q PE=3 SV=1;	PF00225.26;PF16796.8	Kinesin;Microtub_bd	Kinesin motor domain;Microtubule binding
mnot00000015	0.382	-1.38759	2.54713584302E-15	1.23456902816E-14	yes	down	1.85	1.58	1.53	3.09	3.63	3.92	1.65333	3.54667	GO:0006468;GO:0016021;GO:0004674;GO:0005524;GO:000467	BP:protein phosphorylation;CC:integral component of membrane;MF:protein serine/threonine kinase activity;MF:ATP binding;MF:protein kinase activity;	------	------	------	------	COG4886	S:Function unknown	XP_010087155.2	leucine-rich repeat receptor-like serine/threonine-protein kinase At1g17230 [Morus notabilis]	sp|Q9SHI2|Y1723_ARATH;	Leucine-rich repeat receptor-like serine/threonine-protein kinase At1g17230 OS=Arabidopsis thaliana OX=3702 GN=At1g17230 PE=1 SV=2;	PF00069.28;PF07714.20;PF13855.9;PF12799.10;PF08263.15	Pkinase;PK_Tyr_Ser-Thr;LRR_8;LRR_4;LRRNT_2	Protein kinase domain;Protein tyrosine and serine/threonine kinase;Leucine rich repeat;Leucine Rich repeats;Leucine rich repeat N-terminal domain
mnot00000027	0.36	-1.47442	3.69128916817E-231	2.78469068739E-229	yes	down	215.99	219.08	212.19	506.24	473.1	499.89	215.753	493.077	GO:0042221;GO:0006749;GO:0005737;GO:000436	BP:response to chemical;BP:glutathione metabolic process;CC:cytoplasm;MF:glutathione transferase activity;	K00799	GST, gst	map00480	Glutathione metabolism	ENOG410XSIX	O:Posttranslational modification, protein turnover, chaperones	EXB96020.1	putative glutathione S-transferase [Morus notabilis]	sp|P49332|GSTXC_TOBAC;	Probable glutathione S-transferase parC OS=Nicotiana tabacum OX=4097 GN=PARC PE=2 SV=1;	PF02798.23;PF13417.9;PF13410.9;PF00043.28;PF13409.9;PF17172.7;PF17171.7	GST_N;GST_N_3;GST_C_2;GST_C;GST_N_2;GST_N_4;GST_C_6	Glutathione S-transferase, N-terminal domain;Glutathione S-transferase, N-terminal domain;Glutathione S-transferase, C-terminal domain;Glutathione S-transferase, C-terminal domain;Glutathione S-transferase, N-terminal domain;Glutathione S-transferase N-terminal domain;Glutathione S-transferase, C-terminal domain
mnot00000037	0.434	-1.20274	7.03865924056E-6	1.91193025915E-5	yes	down	0.89	0.87	0.75	1.15	2.03	1.59	0.836667	1.59	GO:0006952;GO:0007165;GO:004353	BP:defense response;BP:signal transduction;MF:ADP binding;	------	------	------	------	COG4886	S:Function unknown	XP_024023438.1	disease resistance protein RML1B-like [Morus notabilis]	sp|V9M2S5|RPV1_VITRO;	Disease resistance protein RPV1 OS=Vitis rotundifolia OX=103349 GN=RPV1 PE=1 SV=1;	PF01582.23;PF00931.25;PF13676.9;PF20160.2;PF13855.9;PF07725.15;PF13191.9	TIR;NB-ARC;TIR_2;C-JID;LRR_8;LRR_3;AAA_16	TIR domain;NB-ARC domain;TIR domain;C-JID domain;Leucine rich repeat;Leucine Rich Repeat;AAA ATPase domain
mnot00000039	2.47	1.30428	1.50888775053E-48	1.76989222098E-47	yes	up	48.11	50.6	45.44	16.73	15.56	15.59	48.05	15.96	GO:0009435;GO:0006412;GO:0005840;GO:0016779;GO:0000309;GO:0003735;GO:0005524;GO:000451	BP:NAD biosynthetic process;BP:translation;CC:ribosome;MF:nucleotidyltransferase activity;MF:nicotinamide-nucleotide adenylyltransferase activity;MF:structural constituent of ribosome;MF:ATP binding;MF:nicotinate-nucleotide adenylyltransferase activity;	K06210	NMNAT	map00760;map01240	Nicotinate and nicotinamide metabolism;Biosynthesis of cofactors	COG1057	H:Coenzyme transport and metabolism	EXB79987.1	Nicotinamide mononucleotide adenylyltransferase 1 [Morus notabilis]	sp|F4K687|NMNAT_ARATH;	Nicotinamide/nicotinic acid mononucleotide adenylyltransferase OS=Arabidopsis thaliana OX=3702 GN=NMNAT PE=2 SV=1;	PF01200.21;PF01467.29	Ribosomal_S28e;CTP_transf_like	Ribosomal protein S28e;Cytidylyltransferase-like
mnot00000069	0.219	-2.19172	0.00209062081771	0.00431906193446	yes	down	0.15	0.15	0.03	0.26	0.54	0.45	0.11	0.416667	GO:0005737;GO:0046872;GO:000509	CC:cytoplasm;MF:metal ion binding;MF:GTPase activator activity;	K12489	ACAP	map04144	Endocytosis	COG5347	U:Intracellular trafficking, secretion, and vesicular transport	EXB76511.1	ADP-ribosylation factor GTPase-activating protein AGD1 [Morus notabilis]	sp|Q9FIT8|AGD1_ARATH;	ADP-ribosylation factor GTPase-activating protein AGD1 OS=Arabidopsis thaliana OX=3702 GN=AGD1 PE=2 SV=2;	PF01412.21;PF16746.8;PF00169.32;PF13637.9;PF00023.33;PF13857.9;PF13606.9;PF12796.10;PF15413.9	ArfGap;BAR_3;PH;Ank_4;Ank;Ank_5;Ank_3;Ank_2;PH_11	Putative GTPase activating protein for Arf;BAR domain of APPL family;PH domain;Ankyrin repeats;Ankyrin repeat;Ankyrin repeats;Ankyrin repeat;Ankyrin repeats;Pleckstrin homology domain
mnot00000076	2.952	1.56146	0.0066115820183	0.0126465686515	yes	up	4.21	3.61	3.7	1.13	0.99	1	3.84	1.04	GO:0006312;GO:0006281;GO:0000712;GO:0036297;GO:0007129;GO:0007131;GO:0031297;GO:0071821;GO:0043240;GO:0003682;GO:004698	BP:mitotic recombination;BP:DNA repair;BP:resolution of meiotic recombination intermediates;BP:interstrand cross-link repair;BP:synapsis;BP:reciprocal meiotic recombination;BP:replication fork processing;CC:FANCM-MHF complex;CC:Fanconi anaemia nuclear complex;MF:chromatin binding;MF:protein heterodimerization activity;	K11511	APITD1, CENPS, MHF1	------	------	ENOG410ZN1W	S:Function unknown	XP_010105595.1	protein MHF1 homolog [Morus notabilis]	sp|Q9FI55|CENPS_ARATH;	Protein MHF1 homolog OS=Arabidopsis thaliana OX=3702 GN=MHF1 PE=3 SV=1;	PF15630.9;PF15511.9;PF07524.16;PF02291.18	CENP-S;CENP-T_C;Bromo_TP;TFIID-31kDa	CENP-S protein;Centromere kinetochore component CENP-T histone fold;Bromodomain associated;Transcription initiation factor IID, 31kD subunit
mnot00000082	0.333	-1.58832	5.21570786403E-148	2.01612971959E-146	yes	down	26.81	29.68	27.74	70.88	67.08	69.6	28.0767	69.1867	------	------	K17710	PTCD1	------	------	ENOG410Z7Z7	S:Function unknown	XP_010105599.1	pentatricopeptide repeat-containing protein At2g18940, chloroplastic [Morus notabilis]	sp|O64624|PP163_ARATH;	Pentatricopeptide repeat-containing protein At2g18940, chloroplastic OS=Arabidopsis thaliana OX=3702 GN=At2g18940 PE=2 SV=1;	PF13041.9;PF13812.9;PF01535.23;PF12854.10;PF17177.7	PPR_2;PPR_3;PPR;PPR_1;PPR_long	PPR repeat family;Pentatricopeptide repeat domain;PPR repeat;PPR repeat;Pentacotripeptide-repeat region of PRORP
mnot00000093	3.496	1.80576	2.18488544861E-48	2.55481386613E-47	yes	up	8.45	9.04	9	2.09	2	2.11	8.83	2.06667	GO:0006468;GO:0110165;GO:0004674;GO:000552	BP:protein phosphorylation;CC:cellular anatomical entity;MF:protein serine/threonine kinase activity;MF:ATP binding;	K06228	FU	------	------	ENOG410XRQ6	T:Signal transduction mechanisms	XP_024023398.1	serine/threonine-protein kinase TIO [Morus notabilis]	sp|Q2QAV0|TIO_ARATH;	Serine/threonine-protein kinase TIO OS=Arabidopsis thaliana OX=3702 GN=TIO PE=1 SV=1;	PF00069.28;PF07714.20;PF00514.26;PF13646.9;PF02985.25;PF03109.19;PF14531.9;PF17667.4	Pkinase;PK_Tyr_Ser-Thr;Arm;HEAT_2;HEAT;ABC1;Kinase-like;Pkinase_fungal	Protein kinase domain;Protein tyrosine and serine/threonine kinase;Armadillo/beta-catenin-like repeat;HEAT repeats;HEAT repeat;ABC1 atypical kinase-like domain;Kinase-like;Fungal protein kinase
mnot00000101	0.234	-2.09847	2.68348679496E-10	1.01486465427E-9	yes	down	0.66	0.51	0.41	1.76	1.83	2.06	0.526667	1.88333	GO:001602	CC:integral component of membrane;	------	------	------	------	COG4886	S:Function unknown	XP_010099546.1	receptor-like protein Cf-9 [Morus notabilis]	sp|Q9C637|RLP6_ARATH;	Receptor-like protein 6 OS=Arabidopsis thaliana OX=3702 GN=RLP6 PE=3 SV=1;	PF13855.9;PF12799.10;PF08263.15	LRR_8;LRR_4;LRRNT_2	Leucine rich repeat;Leucine Rich repeats;Leucine rich repeat N-terminal domain
mnot00000102	0.211	-2.24147	1.10973009442E-10	4.2852302036E-10	yes	down	0.55	0.42	0.38	1.87	1.83	1.63	0.45	1.77667	GO:0016021;GO:000588	CC:integral component of membrane;CC:plasma membrane;	------	------	------	------	COG4886	S:Function unknown	XP_010099544.1	receptor-like protein Cf-9 [Morus notabilis]	sp|Q9C637|RLP6_ARATH;	Receptor-like protein 6 OS=Arabidopsis thaliana OX=3702 GN=RLP6 PE=3 SV=1;	PF13855.9;PF12799.10;PF08263.15	LRR_8;LRR_4;LRRNT_2	Leucine rich repeat;Leucine Rich repeats;Leucine rich repeat N-terminal domain
mnot00000115	17.114	4.09709	0.00495575269678	0.00968527913967	yes	up	2.68	2.07	2.92	0	0.35	0	2.55667	0.116667	GO:001602	CC:integral component of membrane;	------	------	------	------	ENOG410YX3P	S:Function unknown	EXB79411.1	hypothetical protein L484_011604 [Morus notabilis]	------	------	------	------	------
mnot00000129	0.255	-1.96867	0	0	yes	down	24.54	24.95	26.22	82.72	83.05	79.38	25.2367	81.7167	GO:0006364;GO:0005681;GO:0016787;GO:0008408;GO:0004386;GO:0003676;GO:0003677;GO:0043139;GO:000372	BP:rRNA processing;CC:spliceosomal complex;MF:hydrolase activity;MF:3'-5' exonuclease activity;MF:helicase activity;MF:nucleic acid binding;MF:DNA binding;MF:5'-3' DNA helicase activity;MF:mRNA binding;	------	------	------	------	COG1112	L:Replication, recombination and repair	XP_010099518.1	DNA-binding protein SMUBP-2 [Morus notabilis]	sp|Q9EQN5|SMBP2_RAT;	DNA-binding protein SMUBP-2 OS=Rattus norvegicus OX=10116 GN=Ighmbp2 PE=1 SV=1;	PF13086.9;PF13087.9;PF13604.9;PF13245.9;PF05127.17;PF00580.24;PF00270.32;PF04851.18;PF13538.9;PF13401.9	AAA_11;AAA_12;AAA_30;AAA_19;Helicase_RecD;UvrD-helicase;DEAD;ResIII;UvrD_C_2;AAA_22	AAA domain;AAA domain;AAA domain;AAA domain;Helicase;UvrD/REP helicase N-terminal domain;DEAD/DEAH box helicase;Type III restriction enzyme, res subunit;UvrD-like helicase C-terminal domain;AAA domain
mnot00000135	2.46	1.29857	3.26550158215E-11	1.29987806597E-10	yes	up	3.58	3.63	3.41	0.97	1.33	1.25	3.54	1.18333	GO:0045944;GO:0000077;GO:0005634;GO:004239	BP:positive regulation of transcription from RNA polymerase II promoter;BP:DNA damage checkpoint;CC:nucleus;MF:histone binding;	------	------	------	------	ENOG410XVG6	S:Function unknown	EXB42568.1	hypothetical protein L484_011341 [Morus notabilis]	------	------	PF16589.8;PF18428.4;PF16770.8	BRCT_2;BRCT_3;RTT107_BRCT_5	BRCT domain, a BRCA1 C-terminus domain;BRCA1 C Terminus;Regulator of Ty1 transposition protein 107 BRCT domain
mnot00000145	0.344	-1.54111	6.23734676222E-126	1.95468208667E-124	yes	down	3107.7	3274.93	3305.58	8114.12	7524.48	7612.28	3229.4	7750.29	GO:0010270;GO:0015979;GO:0009535;GO:0016021;GO:0009654;GO:000372	BP:photosystem II oxygen evolving complex assembly;BP:photosynthesis;CC:chloroplast thylakoid membrane;CC:integral component of membrane;CC:photosystem II oxygen evolving complex;MF:mRNA binding;	K03541	psbR	map00195	Photosynthesis	ENOG4112AV0	S:Function unknown	XP_024017943.1	photosystem II 10 kDa polypeptide, chloroplastic [Morus notabilis]	sp|Q40519|PSBR_TOBAC;	Photosystem II 10 kDa polypeptide, chloroplastic OS=Nicotiana tabacum OX=4097 GN=PSBR PE=2 SV=1;	PF04725.15	PsbR	Photosystem II 10 kDa polypeptide PsbR
mnot00000154	8.185	3.03305	2.24972431042E-39	2.20251659464E-38	yes	up	6.61	7.32	6.98	0.65	0.47	0.98	6.97	0.7	GO:0005737;GO:0003924;GO:000552	CC:cytoplasm;MF:GTPase activity;MF:GTP binding;	------	------	------	------	COG0699	S:Function unknown	XP_010091115.1	dynamin-related protein 5A [Morus notabilis]	sp|F4HPR5|DRP5A_ARATH;	Dynamin-related protein 5A OS=Arabidopsis thaliana OX=3702 GN=DRP5A PE=2 SV=1;	PF00350.26;PF01926.26	Dynamin_N;MMR_HSR1	Dynamin family;50S ribosome-binding GTPase
mnot00000176	2.447	1.29106	1.22842181585E-38	1.18162178677E-37	yes	up	31.42	32.41	30.22	10.86	10.2	10.45	31.35	10.5033	GO:0016310;GO:0016301;GO:000367	BP:phosphorylation;MF:kinase activity;MF:DNA binding;	------	------	------	------	ENOG410YAU9	S:Function unknown	EXC08468.1	hypothetical protein L484_009611 [Morus notabilis]	sp|K4PW38|RSS3_ORYSJ;	Protein RICE SALT SENSITIVE 3 OS=Oryza sativa subsp. japonica OX=39947 GN=RSS3 PE=1 SV=1;	PF14215.9	bHLH-MYC_N	bHLH-MYC and R2R3-MYB transcription factors N-terminal
mnot00000190	2.502	1.32292	1.66050641244E-8	5.55775009284E-8	yes	up	9.8	9.07	8.97	2.84	2.65	3.68	9.28	3.05667	GO:001602	CC:integral component of membrane;	K08679	GAE, cap1J	map00520;map01250;map00053;map01240	Amino sugar and nucleotide sugar metabolism;Biosynthesis of nucleotide sugars;Ascorbate and aldarate metabolism;Biosynthesis of cofactors	------	------	EXC35469.1	UDP-glucuronate 4-epimerase 3 [Morus notabilis]	sp|O81312|GAE3_ARATH;	UDP-glucuronate 4-epimerase 3 OS=Arabidopsis thaliana OX=3702 GN=GAE3 PE=2 SV=1;	PF16363.8;PF01370.24;PF16131.8;PF00642.27;PF18345.4;PF14608.9	GDP_Man_Dehyd;Epimerase;Torus;zf-CCCH;zf_CCCH_4;zf-CCCH_2	GDP-mannose 4,6 dehydratase;NAD dependent epimerase/dehydratase family;Torus domain;Zinc finger C-x8-C-x5-C-x3-H type;Zinc finger domain;RNA-binding, Nab2-type zinc finger
mnot00000200	0.112	-3.15764	1.20850816203E-28	9.29615453932E-28	yes	down	1.46	0.68	1.22	8.49	8.6	7.54	1.12	8.21	GO:0016021;GO:000819	CC:integral component of membrane;MF:UDP-glycosyltransferase activity;	K17193	UGT79B1	map00942	Anthocyanin biosynthesis	COG1819	S:Function unknown	XP_010098447.1	UDP-glycosyltransferase 79B6 [Morus notabilis]	sp|Q9FN26|U79B6_ARATH;	UDP-glycosyltransferase 79B6 OS=Arabidopsis thaliana OX=3702 GN=UGT79B6 PE=2 SV=1;	PF00201.21	UDPGT	UDP-glucoronosyl and UDP-glucosyl transferase
mnot00000203	2.297	1.1997	8.4792700435E-7	2.50021533875E-6	yes	up	9.2	11.66	10.17	2.66	3.74	4.87	10.3433	3.75667	GO:0008284;GO:0045931;GO:0048509;GO:0000724;GO:0060250;GO:0080038;GO:0032876;GO:0010082;GO:0045893;GO:0005634;GO:0030915;GO:0043565;GO:0019789;GO:0008270;GO:0003677;GO:0016874;GO:0004527;GO:000098	BP:positive regulation of cell proliferation;BP:positive regulation of mitotic cell cycle;BP:regulation of meristem development;BP:double-strand break repair via homologous recombination;BP:germ-line stem-cell niche homeostasis;BP:positive regulation of cytokinin-activated signaling pathway;BP:negative regulation of DNA endoreduplication;BP:regulation of root meristem growth;BP:positive regulatio…	K22756	NSMCE2, NSE2	------	------	COG5627	L:Replication, recombination and repair	XP_010098444.1	E3 SUMO-protein ligase MMS21 [Morus notabilis]	sp|Q8GYH7|NSE2_ARATH;	E3 SUMO-protein ligase MMS21 OS=Arabidopsis thaliana OX=3702 GN=MMS21 PE=1 SV=1;	PF00046.32;PF11789.11	Homeodomain;zf-Nse	Homeodomain;Zinc-finger of the MIZ type in Nse subunit
mnot00000209	3.153	1.65664	2.07710892347E-8	6.89507289729E-8	yes	up	15.26	19.97	19.76	5.86	3.68	4.88	18.33	4.80667	GO:001602	CC:integral component of membrane;	------	------	------	------	------	------	EXB75030.1	hypothetical protein L484_012154 [Morus notabilis]	------	------	------	------	------
mnot00000213	16.718	4.06332	0.0204672603162	0.0359146	yes	up	0.1	0.15	0.3	0	0	0	0.183333	0	GO:0006355;GO:000367	BP:regulation of transcription, DNA-templated;MF:DNA binding;	------	------	------	------	ENOG410Y9VP	S:Function unknown	XP_010098434.2	protein CUP-SHAPED COTYLEDON 2 [Morus notabilis]	sp|O04017|NAC98_ARATH;	Protein CUP-SHAPED COTYLEDON 2 OS=Arabidopsis thaliana OX=3702 GN=NAC098 PE=1 SV=1;	PF02365.18	NAM	No apical meristem
mnot00000217	0.377	-1.40701	1.68463125316E-47	1.93717062787E-46	yes	down	24.64	28.6	27.24	50.88	57.66	58.76	26.8267	55.7667	GO:0009298;GO:0005737;GO:0004615;GO:0016616;GO:000429	BP:GDP-mannose biosynthetic process;CC:cytoplasm;MF:phosphomannomutase activity;MF:oxidoreductase activity, acting on the CH-OH group of donors, NAD or NADP as acceptor;MF:threonine-type endopeptidase activity;	K15095	E1.1.1.208	map00902	Monoterpenoid biosynthesis	COG1028	S:Function unknown	EXB75021.1	(+)-neomenthol dehydrogenase [Morus notabilis]	sp|Q9M2E2|SDR1_ARATH;	;	PF03332.16;PF00106.28;PF13561.9;PF08659.13;PF01370.24	PMM;adh_short;adh_short_C2;KR;Epimerase	Eukaryotic phosphomannomutase;short chain dehydrogenase;Enoyl;KR domain;NAD dependent epimerase/dehydratase family
mnot00000222	8.316	3.05597	6.37420670543E-107	1.59859293903E-105	yes	up	20.06	21.33	21.02	2.17	1.78	2.2	20.8033	2.05	------	------	------	------	------	------	ENOG410ZCBS;ENOG410XY9N	S:Function unknown;	XP_010098422.1	X-linked retinitis pigmentosa GTPase regulator [Morus notabilis]	------	------	------	------	------
mnot00000227	0.38	-1.39405	0.0172045958562	0.0306407219299	yes	down	0.66	0.9	0.68	1.71	1.68	1.46	0.746667	1.61667	------	------	------	------	------	------	ENOG4111BDX	S:Function unknown	XP_010108277.1	protein IQ-DOMAIN 1 [Morus notabilis]	sp|Q9LKA0|IQD10_ARATH;	Protein IQ-DOMAIN 10 OS=Arabidopsis thaliana OX=3702 GN=IQD10 PE=1 SV=1;	PF00612.30	IQ	IQ calmodulin-binding motif
mnot00000287	2.314	1.21024	1.18936129123E-11	4.84260291571E-11	yes	up	8.61	8.82	8.85	2.37	3.6	3.24	8.76	3.07	GO:0045842;GO:0031145;GO:0016567;GO:0007091;GO:0051301;GO:0005737;GO:0005680;GO:001674	BP:positive regulation of mitotic metaphase/anaphase transition;BP:anaphase-promoting complex-dependent catabolic process;BP:protein ubiquitination;BP:metaphase/anaphase transition of mitotic cell cycle;BP:cell division;CC:cytoplasm;CC:anaphase-promoting complex;MF:transferase activity;	K03353	APC6, CDC16	map04120	Ubiquitin mediated proteolysis	ENOG410XNY1	D:Cell cycle control, cell division, chromosome partitioning	XP_024023191.1	anaphase-promoting complex subunit 6 [Morus notabilis]	sp|B3DNN5|CDC16_ARATH;	Anaphase-promoting complex subunit 6 OS=Arabidopsis thaliana OX=3702 GN=APC6 PE=2 SV=1;	PF07719.20;PF00515.31;PF12895.10;PF13181.9;PF13424.9;PF13176.9;PF13432.9;PF13414.9	TPR_2;TPR_1;ANAPC3;TPR_8;TPR_12;TPR_7;TPR_16;TPR_11	Tetratricopeptide repeat;Tetratricopeptide repeat;Anaphase-promoting complex, cyclosome, subunit 3;Tetratricopeptide repeat;Tetratricopeptide repeat;Tetratricopeptide repeat;Tetratricopeptide repeat;TPR repeat
mnot00000294	4.271	2.09456	1.55518756584E-6	4.49151036883E-6	yes	up	4.7	3.78	3.26	0.57	1.19	0.51	3.91333	0.756667	GO:0006351;GO:004356	BP:transcription, DNA-templated;MF:sequence-specific DNA binding;	------	------	------	------	ENOG410YKHS	S:Function unknown	XP_010086637.1	protein DOG1-like 4 [Morus notabilis]	sp|Q58FV0|DOGL3_ARATH;	Protein DOG1-like 3 OS=Arabidopsis thaliana OX=3702 GN=DOGL3 PE=2 SV=1;	PF14144.9	DOG1	Seed dormancy control
mnot00000300	2.571	1.36247	3.33384405693E-17	1.75500530279E-16	yes	up	17.37	16.09	15.52	5.1	5.73	4.8	16.3267	5.21	GO:0016310;GO:0046939;GO:0006281;GO:0005634;GO:0046404;GO:0046403;GO:0016301;GO:0008270;GO:0003677;GO:000369	BP:phosphorylation;BP:nucleotide phosphorylation;BP:DNA repair;CC:nucleus;MF:ATP-dependent polydeoxyribonucleotide 5'-hydroxyl-kinase activity;MF:polynucleotide 3'-phosphatase activity;MF:kinase activity;MF:zinc ion binding;MF:DNA binding;MF:double-stranded DNA binding;	K08073	PNKP	------	------	COG0241	E:Amino acid transport and metabolism	XP_024021827.1	polynucleotide 3'-phosphatase ZDP isoform X1 [Morus notabilis]	sp|Q84JE8|ZDP_ARATH;	Polynucleotide 3'-phosphatase ZDP OS=Arabidopsis thaliana OX=3702 GN=ZDP PE=1 SV=1;	PF08645.14;PF00645.21	PNK3P;zf-PARP	Polynucleotide kinase 3 phosphatase;Pol
mnot00000313	2.798	1.48457	3.02694910325E-15	1.46258240632E-14	yes	up	8.84	8.24	10.03	2.44	2.67	2.84	9.03667	2.65	GO:0006260;GO:0043625;GO:0005615;GO:003472	BP:DNA replication;CC:delta DNA polymerase complex;CC:extracellular space;MF:gamma-glutamyl-peptidase activity;	K03504	POLD3	map03430;map03440;map03410;map03420;map03030	Mismatch repair;Homologous recombination;Base excision repair;Nucleotide excision repair;DNA replication	ENOG410XSD1	L:Replication, recombination and repair	XP_010105627.1	uncharacterized protein LOC21384550 isoform X1 [Morus notabilis]	sp|Q9EQ28|DPOD3_MOUSE;	DNA polymerase delta subunit 3 OS=Mus musculus OX=10090 GN=Pold3 PE=1 SV=2;	PF09507.13	CDC27	DNA polymerase subunit Cdc27
mnot00000328	4.176	2.06196	0.00868334145491	0.0162994517187	yes	up	1.23	0.91	0.55	0.08	0.21	0.15	0.896667	0.146667	GO:0006468;GO:0016021;GO:0004674;GO:000552	BP:protein phosphorylation;CC:integral component of membrane;MF:protein serine/threonine kinase activity;MF:ATP binding;	------	------	------	------	COG4886	S:Function unknown	XP_024019485.1	probable LRR receptor-like serine/threonine-protein kinase At1g53430 [Morus notabilis]	sp|C0LGG9|Y5344_ARATH;	Probable LRR receptor-like serine/threonine-protein kinase At1g53440 OS=Arabidopsis thaliana OX=3702 GN=At1g53440 PE=2 SV=2;	PF11721.11;PF00069.28;PF07714.20;PF13855.9;PF12799.10	Malectin;Pkinase;PK_Tyr_Ser-Thr;LRR_8;LRR_4	Malectin domain;Protein kinase domain;Protein tyrosine and serine/threonine kinase;Leucine rich repeat;Leucine Rich repeats
mnot00000332	17.014	4.08866	3.63187705376E-9	1.27867496799E-8	yes	up	4.76	4.45	5.86	0.22	0.2	0.28	5.02333	0.233333	GO:0051301;GO:000704	BP:cell division;BP:cell cycle;	------	------	------	------	------	------	EXB54096.1	hypothetical protein L484_017533 [Morus notabilis]	------	------	------	------	------
mnot00000337	0.235	-2.09116	7.93914344456E-65	1.21748716971E-63	yes	down	7.23	6.39	6.58	22.71	23.31	23.18	6.73333	23.0667	GO:0009836;GO:0016740;GO:001674	BP:fruit ripening, climacteric;MF:transferase activity;MF:transferase activity, transferring acyl groups other than amino-acyl groups;	K13065	E2.3.1.133, HCT	map00941;map00940;map00945	Flavonoid biosynthesis;Phenylpropanoid biosynthesis;Stilbenoid, diarylheptanoid and gingerol biosynthesis	ENOG410XPQ7	S:Function unknown	XP_010093469.2	shikimate O-hydroxycinnamoyltransferase [Morus notabilis]	sp|Q8GSM7|HST_TOBAC;	Shikimate O-hydroxycinnamoyltransferase OS=Nicotiana tabacum OX=4097 GN=HST PE=1 SV=1;	PF02458.18	Transferase	Transferase family
mnot00000338	0.173	-2.5335	3.90354431514E-72	6.63318897292E-71	yes	down	5.45	4.57	6	26.48	26.01	24.75	5.34	25.7467	GO:0009836;GO:0016740;GO:001674	BP:fruit ripening, climacteric;MF:transferase activity;MF:transferase activity, transferring acyl groups other than amino-acyl groups;	K13065	E2.3.1.133, HCT	map00941;map00940;map00945	Flavonoid biosynthesis;Phenylpropanoid biosynthesis;Stilbenoid, diarylheptanoid and gingerol biosynthesis	ENOG410XPQ7	S:Function unknown	XP_010093468.2	shikimate O-hydroxycinnamoyltransferase [Morus notabilis]	sp|Q8GSM7|HST_TOBAC;	Shikimate O-hydroxycinnamoyltransferase OS=Nicotiana tabacum OX=4097 GN=HST PE=1 SV=1;	PF02458.18	Transferase	Transferase family
mnot00000341	5.078	2.34422	9.15290878714E-97	2.07817682644E-95	yes	up	52.05	49.1	51.56	7.91	8.05	8.75	50.9033	8.23667	GO:001641	MF:O-acetyltransferase activity;	------	------	------	------	ENOG41118PY	S:Function unknown	XP_010093465.2	protein trichome birefringence-like 41 [Morus notabilis]	sp|F4IWA8|TBL41_ARATH;	Protein trichome birefringence-like 41 OS=Arabidopsis thaliana OX=3702 GN=TBL41 PE=2 SV=1;	PF13839.9;PF14416.9	PC-Esterase;PMR5N	GDSL/SGNH-like Acyl-Esterase family found in Pmr5 and Cas1p;PMR5 N terminal Domain
mnot00000360	0.451	-1.14799	2.5592538933E-10	9.69841626286E-10	yes	down	5	4.72	5.49	10.07	7.45	10.67	5.07	9.39667	GO:0006355;GO:0009640;GO:0005634;GO:000827	BP:regulation of transcription, DNA-templated;BP:photomorphogenesis;CC:nucleus;MF:zinc ion binding;	------	------	------	------	ENOG4111N7S	S:Function unknown	XP_024019464.1	B-box zinc finger protein 22 [Morus notabilis]	sp|Q9SYM2|BBX22_ARATH;	B-box zinc finger protein 22 OS=Arabidopsis thaliana OX=3702 GN=BBX22 PE=1 SV=2;	PF00643.27	zf-B_box	B-box zinc finger
mnot00000361	2.422	1.27616	3.28172969687E-5	8.36825417728E-5	yes	up	4.49	4.8	4.61	1.49	1.59	1.72	4.63333	1.6	GO:000565	CC:nucleoplasm;	K10639	CCNB1IP1, HEI10	------	------	ENOG4111C6K	S:Function unknown	EXB54074.1	hypothetical protein L484_017511 [Morus notabilis]	sp|F4HRI2|HEI10_ARATH;	E3 ubiquitin-protein ligase CCNB1IP1 homolog OS=Arabidopsis thaliana OX=3702 GN=HEI10 PE=2 SV=1;	PF14634.9;PF13920.9;PF08598.14;PF13923.9;PF13639.9;PF14447.9;PF10158.12;PF00097.28	zf-RING_5;zf-C3HC4_3;Sds3;zf-C3HC4_2;zf-RING_2;Prok-RING_4;LOH1CR12;zf-C3HC4	zinc-RING finger domain;Zinc finger, C3HC4 type;Sds3-like;Zinc finger, C3HC4 type;Ring finger domain;Prokaryotic RING finger family 4;Tumour suppressor protein;Zinc finger, C3HC4 type
mnot00000367	0.08	-3.65136	0.00531694638532	0.0103382612682	yes	down	0.04	0	0.04	0.2	0.46	0.21	0.0266666666667	0.29	GO:000382	MF:catalytic activity;	------	------	------	------	COG0520	E:Amino acid transport and metabolism	XP_010093446.1	uncharacterized protein LOC21400501 [Morus notabilis]	sp|P63518|CSD_STAAM;	Probable cysteine desulfurase OS=Staphylococcus aureus;	PF00266.22	Aminotran_5	Aminotransferase class-V
mnot00000375	2.163	1.11335	4.62946999184E-14	2.1140530651E-13	yes	up	16.17	15.62	14.26	5.36	6.16	5.97	15.35	5.83	GO:0009941;GO:001602	CC:chloroplast envelope;CC:integral component of membrane;	K03453	TC.BASS	------	------	------	------	XP_024022593.1	probable sodium/metabolite cotransporter BASS1, chloroplastic [Morus notabilis]	sp|Q93YR2|BASS1_ARATH;	Probable sodium/metabolite cotransporter BASS1, chloroplastic OS=Arabidopsis thaliana OX=3702 GN=BASS1 PE=2 SV=1;	PF01758.19	SBF	Sodium Bile acid symporter family
mnot00000376	41.551	5.37681	6.3570787361E-25	4.4082500398E-24	yes	up	9.63	10.21	8.84	0.06	0.06	0.45	9.56	0.19	GO:0032259;GO:0008168;GO:004687	BP:methylation;MF:methyltransferase activity;MF:metal ion binding;	K11380	NTO1	------	------	COG5141	S:Function unknown	XP_010098228.1	protein Jade-1 [Morus notabilis]	sp|Q803A0|JADE1_DANRE;	Protein Jade-1 OS=Danio rerio OX=7955 GN=jade1 PE=2 SV=1;	PF13832.9;PF13771.9;PF00628.32;PF13831.9	zf-HC5HC2H_2;zf-HC5HC2H;PHD;PHD_2	PHD-zinc-finger like domain;PHD-like zinc-binding domain;PHD-finger;PHD-finger
mnot00000380	15.872	3.98843	7.03339684225E-5	0.000173736231214	yes	up	4.62	2.28	4.88	0.39	0	0.21	3.92667	0.2	GO:0006508;GO:0008233;GO:000486	BP:proteolysis;MF:peptidase activity;MF:endopeptidase inhibitor activity;	------	------	------	------	ENOG4111AS0	S:Function unknown	XP_010098224.1	alpha-amylase/subtilisin inhibitor [Morus notabilis]	sp|A0A072TH68|KI104_MEDTR;	Kunitz type trypsin inhibitor 104 OS=Medicago truncatula OX=3880 GN=KPI104 PE=1 SV=1;	PF00197.21	Kunitz_legume	Trypsin and protease inhibitor
mnot00000382	3.11	1.63694	0.000501662517224	0.00111933262191	yes	up	7.45	6.58	6.32	1.45	1.76	2.25	6.78333	1.82	GO:0006508;GO:0008233;GO:000486	BP:proteolysis;MF:peptidase activity;MF:endopeptidase inhibitor activity;	------	------	------	------	------	------	XP_010098222.1	21 kDa seed protein [Morus notabilis]	sp|A0A072TH68|KI104_MEDTR;	Kunitz type trypsin inhibitor 104 OS=Medicago truncatula OX=3880 GN=KPI104 PE=1 SV=1;	PF00197.21	Kunitz_legume	Trypsin and protease inhibitor
mnot00000394	0.422	-1.24414	1.59139866335E-56	2.15749837628E-55	yes	down	52.01	53.7	50.51	102.82	102.51	96.61	52.0733	100.647	GO:0006979;GO:0030091;GO:0005737;GO:0033743;GO:004687	BP:response to oxidative stress;BP:protein repair;CC:cytoplasm;MF:peptide-methionin;MF:metal ion binding;	K07305	msrB	------	------	COG0229	O:Posttranslational modification, protein turnover, chaperones	XP_010106737.1	peptide methionine sulfoxide reductase B1, chloroplastic isoform X1 [Morus notabilis]	sp|Q9C8M2|MSRB1_ARATH;	Peptide methionine sulfoxide reductase B1, chloroplastic OS=Arabidopsis thaliana OX=3702 GN=MSRB1 PE=1 SV=1;	PF01641.21	SelR	SelR domain
mnot00000396	2.028	1.0204	4.00975322468E-5	0.0001014860296	yes	up	8.01	6.73	6.83	3.26	2.97	2.57	7.19	2.93333	GO:0006468;GO:0016021;GO:0005886;GO:0004674;GO:000552	BP:protein phosphorylation;CC:integral component of membrane;CC:plasma membrane;MF:protein serine/threonine kinase activity;MF:ATP binding;	------	------	------	------	COG0515	T:Signal transduction mechanisms	XP_010106739.1	receptor-like serine/threonine-protein kinase At1g78530 [Morus notabilis]	sp|Q9SYM9|Y1853_ARATH;	Receptor-like serine/threonine-protein kinase At1g78530 OS=Arabidopsis thaliana OX=3702 GN=At1g78530 PE=2 SV=1;	PF00069.28;PF07714.20	Pkinase;PK_Tyr_Ser-Thr	Protein kinase domain;Protein tyrosine and serine/threonine kinase
mnot00000398	2.724	1.44561	0.000104200619111	0.000252557246139	yes	up	16.64	17.31	14.61	4.4	4.74	6.47	16.1867	5.20333	GO:003122	CC:anchored component of membrane;	------	------	------	------	ENOG410YQBI	S:Function unknown	EXC11709.1	hypothetical protein L484_020759 [Morus notabilis]	sp|Q94G86|ALL9_OLEEU;	Glucan endo-1,3-beta-D-glucosidase OS=Olea europaea OX=4146 GN=OLE9 PE=1 SV=1;	PF07983.16	X8	X8 domain
mnot00000399	0.287	-1.79946	0	0	yes	down	54.44	54.08	52.07	139.24	137.69	143.72	53.53	140.217	GO:0008299;GO:0006465;GO:0010236;GO:0016021;GO:0016020;GO:0009507;GO:0004252;GO:0004659;GO:001674	BP:isoprenoid biosynthetic process;BP:signal peptide processing;BP:plastoquinone biosynthetic process;CC:integral component of membrane;CC:membrane;CC:chloroplast;MF:serine-type endopeptidase activity;MF:prenyltransferase activity;MF:transferase activity;	K05356	SPS, sds	map00900	Terpenoid backbone biosynthesis	COG0142	H:Coenzyme transport and metabolism	XP_010106743.1	probable solanesyl-diphosphate synthase 3, chloroplastic [Morus notabilis]	sp|Q8S948|SPS1_ARATH;	Solanesyl diphosphate synthase 1, chloroplastic OS=Arabidopsis thaliana OX=3702 GN=SPS1 PE=1 SV=1;	PF00348.20;PF10502.12	polyprenyl_synt;Peptidase_S26	Polyprenyl synthetase;Signal peptidase, peptidase S26
mnot00000401	2.268	1.18124	3.7169989368E-67	5.85364756806E-66	yes	up	116.4	112.36	111.96	37.91	41.75	44.64	113.573	41.4333	GO:0032259;GO:0006364;GO:0008168;GO:000372	BP:methylation;BP:rRNA processing;MF:methyltransferase activity;MF:RNA binding;	K14563	NOP1, FBL	map03008	Ribosome biogenesis in eukaryotes	COG1889	J:Translation, ribosomal structure and biogenesis	XP_024028238.1	probable mediator of RNA polymerase II transcription subunit 36b [Morus notabilis]	sp|Q9FEF8|FBRL1_ARATH;	rRNA 2'-O-methyltransferase fibrillarin 1 OS=Arabidopsis thaliana OX=3702 GN=FIB1 PE=1 SV=1;	PF01269.20;PF08704.13	Fibrillarin;GCD14	Fibrillarin;tRNA methyltransferase complex GCD14 subunit
mnot00000418	0.1	-3.32848	4.93386389107E-40	4.91259497275E-39	yes	down	0.87	1.66	2.11	11.28	13.26	12.34	1.54667	12.2933	GO:0006508;GO:000425	BP:proteolysis;MF:serine-type endopeptidase activity;	------	------	------	------	COG1404	O:Posttranslational modification, protein turnover, chaperones	EXC11730.1	Xylem serine proteinase 1 [Morus notabilis]	sp|Q9LLL8|SBT4E_ARATH;	Subtilisin-like protease SBT4.14 OS=Arabidopsis thaliana OX=3702 GN=SBT4.14 PE=2 SV=1;	PF00082.25;PF17766.4;PF05922.19	Peptidase_S8;fn3_6;Inhibitor_I9	Subtilase family;Fibronectin type-III domain;Peptidase inhibitor I9
mnot00000428	0.22	-2.18769	1.60016270425E-39	1.57482609331E-38	yes	down	25.13	17.47	19.88	67.82	91.32	78.93	20.8267	79.3567	------	------	------	------	------	------	ENOG41116G9	S:Function unknown	EXC11741.1	hypothetical protein L484_020796 [Morus notabilis]	------	------	------	------	------
mnot00000451	0.352	-1.50466	0	0	yes	down	339.43	325.27	333.66	770.55	785.59	765.53	332.787	773.89	GO:0016021;GO:0005506;GO:0016705;GO:0004497;GO:002003	CC:integral component of membrane;MF:iron ion binding;MF:oxidoreductase activity, acting on paired donors, with incorporation or reduction of molecular oxygen;MF:monooxygenase activity;MF:heme binding;	------	------	------	------	COG2124	Q:Secondary metabolites biosynthesis, transport and catabolism	XP_010092742.1	cytochrome P450 CYP72A219 isoform X1 [Morus notabilis]	sp|H2DH21|C7A29_PANGI;	Cytochrome P450 CYP72A219 OS=Panax ginseng OX=4054 PE=2 SV=1;	PF00067.25	p450	Cytochrome P450
mnot00000452	3.386	1.75973	2.23744401928E-9	7.97036179677E-9	yes	up	21.22	21.14	21.89	6.42	4.31	4.94	21.4167	5.22333	GO:000695	BP:defense response;	------	------	------	------	ENOG410ZCTQ	S:Function unknown	XP_010092741.1	BON1-associated protein 2 [Morus notabilis]	sp|Q58FX0|BAP2_ARATH;	BON1-associated protein 2 OS=Arabidopsis thaliana OX=3702 GN=BAP2 PE=1 SV=1;	PF00168.33	C2	C2 domain
mnot00000473	0.234	-2.09285	3.33584896544E-29	2.60804004573E-28	yes	down	3.11	2.64	2.86	8.16	11.72	10.32	2.87	10.0667	GO:0010162;GO:0016121;GO:0009570;GO:0016702;GO:0045549;GO:0046872;GO:001043	BP:seed dormancy process;BP:carotene catabolic process;CC:chloroplast stroma;MF:oxidoreductase activity, acting on single donors with incorporation of molecular oxygen, incorporation of two atoms of oxygen;MF:9-cis-epoxycarotenoid dioxygenase activity;MF:metal ion binding;MF:carotenoid dioxygenase activity;	K09840	NCED	map00906	Carotenoid biosynthesis	COG3670	Q:Secondary metabolites biosynthesis, transport and catabolism	XP_010092722.1	9-cis-epoxycarotenoid dioxygenase NCED1, chloroplastic [Morus notabilis]	sp|O24023|NCED1_SOLLC;	9-cis-epoxycarotenoid dioxygenase NCED1, chloroplastic OS=Solanum lycopersicum OX=4081 GN=NCED1 PE=1 SV=2;	PF03055.18	RPE65	Retinal pigment epithelial membrane protein
mnot00000499	0.292	-1.77512	1.10547913903E-18	6.20906911199E-18	yes	down	2.56	3.41	2.35	8.15	6.78	8.4	2.77333	7.77667	GO:0008643;GO:0016021;GO:0030176;GO:0030173;GO:0015297;GO:002285	BP:carbohydrate transport;CC:integral component of membrane;CC:integral component of endoplasmic reticulum membrane;CC:integral component of Golgi membrane;MF:antiporter activity;MF:transmembrane transporter activity;	K15277	SLC35B3, PAPST2	------	------	COG0697;COG0697	E:Amino acid transport and metabolism;G:Carbohydrate transport and metabolism	XP_024017603.1	UDP-galactose/UDP-glucose transporter 4 [Morus notabilis]	sp|Q9LDX3|UTR4_ARATH;	UDP-galactose/UDP-glucose transporter 4 OS=Arabidopsis thaliana OX=3702 GN=UTR4 PE=2 SV=1;	PF08449.14;PF00892.23	UAA;EamA	UAA transporter family;EamA-like transporter family
mnot00000511	0.112	-3.15665	2.88560095488E-77	5.26186240399E-76	yes	down	2.08	2.1	2.08	13.17	16.12	15.42	2.08667	14.9033	GO:0032259;GO:0016021;GO:000816	BP:methylation;CC:integral component of membrane;MF:methyltransferase activity;	------	------	------	------	ENOG410YAWV	S:Function unknown	XP_010091548.1	probable methyltransferase PMT15 [Morus notabilis]	sp|Q9ZPH9|PMTF_ARATH;	Probable methyltransferase PMT15 OS=Arabidopsis thaliana OX=3702 GN=At4g00750 PE=2 SV=1;	PF03141.19	Methyltransf_29	Putative S-adenosyl-L-methionine-dependent methyltransferase
mnot00000538	2.257	1.17464	5.01807029583E-16	2.51494983029E-15	yes	up	13.02	13.45	13.67	4.35	5.65	4.61	13.38	4.87	GO:0006508;GO:000823	BP:proteolysis;MF:peptidase activity;	------	------	------	------	COG0596	S:Function unknown	XP_024018872.1	uncharacterized protein LOC21396099 [Morus notabilis]	sp|P46547|PIP_AERSO;	Proline iminopeptidase OS=Aeromonas sobria OX=646 GN=pip PE=1 SV=3;	PF00561.23;PF12146.11;PF12697.10	Abhydrolase_1;Hydrolase_4;Abhydrolase_6	alpha/beta hydrolase fold;Serine aminopeptidase, S33;Alpha/beta hydrolase family
mnot00000544	2.218	1.14895	3.26570171194E-5	8.32851871982E-5	yes	up	4.41	4.4	3.92	1.39	1.56	1.77	4.24333	1.57333	GO:0005634;GO:0003700;GO:0043565;GO:000097	CC:nucleus;MF:transcription factor activity, sequence-specific DNA binding;MF:sequence-specific DNA binding;MF:transcription regulatory region sequence-specific DNA binding;	K13425	WRKY22	map04016;map04626	MAPK signaling pathway - plant;Plant-pathogen interaction	ENOG410YMDW	K:Transcription	XP_010092573.1	WRKY transcription factor 22 [Morus notabilis]	sp|O04609|WRK22_ARATH;	WRKY transcription factor 22 OS=Arabidopsis thaliana OX=3702 GN=WRKY22 PE=2 SV=1;	PF03106.18	WRKY	WRKY DNA -binding domain
mnot00000548	7.212	2.8503	1.52414598229E-18	8.50947394291E-18	yes	up	4.39	4.33	4.03	0.35	0.67	0.44	4.25	0.486667	------	------	K11985	TRAIP, TRIP	------	------	ENOG410YY6J	S:Function unknown	EXB51625.1	hypothetical protein L484_012918 [Morus notabilis]	------	------	PF13639.9;PF13445.9;PF12678.10;PF00097.28;PF17123.8;PF12861.10	zf-RING_2;zf-RING_UBOX;zf-rbx1;zf-C3HC4;zf-RING_11;zf-ANAPC11	Ring finger domain;RING-type zinc-finger;RING-H2 zinc finger domain;Zinc finger, C3HC4 type;RING-like zinc finger;Anaphase-promoting complex subunit 11 RING-H2 finger
mnot00000573	0.411	-1.28256	0.0112198425902	0.0206403180944	yes	down	1.2	1.6	1.11	2.2	2.73	2.8	1.30333	2.57667	GO:0016616;GO:001649	MF:oxidoreductase activity, acting on the CH-OH group of donors, NAD or NADP as acceptor;MF:oxidoreductase activity;	K15095	E1.1.1.208	map00902	Monoterpenoid biosynthesis	------	------	EXC16345.1	hypothetical protein L484_006552 [Morus notabilis]	sp|Q9M2E2|SDR1_ARATH;	;	PF00106.28	adh_short	short chain dehydrogenase
mnot00000584	0.065	-3.93569	1.00958368065E-6	2.96008479569E-6	yes	down	0.3	0.15	0.31	4.07	3.37	2.16	0.253333	3.2	GO:0051017;GO:0005856;GO:0015629;GO:0005886;GO:0051015;GO:004687	BP:actin filament bundle assembly;CC:cytoskeleton;CC:actin cytoskeleton;CC:plasma membrane;MF:actin filament binding;MF:metal ion binding;	K09377	CSRP	------	------	------	------	XP_024028772.1	LIM domain-containing protein PLIM2b [Morus notabilis]	sp|Q1ECF5|PLI2B_ARATH;	LIM domain-containing protein PLIM2b OS=Arabidopsis thaliana OX=3702 GN=PLIM2B PE=1 SV=1;	PF00412.25	LIM	LIM domain
mnot00000592	5.429	2.44069	5.6722490522E-59	7.95518047358E-58	yes	up	25.08	26.81	27.23	3.98	3.78	3.97	26.3733	3.91	------	------	K09422	MYBP	------	------	COG5147	K:Transcription	XP_010105966.1	transcription factor MYB41 [Morus notabilis]	sp|Q9M2D9|MYB17_ARATH;	Transcription factor MYB17 OS=Arabidopsis thaliana OX=3702 GN=MYB17 PE=1 SV=1;	PF00249.34;PF13921.9	Myb_DNA-binding;Myb_DNA-bind_6	Myb-like DNA-binding domain;Myb-like DNA-binding domain
mnot00000593	0.475	-1.0754	2.05560438115E-152	8.20006447057E-151	yes	down	249.42	248.79	249.89	399.88	423.92	443.36	249.367	422.387	GO:1901700;GO:000367	BP:response to oxygen-containing compound;MF:DNA binding;	------	------	------	------	ENOG410YI71	S:Function unknown	XP_024027698.1	remorin [Morus notabilis]	sp|P93788|REMO_SOLTU;	Remorin OS=Solanum tuberosum OX=4113 PE=1 SV=1;	PF03763.16;PF03766.16	Remorin_C;Remorin_N	Remorin, C-terminal region;Remorin, N-terminal region
mnot00000599	8.575	3.10018	3.09090783315E-6	8.69417430464E-6	yes	up	1.15	1.18	1.08	0.12	0.12	0.08	1.13667	0.106667	GO:001602	CC:integral component of membrane;	------	------	------	------	ENOG410XT5U	S:Function unknown	XP_010105961.1	O-glucosyltransferase rumi homolog [Morus notabilis]	sp|B0X1Q4|RUMI_CULQU;	O-glucosyltransferase rumi homolog OS=Culex quinquefasciatus OX=7176 GN=CPIJ013394 PE=3 SV=1;	PF05686.15	Glyco_transf_90	Glycosyl transferase family 90
mnot00000630	2.722	1.44451	7.26539620992E-9	2.50052056092E-8	yes	up	6.6	4.55	5.38	1.85	1.5	1.63	5.51	1.66	GO:0009536;GO:000508	CC:plastid;MF:guanyl-nucleotide exchange factor activity;	------	------	------	------	ENOG410Y9NY	S:Function unknown	XP_010105928.1	rop guanine nucleotide exchange factor 3 [Morus notabilis]	sp|Q9LQ89|ROGF2_ARATH;	Rop guanine nucleotide exchange factor 2 OS=Arabidopsis thaliana OX=3702 GN=ROPGEF2 PE=1 SV=2;	PF03759.16	PRONE	PRONE
mnot00000645	0.487	-1.03758	9.14467200011E-153	3.66354750428E-151	yes	down	131.87	136.92	140.7	232.1	228.6	228.44	136.497	229.713	GO:0010028;GO:0009706;GO:0016021;GO:0015229;GO:000531	BP:xanthophyll cycle;CC:chloroplast inner membrane;CC:integral component of membrane;MF:L-ascorbic acid transporter activity;MF:inorganic phosphate transmembrane transporter activity;	K08193	SLC17A	------	------	ENOG410XPWC	G:Carbohydrate transport and metabolism	EXB30874.1	putative anion transporter 2 [Morus notabilis]	sp|Q8GX78|ANTR2_ARATH;	Ascorbate transporter, chloroplastic OS=Arabidopsis thaliana OX=3702 GN=PHT4;4 PE=1 SV=1;	PF07690.19;PF05977.16	MFS_1;MFS_3	Major Facilitator Superfamily;Transmembrane secretion effector
mnot00000648	0.434	-1.20318	1.03589174019E-32	8.74966075271E-32	yes	down	42.48	41.14	47.79	83.52	81.56	85.32	43.8033	83.4667	GO:0035493;GO:0000323;GO:0005768;GO:000014	BP:SNARE complex assembly;CC:lytic vacuole;CC:endosome;MF:SNARE binding;	------	------	------	------	ENOG410XT6I	S:Function unknown	EXB30869.1	hypothetical protein L484_012399 [Morus notabilis]	------	------	------	------	------
mnot00000654	0.392	-1.3493	2.4832795928E-157	1.03014806877E-155	yes	down	94.53	95.74	92.76	200.5	195.63	196.45	94.3433	197.527	GO:0019499;GO:0006535;GO:0019344;GO:0005737;GO:0005739;GO:0004124;GO:005001	BP:cyanide metabolic process;BP:cysteine biosynthetic process from serine;BP:cysteine biosynthetic process;CC:cytoplasm;CC:mitochondrion;MF:cysteine synthase activity;MF:L-3-cyanoalanine synthase activity;	K13034	ATCYSC1	map00460;map00270;map00920	Cyanoamino acid metabolism;Cysteine and methionine metabolism;Sulfur metabolism	COG0031	E:Amino acid transport and metabolism	EXB30864.1	Cysteine synthase [Morus notabilis]	sp|Q1KLZ2|CAS1_MALDO;	L-3-cyanoalanine synthase 1, mitochondrial OS=Malus domestica OX=3750 GN=CAS1 PE=1 SV=1;	PF00291.28	PALP	Pyridoxal-phosphate dependent enzyme
mnot00000659	2.207	1.14194	0.00295111777043	0.00597020570577	yes	up	6.27	8.92	6.07	3.03	4.03	0.96	7.08667	2.67333	GO:0005634;GO:000367	CC:nucleus;MF:DNA binding;	------	------	------	------	ENOG410YIMV	K:Transcription	EXB30859.1	hypothetical protein L484_012388 [Morus notabilis]	sp|Q84JT7|ARID1_ARATH;	AT-rich interactive domain-containing protein 1 OS=Arabidopsis thaliana OX=3702 GN=ARID1 PE=2 SV=1;	PF00249.34	Myb_DNA-binding	Myb-like DNA-binding domain
mnot00000665	3.427	1.77676	1.25179231781E-6	3.6428344181E-6	yes	up	2.05	1.61	1.56	0.37	0.45	0.44	1.74	0.42	GO:0006468;GO:1990961;GO:0051607;GO:0048544;GO:0005737;GO:0016021;GO:0005634;GO:0003743;GO:0008270;GO:0030246;GO:0004674;GO:0003723;GO:0042910;GO:0004672;GO:0106310;GO:0015297;GO:000552	BP:protein phosphorylation;BP:drug transmembrane export;BP:defense response to virus;BP:recognition of pollen;CC:cytoplasm;CC:integral component of membrane;CC:nucleus;MF:translation initiation factor activity;MF:zinc ion binding;MF:carbohydrate binding;MF:protein serine/threonine kinase activity;MF:RNA binding;MF:xenobiotic transporter activity;MF:protein kinase activity;MF:old GO;MF:antiporter …	------	------	------	------	COG0515;COG0534	T:Signal transduction mechanisms;V:Defense mechanisms	XP_024032198.1	LOW QUALITY PROTEIN: G-type lectin S-receptor-like serine/threonine-protein kinase SD2-2 [Morus notabilis]	sp|Q39203|SD22_ARATH;	G-type lectin S-receptor-like serine/threonine-protein kinase SD2-2 OS=Arabidopsis thaliana OX=3702 GN=SD22 PE=1 SV=1;	PF00069.28;PF07714.20;PF00954.23;PF01453.27;PF03109.19	Pkinase;PK_Tyr_Ser-Thr;S_locus_glycop;B_lectin;ABC1	Protein kinase domain;Protein tyrosine and serine/threonine kinase;S-locus glycoprotein domain;D-mannose binding lectin;ABC1 atypical kinase-like domain
mnot00000673	2.039	1.02792	0.0191031731588	0.0336980262708	yes	up	1.79	1.83	2.35	1.15	0.42	0.8	1.99	0.79	------	------	------	------	------	------	ENOG410ZGIA	S:Function unknown	XP_024032221.1	homeobox protein 13 isoform X1 [Morus notabilis]	------	------	PF08879.13	WRC	WRC
mnot00000674	0.377	-1.40868	3.85826930356E-8	1.25778638091E-7	yes	down	8.74	11.56	10.29	19.18	24.24	24.4	10.1967	22.6067	GO:0009742;GO:0010200;GO:0016567;GO:1901371;GO:0016021;GO:0061630;GO:000827	BP:brassinosteroid mediated signaling pathway;BP:response to chitin;BP:protein ubiquitination;BP:regulation of leaf morphogenesis;CC:integral component of membrane;MF:ubiquitin protein ligase activity;MF:zinc ion binding;	K16281	RHA1	------	------	ENOG41121N2	O:Posttranslational modification, protein turnover, chaperones	XP_010112947.1	E3 ubiquitin-protein ligase RHA1B [Morus notabilis]	sp|Q9XF92|BRH1_ARATH;	Brassinosteroid-responsive RING protein 1 OS=Arabidopsis thaliana OX=3702 GN=BRH1 PE=2 SV=1;	PF13639.9;PF14634.9;PF12678.10;PF17123.8;PF13923.9;PF00097.28;PF13445.9;PF12861.10;PF13920.9;PF17120.8;PF14447.9	zf-RING_2;zf-RING_5;zf-rbx1;zf-RING_11;zf-C3HC4_2;zf-C3HC4;zf-RING_UBOX;zf-ANAPC11;zf-C3HC4_3;zf-RING_16;Prok-RING_4	Ring finger domain;zinc-RING finger domain;RING-H2 zinc finger domain;RING-like zinc finger;Zinc finger, C3HC4 type;Zinc finger, C3HC4 type;RING-type zinc-finger;Anaphase-promoting complex subunit 11 RING-H2 finger;Zinc finger, C3HC4 type;RING/Ubox like zinc-binding domain;Prokaryotic RING finger family 4
mnot00000676	0.468	-1.09512	0.0215294209409	0.0376196821129	yes	down	0.71	0.44	0.32	0.72	0.75	1.1	0.49	0.856667	GO:0016021;GO:001649	CC:integral component of membrane;MF:oxidoreductase activity;	K00521	E1.16.1.7	------	------	ENOG410XNZY	U:Intracellular trafficking, secretion, and vesicular transport	XP_010112949.1	ferric reduction oxidase 2 [Morus notabilis]	sp|P92949|FRO2_ARATH;	Ferric reduction oxidase 2 OS=Arabidopsis thaliana OX=3702 GN=FRO2 PE=1 SV=2;	PF08030.15;PF08022.15;PF01794.22;PF00175.24	NAD_binding_6;FAD_binding_8;Ferric_reduct;NAD_binding_1	Ferric reductase NAD binding domain;FAD-binding domain;Ferric reductase like transmembrane component;Oxidoreductase NAD-binding domain
mnot00000680	2.753	1.46124	2.10877299926E-9	7.52346186941E-9	yes	up	5.83	5.38	5.52	1.15	1.91	1.94	5.57667	1.66667	GO:0016021;GO:0008375;GO:001649	CC:integral component of membrane;MF:acetylglucosaminyltransferase activity;MF:oxidoreductase activity;	------	------	------	------	ENOG410YRJG	S:Function unknown	XP_010112954.1	uncharacterized protein LOC21404330 [Morus notabilis]	------	------	PF04646.15;PF02434.19	DUF604;Fringe	Protein of unknown function, DUF604;Fringe-like
mnot00000683	6.165	2.62418	0	0	yes	up	151.95	148.36	145.13	21.19	18.43	19.62	148.48	19.7467	GO:0005975;GO:000465	BP:carbohydrate metabolic process;MF:polygalacturonase activity;	------	------	------	------	COG5434	M:Cell wall/membrane/envelope biogenesis	XP_024032201.1	LOW QUALITY PROTEIN: probable polygalacturonase [Morus notabilis]	sp|A7PZL3|PGLR_VITVI;	Probable polygalacturonase OS=Vitis vinifera OX=29760 GN=GSVIVT00026920001 PE=1 SV=1;	PF00295.20;PF12708.10	Glyco_hydro_28;Pectate_lyase_3	Glycosyl hydrolases family 28;Pectate lyase superfamily protein
mnot00000692	0.482	-1.05309	4.48448405606E-50	5.44099949448E-49	yes	down	61.98	59.43	56.83	110.04	106.43	104.42	59.4133	106.963	------	------	------	------	------	------	ENOG4111SR7	S:Function unknown	XP_024032205.1	uncharacterized protein LOC21404341 [Morus notabilis]	------	------	PF10184.12	DUF2358	Uncharacterized conserved protein
mnot00000696	0.108	-3.21024	5.76205561716E-54	7.49668279148E-53	yes	down	1.53	1.47	1.17	10.45	10.79	10.32	1.39	10.52	GO:0016021;GO:001674	CC:integral component of membrane;MF:transferase activity;	K10532	HGSNAT	map00531	Glycosaminoglycan degradation	COG4299	S:Function unknown	EXC35128.1	hypothetical protein L484_021490 [Morus notabilis]	sp|Q3UDW8|HGNAT_MOUSE;	Heparan-alpha-glucosaminide N-acetyltransferase OS=Mus musculus OX=10090 GN=Hgsnat PE=1 SV=2;	------	------	------
mnot00000709	0.106	-3.23404	0	0	yes	down	700.29	679.27	705.96	5623.2	5217.51	5404.25	695.173	5414.99	GO:0006878;GO:0005507;GO:000827	BP:cellular copper ion homeostasis;MF:copper ion binding;MF:zinc ion binding;	------	------	------	------	ENOG410YZRT	S:Function unknown	EXC35138.1	Metallothionein-like protein type 3 [Morus notabilis]	sp|O24059|MT3_MALDO;	Metallothionein-like protein type 3 OS=Malus domestica OX=3750 GN=MT2 PE=3 SV=1;	------	------	------
mnot00000741	13.39	3.7431	1.95548623076E-5	5.10538541604E-5	yes	up	5.09	6.25	4.66	0.24	0.5	0.26	5.33333	0.333333	GO:0010375;GO:2000122;GO:0010052;GO:0016021;GO:000557	BP:stomatal complex patterning;BP:negative regulation of stomatal complex development;BP:guard cell differentiation;CC:integral component of membrane;CC:extracellular region;	K20729	EPF1_2	map04016	MAPK signaling pathway - plant	ENOG410YU6S	S:Function unknown	EXB76316.1	hypothetical protein L484_025674 [Morus notabilis]	sp|Q8S8I4|EPF1_ARATH;	Protein EPIDERMAL PATTERNING FACTOR 1 OS=Arabidopsis thaliana OX=3702 GN=EPF1 PE=1 SV=1;	PF17181.7	EPF	Epidermal patterning factor proteins
mnot00000745	2.289	1.19463	8.77263015667E-16	4.3546600584E-15	yes	up	16.35	16.86	17	5.46	5.88	6.42	16.7367	5.92	GO:0005975;GO:000588	BP:carbohydrate metabolic process;CC:plasma membrane;	------	------	------	------	ENOG410XQIA	S:Function unknown	XP_010099009.1	lanC-like protein GCL2 [Morus notabilis]	sp|F4IEM5|GCR2_ARATH;	LanC-like protein GCR2 OS=Arabidopsis thaliana OX=3702 GN=GCR2 PE=1 SV=1;	PF05147.16	LANC_like	Lanthionine synthetase C-like protein
mnot00000748	3.458	1.78979	1.29969816431E-8	4.39235060621E-8	yes	up	3.65	4.59	4.44	0.92	1.08	1.01	4.22667	1.00333	GO:0006468;GO:0050790;GO:0042149;GO:0005737;GO:0005634;GO:0031588;GO:0019887;GO:0016208;GO:001990	BP:protein phosphorylation;BP:regulation of catalytic activity;BP:cellular response to glucose starvation;CC:cytoplasm;CC:nucleus;CC:nucleotide-activated protein kinase complex;MF:protein kinase regulator activity;MF:AMP binding;MF:protein kinase binding;	------	------	------	------	ENOG4111QFC	S:Function unknown	XP_010099005.1	CBS domain-containing protein CBSX5 [Morus notabilis]	sp|Q84WQ5|CBSX5_ARATH;	CBS domain-containing protein CBSX5 OS=Arabidopsis thaliana OX=3702 GN=CBSX5 PE=2 SV=2;	PF00571.31	CBS	CBS domain
mnot00000778	0.36	-1.47265	2.65595577071E-17	1.40685947096E-16	yes	down	1.93	2.33	1.87	4.06	5.24	4.68	2.04333	4.66	GO:0016021;GO:000524	CC:integral component of membrane;MF:voltage-gated potassium channel activity;	K21867	AKT, KAT, GORK, SKOR	------	------	ENOG410XPSE	U:Intracellular trafficking, secretion, and vesicular transport	XP_024023109.1	LOW QUALITY PROTEIN: potassium channel AKT1 [Morus notabilis]	sp|Q38998|AKT1_ARATH;	Potassium channel AKT1 OS=Arabidopsis thaliana OX=3702 GN=AKT1 PE=1 SV=2;	PF00520.34;PF12796.10;PF13637.9;PF11834.11;PF13857.9;PF00023.33;PF13606.9;PF00027.32;PF07885.19	Ion_trans;Ank_2;Ank_4;KHA;Ank_5;Ank;Ank_3;cNMP_binding;Ion_trans_2	Ion transport protein;Ankyrin repeats;Ankyrin repeats;KHA, dimerisation domain of potassium ion channel;Ankyrin repeats;Ankyrin repeat;Ankyrin repeat;Cyclic nucleotide-binding domain;Ion channel
mnot00000780	0.261	-1.93953	7.52984250697E-7	2.22975345779E-6	yes	down	2.26	2.96	2.82	7.79	7.22	10.59	2.68	8.53333	------	------	------	------	------	------	ENOG410YRT4	S:Function unknown	XP_010098978.2	EG45-like domain containing protein [Morus notabilis]	sp|Q9ZP41|EGC_CITJA;	EG45-like domain containing protein OS=Citrus jambhiri OX=64884 GN=CjBAp12 PE=1 SV=1;	PF03330.21	DPBB_1	Lytic transglycolase
mnot00000790	0.495	-1.01579	6.88369269203E-78	1.26138106342E-76	yes	down	90.6	86.03	90.97	153.31	142.58	148.34	89.2	148.077	GO:011016	CC:cellular anatomical entity;	------	------	------	------	ENOG410XT9U	S:Function unknown	XP_024023086.1	uncharacterized protein LOC21408316 [Morus notabilis]	sp|Q9SR77|HBPL1_ARATH;	Heme-binding-like protein At3g10130, chloroplastic OS=Arabidopsis thaliana OX=3702 GN=At3g10130 PE=1 SV=1;	PF04832.15;PF10184.12	SOUL;DUF2358	SOUL heme-binding protein;Uncharacterized conserved protein
mnot00000792	0.304	-1.71783	0.00810956915768	0.0153099827821	yes	down	19.06	21.84	3.47	37.33	47.83	52.48	14.79	45.88	------	------	------	------	------	------	------	------	EXB76271.1	hypothetical protein L484_025627 [Morus notabilis]	------	------	------	------	------
mnot00000801	0.195	-2.36168	6.36891060095E-36	5.81532203188E-35	yes	down	8.21	5.65	5.55	27.16	23.06	20.15	6.47	23.4567	GO:0051607;GO:0031047;GO:1990904;GO:0016740;GO:000367	BP:defense response to virus;BP:gene silencing by RNA;CC:ribonucleoprotein complex;MF:transferase activity;MF:nucleic acid binding;	K11593	ELF2C, AGO	------	------	ENOG410XP07	J:Translation, ribosomal structure and biogenesis	EXB76263.1	Protein argonaute 1C [Morus notabilis]	sp|Q69VD5|PNH1_ORYSJ;	Protein argonaute PNH1 OS=Oryza sativa subsp. japonica OX=39947 GN=PHN1 PE=2 SV=1;	PF02171.20;PF08699.13;PF16487.8;PF16486.8;PF02170.25	Piwi;ArgoL1;ArgoMid;ArgoN;PAZ	Piwi domain;Argonaute linker 1 domain;Mid domain of argonaute;N-terminal domain of argonaute;PAZ domain
mnot00000826	7.768	2.95745	2.85714737985E-6	8.06614913681E-6	yes	up	1.65	0.82	1.49	0.2	0.17	0.04	1.32	0.136667	GO:0042545;GO:0045490;GO:0016021;GO:0005576;GO:0046910;GO:0030599;GO:0045330;GO:000485	BP:cell wall modification;BP:pectin catabolic process;CC:integral component of membrane;CC:extracellular region;MF:pectinesterase inhibitor activity;MF:pectinesterase activity;MF:aspartyl esterase activity;MF:enzyme inhibitor activity;	K01051	E3.1.1.11	map00040	Pentose and glucuronate interconversions	COG4677	G:Carbohydrate transport and metabolism	XP_010098938.1	pectinesterase 2 [Morus notabilis]	sp|O04887|PME2_CITSI;	Pectinesterase 2 OS=Citrus sinensis OX=2711 GN=PECS-2.1 PE=2 SV=1;	PF01095.22;PF04043.18;PF12708.10	Pectinesterase;PMEI;Pectate_lyase_3	Pectinesterase;Plant invertase/pectin methylesterase inhibitor;Pectate lyase superfamily protein
mnot00000836	4.149	2.05286	2.44744021034E-140	8.77186952017E-139	yes	up	89.11	84.24	91.39	18.66	18.89	16.1	88.2467	17.8833	GO:0033389;GO:0016813;GO:0008783;GO:0046872;GO:000405	BP:putrescine biosynthetic process from arginine, using agmatinase;MF:hydrolase activity, acting on carbon-nitroge;MF:agmatinase activity;MF:metal ion binding;MF:arginase activity;	K01476	E3.5.3.1, rocF, arg	map00220;map00330	Arginine biosynthesis;Arginine and proline metabolism	COG0010	E:Amino acid transport and metabolism	XP_010098932.1	arginase 1, mitochondrial [Morus notabilis]	sp|B8AU84|ARGI1_ORYSI;	Arginase 1, mitochondrial OS=Oryza sativa subsp. indica OX=39946 GN=B0616E02-H0507E05.7 PE=1 SV=1;	PF00491.24	Arginase	Arginase family
mnot00000837	3.667	1.87475	3.6860889966E-9	1.29727311959E-8	yes	up	2.97	3.14	2.77	0.44	0.76	0.75	2.96	0.65	GO:0016021;GO:002285	CC:integral component of membrane;MF:transmembrane transporter activity;	K14638	SLC15A3_4, PHT	------	------	COG3104	E:Amino acid transport and metabolism	XP_010098931.1	protein NRT1/ PTR FAMILY 7.3 [Morus notabilis]	sp|Q9LQL2|PTR14_ARATH;	Protein NRT1/ PTR FAMILY 7.3 OS=Arabidopsis thaliana OX=3702 GN=NPF7.3 PE=1 SV=2;	PF00854.24	PTR2	POT family
mnot00000842	0.39	-1.35848	0	0	yes	down	471.2	481.85	480.26	1010.27	1003.29	998.53	477.77	1004.03	GO:0006281;GO:0006098;GO:0140664;GO:0005829;GO:0004802;GO:0003677;GO:0046872;GO:000552	BP:DNA repair;BP:pentose-phosphate shunt;BP:old GO;CC:cytosol;MF:transketolase activity;MF:DNA binding;MF:metal ion binding;MF:ATP binding;	K00615	E2.2.1.1, tktA, tktB	map00030;map00710	Pentose phosphate pathway;Carbon fixation in photosynthetic organisms	COG0021	G:Carbohydrate transport and metabolism	XP_010098926.1	transketolase, chloroplastic [Morus notabilis]	sp|Q43848|TKTC_SOLTU;	Transketolase, chloroplastic OS=Solanum tuberosum OX=4113 PE=2 SV=1;	PF00456.24	Transketolase_N	Transketolase, thiamine diphosphate binding domain
mnot00000851	3.968	1.98858	1.13070557858E-59	1.60260383861E-58	yes	up	17.85	18.86	19.8	3.5	4.06	4.06	18.8367	3.87333	GO:0006468;GO:0016021;GO:0005524;GO:000467	BP:protein phosphorylation;CC:integral component of membrane;MF:ATP binding;MF:protein kinase activity;	------	------	------	------	ENOG4111HDQ	S:Function unknown	EXB76220.1	LRR receptor-like serine/threonine-protein kinase RCH1 [Morus notabilis]	sp|Q93YN1|CRPK1_ARATH;	Cold-responsive protein kinase 1 OS=Arabidopsis thaliana OX=3702 GN=CRPK1 PE=1 SV=1;	PF07714.20;PF00069.28;PF13855.9;PF12799.10;PF08263.15	PK_Tyr_Ser-Thr;Pkinase;LRR_8;LRR_4;LRRNT_2	Protein tyrosine and serine/threonine kinase;Protein kinase domain;Leucine rich repeat;Leucine Rich repeats;Leucine rich repeat N-terminal domain
mnot00000865	0.462	-1.11415	0.0229448543266	0.0399103086274	yes	down	1.36	1.88	1.31	2.71	2.38	1.82	1.51667	2.30333	GO:0016021;GO:0051015;GO:0003676;GO:000552	CC:integral component of membrane;MF:actin filament binding;MF:nucleic acid binding;MF:ATP binding;	------	------	------	------	COG2801	L:Replication, recombination and repair	EXC32790.1	DNA polymerase theta [Morus notabilis]	sp|Q40316|VESTR_MEDSA;	Vestitone reductase OS=Medicago sativa OX=3879 PE=1 SV=1;	PF14244.9;PF16363.8;PF01370.24	Retrotran_gag_3;GDP_Man_Dehyd;Epimerase	gag-polypeptide of LTR copia-type;GDP-mannose 4,6 dehydratase;NAD dependent epimerase/dehydratase family
mnot00000866	0.458	-1.12516	1.82975915236E-10	6.98631917991E-10	yes	down	11.33	11.07	8.39	16.98	23.62	12.77	10.2633	17.79	------	------	------	------	------	------	------	------	EXB52645.1	hypothetical protein L484_022422 [Morus notabilis]	sp|Q40316|VESTR_MEDSA;	Vestitone reductase OS=Medicago sativa OX=3879 PE=1 SV=1;	PF01370.24;PF01073.22;PF07993.15;PF13460.9	Epimerase;3Beta_HSD;NAD_binding_4;NAD_binding_10	NAD dependent epimerase/dehydratase family;3-beta hydroxysteroid dehydrogenase/isomerase family;Male sterility protein;NA
mnot00000868	2.512	1.3291	0.00581433086411	0.0112408280935	yes	up	2.67	3.6	3.56	1.39	0.88	1.01	3.27667	1.09333	GO:0005634;GO:0016021;GO:0016787;GO:004687	CC:nucleus;CC:integral component of membrane;MF:hydrolase activity;MF:metal ion binding;	------	------	------	------	ENOG411206Y	S:Function unknown	XP_050259654.1	uncharacterized protein LOC126704667 [Quercus robur]	sp|Q9M2U3|ALPL_ARATH;	Protein ALP1-like OS=Arabidopsis thaliana OX=3702 GN=At3g55350 PE=2 SV=1;	PF13359.9;PF04827.17;PF01609.24	DDE_Tnp_4;Plant_tran;DDE_Tnp_1	DDE superfamily endonuclease;Plant transposon protein;Transposase DDE domain
mnot00000869	0.383	-1.38405	0.00516999284508	0.0100728708315	yes	down	1.07	1.08	0.58	1.02	2.2	2.69	0.91	1.97	------	------	------	------	------	------	COG0451	M:Cell wall/membrane/envelope biogenesis	XP_024019046.1	vestitone reductase isoform X1 [Morus notabilis]	sp|Q40316|VESTR_MEDSA;	Vestitone reductase OS=Medicago sativa OX=3879 PE=1 SV=1;	PF01370.24;PF01073.22;PF16363.8;PF07993.15;PF13460.9;PF05368.16;PF08659.13	Epimerase;3Beta_HSD;GDP_Man_Dehyd;NAD_binding_4;NAD_binding_10;NmrA;KR	NAD dependent epimerase/dehydratase family;3-beta hydroxysteroid dehydrogenase/isomerase family;GDP-mannose 4,6 dehydratase;Male sterility protein;NA;NmrA-like family;KR domain
mnot00000878	3.418	1.77309	2.21845344879E-62	3.27909631759E-61	yes	up	32.07	30.91	33.11	7.02	8.58	7.5	32.03	7.7	GO:0016021;GO:0005634;GO:000368	CC:integral component of membrane;CC:nucleus;MF:AT DNA binding;	------	------	------	------	ENOG410YFD3	S:Function unknown	EXB52656.1	hypothetical protein L484_022433 [Morus notabilis]	sp|Q8VYJ2|AHL1_ARATH;	AT-hook motif nuclear-localized protein 1 OS=Arabidopsis thaliana OX=3702 GN=AHL1 PE=1 SV=1;	PF03479.18	PCC	Plants and Prokaryotes Conserved
mnot00000904	2.909	1.54061	1.29077172127E-136	4.49702944754E-135	yes	up	156.53	163.86	156.87	41.58	47.14	46.24	159.087	44.9867	GO:0046658;GO:001602	CC:anchored component of plasma membrane;CC:integral component of membrane;	------	------	------	------	ENOG410YIMZ	M:Cell wall/membrane/envelope biogenesis	XP_010092859.1	fasciclin-like arabinogalactan protein 8 [Morus notabilis]	sp|O22126|FLA8_ARATH;	Fasciclin-like arabinogalactan protein 8 OS=Arabidopsis thaliana OX=3702 GN=FLA8 PE=2 SV=1;	PF02469.25	Fasciclin	Fasciclin domain
mnot00000907	4.594	2.19971	8.09403890921E-84	1.5856688372E-82	yes	up	34.4	29.91	31.99	5.28	6.03	5.89	32.1	5.73333	GO:0099402;GO:0006355;GO:0006351;GO:0005634;GO:000552	BP:plant organ development;BP:regulation of transcription, DNA-templated;BP:transcription, DNA-templated;CC:nucleus;MF:ATP binding;	------	------	------	------	ENOG4111AY1	K:Transcription	XP_010092861.2	growth-regulating factor 9 [Morus notabilis]	sp|Q8S9M3|GRF9_ARATH;	Growth-regulating factor 9 OS=Arabidopsis thaliana OX=3702 GN=GRF9 PE=1 SV=1;	PF08879.13;PF08880.14	WRC;QLQ	WRC;QLQ
mnot00000917	0.305	-1.71097	3.11322060848E-129	1.002499903E-127	yes	down	24.49	24.63	25.01	66.68	66.01	66.51	24.71	66.4	GO:0016021;GO:0005506;GO:0016705;GO:0004497;GO:002003	CC:integral component of membrane;MF:iron ion binding;MF:oxidoreductase activity, acting on paired donors, with incorporation or reduction of molecular oxygen;MF:monooxygenase activity;MF:heme binding;	------	------	------	------	COG2124	Q:Secondary metabolites biosynthesis, transport and catabolism	XP_024019052.1	cytochrome P450 704C1 isoform X1 [Morus notabilis]	sp|Q50EK3|C04C1_PINTA;	Cytochrome P450 704C1 OS=Pinus taeda OX=3352 GN=CYP704C1 PE=2 SV=1;	PF00067.25	p450	Cytochrome P450
mnot00000918	0.206	-2.27967	1.35744140561E-218	9.23504409367E-217	yes	down	23.17	21.78	22.8	91.85	85.59	92.52	22.5833	89.9867	GO:0016021;GO:0005506;GO:0016705;GO:0004497;GO:002003	CC:integral component of membrane;MF:iron ion binding;MF:oxidoreductase activity, acting on paired donors, with incorporation or reduction of molecular oxygen;MF:monooxygenase activity;MF:heme binding;	------	------	------	------	COG2124	Q:Secondary metabolites biosynthesis, transport and catabolism	XP_024019051.1	cytochrome P450 704C1 [Morus notabilis]	sp|Q50EK3|C04C1_PINTA;	Cytochrome P450 704C1 OS=Pinus taeda OX=3352 GN=CYP704C1 PE=2 SV=1;	PF00067.25	p450	Cytochrome P450
mnot00000921	3.428	1.77747	1.4674222682E-21	9.13098548723E-21	yes	up	26.97	29.96	27.54	6.45	6.66	7.23	28.1567	6.78	GO:001602	CC:integral component of membrane;	------	------	------	------	ENOG410YMTZ	S:Function unknown	XP_024019057.1	uncharacterized protein LOC21405282 [Morus notabilis]	------	------	PF03168.16	LEA_2	Late embryogenesis abundant protein
mnot00000931	3.486	1.80171	7.8245352473E-41	7.93007746163E-40	yes	up	17.24	18.79	19.06	4.12	3.85	5.22	18.3633	4.39667	------	------	------	------	------	------	ENOG410YKFD	S:Function unknown	XP_024019031.1	interactor of constitutive active ROPs 1 [Morus notabilis]	sp|Q9M9F9|ICR4_ARATH;	Interactor of constitutive active ROPs 4 OS=Arabidopsis thaliana OX=3702 GN=ICR4 PE=1 SV=2;	PF12718.10;PF15905.8	Tropomyosin_1;HMMR_N	Tropomyosin like;Hyaluronan mediated motility receptor N-terminal
mnot00000932	2.016	1.01136	1.57417423087E-21	9.77471811659E-21	yes	up	29.49	28.95	29.74	13.2	12.39	13.59	29.3933	13.06	GO:004322	CC:intracellular organelle;	K14797	ENP1, BYSL	------	------	ENOG410XPH5	S:Function unknown	EXB52701.1	hypothetical protein L484_022478 [Morus notabilis]	sp|Q8RWS4|BYST_ARATH;	Bystin OS=Arabidopsis thaliana OX=3702 GN=ENP1 PE=1 SV=1;	PF05291.14	Bystin	Bystin
mnot00000935	0.446	-1.16458	7.65703555741E-6	2.07076435738E-5	yes	down	4.49	3.96	4.29	9.01	6.37	8.08	4.24667	7.82	GO:0016310;GO:001630	BP:phosphorylation;MF:kinase activity;	------	------	------	------	ENOG41119EN;ENOG41114QY	T:Signal transduction mechanisms;	EXB52703.1	hypothetical protein L484_022480 [Morus notabilis]	------	------	------	------	------
mnot00000943	2.044	1.03106	1.04741224779E-111	2.76000503434E-110	yes	up	107.28	108.51	108.88	39.52	46.07	44.69	108.223	43.4267	GO:005108	MF:chaperone binding;	------	------	------	------	ENOG410Z1AE	S:Function unknown	XP_010092893.1	BAG family molecular chaperone regulator 6 [Morus notabilis]	sp|O82345|BAG6_ARATH;	BAG family molecular chaperone regulator 6 OS=Arabidopsis thaliana OX=3702 GN=BAG6 PE=1 SV=1;	PF02179.19	BAG	BAG domain
mnot00000948	2.755	1.46187	1.7004860885E-52	2.15398742246E-51	yes	up	30.13	29.21	29.5	9.57	8.43	8.46	29.6133	8.82	------	------	------	------	------	------	ENOG410YF2F	S:Function unknown	XP_010092899.1	uncharacterized protein At5g41620 [Morus notabilis]	sp|Q66GQ2|Y5162_ARATH;	Uncharacterized protein At5g41620 OS=Arabidopsis thaliana OX=3702 GN=At5g41620 PE=2 SV=2;	------	------	------
mnot00000958	2.064	1.04565	8.9896225276E-10	3.28875338031E-9	yes	up	7.28	7.25	7.94	2.79	3.46	2.68	7.49	2.97667	GO:0005975;GO:0030246;GO:004793	BP:carbohydrate metabolic process;MF:carbohydrate binding;MF:glucose-6-phosphate 1-epimerase activity;	K01792	E5.1.3.15	map00010	Glycolysis / Gluconeogenesis	COG0676	G:Carbohydrate transport and metabolism	XP_010109442.1	putative glucose-6-phosphate 1-epimerase [Morus notabilis]	sp|Q40784|AAPC_CENCI;	Putative glucose-6-phosphate 1-epimerase OS=Cenchrus ciliaris OX=35872 PE=2 SV=1;	PF01263.23	Aldose_epim	Aldose 1-epimerase
mnot00000960	0.457	-1.13113	3.75873578502E-54	4.90050089212E-53	yes	down	36.63	38.45	40.2	71.78	68.72	67.65	38.4267	69.3833	GO:001602	CC:integral component of membrane;	------	------	------	------	ENOG410Z0BX	S:Function unknown	EXC22514.1	hypothetical protein L484_003064 [Morus notabilis]	sp|Q8LD98|NHL6_ARATH;	NDR1/HIN1-like protein 6 OS=Arabidopsis thaliana OX=3702 GN=NHL6 PE=1 SV=1;	PF03168.16	LEA_2	Late embryogenesis abundant protein
mnot00000965	0.32	-1.6432	0.00633042187997	0.0121510067664	yes	down	0.67	0.49	0.59	0.93	1.85	1.75	0.583333	1.51	GO:001002	BP:chloroplast fission;	------	------	------	------	ENOG4111DU1	S:Function unknown	EXC22519.1	hypothetical protein L484_003069 [Morus notabilis]	------	------	------	------	------
mnot00000973	0.392	-1.34928	2.82293227415E-108	7.19175950915E-107	yes	down	22.07	22.57	20.71	47.93	43.07	44.92	21.7833	45.3067	GO:0006468;GO:0009640;GO:0005524;GO:000467	BP:protein phosphorylation;BP:photomorphogenesis;MF:ATP binding;MF:protein kinase activity;	K16240	SPA1	map04712	Circadian rhythm - plant	ENOG410XS0B	T:Signal transduction mechanisms	XP_010095715.2	protein SUPPRESSOR OF PHYA-105 1 [Morus notabilis]	sp|Q9SYX2|SPA1_ARATH;	Protein SUPPRESSOR OF PHYA-105 1 OS=Arabidopsis thaliana OX=3702 GN=SPA1 PE=1 SV=1;	PF00400.35;PF00069.28;PF07714.20	WD40;Pkinase;PK_Tyr_Ser-Thr	WD domain, G-beta repeat;Protein kinase domain;Protein tyrosine and serine/threonine kinase
mnot00000986	0.427	-1.22866	6.16208033149E-10	2.27793639442E-9	yes	down	6.13	6.8	5.43	12.09	13.3	9.99	6.12	11.7933	GO:001661	MF:oxidoreductase activity, acting on the CH-OH group of donors, NAD or NADP as acceptor;	------	------	------	------	COG0451	M:Cell wall/membrane/envelope biogenesis	XP_010095791.2	putative anthocyanidin reductase [Morus notabilis]	sp|Q5XLY0|ANR_GINBI;	Putative anthocyanidin reductase OS=Ginkgo biloba OX=3311 PE=2 SV=1;	PF01370.24;PF01073.22;PF05368.16;PF13460.9;PF16363.8;PF07993.15	Epimerase;3Beta_HSD;NmrA;NAD_binding_10;GDP_Man_Dehyd;NAD_binding_4	NAD dependent epimerase/dehydratase family;3-beta hydroxysteroid dehydrogenase/isomerase family;NmrA-like family;NA;GDP-mannose 4,6 dehydratase;Male sterility protein
mnot00000987	0.068	-3.87026	0	0	yes	down	17.89	16.19	16.94	212.54	198.81	202.37	17.0067	204.573	GO:001661	MF:oxidoreductase activity, acting on the CH-OH group of donors, NAD or NADP as acceptor;	------	------	------	------	COG0451	M:Cell wall/membrane/envelope biogenesis	XP_010095790.1	putative anthocyanidin reductase [Morus notabilis]	sp|Q5XLY0|ANR_GINBI;	Putative anthocyanidin reductase OS=Ginkgo biloba OX=3311 PE=2 SV=1;	PF01370.24;PF01073.22;PF13460.9;PF05368.16;PF16363.8;PF07993.15;PF04321.20	Epimerase;3Beta_HSD;NAD_binding_10;NmrA;GDP_Man_Dehyd;NAD_binding_4;RmlD_sub_bind	NAD dependent epimerase/dehydratase family;3-beta hydroxysteroid dehydrogenase/isomerase family;NA;NmrA-like family;GDP-mannose 4,6 dehydratase;Male sterility protein;RmlD substrate binding domain
mnot00000997	2.494	1.31842	1.82726297511E-30	1.46659214935E-29	yes	up	16.89	15.68	16.53	5.25	5.64	5.25	16.3667	5.38	GO:0016787;GO:0003724;GO:0003676;GO:000552	MF:hydrolase activity;MF:RNA helicase activity;MF:nucleic acid binding;MF:ATP binding;	------	------	------	------	COG0513	L:Replication, recombination and repair	EXB62200.1	DEAD-box ATP-dependent RNA helicase 31 [Morus notabilis]	sp|Q9FFQ1|RH31_ARATH;	DEAD-box ATP-dependent RNA helicase 31 OS=Arabidopsis thaliana OX=3702 GN=RH31 PE=2 SV=2;	PF00270.32;PF00271.34;PF04851.18	DEAD;Helicase_C;ResIII	DEAD/DEAH box helicase;Helicase conserved C-terminal domain;Type III restriction enzyme, res subunit
mnot00000999	0.44	-1.18591	4.1908050002E-103	1.0143049256E-101	yes	down	48.6	52.12	54.69	97.38	97.9	94.7	51.8033	96.66	------	------	------	------	------	------	------	------	XP_010095777.2	uncharacterized protein LOC21400575 [Morus notabilis]	------	------	PF09713.13	A_thal_3526	Plant protein 1589 of unknown function
mnot00001020	0.125	-3.00135	0	0	yes	down	13.28	12.24	11.73	76.78	82.47	81.24	12.4167	80.1633	GO:0045017;GO:0019432;GO:0016021;GO:0005886;GO:0047196;GO:000414	BP:glycerolipid biosynthetic process;BP:triglyceride biosynthetic process;CC:integral component of membrane;CC:plasma membrane;MF:long-chain-alcohol O-fatty-acyltransferase activity;MF:diacylglycerol O-acyltransferase activity;	------	------	------	------	ENOG410ZYUM	S:Function unknown	XP_010095758.1	O-acyltransferase WSD1 [Morus notabilis]	sp|Q9M3B2|WSD5_ARATH;	Wax ester synthase/diacylglycerol acyltransferase 5 OS=Arabidopsis thaliana OX=3702 GN=WSD5 PE=2 SV=1;	PF06974.16;PF03007.19	WS_DGAT_C;WES_acyltransf	WS/DGAT C-terminal domain;Wax ester synthase-like Acyl-CoA acyltransferase domain
mnot00001021	9.894	3.30653	6.63162845085E-94	1.4511244057E-92	yes	up	28.39	27.49	26.18	2.13	2.2	2.03	27.3533	2.12	GO:0005737;GO:001687	CC:cytoplasm;MF:ligase activity;	------	------	------	------	COG0318;COG0318	I:Lipid transport and metabolism;Q:Secondary metabolites biosynthesis, transport and catabolism	XP_010095757.1	probable acyl-activating enzyme 6 [Morus notabilis]	sp|M4ISH2|CCL11_HUMLU;	Probable CoA ligase CCL11 OS=Humulus lupulus OX=3486 GN=CCL11 PE=2 SV=1;	PF00501.31;PF13193.9	AMP-binding;AMP-binding_C	AMP-binding enzyme;AMP-binding enzyme C-terminal domain
mnot00001026	2.434	1.28309	7.87992821246E-7	2.32863018365E-6	yes	up	5.67	7.07	6.18	1.74	2.55	2.11	6.30667	2.13333	GO:0016021;GO:000460	CC:integral component of membrane;MF:peroxidase activity;	------	------	------	------	COG1963	S:Function unknown	EXB62173.1	hypothetical protein L484_017559 [Morus notabilis]	sp|O32107|YUID_BACSU;	Uncharacterized membrane protein YuiD OS=Bacillus subtilis;	PF02681.17	DUF212	Divergent PAP2 family
mnot00001042	6.364	2.66999	3.19281650743E-34	2.80970856244E-33	yes	up	17.26	17.59	16.64	2.24	2.34	2.09	17.1633	2.22333	------	------	------	------	------	------	ENOG410YVP4	S:Function unknown	XP_024024151.1	protein DEFECTIVE IN MERISTEM SILENCING 3 isoform X2 [Morus notabilis]	sp|Q94A79|DMS3_ARATH;	Protein DEFECTIVE IN MERISTEM SILENCING 3 OS=Arabidopsis thaliana OX=3702 GN=DMS3 PE=1 SV=1;	------	------	------
mnot00001047	2.476	1.30825	4.40829916301E-7	1.32938215733E-6	yes	up	4.89	5.76	4.8	1.96	1.4	1.76	5.15	1.70667	GO:000979	BP:embryo development ending in seed dormancy;	------	------	------	------	------	------	XP_010100720.1	uncharacterized protein At4g00950 [Morus notabilis]	sp|Q9M160|Y4095_ARATH;	Uncharacterized protein At4g00950 OS=Arabidopsis thaliana OX=3702 GN=At4g00950 PE=2 SV=1;	PF05097.15	DUF688	Protein of unknown function
mnot00001055	3.282	1.71464	0.00874713428945	0.0164093187026	yes	up	0.74	0.66	0.98	0.09	0.23	0.27	0.793333	0.196667	GO:0046274;GO:0048046;GO:0052716;GO:0005507;GO:001649	BP:lignin catabolic process;CC:apoplast;MF:hydroquinon;MF:copper ion binding;MF:oxidoreductase activity;	K05909	E1.10.3.2	------	------	COG2132	Q:Secondary metabolites biosynthesis, transport and catabolism	EXB83873.1	hypothetical protein L484_023480 [Morus notabilis]	sp|Q9ZPY2|LAC6_ARATH;	Laccase-6 OS=Arabidopsis thaliana OX=3702 GN=LAC6 PE=2 SV=1;	PF00394.25;PF07731.17;PF07732.18	Cu-oxidase;Cu-oxidase_2;Cu-oxidase_3	Multicopper oxidase;Multicopper oxidase;Multicopper oxidase
mnot00001063	8.377	3.06642	2.8074004557E-54	3.67041615134E-53	yes	up	14.98	16.69	14.74	1.43	1.3	1.81	15.47	1.51333	GO:0006468;GO:0004674;GO:0005524;GO:000467	BP:protein phosphorylation;MF:protein serine/threonine kinase activity;MF:ATP binding;MF:protein kinase activity;	K08867	WNK, PRKWNK	------	------	ENOG410XQWZ	T:Signal transduction mechanisms	EXB83865.1	putative serine/threonine-protein kinase WNK4 [Morus notabilis]	sp|Q6EU49|WNK4_ORYSJ;	Probable serine/threonine-protein kinase WNK4 OS=Oryza sativa subsp. japonica OX=39947 GN=WNK4 PE=2 SV=1;	PF00069.28;PF07714.20;PF12202.11	Pkinase;PK_Tyr_Ser-Thr;OSR1_C	Protein kinase domain;Protein tyrosine and serine/threonine kinase;Oxidative-stress-responsive kinase 1 C-terminal domain
mnot00001071	0.327	-1.61194	1.36577918792E-106	3.41153041748E-105	yes	down	80.97	86.3	93.1	213.9	208.4	235.55	86.79	219.283	GO:0016020;GO:004693	CC:membrane;MF:proton-transporting ATP synthase activity, rotational mechanism;	K02113	ATPF1D, atpH	map00195;map00190	Photosynthesis;Oxidative phosphorylation	COG0712	C:Energy production and conversion	XP_010100695.1	ATP synthase delta chain, chloroplastic [Morus notabilis]	sp|Q02758|ATPD_PEA;	ATP synthase delta chain, chloroplastic OS=Pisum sativum OX=3888 GN=ATPD PE=1 SV=1;	PF00213.21	OSCP	ATP synthase delta
mnot00001077	0.32	-1.64425	3.00197414614E-21	1.84264876313E-20	yes	down	3	3.58	2.95	7.14	9.21	8.13	3.17667	8.16	GO:0016021;GO:0005506;GO:0016705;GO:0004497;GO:002003	CC:integral component of membrane;MF:iron ion binding;MF:oxidoreductase activity, acting on paired donors, with incorporation or reduction of molecular oxygen;MF:monooxygenase activity;MF:heme binding;	K20619	CYP78A	------	------	COG2124	Q:Secondary metabolites biosynthesis, transport and catabolism	XP_010100687.1	cytochrome P450 78A9 [Morus notabilis]	sp|Q9SLP1|C78A9_ARATH;	Cytochrome P450 78A9 OS=Arabidopsis thaliana OX=3702 GN=CYP78A9 PE=1 SV=1;	PF00067.25	p450	Cytochrome P450
mnot00001078	2.918	1.54515	1.1774934692E-17	6.33038083774E-17	yes	up	19.67	18.87	21.16	4.19	5.3	7.48	19.9	5.65667	GO:001602	CC:integral component of membrane;	------	------	------	------	ENOG410YCN2	S:Function unknown	XP_024024147.1	uncharacterized membrane protein At1g16860 [Morus notabilis]	sp|Q9FZ45|Y1686_ARATH;	Uncharacterized membrane protein At1g16860 OS=Arabidopsis thaliana OX=3702 GN=At1g16860 PE=1 SV=1;	------	------	------
mnot00001086	0.065	-3.94353	1.90663095999E-52	2.41184304466E-51	yes	down	1.02	1.39	1.82	19.11	16.65	17.45	1.41	17.7367	GO:0032259;GO:0016021;GO:000816	BP:methylation;CC:integral component of membrane;MF:methyltransferase activity;	------	------	------	------	ENOG410Y65V	S:Function unknown	XP_010100675.1	uncharacterized protein LOC21406205 [Morus notabilis]	sp|Q54YG5|TPPC5_DICDI;	Trafficking protein particle complex subunit 5 OS=Dictyostelium discoideum OX=44689 GN=trappc5 PE=3 SV=1;	PF13578.9;PF04051.19;PF04989.15	Methyltransf_24;TRAPP;CmcI	Methyltransferase domain;Transport protein particle;Cephalosporin hydroxylase
mnot00001098	0.289	-1.79251	0.00176039906676	0.00367376532516	yes	down	0.42	0.19	0.39	0.6	1.08	0.88	0.333333	0.853333	GO:0019853;GO:0016020;GO:0003885;GO:0071949;GO:005010	BP:L-ascorbic acid biosynthetic process;CC:membrane;MF:D-arabinono-1,4-lactone oxidase activity;MF:FAD binding;MF:L-gulonolactone oxidase activity;	K00103	GULO	map00053;map01240	Ascorbate and aldarate metabolism;Biosynthesis of cofactors	------	------	EXB83826.1	hypothetical protein L484_023432 [Morus notabilis]	sp|O81032|GGLO6_ARATH;	Probable L-gulonolactone oxidase 6 OS=Arabidopsis thaliana OX=3702 GN=GULLO6 PE=3 SV=1;	PF04030.17	ALO	D-arabinono-1,4-lactone oxidase
mnot00001105	2.656	1.40928	4.16381689553E-7	1.2593089282E-6	yes	up	3.89	4.68	5.31	1.14	1.22	1.97	4.62667	1.44333	GO:0046872;GO:000367	MF:metal ion binding;MF:DNA binding;	------	------	------	------	COG5531	B:Chromatin structure and dynamics	XP_024024145.1	uncharacterized protein At5g08430 isoform X1 [Morus notabilis]	sp|Q9FT92|Y5843_ARATH;	Uncharacterized protein At5g08430 OS=Arabidopsis thaliana OX=3702 GN=At5g08430 PE=1 SV=2;	PF03126.21;PF02201.21	Plus-3;SWIB	Plus-3 domain;SWIB/MDM2 domain
mnot00001108	0.281	-1.83163	2.18392127144E-6	6.22091703219E-6	yes	down	3.88	2.35	3.16	9.12	9.48	9.21	3.13	9.27	------	------	------	------	------	------	ENOG4111EFJ	S:Function unknown	XP_010100652.1	uncharacterized protein LOC21406182 [Morus notabilis]	------	------	PF14009.9	PADRE	PADRE domain
mnot00001110	0.16	-2.64222	0.00019303823174	0.000453029638439	yes	down	0.1	0.11	0.1	0.37	0.66	0.58	0.103333	0.536667	GO:0006413;GO:0005737;GO:0005739;GO:0009507;GO:0003924;GO:0005525;GO:000374	BP:translational initiation;CC:cytoplasm;CC:mitochondrion;CC:chloroplast;MF:GTPase activity;MF:GTP binding;MF:translation initiation factor activity;	K03243	EIF5B	------	------	COG0532	J:Translation, ribosomal structure and biogenesis	XP_024028449.1	LOW QUALITY PROTEIN: eukaryotic translation initiation factor 5B [Morus notabilis]	sp|Q10251|IF2P_SCHPO;	Eukaryotic translation initiation factor 5B OS=Schizosaccharomyces pombe;	PF00009.30;PF14578.9;PF11987.11;PF03144.28;PF01926.26	GTP_EFTU;GTP_EFTU_D4;IF-2;GTP_EFTU_D2;MMR_HSR1	Elongation factor Tu GTP binding domain;Elongation factor Tu domain 4;Translation-initiation factor 2;Elongation factor Tu domain 2;50S ribosome-binding GTPase
mnot00001111	2.175	1.12068	0.00266374211437	0.0054222555998	yes	up	2.72	2.43	2.35	0.47	1.09	0.99	2.5	0.85	GO:0030154;GO:000372	BP:cell differentiation;MF:mRNA binding;	------	------	------	------	ENOG4111PGT	S:Function unknown	XP_010107154.2	RNA-binding protein 38 [Morus notabilis]	sp|Q9M1S3|ARP1_ARATH;	Probable RNA-binding protein ARP1 OS=Arabidopsis thaliana OX=3702 GN=ARP1 PE=2 SV=1;	PF00076.25;PF14605.9	RRM_1;Nup35_RRM_2	RNA recognition motif.;Nup53/35/40-type RNA recognition motif
mnot00001127	0.343	-1.54574	1.34110345201E-143	4.91011829427E-142	yes	down	25.84	28.1	26.9	67.19	62.47	63.69	26.9467	64.45	GO:0009736;GO:0000160;GO:0048511;GO:0016310;GO:0005634;GO:001630	BP:cytokinin-activated signaling pathway;BP:phosphorelay signal transduction system;BP:rhythmic process;BP:phosphorylation;CC:nucleus;MF:kinase activity;	K12130	PRR5	map04712	Circadian rhythm - plant	COG5641	K:Transcription	XP_010107144.1	two-component response regulator-like PRR95 isoform X1 [Morus notabilis]	sp|Q689G6|PRR95_ORYSJ;	Two-component response regulator-like PRR95 OS=Oryza sativa subsp. japonica OX=39947 GN=PRR95 PE=2 SV=1;	PF00072.27;PF06203.17	Response_reg;CCT	Response regulator receiver domain;CCT motif
mnot00001128	5.463	2.44978	5.1145651804E-6	1.40801059388E-5	yes	up	2.02	2.01	1.54	0.22	0.23	0.39	1.85667	0.28	GO:0016021;GO:000832	CC:integral component of membrane;MF:cation transmembrane transporter activity;	K14689	SLC30A2, ZNT2	------	------	COG1230	P:Inorganic ion transport and metabolism	XP_010107142.1	metal tolerance protein 1 [Morus notabilis]	sp|Q9ZT63|MTP1_ARATH;	Metal tolerance protein 1 OS=Arabidopsis thaliana OX=3702 GN=MTP1 PE=1 SV=2;	PF01545.24	Cation_efflux	Cation efflux family
mnot00001129	2.192	1.13255	1.2221060106E-86	2.45853562927E-85	yes	up	146.01	155.58	151.37	59.88	53.16	56.37	150.987	56.47	GO:0006357;GO:0005634;GO:0000978;GO:0046983;GO:000098	BP:regulation of transcription from RNA polymerase II promoter;CC:nucleus;MF:RNA polymerase II core promoter proximal region sequence-specific DNA binding;MF:protein dimerization activity;MF:RNA polymerase II transcription factor activity, sequence-specific DNA binding;	------	------	------	------	ENOG41115JJ	K:Transcription	XP_024028485.1	LOW QUALITY PROTEIN: transcription factor bHLH57 [Morus notabilis]	sp|Q700E4|BH067_ARATH;	Transcription factor bHLH67 OS=Arabidopsis thaliana OX=3702 GN=BHLH67 PE=2 SV=1;	PF00010.29	HLH	Helix-loop-helix DNA-binding domain
mnot00001130	0.37	-1.43301	3.83842703258E-274	3.81984741236E-272	yes	down	656.31	646.96	655.54	1520.84	1387.07	1433.61	652.937	1447.17	GO:0009579;GO:0016020;GO:0016021;GO:0009535;GO:000481	CC:thylakoid;CC:membrane;CC:integral component of membrane;CC:chloroplast thylakoid membrane;MF:aminoacyl-tRNA ligase activity;	------	------	------	------	ENOG4112195	S:Function unknown	XP_010107140.2	protein CURVATURE THYLAKOID 1B, chloroplastic [Morus notabilis]	sp|Q8LCA1|CUT1B_ARATH;	Protein CURVATURE THYLAKOID 1B, chloroplastic OS=Arabidopsis thaliana OX=3702 GN=CURT1B PE=1 SV=2;	PF14159.9	CAAD	CAAD domains of cyanobacterial aminoacyl-tRNA synthetase
mnot00001146	2.108	1.07595	2.28113264334E-27	1.70166310304E-26	yes	up	30.31	29.74	28.21	11.07	11.81	11.34	29.42	11.4067	GO:0006355;GO:0016021;GO:000367	BP:regulation of transcription, DNA-templated;CC:integral component of membrane;MF:DNA binding;	------	------	------	------	------	------	XP_010107124.1	uncharacterized protein LOC21402541 [Morus notabilis]	sp|F4JN35|NTL9_ARATH;	Protein NTM1-like 9 OS=Arabidopsis thaliana OX=3702 GN=NTL9 PE=1 SV=1;	PF02365.18	NAM	No apical meristem
mnot00001158	3.033	1.60077	1.77481378378E-18	9.89716574685E-18	yes	up	11.71	10.53	11.37	2.46	3.09	3.16	11.2033	2.90333	GO:0006629;GO:0016021;GO:001662	BP:lipid metabolic process;CC:integral component of membrane;MF:oxidoreductase activity, acting on the CH-CH group of donors;	------	------	------	------	COG3752	S:Function unknown	XP_010107107.1	uncharacterized protein C594.04c [Morus notabilis]	sp|O74507|YJD4_SCHPO;	Uncharacterized protein C594.04c OS=Schizosaccharomyces pombe;	PF06966.15;PF04191.16;PF02544.19	DUF1295;PEMT;Steroid_dh	Protein of unknown function;Phospholipid methyltransferase;3-oxo-5-alpha-steroid 4-dehydrogenase
mnot00001174	0.486	-1.04203	1.85521387139E-12	7.87949973209E-12	yes	down	6.31	5.99	6.3	10.37	10.55	10.51	6.2	10.4767	GO:0042545;GO:0045490;GO:0016021;GO:0005576;GO:0046910;GO:0030599;GO:0045330;GO:000485	BP:cell wall modification;BP:pectin catabolic process;CC:integral component of membrane;CC:extracellular region;MF:pectinesterase inhibitor activity;MF:pectinesterase activity;MF:aspartyl esterase activity;MF:enzyme inhibitor activity;	K01051	E3.1.1.11	map00040	Pentose and glucuronate interconversions	COG4677	G:Carbohydrate transport and metabolism	XP_024028445.1	pectinesterase/pectinesterase inhibitor PPE8B [Morus notabilis]	sp|Q43062|PME_PRUPE;	Pectinesterase/pectinesterase inhibitor PPE8B OS=Prunus persica OX=3760 PE=2 SV=1;	PF01095.22;PF04043.18	Pectinesterase;PMEI	Pectinesterase;Plant invertase/pectin methylesterase inhibitor
mnot00001175	0.443	-1.17464	4.1058367387E-8	1.33709485717E-7	yes	down	1.38	1.37	1.35	2	2.85	2.74	1.36667	2.53	GO:0042545;GO:0045490;GO:0016021;GO:0030599;GO:0045330;GO:000485	BP:cell wall modification;BP:pectin catabolic process;CC:integral component of membrane;MF:pectinesterase activity;MF:aspartyl esterase activity;MF:enzyme inhibitor activity;	------	------	------	------	COG4677	G:Carbohydrate transport and metabolism	KAF4366434.1	hypothetical protein F8388_003672 [Cannabis sativa]	sp|O48711|PME12_ARATH;	Probable pectinesterase/pectinesterase inhibitor 12 OS=Arabidopsis thaliana OX=3702 GN=PME12 PE=2 SV=1;	PF01095.22;PF04043.18	Pectinesterase;PMEI	Pectinesterase;Plant invertase/pectin methylesterase inhibitor
mnot00001177	0.295	-1.7597	2.51955406293E-188	1.35454991274E-186	yes	down	25.72	25.63	25.17	69.51	71.5	71.56	25.5067	70.8567	GO:0042545;GO:0045490;GO:0005576;GO:0046910;GO:0030599;GO:0045330;GO:000485	BP:cell wall modification;BP:pectin catabolic process;CC:extracellular region;MF:pectinesterase inhibitor activity;MF:pectinesterase activity;MF:aspartyl esterase activity;MF:enzyme inhibitor activity;	K01051	E3.1.1.11	map00040	Pentose and glucuronate interconversions	COG4677	G:Carbohydrate transport and metabolism	XP_010107089.1	pectinesterase isoform X1 [Morus notabilis]	sp|Q3E989|PME54_ARATH;	Probable pectinesterase/pectinesterase inhibitor 54 OS=Arabidopsis thaliana OX=3702 GN=PME54 PE=2 SV=1;	PF01095.22;PF04043.18;PF12708.10	Pectinesterase;PMEI;Pectate_lyase_3	Pectinesterase;Plant invertase/pectin methylesterase inhibitor;Pectate lyase superfamily protein
mnot00001178	3.636	1.86241	2.6357095269E-24	1.78924127499E-23	yes	up	15.02	16.53	14.13	3.6	3.88	2.84	15.2267	3.44	GO:0006312;GO:0007131;GO:0070192;GO:0000724;GO:0000730;GO:0006281;GO:1990426;GO:0140664;GO:0042148;GO:0005634;GO:0000794;GO:0008094;GO:0000150;GO:0003677;GO:0003690;GO:0003697;GO:000552	BP:mitotic recombination;BP:reciprocal meiotic recombination;BP:chromosome organization involved in meiotic cell cycle;BP:double-strand break repair via homologous recombination;BP:DNA recombinase assembly;BP:DNA repair;BP:mitotic recombination-dependent replication fork processing;BP:old GO;BP:strand invasion;CC:nucleus;CC:condensed nuclear chromosome;MF:DNA-dependent ATPase activity;MF:recombin…	K04482	RAD51	map03440	Homologous recombination	COG0468	L:Replication, recombination and repair	XP_024028492.1	DNA repair protein RAD51 homolog [Morus notabilis]	sp|Q40134|RAD51_SOLLC;	DNA repair protein RAD51 homolog OS=Solanum lycopersicum OX=4081 GN=RAD51 PE=2 SV=1;	PF08423.14;PF00154.24;PF13481.9;PF14520.9;PF06745.16	Rad51;RecA;AAA_25;HHH_5;ATPase	Rad51;recA bacterial DNA recombination protein;AAA domain;Helix-hairpin-helix domain;KaiC
mnot00001191	19.561	4.28993	1.10462166615E-113	2.95233810742E-112	yes	up	16.1	15.64	14.49	0.52	0.62	0.8	15.41	0.646667	GO:0007018;GO:0005874;GO:0008017;GO:0003777;GO:000552	BP:microtubule-based movement;CC:microtubule;MF:microtubule binding;MF:microtubule motor activity;MF:ATP binding;	K11498	CENPE	------	------	COG5059	Z:Cytoskeleton	XP_010107075.1	kinesin-like protein KIN-7B [Morus notabilis]	sp|Q8S949|KN7B_TOBAC;	Kinesin-like protein NACK2 OS=Nicotiana tabacum OX=4097 GN=NACK2 PE=1 SV=1;	PF00225.26;PF11995.11;PF16796.8	Kinesin;DUF3490;Microtub_bd	Kinesin motor domain;Domain of unknown function;Microtubule binding
mnot00001196	0.263	-1.92577	7.08587787036E-22	4.44566361759E-21	yes	down	18.49	16.18	22.58	41.68	79.74	63.59	19.0833	61.67	GO:000973	BP:response to auxin;	------	------	------	------	ENOG410YYZF	S:Function unknown	XP_024025674.1	auxin-responsive protein SAUR50 isoform X1 [Morus notabilis]	sp|Q29PU2|SAU76_ARATH;	Auxin-responsive protein SAUR76 OS=Arabidopsis thaliana OX=3702 GN=SAUR76 PE=2 SV=1;	PF02519.17	Auxin_inducible	Auxin responsive protein
mnot00001197	0.046	-4.43707	0.00940219080747	0.0175379449469	yes	down	0	0	0	0.68	0.72	0.99	0	0.796667	GO:0042545;GO:0045490;GO:0030599;GO:004533	BP:cell wall modification;BP:pectin catabolic process;MF:pectinesterase activity;MF:aspartyl esterase activity;	K01051	E3.1.1.11	map00040	Pentose and glucuronate interconversions	COG4677	G:Carbohydrate transport and metabolism	EXB94758.1	Putative pectinesterase 63 [Morus notabilis]	sp|Q9FKF3|PME63_ARATH;	Putative pectinesterase 63 OS=Arabidopsis thaliana OX=3702 GN=PME63 PE=3 SV=2;	PF01095.22	Pectinesterase	Pectinesterase
mnot00001204	0.486	-1.04174	1.88744321374E-7	5.8638616881E-7	yes	down	14.37	11.08	10.84	20.7	19.78	20.19	12.0967	20.2233	GO:0016209;GO:0140824;GO:001649	MF:antioxidant activity;MF:old GO;MF:oxidoreductase activity;	K03564	BCP, PRXQ, DOT5	------	------	COG1225	O:Posttranslational modification, protein turnover, chaperones	EXB94751.1	Peroxiredoxin Q [Morus notabilis]	sp|Q6QPJ6|PRXQ_POPJC;	Peroxiredoxin Q, chloroplastic OS=Populus jackii OX=640484 GN=PRXQ PE=1 SV=1;	PF00578.24;PF08534.13	AhpC-TSA;Redoxin	AhpC/TSA family;Redoxin
mnot00001205	0.477	-1.06853	8.23942585486E-134	2.78251657615E-132	yes	down	295.81	311.78	292.37	528.66	504.37	519.49	299.987	517.507	GO:0034599;GO:0045454;GO:0009535;GO:0016021;GO:0140824;GO:0005737;GO:0050664;GO:0008379;GO:0005509;GO:0016209;GO:001649	BP:cellular response to oxidative stress;BP:cell redox homeostasis;CC:chloroplast thylakoid membrane;CC:integral component of membrane;CC:old GO;CC:cytoplasm;MF:oxidoreductase activity, acting on NA;MF:thioredoxin peroxidase activity;MF:calcium ion binding;MF:antioxidant activity;MF:oxidoreductase activity;	K03564	BCP, PRXQ, DOT5	------	------	COG1225	O:Posttranslational modification, protein turnover, chaperones	XP_010089676.1	peroxiredoxin Q, chloroplastic [Morus notabilis]	sp|Q6QPJ6|PRXQ_POPJC;	Peroxiredoxin Q, chloroplastic OS=Populus jackii OX=640484 GN=PRXQ PE=1 SV=1;	PF00578.24;PF08534.13;PF13911.9;PF02630.17;PF13905.9	AhpC-TSA;Redoxin;AhpC-TSA_2;SCO1-SenC;Thioredoxin_8	AhpC/TSA family;Redoxin;AhpC/TSA antioxidant enzyme;SCO1/SenC;Thioredoxin-like
mnot00001208	3.4	1.76554	0.00867567048913	0.0162866866527	yes	up	4.82	2.23	3.34	1.34	0.48	1.22	3.46333	1.01333	GO:0009553;GO:0000070;GO:0048609;GO:0000724;GO:0034089;GO:0045132;GO:0048364;GO:0009793;GO:0071922;GO:0007064;GO:0060772;GO:0080186;GO:0048653;GO:0007049;GO:0007062;GO:0000785;GO:0005634;GO:0061733;GO:0016407;GO:0016746;GO:004687	BP:embryo sac development;BP:mitotic sister chromatid segregation;BP:multicellular organismal reproductive process;BP:double-strand break repair via homologous recombination;BP:establishment of meiotic sister chromatid cohesion;BP:meiotic chromosome segregation;BP:root development;BP:embryo development ending in seed dormancy;BP:regulation of cohesin loading;BP:mitotic sister chromatid cohesion;B…	K11268	ESCO, ECO1	------	------	ENOG410XTJX	S:Function unknown	EXB38190.1	hypothetical protein L484_004095 [Morus notabilis]	sp|A7UL74|CTF7_ARATH;	Protein CHROMOSOME TRANSMISSION FIDELITY 7 OS=Arabidopsis thaliana OX=3702 GN=CTF7 PE=1 SV=1;	PF13878.9;PF13880.9	zf-C2H2_3;Acetyltransf_13	zinc-finger of acetyl-transferase ESCO;ESCO1/2 acetyl-transferase
mnot00001220	25.889	4.69425	0.0032034551817	0.00644722923778	yes	up	0.39	1.8	1.23	0	0	0	1.14	0	GO:0005634;GO:0003700;GO:000367	CC:nucleus;MF:transcription factor activity, sequence-specific DNA binding;MF:DNA binding;	------	------	------	------	ENOG410YNX4	K:Transcription	XP_010099089.1	ethylene-responsive transcription factor ERF017 [Morus notabilis]	sp|Q84QC2|ERF17_ARATH;	Ethylene-responsive transcription factor ERF017 OS=Arabidopsis thaliana OX=3702 GN=ERF017 PE=2 SV=1;	PF00847.23	AP2	AP2 domain
mnot00001224	0.465	-1.10477	6.56110302956E-139	2.34706838585E-137	yes	down	173.24	180.52	185.57	303.31	320.87	330.23	179.777	318.137	------	------	------	------	------	------	ENOG410Y1Y5	S:Function unknown	XP_010099092.1	protein MARD1 [Morus notabilis]	sp|Q8GYX2|FLZ14_ARATH;	FCS-Like Zinc finger 14 OS=Arabidopsis thaliana OX=3702 GN=FLZ14 PE=1 SV=1;	PF04570.17	zf-FLZ	zinc-finger of the FCS-type, C2-C2
mnot00001227	2.812	1.49163	1.7186846605E-48	2.01345468462E-47	yes	up	51.81	55.02	47.64	15.26	14.42	15.54	51.49	15.0733	GO:2000022;GO:0009611;GO:0031347;GO:000563	BP:regulation of jasmonic acid mediated signaling pathway;BP:response to wounding;BP:regulation of defense response;CC:nucleus;	K13464	JAZ	map04075	Plant hormone signal transduction	ENOG410ZDCD	S:Function unknown	XP_010099096.1	protein TIFY 10A [Morus notabilis]	sp|Q9LMA8|TI10A_ARATH;	Protein TIFY 10A OS=Arabidopsis thaliana OX=3702 GN=TIFY10A PE=1 SV=1;	PF06200.17;PF09425.13	tify;Jas_motif	tify domain;Jas motif
mnot00001238	0.132	-2.91752	0.0135518151735	0.0245774437845	yes	down	0	0.08	0.16	0.3	0.55	0.63	0.08	0.493333	GO:001602	CC:integral component of membrane;	------	------	------	------	ENOG410XQ3V	S:Function unknown	XP_010086678.1	protein LAZ1 homolog 2 [Morus notabilis]	sp|Q5BPZ5|LAZH2_ARATH;	Protein LAZ1 homolog 2 OS=Arabidopsis thaliana OX=3702 GN=At1g23070 PE=2 SV=1;	PF03619.19	Solute_trans_a	Organic solute transporter Ostalpha
mnot00001244	0.469	-1.0913	2.43929793394E-30	1.94696352585E-29	yes	down	24.06	21.93	24.13	42.03	41.76	38.81	23.3733	40.8667	GO:0009058;GO:0005773;GO:0016021;GO:001684	BP:biosynthetic process;CC:vacuole;CC:integral component of membrane;MF:strictosidine synthase activity;	------	------	------	------	COG3386	G:Carbohydrate transport and metabolism	EXB38975.1	Adipocyte plasma membrane-associated protein [Morus notabilis]	sp|Q9SD07|SSL4_ARATH;	Protein STRICTOSIDINE SYNTHASE-LIKE 4 OS=Arabidopsis thaliana OX=3702 GN=SSL4 PE=1 SV=1;	PF03088.19;PF08450.15;PF20067.2	Str_synth;SGL;SSL_N	Strictosidine synthase;SMP-30/Gluconolactonase/LRE-like region;Strictosidine synthase-like, N-terminal
mnot00001251	8.796	3.13683	0.000979439661001	0.00210915476723	yes	up	2.14	3.49	2.06	0.35	0	0.37	2.56333	0.24	GO:000718	BP:G-protein coupled receptor signaling pathway;	K24773	GG3	------	------	ENOG410YVBK	S:Function unknown	EXB38968.1	hypothetical protein L484_027404 [Morus notabilis]	sp|Q6AWT8|GG3_ARATH;	Guanine nucleotide-binding protein subunit gamma 3 OS=Arabidopsis thaliana OX=3702 GN=GG3 PE=2 SV=1;	PF00631.25	G-gamma	GGL domain
mnot00001259	0.212	-2.24102	1.93506766984E-43	2.06757173245E-42	yes	down	3.86	4.23	4.59	15.82	15.94	17.51	4.22667	16.4233	GO:0016021;GO:0005506;GO:0016705;GO:0004497;GO:002003	CC:integral component of membrane;MF:iron ion binding;MF:oxidoreductase activity, acting on paired donors, with incorporation or reduction of molecular oxygen;MF:monooxygenase activity;MF:heme binding;	------	------	------	------	COG2124	Q:Secondary metabolites biosynthesis, transport and catabolism	EXB38962.1	Flavonoid 3'-monooxygenase [Morus notabilis]	sp|A0A1D6F9Y9|C92C6_MAIZE;	Trimethyltridecatetraene synthase OS=Zea mays OX=4577 GN=CYP92C6 PE=1 SV=1;	PF00067.25	p450	Cytochrome P450
mnot00001260	0.285	-1.81129	0.00450560371663	0.00886852603204	yes	down	0.22	0.22	0.26	1	0.35	0.65	0.233333	0.666667	GO:0006468;GO:0005524;GO:000467	BP:protein phosphorylation;MF:ATP binding;MF:protein kinase activity;	------	------	------	------	COG0515	T:Signal transduction mechanisms	XP_010090162.1	serine/threonine-protein kinase RIPK [Morus notabilis]	sp|Q9ZUF4|RIPK_ARATH;	Serine/threonine-protein kinase RIPK OS=Arabidopsis thaliana OX=3702 GN=RIPK PE=1 SV=1;	PF07714.20;PF00069.28	PK_Tyr_Ser-Thr;Pkinase	Protein tyrosine and serine/threonine kinase;Protein kinase domain
mnot00001261	0.32	-1.64249	8.11937696716E-260	7.44634429797E-258	yes	down	146.78	145.73	147.74	394.05	361.76	367.22	146.75	374.343	GO:0006508;GO:000823	BP:proteolysis;MF:cysteine-type peptidase activity;	K01366	CTSH	------	------	COG4870	O:Posttranslational modification, protein turnover, chaperones	XP_010090161.1	thiol protease aleurain [Morus notabilis]	sp|Q8H166|ALEU_ARATH;	Thiol protease aleurain OS=Arabidopsis thaliana OX=3702 GN=ALEU PE=1 SV=2;	PF00112.26;PF08246.15;PF03051.18	Peptidase_C1;Inhibitor_I29;Peptidase_C1_2	Papain family cysteine protease;Cathepsin propeptide inhibitor domain;Peptidase C1-like family
mnot00001269	5.453	2.44695	3.73714923272E-40	3.73495325828E-39	yes	up	31.74	33.8	35.62	4.97	5.34	4.99	33.72	5.1	GO:001602	CC:integral component of membrane;	------	------	------	------	ENOG410Y7F3	S:Function unknown	XP_010090153.1	uncharacterized protein LOC21410007 [Morus notabilis]	------	------	------	------	------
mnot00001270	0.347	-1.5287	7.28997994834E-83	1.41334958397E-81	yes	down	24.96	26.58	25.15	61.97	59.92	59.73	25.5633	60.54	GO:0006508;GO:0016021;GO:0016407;GO:000823	BP:proteolysis;CC:integral component of membrane;MF:acetyltransferase activity;MF:cysteine-type peptidase activity;	------	------	------	------	ENOG4111YE4	S:Function unknown	XP_024017161.1	uncharacterized protein LOC21410006 [Morus notabilis]	------	------	PF13508.10;PF08445.13;PF13673.10	Acetyltransf_7;FR47;Acetyltransf_10	Acetyltransferase;FR47-like protein;Acetyltransferase
mnot00001273	0.051	-4.28519	0.0151242935437	0.0272286766656	yes	down	0	0	0	0.09	0.2	0.15	0	0.146667	GO:001602	CC:integral component of membrane;	------	------	------	------	COG0666	S:Function unknown	EXB38947.1	Transient receptor potential cation channel subfamily A member 1 [Morus notabilis]	sp|Q9C7A2|ITN1_ARATH;	Ankyrin repeat-containing protein ITN1 OS=Arabidopsis thaliana OX=3702 GN=ITN1 PE=1 SV=1;	PF13962.9;PF12796.10;PF13857.9	PGG;Ank_2;Ank_5	Domain of unknown function;Ankyrin repeats;Ankyrin repeats
mnot00001274	0.127	-2.97973	0.00109342991218	0.00234115131917	yes	down	0.4	0.69	0.14	3.44	2.33	2.69	0.41	2.82	GO:0016021;GO:001602	CC:integral component of membrane;CC:membrane;	------	------	------	------	------	------	XP_024017263.1	uncharacterized protein LOC21410003 [Morus notabilis]	sp|Q9C7A2|ITN1_ARATH;	Ankyrin repeat-containing protein ITN1 OS=Arabidopsis thaliana OX=3702 GN=ITN1 PE=1 SV=1;	PF13962.9	PGG	Domain of unknown function
mnot00001275	0.205	-2.28451	7.69956964687E-24	5.15389082373E-23	yes	down	1.62	1.81	1.14	5.01	6.38	6.67	1.52333	6.02	GO:0016021;GO:001602	CC:integral component of membrane;CC:membrane;	------	------	------	------	COG0666	S:Function unknown	EXB38946.1	hypothetical protein L484_027381 [Morus notabilis]	------	------	PF12796.10;PF13857.9	Ank_2;Ank_5	Ankyrin repeats;Ankyrin repeats
mnot00001277	0.3	-1.73499	2.0502195842E-15	9.9837475796E-15	yes	down	2.28	1.59	1.83	4.92	5.83	4.82	1.9	5.19	GO:001602	CC:integral component of membrane;	------	------	------	------	COG0666	S:Function unknown	EXB38944.1	Ankyrin repeat-containing protein [Morus notabilis]	sp|A2CIR5|NPR4_ORYSJ;	Ankyrin repeat-containing protein NPR4 OS=Oryza sativa subsp. japonica OX=39947 GN=NPR4 PE=2 SV=1;	PF13962.9;PF12796.10;PF13857.9;PF13637.9	PGG;Ank_2;Ank_5;Ank_4	Domain of unknown function;Ankyrin repeats;Ankyrin repeats;Ankyrin repeats
mnot00001279	4.743	2.24573	3.19209640002E-28	2.42472316475E-27	yes	up	5.87	6.18	7.13	1.08	0.98	1.31	6.39333	1.12333	GO:0010225;GO:0031146;GO:0006289;GO:001900	BP:response to UV-C;BP:SCF-dependent proteasomal ubiquitin-dependent protein catabolic process;BP:nucleotide-excision repair;CC:SCF ubiquitin ligase complex;	K15082	RAD7	------	------	ENOG410XQ54	S:Function unknown	XP_010090145.1	uncharacterized protein LOC21409999 [Morus notabilis]	sp|Q8BH70|FBXL4_MOUSE;	F-box/LRR-repeat protein 4 OS=Mus musculus OX=10090 GN=Fbxl4 PE=1 SV=1;	------	------	------
mnot00001285	21.831	4.44832	2.88760190343E-58	3.99586863988E-57	yes	up	57.4	65.31	65.26	2.08	2.21	2.86	62.6567	2.38333	GO:0050832;GO:0009734;GO:0031640;GO:0050830;GO:0050829;GO:0048046;GO:003014	BP:defense response to fungus;BP:auxin-activated signaling pathway;BP:killing of cells of other organism;BP:defense response to Gram-positive bacterium;BP:defense response to Gram-negative bacterium;CC:apoplast;MF:manganese ion binding;	------	------	------	------	ENOG410YB6M	S:Function unknown	XP_010090139.1	germin-like protein [Morus notabilis]	sp|L8BRS3|GLP1_MORAL;	Germin-like protein OS=Morus alba OX=3498 PE=1 SV=1;	PF00190.25;PF07883.14	Cupin_1;Cupin_2	Cupin;Cupin domain
mnot00001293	2.09	1.06355	0.0288970698402	0.0492471560977	yes	up	1.99	1.73	1.75	0.45	0.95	0.62	1.82333	0.673333	GO:0006383;GO:0005666;GO:000367	BP:transcription from RNA polymerase III promoter;CC:DNA-directed RNA polymerase III complex;MF:DNA binding;	K03026	RPC4, POLR3D	map03020	RNA polymerase	ENOG410XPDH	K:Transcription	EXB38927.1	DNA-directed RNA polymerase III subunit RPC4 [Morus notabilis]	------	------	PF05132.17	RNA_pol_Rpc4	RNA polymerase III RPC4
mnot00001297	0.321	-1.64115	0.00856676106793	0.0160983861812	yes	down	1.13	1.55	0.79	4.59	2.34	1.98	1.15667	2.97	------	------	------	------	------	------	ENOG4111VSH	S:Function unknown	XP_010090126.1	stress-response A/B barrel domain-containing protein UP3 [Morus notabilis]	sp|Q9SIP1|UP3_ARATH;	Stress-response A/B barrel domain-containing protein UP3 OS=Arabidopsis thaliana OX=3702 GN=UP3 PE=1 SV=1;	PF07876.15	Dabb	Stress responsive A/B Barrel Domain
mnot00001304	0.209	-2.26052	0.00833217697661	0.0156922386808	yes	down	1.07	0.28	0.57	2.61	2.23	2.87	0.64	2.57	GO:0016567;GO:001602	BP:protein ubiquitination;CC:integral component of membrane;	------	------	------	------	ENOG41121N2	O:Posttranslational modification, protein turnover, chaperones	XP_010090118.1	RING-H2 finger protein ATL52 [Morus notabilis]	sp|Q9LM69|ATL80_ARATH;	RING-H2 finger protein ATL80 OS=Arabidopsis thaliana OX=3702 GN=ATL80 PE=2 SV=1;	PF13639.9;PF17123.8;PF13923.9;PF12678.10;PF00097.28;PF13445.9	zf-RING_2;zf-RING_11;zf-C3HC4_2;zf-rbx1;zf-C3HC4;zf-RING_UBOX	Ring finger domain;RING-like zinc finger;Zinc finger, C3HC4 type;RING-H2 zinc finger domain;Zinc finger, C3HC4 type;RING-type zinc-finger
mnot00001306	0.209	-2.25896	0.0118962882256	0.0217733962447	yes	down	10.13	0.54	17.57	41.97	29.3	22.44	9.41333	31.2367	------	------	------	------	------	------	------	------	------	------	------	------	------	------	------
mnot00001307	0.473	-1.07928	0.0261400157411	0.0449456441963	yes	down	1.4	0.72	0.9	1.78	1.69	1.77	1.00667	1.74667	GO:0009734;GO:000588	BP:auxin-activated signaling pathway;CC:plasma membrane;	------	------	------	------	ENOG410YXHC	S:Function unknown	XP_010090116.1	protein BIG GRAIN 1-like C [Morus notabilis]	sp|Q9M2B3|BIG1C_ARATH;	Protein BIG GRAIN 1-like C OS=Arabidopsis thaliana OX=3702 GN=At3g42800 PE=2 SV=1;	------	------	------
mnot00001329	0.391	-1.35631	2.25398906202E-34	1.99008406613E-33	yes	down	6.18	7.21	6.93	14.28	13.71	14.49	6.77333	14.16	GO:0017018;GO:004687	MF:myosin phosphatase activity;MF:metal ion binding;	K14497	PP2C	map04016;map04075	MAPK signaling pathway - plant;Plant hormone signal transduction	COG0631	T:Signal transduction mechanisms	XP_010090094.1	protein phosphatase 2C 77 [Morus notabilis]	sp|Q9CAJ0|P2C16_ARATH;	Protein phosphatase 2C 16 OS=Arabidopsis thaliana OX=3702 GN=HAB1 PE=1 SV=1;	PF00481.24;PF13672.9	PP2C;PP2C_2	Protein phosphatase 2C;Protein phosphatase 2C
mnot00001331	0.43	-1.21796	1.48126114819E-34	1.31154353154E-33	yes	down	10.95	12.3	11.47	21.65	22.05	22.55	11.5733	22.0833	GO:0006468;GO:0004674;GO:000552	BP:protein phosphorylation;MF:protein serine/threonine kinase activity;MF:ATP binding;	K08790	STK38, NDR	------	------	ENOG410XQC0	T:Signal transduction mechanisms	EXB38889.1	Serine/threonine-protein kinase CBK1 [Morus notabilis]	sp|Q6TGC6|CBK1_PNECA;	Serine/threonine-protein kinase CBK1 OS=Pneumocystis carinii OX=4754 GN=CBK1 PE=2 SV=1;	PF00069.28;PF07714.20;PF03109.19;PF00433.27	Pkinase;PK_Tyr_Ser-Thr;ABC1;Pkinase_C	Protein kinase domain;Protein tyrosine and serine/threonine kinase;ABC1 atypical kinase-like domain;Protein kinase C terminal domain
mnot00001333	0.284	-1.81503	0	0	yes	down	247.93	247.57	239.28	728.9	701.84	699.25	244.927	709.997	GO:005121	MF:dioxygenase activity;	K08234	yaeR	------	------	ENOG410ZWRD	S:Function unknown	XP_010090091.1	uncharacterized protein LOC21409945 [Morus notabilis]	sp|Q9XI31|GLYI4_ARATH;	Glyoxylase I 4 OS=Arabidopsis thaliana OX=3702 GN=GLYI4 PE=2 SV=1;	PF00903.28;PF13669.9	Glyoxalase;Glyoxalase_4	Glyoxalase/Bleomycin resistance protein/Dioxygenase superfamily;Glyoxalase/Bleomycin resistance protein/Dioxygenase superfamily
mnot00001346	2.472	1.30585	0.000363565590574	0.000825880115839	yes	up	1.49	1.27	1.41	0.41	0.46	0.51	1.39	0.46	GO:0006952;GO:0098542;GO:0016021;GO:004353	BP:defense response;BP:defense response to other organism;CC:integral component of membrane;MF:ADP binding;	K13459	RPS2	map04626	Plant-pathogen interaction	COG4886	S:Function unknown	XP_010090085.1	disease resistance protein RPS2 [Morus notabilis]	sp|Q42484|RPS2_ARATH;	Disease resistance protein RPS2 OS=Arabidopsis thaliana OX=3702 GN=RPS2 PE=1 SV=1;	PF00931.25;PF13855.9;PF12799.10;PF01637.21;PF13401.9	NB-ARC;LRR_8;LRR_4;ATPase_2;AAA_22	NB-ARC domain;Leucine rich repeat;Leucine Rich repeats;ATPase domain predominantly from Archaea;AAA domain
mnot00001352	0.405	-1.30559	4.83501556587E-5	0.000121469459141	yes	down	1.71	1.95	1.58	3.86	4.17	2.79	1.74667	3.60667	GO:0006499;GO:000437	BP:N-terminal protein myristoylation;MF:glycylpeptide N-tetradecanoyltransferase activity;	K00671	NMT	------	------	------	------	XP_010090080.1	glycylpeptide N-tetradecanoyltransferase 1 [Morus notabilis]	sp|Q9LTR9|NMT1_ARATH;	Glycylpeptide N-tetradecanoyltransferase 1 OS=Arabidopsis thaliana OX=3702 GN=NMT1 PE=1 SV=2;	PF02799.18;PF01233.22	NMT_C;NMT	Myristoyl-Co;Myristoyl-Co
mnot00001362	2.497	1.32012	3.76441048496E-20	2.23015692727E-19	yes	up	12.86	13.04	14.01	4.57	4.38	3.99	13.3033	4.31333	GO:0005634;GO:0003700;GO:004356	CC:nucleus;MF:transcription factor activity, sequence-specific DNA binding;MF:sequence-specific DNA binding;	K09419	HSFF	------	------	COG5169	K:Transcription	XP_010090068.1	heat stress transcription factor A-2 [Morus notabilis]	sp|P41152|HSF30_SOLPE;	Heat shock factor protein HSF30 OS=Solanum peruvianum OX=4082 GN=HSF30 PE=2 SV=1;	PF00447.20	HSF_DNA-bind	HSF-type DNA-binding
mnot00001364	3.961	1.98601	4.25198498432E-37	3.97950910813E-36	yes	up	27.87	25.8	24.47	4.6	6.81	4.74	26.0467	5.38333	GO:0046872;GO:000825	MF:metal ion binding;MF:nucleotidase activity;	K03787	surE	map00240;map01232;map00230;map00760	Pyrimidine metabolism;Nucleotide metabolism;Purine metabolism;Nicotinate and nicotinamide metabolism	COG0496	F:Nucleotide transport and metabolism	XP_024017220.1	uncharacterized protein LOC21409921 [Morus notabilis]	sp|Q3A4N5|SURE_SYNC1;	5'-nucleotidase SurE OS=Syntrophotalea carbinolica;	PF01975.20	SurE	Survival protein SurE
mnot00001384	6.033	2.59299	1.99881587494E-69	3.25181271342E-68	yes	up	58.2	62.11	56.79	7.88	9.02	7.31	59.0333	8.07	GO:001602	CC:integral component of membrane;	------	------	------	------	ENOG410Z9QH;ENOG4111DHQ	S:Function unknown;	XP_010090050.1	uncharacterized protein LOC21409904 [Morus notabilis]	sp|F4K956|A70_ARATH;	Pathogen-associated molecular patterns-induced protein A70 OS=Arabidopsis thaliana OX=3702 GN=A70 PE=1 SV=1;	PF05553.14;PF14364.9	DUF761;DUF4408	Cotton fibre expressed protein;Domain of unknown function
mnot00001390	189.334	7.56479	9.74994035015E-10	3.55786296101E-9	yes	up	5.49	4.71	4.04	0	0	0	4.74667	0	------	------	------	------	------	------	ENOG41106ZH	S:Function unknown	XP_010090044.1	uncharacterized protein LOC21409898 isoform X1 [Morus notabilis]	------	------	------	------	------
mnot00001392	16.433	4.03853	1.04603723048E-115	2.88647648156E-114	yes	up	18.68	19.16	17.79	1	0.86	0.91	18.5433	0.923333	GO:0005975;GO:0005773;GO:0004565;GO:0030246;GO:000455	BP:carbohydrate metabolic process;CC:vacuole;MF:beta-galactosidase activity;MF:carbohydrate binding;MF:hydrolase activity, hydrolyzing O-glycosyl compounds;	------	------	------	------	COG1874	G:Carbohydrate transport and metabolism	XP_024017149.1	beta-galactosidase 1 [Morus notabilis]	sp|Q9SCW1|BGAL1_ARATH;	Beta-galactosidase 1 OS=Arabidopsis thaliana OX=3702 GN=BGAL1 PE=2 SV=1;	PF01301.22;PF17834.4;PF02449.18	Glyco_hydro_35;GHD;Glyco_hydro_42	Glycosyl hydrolases family 35;Beta-sandwich domain in beta galactosidase;Beta-galactosidase
mnot00001393	2.186	1.12835	1.83355364437E-8	6.10825411904E-8	yes	up	5.54	5.74	5.02	2.17	1.88	2.12	5.43333	2.05667	------	------	------	------	------	------	ENOG410YDA9	S:Function unknown	XP_010090041.1	uncharacterized protein LOC21409895 [Morus notabilis]	------	------	------	------	------
mnot00001395	0.464	-1.10873	1.00206038585E-84	1.97967769365E-83	yes	down	53.17	54.82	52.64	97.53	91.8	94.87	53.5433	94.7333	GO:0006355;GO:0043565;GO:000827	BP:regulation of transcription, DNA-templated;MF:sequence-specific DNA binding;MF:zinc ion binding;	------	------	------	------	COG5641	K:Transcription	XP_010090039.1	GATA transcription factor 21 [Morus notabilis]	sp|Q5HZ36|GAT21_ARATH;	GATA transcription factor 21 OS=Arabidopsis thaliana OX=3702 GN=GATA21 PE=1 SV=2;	PF00320.30	GATA	GATA zinc finger
mnot00001427	2.334	1.22289	4.71092607184E-24	3.17495374201E-23	yes	up	28.83	29.53	31.76	10.21	11.68	9.85	30.04	10.58	------	------	------	------	------	------	ENOG4111GZ5	S:Function unknown	XP_010090016.1	uncharacterized protein LOC21409869 [Morus notabilis]	------	------	------	------	------
mnot00001441	2.062	1.04377	5.12901061935E-35	4.60012750131E-34	yes	up	37.68	37.92	37.45	14.66	15.58	14.92	37.6833	15.0533	GO:0043967;GO:0031509;GO:0000781;GO:0005634;GO:0004402;GO:001048	BP:histone H4 acetylation;BP:telomeric heterochromatin assembly;CC:chromosome, telomeric region;CC:nucleus;MF:histone acetyltransferase activity;MF:H4 histone acetyltransferase activity;	K11303	HAT1, KAT1	------	------	ENOG410XPH4	B:Chromatin structure and dynamics	XP_010090005.1	histone acetyltransferase type B catalytic subunit [Morus notabilis]	sp|Q9FJT8|HATB_ARATH;	Histone acetyltransferase type B catalytic subunit OS=Arabidopsis thaliana OX=3702 GN=HAG2 PE=2 SV=1;	PF10394.12;PF00583.28;PF01853.21	Hat1_N;Acetyltransf_1;MOZ_SAS	Histone acetyl transferase HAT1 N-terminus;Acetyltransferase;MOZ/SAS family
mnot00001442	0.381	-1.39201	0.0180813	0.0320646979476	yes	down	0.36	0.13	0.2	0.47	0.43	0.58	0.23	0.493333	GO:0016310;GO:0016021;GO:001630	BP:phosphorylation;CC:integral component of membrane;MF:kinase activity;	K13466	EIX1_2	map04626	Plant-pathogen interaction	------	------	XP_024017247.1	receptor-like protein EIX1 [Morus notabilis]	sp|Q6JN47|EIX1_SOLLC;	Receptor-like protein EIX1 OS=Solanum lycopersicum OX=4081 GN=EIX1 PE=2 SV=2;	PF13855.9;PF12799.10;PF08263.15	LRR_8;LRR_4;LRRNT_2	Leucine rich repeat;Leucine Rich repeats;Leucine rich repeat N-terminal domain
mnot00001455	12.154	3.60341	5.91683997555E-17	3.08179730241E-16	yes	up	8.21	8.27	7.88	0.57	0.49	0.59	8.12	0.55	GO:0009553;GO:0010212;GO:0006302;GO:0009555;GO:0007131;GO:0005634;GO:000369	BP:embryo sac development;BP:response to ionizing radiation;BP:double-strand break repair;BP:pollen development;BP:reciprocal meiotic recombination;CC:nucleus;MF:double-stranded DNA binding;	------	------	------	------	COG5124	D:Cell cycle control, cell division, chromosome partitioning	XP_024017311.1	meiotic nuclear division protein 1 homolog [Morus notabilis]	sp|Q8GYD2|MND1_ARATH;	Meiotic nuclear division protein 1 homolog OS=Arabidopsis thaliana OX=3702 GN=MND1 PE=1 SV=1;	PF03962.18;PF18517.4	Mnd1;LZ3wCH	Mnd1 HTH domain;Leucine zipper with capping helix domain
mnot00001456	17.576	4.13556	2.35821489062E-5	6.10739789433E-5	yes	up	1.2	1.54	1.1	0	0.06	0.12	1.28	0.06	GO:000367	MF:DNA binding;	K09422	MYBP	------	------	COG5147	K:Transcription	XP_024017297.1	transcription factor MYB36 [Morus notabilis]	sp|Q9SJL7|RAX2_ARATH;	Transcription factor RAX2 OS=Arabidopsis thaliana OX=3702 GN=RAX2 PE=1 SV=1;	PF00249.34;PF13921.9	Myb_DNA-binding;Myb_DNA-bind_6	Myb-like DNA-binding domain;Myb-like DNA-binding domain
mnot00001457	3.887	1.95849	2.39629418188E-221	1.69178369241E-219	yes	up	202.71	196.97	206.91	42.91	43.29	42.14	202.197	42.78	GO:004687	MF:metal ion binding;	------	------	------	------	ENOG4111G2K	S:Function unknown	XP_010086901.1	zinc finger CCCH domain-containing protein 20 [Morus notabilis]	sp|O82199|C3H20_ARATH;	Zinc finger CCCH domain-containing protein 20 OS=Arabidopsis thaliana OX=3702 GN=At2g19810 PE=2 SV=1;	PF00642.27;PF18345.4	zf-CCCH;zf_CCCH_4	Zinc finger C-x8-C-x5-C-x3-H type;Zinc finger domain
mnot00001464	0.029	-5.09848	4.19354828825E-8	1.3649459799E-7	yes	down	0.1	0.2	0	2.87	2.41	3.21	0.1	2.83	GO:0016787;GO:004687	MF:hydrolase activity;MF:metal ion binding;	------	------	------	------	ENOG410Z4GH	S:Function unknown	XP_010086909.1	nudix hydrolase 8 [Morus notabilis]	sp|Q8L7W2|NUDT8_ARATH;	Nudix hydrolase 8 OS=Arabidopsis thaliana OX=3702 GN=NUDT8 PE=2 SV=2;	PF18290.4;PF00293.31	Nudix_hydro;NUDIX	Nudix hydrolase domain;NUDIX domain
mnot00001476	2.914	1.54307	2.97497129483E-46	3.35293602139E-45	yes	up	26.79	25.3	25.47	6.7	7.05	8.09	25.8533	7.28	GO:0006468;GO:0005975;GO:0005737;GO:0005856;GO:0016021;GO:0046658;GO:0004553;GO:0003779;GO:0004672;GO:0005524;GO:004297	BP:protein phosphorylation;BP:carbohydrate metabolic process;CC:cytoplasm;CC:cytoskeleton;CC:integral component of membrane;CC:anchored component of plasma membrane;MF:hydrolase activity, hydrolyzing O-glycosyl compounds;MF:actin binding;MF:protein kinase activity;MF:ATP binding;MF:glucan endo-1,3-beta-D-glucosidase activity;	------	------	------	------	ENOG410YA1S	G:Carbohydrate transport and metabolism	XP_024030861.1	glucan endo-1,3-beta-glucosidase 13-like isoform X1 [Morus notabilis]	sp|Q9FJU9|E1313_ARATH;	Glucan endo-1,3-beta-glucosidase 13 OS=Arabidopsis thaliana OX=3702 GN=At5g56590 PE=2 SV=1;	PF00332.21;PF07983.16	Glyco_hydro_17;X8	Glycosyl hydrolases family 17;X8 domain
mnot00001487	0.32	-1.64228	1.78852291433E-171	8.36536880104E-170	yes	down	29.48	29.8	30.78	80.18	75.34	74.28	30.02	76.6	GO:0019318;GO:0046835;GO:0051156;GO:0001678;GO:0006006;GO:0006096;GO:0005737;GO:0005829;GO:0005739;GO:0004396;GO:0004340;GO:0008865;GO:0005524;GO:000553	BP:hexose metabolic process;BP:carbohydrate phosphorylation;BP:glucose 6-phosphate metabolic process;BP:cellular glucose homeostasis;BP:glucose metabolic process;BP:glycolytic process;CC:cytoplasm;CC:cytosol;CC:mitochondrion;MF:hexokinase activity;MF:glucokinase activity;MF:fructokinase activity;MF:ATP binding;MF:glucose binding;	K00844	HK	map01250;map00520;map00051;map00524;map00052;map00010;map00500	Biosynthesis of nucleotide sugars;Amino sugar and nucleotide sugar metabolism;Fructose and mannose metabolism;Neomycin, kanamycin and gentamicin biosynthesis;Galactose metabolism;Glycolysis / Gluconeogenesis;Starch and sucrose metabolism	COG5026	G:Carbohydrate transport and metabolism	POO00547.1	Hexokinase [Trema orientale]	sp|Q9SEK3|HXK1_SPIOL;	Hexokinase-1 OS=Spinacia oleracea OX=3562 GN=HXK1 PE=2 SV=1;	PF03727.19;PF00349.24	Hexokinase_2;Hexokinase_1	Hexokinase;Hexokinase
mnot00001518	2.971	1.57081	9.9570210542E-73	1.70279622398E-71	yes	up	224.47	224.19	234.2	63.69	59.4	67.69	227.62	63.5933	GO:0009738;GO:0005737;GO:0005886;GO:000486	BP:abscisic acid-activated signaling pathway;CC:cytoplasm;CC:plasma membrane;MF:protein phosphatase inhibitor activity;	------	------	------	------	ENOG410ZQ8W	S:Function unknown	XP_010095365.1	lachrymatory-factor synthase [Morus notabilis]	sp|P59082|LFS_ALLCE;	Lachrymatory-factor synthase OS=Allium cepa OX=4679 GN=LFS PE=1 SV=1;	PF10604.12	Polyketide_cyc2	Polyketide cyclase / dehydrase and lipid transport
mnot00001540	0.409	-1.28842	4.82655003078E-204	2.95097792568E-202	yes	down	188.96	196.68	194.69	398.99	378.95	383.92	193.443	387.287	GO:0019243;GO:0005737;GO:0016021;GO:0004462;GO:0008168;GO:004687	BP:methylglyoxal catabolic process to D-lactate via S-lactoyl-glutathione;CC:cytoplasm;CC:integral component of membrane;MF:lactoylglutathione lyase activity;MF:methyltransferase activity;MF:metal ion binding;	K01759	GLO1, gloA	map00620	Pyruvate metabolism	COG0346	E:Amino acid transport and metabolism	EXC15874.1	hypothetical protein L484_003661 [Morus notabilis]	sp|Q8W593|LGUC_ARATH;	Probable lactoylglutathione lyase, chloroplastic OS=Arabidopsis thaliana OX=3702 GN=At1g67280 PE=1 SV=1;	PF00903.28;PF13669.9;PF18029.4	Glyoxalase;Glyoxalase_4;Glyoxalase_6	Glyoxalase/Bleomycin resistance protein/Dioxygenase superfamily;Glyoxalase/Bleomycin resistance protein/Dioxygenase superfamily;Glyoxalase-like domain
mnot00001542	8.575	3.10014	1.72753761895E-8	5.77131635324E-8	yes	up	2.73	2.73	2.85	0.19	0.13	0.47	2.77	0.263333	GO:0042546;GO:0071555;GO:0010411;GO:0048046;GO:0016762;GO:000455	BP:cell wall biogenesis;BP:cell wall organization;BP:xyloglucan metabolic process;CC:apoplast;MF:xylogluca;MF:hydrolase activity, hydrolyzing O-glycosyl compounds;	K08235	E2.4.1.207	------	------	COG2273	G:Carbohydrate transport and metabolism	XP_010107383.1	probable xyloglucan endotransglucosylase/hydrolase protein 26 [Morus notabilis]	sp|Q9SVV2|XTH26_ARATH;	Probable xyloglucan endotransglucosylase/hydrolase protein 26 OS=Arabidopsis thaliana OX=3702 GN=XTH26 PE=2 SV=1;	PF00722.24;PF06955.15	Glyco_hydro_16;XET_C	Glycosyl hydrolases family 16;Xyloglucan endo-transglycosylase
mnot00001543	2.982	1.57606	0.000317415246365	0.000724566329746	yes	up	17.72	15.28	14.03	4.95	4.47	3.78	15.6767	4.4	GO:001602	CC:integral component of membrane;	------	------	------	------	------	------	XP_010107382.1	transmembrane protein 234 homolog [Morus notabilis]	sp|Q54ZG7|TM234_DICDI;	Transmembrane protein 234 homolog OS=Dictyostelium discoideum OX=44689 GN=DDB_G0277575 PE=3 SV=1;	PF10639.12	TMEM234	Putative transmembrane family 234
mnot00001556	0.173	-2.53142	6.61475516796E-214	4.34229664693E-212	yes	down	6.78	5.86	5.13	59.95	57.41	55.55	5.92333	57.6367	GO:0009116;GO:000484	BP:nucleoside metabolic process;MF:ubiquitin-protein transferase activity;	------	------	------	------	ENOG410Y4J9	S:Function unknown	XP_024024111.1	putative E3 ubiquitin-protein ligase LIN-1 [Morus notabilis]	sp|D1FP53|LIN_MEDTR;	Putative E3 ubiquitin-protein ligase LIN OS=Medicago truncatula OX=3880 GN=LIN PE=2 SV=1;	PF01048.23;PF04564.18;PF00400.35;PF11789.11	PNP_UDP_1;U-box;WD40;zf-Nse	Phosphorylase superfamily;U-box domain;WD domain, G-beta repeat;Zinc-finger of the MIZ type in Nse subunit
mnot00001568	12.201	3.60891	1.75307097229E-120	5.16507162529E-119	yes	up	49.18	54.72	52.91	2.79	3.91	3.89	52.27	3.53	GO:0007264;GO:0003924;GO:000552	BP:small GTPase mediated signal transduction;MF:GTPase activity;MF:GTP binding;	K04392	RAC1	map04145	Phagosome	COG1100	S:Function unknown	XP_010104154.2	rac-like GTP-binding protein ARAC7 [Morus notabilis]	sp|O82480|RAC7_ARATH;	Rac-like GTP-binding protein ARAC7 OS=Arabidopsis thaliana OX=3702 GN=ARAC7 PE=1 SV=1;	PF00071.25;PF08477.16;PF00025.24	Ras;Roc;Arf	Ras family;Ras of Complex, Roc, domain of DAPkinase;ADP-ribosylation factor family
mnot00001583	21.933	4.45505	3.52863666645E-114	9.51257397588E-113	yes	up	64.89	62.08	63.32	1.64	3.02	2.52	63.43	2.39333	GO:011016	CC:cellular anatomical entity;	------	------	------	------	ENOG410YZ7R;ENOG410YW15	S:Function unknown;	XP_024032373.1	probable protein ABIL5 [Morus notabilis]	sp|Q5JMF2|ABIL5_ORYSJ;	Probable protein ABIL5 OS=Oryza sativa subsp. japonica OX=39947 GN=Os01g0760900 PE=2 SV=1;	------	------	------
mnot00001584	4.065	2.02328	0.000612451027059	0.00135361444362	yes	up	0.87	1.02	0.84	0.19	0.24	0.12	0.91	0.183333	GO:000508	MF:guanyl-nucleotide exchange factor activity;	------	------	------	------	ENOG410YG86	S:Function unknown	EXB37515.1	Rho guanine nucleotide exchange factor 8 [Morus notabilis]	sp|Q9LV40|ROGF8_ARATH;	Rho guanine nucleotide exchange factor 8 OS=Arabidopsis thaliana OX=3702 GN=ROPGEF8 PE=1 SV=1;	PF03759.16	PRONE	PRONE
mnot00001585	6.678	2.73936	1.23780457843E-69	2.02254024959E-68	yes	up	11.67	10.94	12.1	1.16	1.73	1.38	11.57	1.42333	------	------	K09420	MYB, C-MYB	------	------	COG5147	K:Transcription	XP_024032317.1	transcription factor MYB3R-1 isoform X1 [Morus notabilis]	sp|Q94FL9|MB3R4_ARATH;	Transcription factor MYB3R-4 OS=Arabidopsis thaliana OX=3702 GN=MYB3R4 PE=1 SV=1;	PF00249.34;PF13921.9	Myb_DNA-binding;Myb_DNA-bind_6	Myb-like DNA-binding domain;Myb-like DNA-binding domain
mnot00001590	0.434	-1.20589	2.76500512645E-171	1.28682788335E-169	yes	down	87.36	91.43	88.78	174.93	166.96	169	89.19	170.297	------	------	K17710	PTCD1	------	------	ENOG410Z7Z7	S:Function unknown	EXB94673.1	hypothetical protein L484_001881 [Morus notabilis]	sp|Q8S9D1|PP395_ARATH;	Pentatricopeptide repeat-containing protein At5g21222 OS=Arabidopsis thaliana OX=3702 GN=ATC401 PE=2 SV=1;	PF13041.9;PF12854.10;PF01535.23;PF13812.9;PF17177.7	PPR_2;PPR_1;PPR;PPR_3;PPR_long	PPR repeat family;PPR repeat;PPR repeat;Pentatricopeptide repeat domain;Pentacotripeptide-repeat region of PRORP
mnot00001602	0.447	-1.16234	3.46806137106E-188	1.85913926049E-186	yes	down	112.82	118.97	114.56	212.17	214.22	211.62	115.45	212.67	GO:0015996;GO:0010304;GO:0016021;GO:0009536;GO:003425	BP:chlorophyll catabolic process;BP:PSII associated light-harvesting complex II catabolic process;CC:integral component of membrane;CC:plastid;MF:chlorophyl;	K13606	NOL, NYC1	map00860	Porphyrin metabolism	COG1028	S:Function unknown	XP_010099589.1	probable chlorophyll(ide) b reductase NYC1, chloroplastic [Morus notabilis]	sp|Q5N800|NYC1_ORYSJ;	Probable chlorophyl;	PF00106.28;PF13561.9;PF08659.13	adh_short;adh_short_C2;KR	short chain dehydrogenase;Enoyl;KR domain
mnot00001605	13.483	3.75307	1.21474422046E-17	6.52502142421E-17	yes	up	4.04	3.47	3.7	0.17	0.3	0.21	3.73667	0.226667	GO:0016021;GO:0015144;GO:001529	CC:integral component of membrane;MF:carbohydrate transmembrane transporter activity;MF:symporter activity;	------	------	------	------	------	------	XP_010099586.1	polyol transporter 5 [Morus notabilis]	sp|Q8VZ80|PLT5_ARATH;	Polyol transporter 5 OS=Arabidopsis thaliana OX=3702 GN=PLT5 PE=1 SV=2;	PF00083.27;PF07690.19;PF06609.16	Sugar_tr;MFS_1;TRI12	Sugar;Major Facilitator Superfamily;Fungal trichothecene efflux pump
mnot00001606	68.111	6.08982	5.1855568898E-6	1.4265046883E-5	yes	up	1.05	0.77	0.94	0	0	0	0.92	0	GO:0016021;GO:0015144;GO:001529	CC:integral component of membrane;MF:carbohydrate transmembrane transporter activity;MF:symporter activity;	------	------	------	------	------	------	EXB79937.1	Polyol transporter 5 [Morus notabilis]	sp|Q8GXR2|PLT6_ARATH;	Probable polyol transporter 6 OS=Arabidopsis thaliana OX=3702 GN=PLT6 PE=2 SV=2;	PF00083.27;PF07690.19;PF06609.16	Sugar_tr;MFS_1;TRI12	Sugar;Major Facilitator Superfamily;Fungal trichothecene efflux pump
mnot00001607	2.403	1.265	0.00165513187502	0.00346568128146	yes	up	4.38	4.49	5.03	1.89	1.37	1.49	4.63333	1.58333	GO:0045892;GO:000563	BP:negative regulation of transcription, DNA-templated;CC:nucleus;	------	------	------	------	ENOG410YX1Q	S:Function unknown	XP_010099584.1	transcription repressor OFP8 [Morus notabilis]	sp|Q3E9B4|OFP8_ARATH;	Transcription repressor OFP8 OS=Arabidopsis thaliana OX=3702 GN=OFP8 PE=1 SV=1;	PF04844.16	Ovate	Transcriptional repressor, ovate
mnot00001609	2.76	1.46478	0.00574117718304	0.0111111703649	yes	up	2.2	1.34	1.76	0.67	0.21	0.69	1.76667	0.523333	GO:0009851;GO:0050661;GO:0050660;GO:0004499;GO:000449	BP:auxin biosynthetic process;MF:NADP binding;MF:flavin adenine dinucleotide binding;MF:N,N-dimethylaniline monooxygenase activity;MF:monooxygenase activity;	K11816	YUCCA	map00380	Tryptophan metabolism	COG2072	P:Inorganic ion transport and metabolism	XP_010099581.1	indole-3-pyruvate monooxygenase YUCCA2 [Morus notabilis]	sp|Q9SVQ1|YUC2_ARATH;	Indole-3-pyruvate monooxygenase YUCCA2 OS=Arabidopsis thaliana OX=3702 GN=YUC2 PE=1 SV=1;	PF00743.22;PF13738.9;PF13434.9;PF07992.17;PF01494.22;PF13450.9	FMO-like;Pyr_redox_3;Lys_Orn_oxgnase;Pyr_redox_2;FAD_binding_3;NAD_binding_8	Flavin-binding monooxygenase-like;Pyridine nucleotide-disulphide oxidoreductase;L-lysine 6-monooxygenase/L-ornithine 5-monooxygenase;Pyridine nucleotide-disulphide oxidoreductase;FAD binding domain;NA
mnot00001610	0.46	-1.12002	6.06316856514E-48	7.01520226872E-47	yes	down	33.31	34.4	35.15	65.01	61.3	57.15	34.2867	61.1533	GO:0006357;GO:0034605;GO:0005634;GO:0043565;GO:0003700;GO:000097	BP:regulation of transcription from RNA polymerase II promoter;BP:cellular response to heat;CC:nucleus;MF:sequence-specific DNA binding;MF:transcription factor activity, sequence-specific DNA binding;MF:RNA polymerase II core promoter proximal region sequence-specific DNA binding;	K09419	HSFF	------	------	COG5169	K:Transcription	XP_010088821.1	heat stress transcription factor C-1 [Morus notabilis]	sp|Q9LV52|HSFC1_ARATH;	Heat stress transcription factor C-1 OS=Arabidopsis thaliana OX=3702 GN=HSFC1 PE=1 SV=1;	PF00447.20;PF14932.9	HSF_DNA-bind;HAUS-augmin3	HSF-type DNA-binding;HAUS augmin-like complex subunit 3
mnot00001613	5.047	2.33553	3.22317459061E-17	1.6981800455E-16	yes	up	4.77	4.45	5.78	0.66	0.94	0.87	5	0.823333	GO:001674	MF:transferase activity;	K13960	UBE2T, HSPC150	------	------	COG5078	O:Posttranslational modification, protein turnover, chaperones	XP_010088823.1	uncharacterized protein LOC21403686 [Morus notabilis]	sp|Q941B6|UBC37_ARATH;	Probable ubiquitin-conjugating enzyme E2 37 OS=Arabidopsis thaliana OX=3702 GN=UBC37 PE=2 SV=2;	PF00179.29	UQ_con	Ubiquitin-conjugating enzyme
mnot00001616	10.875	3.4429	8.41092402956E-12	3.45012009798E-11	yes	up	6.94	6.76	6.56	0.69	0.6	0.24	6.75333	0.51	GO:0015031;GO:001602	BP:protein transport;CC:integral component of membrane;	------	------	------	------	ENOG41117YP	S:Function unknown	XP_010088825.1	uncharacterized protein LOC21403688 [Morus notabilis]	------	------	------	------	------
mnot00001619	0.074	-3.76219	1.61868998197E-57	2.21374787081E-56	yes	down	2.2	1.6	2.07	24.2	19.85	21.39	1.95667	21.8133	GO:0032259;GO:0046983;GO:000817	BP:methylation;MF:protein dimerization activity;MF:O-methyltransferase activity;	K22588	ASMT	map00380	Tryptophan metabolism	ENOG410XS7T	S:Function unknown	XP_024029779.1	xanthohumol 4'-O-methyltransferase [Morus notabilis]	sp|B0ZB56|OMT2_HUMLU;	Xanthohumol 4-O-methyltransferase OS=Humulus lupulus OX=3486 GN=OMT2 PE=1 SV=1;	PF00891.21;PF08100.14	Methyltransf_2;Dimerisation	O-methyltransferase domain;Dimerisation domain
mnot00001620	0.074	-3.75727	5.70621971759E-49	6.75254046151E-48	yes	down	70.77	55.29	67.26	798.38	743.38	734.89	64.44	758.883	------	------	------	------	------	------	ENOG4111A14	S:Function unknown	EXB37025.1	hypothetical protein L484_020811 [Morus notabilis]	------	------	------	------	------
mnot00001622	0.103	-3.28612	3.73638070961E-9	1.31398396045E-8	yes	down	4.17	8.53	5.05	49.07	45.52	56.54	5.91667	50.3767	GO:001602	CC:integral component of membrane;	------	------	------	------	ENOG4111CXU	S:Function unknown	EXB37027.1	hypothetical protein L484_020813 [Morus notabilis]	------	------	------	------	------
mnot00001625	4.325	2.11282	0.0177178820755	0.0314889195165	yes	up	3.32	4.46	2.89	0.97	0.7	0.36	3.55667	0.676667	------	------	------	------	------	------	ENOG410Z3AX	S:Function unknown	EXB37030.1	hypothetical protein L484_020816 [Morus notabilis]	------	------	------	------	------
mnot00001627	2.246	1.16706	7.40792923262E-46	8.30904964107E-45	yes	up	40.53	41.02	41.41	16.22	14.21	14.44	40.9867	14.9567	GO:0016620;GO:000402	MF:oxidoreductase activity, acting on the aldehyde or oxo group of donors, NAD or NADP as acceptor;MF:aldehyde dehydrogenas;	K12355	REF1	map00940	Phenylpropanoid biosynthesis	------	------	XP_010088835.1	aldehyde dehydrogenase family 2 member C4 [Morus notabilis]	sp|Q56YU0|AL2C4_ARATH;	Aldehyde dehydrogenase family 2 member C4 OS=Arabidopsis thaliana OX=3702 GN=ALDH2C4 PE=1 SV=2;	PF00171.25	Aldedh	Aldehyde dehydrogenase family
mnot00001642	0.017	-5.86994	2.78442853857E-5	7.1459360121E-5	yes	down	0	0	0	0.27	0.43	0.25	0	0.316667	GO:0016021;GO:0005887;GO:0008271;GO:001529	CC:integral component of membrane;CC:integral component of plasma membrane;MF:secondary active sulfate transmembrane transporter activity;MF:symporter activity;	K17471	SULTR3	------	------	------	------	XP_010088848.1	probable sulfate transporter 3.5 [Morus notabilis]	sp|Q94LW6|SUT35_ARATH;	Probable sulfate transporter 3.5 OS=Arabidopsis thaliana OX=3702 GN=SULTR3;5 PE=2 SV=1;	PF00916.23;PF01740.24	Sulfate_transp;STAS	Sulfate permease family;STAS domain
mnot00001652	0.255	-1.97263	4.65959586561E-9	1.62733580455E-8	yes	down	1.41	1.69	0.89	4.75	4.4	3.38	1.33	4.17667	GO:004687	MF:metal ion binding;	------	------	------	------	COG2608	S:Function unknown	XP_010088858.1	protein SODIUM POTASSIUM ROOT DEFECTIVE 2 [Morus notabilis]	sp|Q58FZ0|NAKR2_ARATH;	Protein SODIUM POTASSIUM ROOT DEFECTIVE 2 OS=Arabidopsis thaliana OX=3702 GN=NAKR2 PE=2 SV=1;	PF00403.29	HMA	Heavy-metal-associated domain
mnot00001656	0.446	-1.16439	2.73510620642E-115	7.49210864069E-114	yes	down	120.13	127.45	128.99	234.33	230.78	228.91	125.523	231.34	GO:001678	MF:hydrolase activity;	------	------	------	------	ENOG410XPCS	S:Function unknown	XP_010088862.1	strigolactone esterase D14 [Morus notabilis]	sp|Q9SQR3|D14_ARATH;	Strigolactone esterase D14 OS=Arabidopsis thaliana OX=3702 GN=D14 PE=1 SV=1;	PF00561.23;PF12697.10;PF12146.11;PF03096.17	Abhydrolase_1;Abhydrolase_6;Hydrolase_4;Ndr	alpha/beta hydrolase fold;Alpha/beta hydrolase family;Serine aminopeptidase, S33;Ndr family
mnot00001659	0.449	-1.15566	1.46065110138E-5	3.86251893366E-5	yes	down	2.34	2.99	3.5	6.13	4.44	5.48	2.94333	5.35	GO:0046872;GO:0051213;GO:001649	MF:metal ion binding;MF:dioxygenase activity;MF:oxidoreductase activity;	------	------	------	------	ENOG410XTFZ	S:Function unknown	XP_010088866.1	uncharacterized protein LOC21403729 isoform X1 [Morus notabilis]	------	------	PF14226.9	DIOX_N	non-haem dioxygenase in morphine synthesis N-terminal
mnot00001665	16.785	4.06913	6.94254980051E-74	1.2026681872E-72	yes	up	15.13	15.14	13.15	0.9	0.68	0.53	14.4733	0.703333	GO:0005975;GO:0005759;GO:0005634;GO:0052906;GO:004297	BP:carbohydrate metabolic process;CC:mitochondrial matrix;CC:nucleus;MF:tRN;MF:glucan endo-1,3-beta-D-glucosidase activity;	------	------	------	------	ENOG410Y9JI	S:Function unknown	XP_010088873.1	uncharacterized protein LOC21403736 [Morus notabilis]	------	------	PF06075.15	DUF936	Plant protein of unknown function
mnot00001671	0.049	-4.34585	0.000308089023203	0.000704563932907	yes	down	0.1	0	0.1	1.07	1.33	1.02	0.0666666666667	1.14	GO:0005886;GO:0031225;GO:000828	CC:plasma membrane;CC:anchored component of membrane;MF:lipid binding;	------	------	------	------	ENOG410YR9F	S:Function unknown	XP_010088879.1	protein YLS3 [Morus notabilis]	sp|O64865|LTG14_ARATH;	Non-specific lipid transfer protein GPI-anchored 14 OS=Arabidopsis thaliana OX=3702 GN=LTPG14 PE=2 SV=1;	PF14368.9;PF00234.25	LTP_2;Tryp_alpha_amyl	Probable lipid transfer;Protease inhibitor/seed storage/LTP family
mnot00001672	0.184	-2.43885	1.12990322611E-51	1.41970177685E-50	yes	down	22.16	23.81	17.9	98.9	99.65	90.61	21.29	96.3867	GO:000973	BP:response to auxin;	K14488	SAUR	map04075	Plant hormone signal transduction	ENOG410YVYP	S:Function unknown	XP_010088880.1	auxin-responsive protein SAUR36 [Morus notabilis]	sp|O22150|SAU36_ARATH;	Auxin-responsive protein SAUR36 OS=Arabidopsis thaliana OX=3702 GN=SAUR36 PE=2 SV=1;	PF02519.17	Auxin_inducible	Auxin responsive protein
mnot00001674	3.26	1.70481	5.46270757334E-41	5.55746579606E-40	yes	up	34.89	33.4	37.37	7.85	8.86	10.04	35.22	8.91667	GO:0032502;GO:0045165;GO:0009944;GO:0010154;GO:0010158;GO:1902183;GO:2000024;GO:0005634;GO:000367	BP:developmental process;BP:cell fate commitment;BP:polarity specification of adaxial/abaxial axis;BP:fruit development;BP:abaxial cell fate specification;BP:regulation of shoot apical meristem development;BP:regulation of leaf development;CC:nucleus;MF:DNA binding;	K25796	YAB	------	------	ENOG410YG5N	K:Transcription	XP_010088882.1	axial regulator YABBY 1 [Morus notabilis]	sp|O22152|YAB1_ARATH;	Axial regulator YABBY 1 OS=Arabidopsis thaliana OX=3702 GN=YAB1 PE=1 SV=1;	PF04690.16;PF09011.13	YABBY;HMG_box_2	YABBY protein;HMG-box domain
mnot00001676	7.176	2.84309	7.23938750571E-8	2.31603455616E-7	yes	up	4.28	4.88	4.4	0.58	0.76	0.24	4.52	0.526667	GO:000827	MF:zinc ion binding;	------	------	------	------	ENOG410Y9HA	S:Function unknown	XP_024030012.1	uncharacterized protein LOC21403746 [Morus notabilis]	sp|Q1G3Q4|RITF1_ARATH;	Protein RGF1 INDUCIBLE TRANSCRIPTION FACTOR 1 OS=Arabidopsis thaliana OX=3702 GN=RITF1 PE=1 SV=1;	PF04640.17;PF00643.27	PLATZ;zf-B_box	PLATZ transcription factor;B-box zinc finger
mnot00001680	0.27	-1.88823	1.28781092339E-21	8.02586761016E-21	yes	down	23.8	26.08	25.53	79.95	71.5	83.32	25.1367	78.2567	GO:000828	MF:lipid binding;	------	------	------	------	ENOG410ZMQE	S:Function unknown	XP_010088890.1	14 kDa proline-rich protein DC2.15 [Morus notabilis]	sp|P14009|14KD_DAUCA;	14 kDa proline-rich protein DC2.15 OS=Daucus carota OX=4039 PE=2 SV=1;	PF14547.9;PF00234.25;PF14368.9	Hydrophob_seed;Tryp_alpha_amyl;LTP_2	Hydrophobic seed protein;Protease inhibitor/seed storage/LTP family;Probable lipid transfer
mnot00001682	6.291	2.65337	2.30261713316E-9	8.19940311083E-9	yes	up	4.46	3.28	4.45	0.6	0.28	0.56	4.06333	0.48	GO:0031110;GO:0000278;GO:0007059;GO:0051301;GO:0072686;GO:0000940;GO:0005876;GO:000801	BP:regulation of microtubule polymerization or depolymerization;BP:mitotic cell cycle;BP:chromosome segregation;BP:cell division;CC:mitotic spindle;CC:condensed chromosome outer kinetochore;CC:spindle microtubule;MF:microtubule binding;	K26094	SKA1	------	------	ENOG4111IBI	S:Function unknown	XP_010088893.1	spindle and kinetochore-associated protein 1 homolog [Morus notabilis]	sp|Q9LZZ7|SKA1_ARATH;	Spindle and kinetochore-associated protein 1 homolog OS=Arabidopsis thaliana OX=3702 GN=At3g60660 PE=2 SV=1;	PF07160.15	SKA1	Spindle and kinetochore-associated protein 1
mnot00001703	8.614	3.10664	3.09956196188E-151	1.22341149251E-149	yes	up	79.79	82.16	84.77	8.12	7.86	7.57	82.24	7.85	GO:0009653;GO:0019953;GO:000557	BP:anatomical structure morphogenesis;BP:sexual reproduction;CC:extracellular region;	------	------	------	------	ENOG410YEZU	G:Carbohydrate transport and metabolism	EXB37570.1	hypothetical protein L484_021774 [Morus notabilis]	sp|Q9SHY6|EXPB2_ARATH;	Putative expansin-B2 OS=Arabidopsis thaliana OX=3702 GN=EXPB2 PE=3 SV=2;	PF01357.24;PF03330.21	Expansin_C;DPBB_1	Expansin C-terminal domain;Lytic transglycolase
mnot00001711	2.741	1.45463	4.88433485672E-18	2.66416970362E-17	yes	up	16.65	18.43	14.46	4.99	5.34	4.52	16.5133	4.95	GO:0030154;GO:0006355;GO:0045893;GO:0005634;GO:0043565;GO:0016788;GO:000827	BP:cell differentiation;BP:regulation of transcription, DNA-templated;BP:positive regulation of transcription, DNA-templated;CC:nucleus;MF:sequence-specific DNA binding;MF:hydrolase activity, acting on ester bonds;MF:zinc ion binding;	------	------	------	------	COG5641	K:Transcription	XP_024032949.1	GATA transcription factor 4 [Morus notabilis]	sp|O49743|GATA4_ARATH;	GATA transcription factor 4 OS=Arabidopsis thaliana OX=3702 GN=GATA4 PE=2 SV=1;	PF00320.30	GATA	GATA zinc finger
mnot00001713	0.321	-1.63905	2.025172568E-53	2.61303128101E-52	yes	down	14.1	14.51	16.3	38.15	39.78	37.02	14.97	38.3167	------	------	------	------	------	------	------	------	XP_010089253.1	probable plastid-lipid-associated protein 11, chloroplastic [Morus notabilis]	sp|O81304|PAP11_ARATH;	Probable plastid-lipid-associated protein 11, chloroplastic OS=Arabidopsis thaliana OX=3702 GN=PAP11 PE=2 SV=1;	PF04755.15	PAP_fibrillin	PAP_fibrillin
mnot00001716	2.711	1.43871	0.00315389860025	0.00635432790353	yes	up	1.59	1.8	1.26	0.49	0.46	0.46	1.55	0.47	GO:0005634;GO:0046872;GO:000367	CC:nucleus;MF:metal ion binding;MF:DNA binding;	------	------	------	------	ENOG410YGJH	K:Transcription	EXB37582.1	Squamosa promoter-binding-like protein 7 [Morus notabilis]	sp|Q7XT42|SPL7_ORYSJ;	Squamosa promoter-binding-like protein 7 OS=Oryza sativa subsp. japonica OX=39947 GN=SPL7 PE=2 SV=2;	PF03110.17	SBP	SBP domain
mnot00001720	0.231	-2.11335	8.9097223069E-33	7.5358044593E-32	yes	down	3.74	3.92	4.41	12.88	13.62	13.67	4.02333	13.39	GO:0006099;GO:0006734;GO:0006107;GO:0006108;GO:0016021;GO:003006	BP:tricarboxylic acid cycle;BP:NADH metabolic process;BP:oxaloacetate metabolic process;BP:malate metabolic process;CC:integral component of membrane;MF:L-malate dehydrogenase activity;	K00025	MDH1	map00020;map00630;map00620;map00710;map00270	Citrate cycle (TCA cycle);Glyoxylate and dicarboxylate metabolism;Pyruvate metabolism;Carbon fixation in photosynthetic organisms;Cysteine and methionine metabolism	COG0039	C:Energy production and conversion	XP_010089261.1	malate dehydrogenase isoform X2 [Morus notabilis]	sp|Q9FSF0|MDH_TOBAC;	Malate dehydrogenase OS=Nicotiana tabacum OX=4097 GN=MD1 PE=1 SV=1;	PF00056.26;PF02866.21	Ldh_1_N;Ldh_1_C	lactate/malate dehydrogenase, NAD binding domain;lactate/malate dehydrogenase, alpha/beta C-terminal domain
mnot00001726	0.495	-1.01593	0.00782228216938	0.0148139565854	yes	down	1.42	1.11	1.24	2.3	2.13	1.84	1.25667	2.09	GO:001602	CC:integral component of membrane;	------	------	------	------	------	------	XP_010089267.1	cell number regulator 6 [Morus notabilis]	sp|B6SGC5|CNR6_MAIZE;	Cell number regulator 6 OS=Zea mays OX=4577 GN=CNR6 PE=2 SV=1;	PF04749.20	PLAC8	PLAC8 family
mnot00001737	0.369	-1.43655	0.00987021209672	0.0183323536303	yes	down	1.55	0.72	1.02	3.01	2.31	2.03	1.09667	2.45	GO:0005634;GO:0003700;GO:000367	CC:nucleus;MF:transcription factor activity, sequence-specific DNA binding;MF:DNA binding;	------	------	------	------	ENOG410YIZG	K:Transcription	XP_024032951.1	LOW QUALITY PROTEIN: ethylene-responsive transcription factor ERF034 [Morus notabilis]	sp|Q8LBQ7|ERF34_ARATH;	Ethylene-responsive transcription factor ERF034 OS=Arabidopsis thaliana OX=3702 GN=ERF034 PE=2 SV=2;	PF00847.23	AP2	AP2 domain
mnot00001751	0.17	-2.55514	3.3226198572E-66	5.18888939134E-65	yes	down	12.74	11.84	13.28	49.92	65.65	69.36	12.62	61.6433	------	------	------	------	------	------	------	------	XP_024032963.1	uncharacterized protein LOC21404667 [Morus notabilis]	------	------	------	------	------
mnot00001774	2.597	1.37696	4.17227447151E-8	1.35849431061E-7	yes	up	4.78	5.32	5.43	1.5	1.64	1.83	5.17667	1.65667	GO:0046983;GO:000367	MF:protein dimerization activity;MF:DNA binding;	------	------	------	------	ENOG4110057	S:Function unknown	EXB37639.1	Putative AC9 transposase [Morus notabilis]	------	------	PF10561.12	C2orf69	C2orf69
mnot00001778	16.676	4.05974	0.0200618	0.0352462187682	yes	up	0.58	0.75	0.3	0	0	0	0.543333	0	GO:0009873;GO:0005634;GO:0003700;GO:000367	BP:ethylene-activated signaling pathway;CC:nucleus;MF:transcription factor activity, sequence-specific DNA binding;MF:DNA binding;	K09286	EREBP	------	------	ENOG41116MW	K:Transcription	XP_010089318.1	ethylene-responsive transcription factor 13 [Morus notabilis]	sp|Q8L9K1|ERF99_ARATH;	Ethylene-responsive transcription factor 13 OS=Arabidopsis thaliana OX=3702 GN=ERF13 PE=1 SV=2;	PF00847.23	AP2	AP2 domain
mnot00001817	0.356	-1.4907	0	0	yes	down	199.87	197.67	198.07	461.16	453.33	460.91	198.537	458.467	GO:001602	CC:integral component of membrane;	------	------	------	------	COG0398	S:Function unknown	XP_024031617.1	uncharacterized protein LOC21395820 isoform X1 [Morus notabilis]	sp|Q55909|Y305_SYNY3;	TVP38/TMEM64 family membrane protein slr0305 OS=Synechocystis sp.;	PF09335.14	SNARE_assoc	SNARE associated Golgi protein
mnot00001841	0.029	-5.10843	0	0	yes	down	2.99	2.78	3.21	85.66	83.43	83.71	2.99333	84.2667	GO:0005986;GO:0046524;GO:001615	BP:sucrose biosynthetic process;MF:sucrose-phosphate synthase activity;MF:sucrose synthase activity;	K00696	E2.4.1.14	map00500	Starch and sucrose metabolism	COG0438	M:Cell wall/membrane/envelope biogenesis	XP_024031594.1	probable sucrose-phosphate synthase 4 isoform X1 [Morus notabilis]	sp|F4JLK2|SPSA4_ARATH;	Sucrose-phosphate synthase 4 OS=Arabidopsis thaliana OX=3702 GN=SPS4 PE=1 SV=1;	PF00534.23;PF05116.16;PF13692.9;PF00862.22;PF13579.9;PF13439.9	Glycos_transf_1;S6PP;Glyco_trans_1_4;Sucrose_synth;Glyco_trans_4_4;Glyco_transf_4	Glycosyl transferases group 1;Sucrose-6F-phosphate phosphohydrolase;Glycosyl transferases group 1;Sucrose synthase;Glycosyl transferase 4-like domain;Glycosyltransferase Family 4
mnot00001842	6.693	2.74269	2.01285297782E-20	1.20084395287E-19	yes	up	9.55	9.7	9.78	1.2	0.81	1.59	9.67667	1.2	------	------	------	------	------	------	ENOG410YQ11	S:Function unknown	XP_024031628.1	uncharacterized protein LOC21395844 isoform X2 [Morus notabilis]	------	------	------	------	------
mnot00001852	2.619	1.38928	6.09689580315E-10	2.25562237653E-9	yes	up	4.64	4.15	4.46	1.67	1.41	1.07	4.41667	1.38333	GO:004687	MF:metal ion binding;	------	------	------	------	ENOG410Y2G1	S:Function unknown	XP_010112064.1	PHD finger protein At1g33420 isoform X1 [Morus notabilis]	sp|Q9C810|Y1342_ARATH;	PHD finger protein At1g33420 OS=Arabidopsis thaliana OX=3702 GN=At1g33420 PE=1 SV=1;	PF00628.32	PHD	PHD-finger
mnot00001853	15.472	3.95155	0.00110219982822	0.00235857904451	yes	up	0.99	0.94	0.92	0	0.08	0.08	0.95	0.0533333333333	GO:0006486;GO:0016021;GO:0016020;GO:0000139;GO:0008378;GO:0016757;GO:0016758;GO:000819	BP:protein glycosylation;CC:integral component of membrane;CC:membrane;CC:Golgi membrane;MF:galactosyltransferase activity;MF:transferase activity, transferring glycosyl groups;MF:transferase activity, transferring hexosyl groups;MF:UDP-glycosyltransferase activity;	K20855	B3GALT1S	------	------	ENOG410XV5H	S:Function unknown	XP_010112065.1	probable beta-1,3-galactosyltransferase 8 [Morus notabilis]	sp|Q9C809|B3GT8_ARATH;	Probable beta-1,3-galactosyltransferase 8 OS=Arabidopsis thaliana OX=3702 GN=B3GALT8 PE=2 SV=1;	PF01762.24;PF13334.9	Galactosyl_T;DUF4094	Galactosyltransferase;Domain of unknown function
mnot00001854	0.193	-2.3739	4.87834821781E-15	2.33484310072E-14	yes	down	0.63	1.02	0.72	2.83	3.58	3.67	0.79	3.36	GO:0016020;GO:0016021;GO:002285	CC:membrane;CC:integral component of membrane;MF:transmembrane transporter activity;	------	------	------	------	COG3104	E:Amino acid transport and metabolism	EXC32485.1	putative peptide/nitrate transporter [Morus notabilis]	sp|Q56XQ6|PTR15_ARATH;	Protein NRT1/ PTR FAMILY 4.4 OS=Arabidopsis thaliana OX=3702 GN=NPF4.4 PE=2 SV=1;	PF00854.24	PTR2	POT family
mnot00001858	0.486	-1.04168	1.29668695378E-223	9.29491042848E-222	yes	down	2885.85	2982.54	2962.1	5067.06	4834.63	5085.53	2943.5	4995.74	GO:0009768;GO:0009416;GO:0009765;GO:0009535;GO:0009522;GO:0009523;GO:001616	BP:photosynthesis, light harvesting in photosystem I;BP:response to light stimulus;BP:photosynthesis, light harvesting;CC:chloroplast thylakoid membrane;CC:photosystem I;CC:photosystem II;MF:chlorophyll binding;	K08916	LHCB5	map00196	Photosynthesis - antenna proteins	ENOG41110WY	S:Function unknown	XP_010112070.1	chlorophyll a-b binding protein CP26, chloroplastic [Morus notabilis]	sp|Q9XF89|CB5_ARATH;	Chlorophyll a-b binding protein CP26, chloroplastic OS=Arabidopsis thaliana OX=3702 GN=LHCB5 PE=1 SV=1;	PF00504.24	Chloroa_b-bind	Chlorophyll A-B binding protein
mnot00001867	9.361	3.22662	6.65563009525E-8	2.13475370225E-7	yes	up	6.66	6.07	4.57	0.15	0.62	0.78	5.76667	0.516667	------	------	------	------	------	------	ENOG410Z2U1	S:Function unknown	XP_010091447.2	uncharacterized protein LOC21397065 [Morus notabilis]	------	------	------	------	------
mnot00001877	0.105	-3.25686	6.84562043778E-9	2.35995416934E-8	yes	down	0.31	0.48	0.57	2.39	3.57	3.47	0.453333	3.14333	GO:001678	MF:hydrolase activity;	K18551	SDT1	map00760	Nicotinate and nicotinamide metabolism	COG1011	S:Function unknown	XP_010091441.1	uncharacterized protein C24B11.05 [Morus notabilis]	sp|P53078|SDT1_YEAST;	Suppressor of disruption of TFIIS OS=Saccharomyces cerevisiae;	PF13419.9;PF00702.29	HAD_2;Hydrolase	Haloacid dehalogenase-like hydrolase;haloacid dehalogenase-like hydrolase
mnot00001884	5.326	2.41298	7.96617557967E-45	8.75156658368E-44	yes	up	8.17	8.57	7.95	1.45	1.82	1.52	8.23	1.59667	GO:005132	BP:meiotic cell cycle;	------	------	------	------	ENOG410YPP3	S:Function unknown	EXB44472.1	hypothetical protein L484_013890 [Morus notabilis]	sp|Q0WR66|ASY3_ARATH;	Meiosis-specific protein ASY3 OS=Arabidopsis thaliana OX=3702 GN=ASY3 PE=1 SV=1;	PF20435.1	ASY3-like	Meiosis-specific protein ASY3-like
mnot00001888	7.181	2.84418	6.29407138368E-34	5.49746879165E-33	yes	up	10.41	10.32	10.32	0.81	1.01	1.49	10.35	1.10333	GO:0016021;GO:001970	CC:integral component of membrane;MF:protein-cysteine S-palmitoyltransferase activity;	K20027	ZDHHC1_11	------	------	COG5273	S:Function unknown	EXB44468.1	putative S-acyltransferase [Morus notabilis]	sp|Q9M115|ZDH16_ARATH;	Protein S-acyltransferase 18 OS=Arabidopsis thaliana OX=3702 GN=PAT18 PE=2 SV=2;	PF01529.23	DHHC	DHHC palmitoyltransferase
mnot00001899	0.353	-1.50051	6.17578919662E-7	1.8433765169E-6	yes	down	1.31	1.87	1.22	3.32	3.58	3.32	1.46667	3.40667	GO:0009836;GO:0016740;GO:0016410;GO:005064	BP:fruit ripening, climacteric;MF:transferase activity;MF:N-acyltransferase activity;MF:10-deacetylbaccatin III 10-O-acetyltransferase activity;	------	------	------	------	ENOG410YE2Y	S:Function unknown	XP_010091423.1	acyl transferase 4 [Morus notabilis]	sp|Q5JNT2|AT4_ORYSJ;	Acyl transferase 4 OS=Oryza sativa subsp. japonica OX=39947 GN=AT4 PE=1 SV=1;	PF02458.18	Transferase	Transferase family
mnot00001901	2.963	1.56704	4.48184324428E-16	2.24982037181E-15	yes	up	9.81	9.23	9.29	2.43	2.67	2.75	9.44333	2.61667	GO:0016310;GO:000467	BP:phosphorylation;MF:protein serine/threonine kinase activity;	------	------	------	------	ENOG410YD8R	S:Function unknown	EXB44458.1	hypothetical protein L484_013876 [Morus notabilis]	------	------	------	------	------
mnot00001902	0.499	-1.00237	4.12632344929E-6	1.14624180271E-5	yes	down	3.52	3.86	3.46	6.41	5.88	5.53	3.61333	5.94	GO:000370	MF:transcription factor activity, sequence-specific DNA binding;	------	------	------	------	------	------	XP_010091420.2	protein RADIALIS-like 4 isoform X1 [Morus notabilis]	sp|F4JVB8|RADL1_ARATH;	Protein RADIALIS-like 1 OS=Arabidopsis thaliana OX=3702 GN=RL1 PE=2 SV=1;	PF00249.34	Myb_DNA-binding	Myb-like DNA-binding domain
mnot00001919	7.196	2.84714	0.0011661529286	0.00249001998871	yes	up	0.96	1.26	0.65	0.15	0.08	0.16	0.956667	0.13	GO:0016021;GO:001602	CC:integral component of membrane;CC:membrane;	------	------	------	------	ENOG41123NR	S:Function unknown	XP_024018176.1	uncharacterized protein LOC21397021 [Morus notabilis]	------	------	------	------	------
mnot00001926	3.522	1.81642	0.00321353092988	0.00646472582442	yes	up	1.08	1.01	0.67	0.2	0.3	0.16	0.92	0.22	GO:0005975;GO:0006468;GO:0016021;GO:0008408;GO:0016829;GO:0004650;GO:0004674;GO:0003676;GO:000552	BP:carbohydrate metabolic process;BP:protein phosphorylation;CC:integral component of membrane;MF:3'-5' exonuclease activity;MF:lyase activity;MF:polygalacturonase activity;MF:protein serine/threonine kinase activity;MF:nucleic acid binding;MF:ATP binding;	------	------	------	------	COG5434	M:Cell wall/membrane/envelope biogenesis	XP_024020047.1	polygalacturonase At1g48100 [Morus notabilis]	sp|Q949Z1|PGLR4_ARATH;	Polygalacturonase At1g48100 OS=Arabidopsis thaliana OX=3702 GN=At1g48100 PE=2 SV=1;	PF00295.20;PF12708.10;PF13229.9	Glyco_hydro_28;Pectate_lyase_3;Beta_helix	Glycosyl hydrolases family 28;Pectate lyase superfamily protein;Right handed beta helix region
mnot00001929	15.708	3.9734	4.94263689153E-27	3.64780250902E-26	yes	up	56.48	62.73	60.22	1.22	3.96	4.64	59.81	3.27333	GO:0010112;GO:000563	BP:regulation of systemic acquired resistance;CC:nucleus;	------	------	------	------	ENOG4111DEV	S:Function unknown	XP_024020053.1	uncharacterized protein LOC112091224 isoform X1 [Morus notabilis]	------	------	PF15699.8	NPR1_interact	NPR1 interacting
mnot00001930	0.368	-1.44162	1.43348645172E-74	2.52059191966E-73	yes	down	35.68	31.24	33.47	66.17	80.82	78.84	33.4633	75.2767	GO:0016021;GO:001526	CC:integral component of membrane;MF:channel activity;	K09874	NIP	------	------	COG0580	G:Carbohydrate transport and metabolism	XP_010094419.1	probable aquaporin NIP5-1 [Morus notabilis]	sp|Q0IWF3|NIP31_ORYSJ;	Aquaporin NIP3-1 OS=Oryza sativa subsp. japonica OX=39947 GN=NIP3-1 PE=2 SV=2;	PF00230.23	MIP	Major intrinsic protein
mnot00001931	0.044	-4.50025	4.3857838964E-216	2.90970322403E-214	yes	down	1.82	1.65	1.77	26.8	36.21	34.4	1.74667	32.47	GO:0055085;GO:0050801;GO:0016021;GO:0005886;GO:0046715;GO:0022857;GO:000545	BP:transmembrane transport;BP:ion homeostasis;CC:integral component of membrane;CC:plasma membrane;MF:borate transmembrane transporter activity;MF:transmembrane transporter activity;MF:inorganic anion exchanger activity;	K24194	BOR	------	------	ENOG410XPHD	U:Intracellular trafficking, secretion, and vesicular transport	XP_024020057.1	boron transporter 1 [Morus notabilis]	sp|Q8VYR7|BOR1_ARATH;	Boron transporter 1 OS=Arabidopsis thaliana OX=3702 GN=BOR1 PE=1 SV=1;	PF00955.24	HCO3_cotransp	HCO3- transporter family
mnot00001938	0.28	-1.83555	1.70926764063E-71	2.88356071132E-70	yes	down	12.89	12.34	12.76	33.72	39.94	38.12	12.6633	37.26	GO:0042545;GO:0045490;GO:0016021;GO:0052689;GO:0030599;GO:004533	BP:cell wall modification;BP:pectin catabolic process;CC:integral component of membrane;MF:carboxylic ester hydrolase activity;MF:pectinesterase activity;MF:aspartyl esterase activity;	K01051	E3.1.1.11	map00040	Pentose and glucuronate interconversions	COG4677	G:Carbohydrate transport and metabolism	XP_024020055.1	probable pectinesterase 53 [Morus notabilis]	sp|Q8VYZ3|PME53_ARATH;	Probable pectinesterase 53 OS=Arabidopsis thaliana OX=3702 GN=PME53 PE=2 SV=1;	PF01095.22	Pectinesterase	Pectinesterase
mnot00001942	0.134	-2.90325	3.50368708492E-65	5.39510137217E-64	yes	down	3.15	3.03	3.4	17.9	20.56	20.49	3.19333	19.65	GO:0016042;GO:001629	BP:lipid catabolic process;MF:lipase activity;	------	------	------	------	COG3621	S:Function unknown	EXB55987.1	Patatin group A-3 [Morus notabilis]	sp|O23181|PLP3_ARATH;	Patatin-like protein 3 OS=Arabidopsis thaliana OX=3702 GN=PLP3 PE=2 SV=2;	PF01734.25	Patatin	Patatin-like phospholipase
mnot00001958	2.856	1.51417	4.45645256887E-6	1.2340996316E-5	yes	up	3.22	2.98	3.16	0.74	0.93	1.02	3.12	0.896667	GO:0005634;GO:0003700;GO:004356	CC:nucleus;MF:transcription factor activity, sequence-specific DNA binding;MF:sequence-specific DNA binding;	------	------	------	------	ENOG410YRNP	K:Transcription	XP_024019374.1	probable WRKY transcription factor 23 [Morus notabilis]	sp|O22900|WRK23_ARATH;	WRKY transcription factor 23 OS=Arabidopsis thaliana OX=3702 GN=WRKY23 PE=2 SV=1;	PF03106.18	WRKY	WRKY DNA -binding domain
mnot00001959	0.046	-4.4362	0.0113777324149	0.0209067	yes	down	0	0	0	2.6	1.41	0.5	0	1.50333	GO:0006355;GO:0005634;GO:004698	BP:regulation of transcription, DNA-templated;CC:nucleus;MF:protein dimerization activity;	------	------	------	------	ENOG4111CN7	K:Transcription	XP_010087214.1	transcription factor UPBEAT1 [Morus notabilis]	sp|O22901|BH151_ARATH;	Transcription factor UPBEAT1 OS=Arabidopsis thaliana OX=3702 GN=UPB1 PE=2 SV=1;	------	------	------
mnot00001976	0.17	-2.55285	7.04626114703E-8	2.25695086115E-7	yes	down	0.96	0.55	0.77	3.21	3.36	4.45	0.76	3.67333	GO:0006338;GO:0016021;GO:0031519;GO:001802	BP:chromatin remodeling;CC:integral component of membrane;CC:PcG protein complex;MF:histone-lysine N-methyltransferase activity;	------	------	------	------	ENOG41118N5	S:Function unknown	XP_010087231.1	uncharacterized protein LOC21393059 [Morus notabilis]	------	------	------	------	------
mnot00001984	0.402	-1.31583	2.99747438733E-193	1.66904012835E-191	yes	down	56.09	61.9	61.15	119.99	123.34	122.16	59.7133	121.83	GO:0006508;GO:0004252;GO:000823	BP:proteolysis;MF:serine-type endopeptidase activity;MF:serine-type peptidase activity;	------	------	------	------	COG1506	E:Amino acid transport and metabolism	XP_024019381.1	probable glutamyl endopeptidase, chloroplastic isoform X1 [Morus notabilis]	sp|Q8VZF3|CGEP_ARATH;	Probable glutamyl endopeptidase, chloroplastic OS=Arabidopsis thaliana OX=3702 GN=GEP PE=2 SV=2;	PF00326.24;PF12697.10;PF01738.21	Peptidase_S9;Abhydrolase_6;DLH	Prolyl oligopeptidase family;Alpha/beta hydrolase family;Dienelactone hydrolase family
mnot00001987	0.354	-1.49743	5.12725344185E-25	3.56734044788E-24	yes	down	390.85	389.91	392.42	1031.87	858.69	887.87	391.06	926.143	GO:0080153;GO:000950	BP:negative regulation of reductive pentose-phosphate cycle;CC:chloroplast;	------	------	------	------	ENOG4112442	S:Function unknown	XP_010087241.1	calvin cycle protein CP12-1, chloroplastic [Morus notabilis]	sp|Q9LZP9|CP122_ARATH;	Calvin cycle protein CP12-2, chloroplastic OS=Arabidopsis thaliana OX=3702 GN=CP12-2 PE=1 SV=1;	PF02672.18	CP12	CP12 domain
mnot00001990	8.131	3.02347	7.57334839607E-152	3.00827548072E-150	yes	up	33.93	32.96	33.06	2.98	3.2	2.77	33.3167	2.98333	GO:0000727;GO:0006271;GO:0006270;GO:0006268;GO:0007049;GO:0042555;GO:0000347;GO:0005634;GO:0016787;GO:0005524;GO:0016887;GO:0003677;GO:0003678;GO:000369	BP:double-strand break repair via break-induced replication;BP:DNA strand elongation involved in DNA replication;BP:DNA replication initiation;BP:DNA unwinding involved in DNA replication;BP:cell cycle;CC:MCM complex;CC:THO complex;CC:nucleus;MF:hydrolase activity;MF:ATP binding;MF:ATPase activity;MF:DNA binding;MF:DNA helicase activity;MF:single-stranded DNA binding;	K02210	MCM7, CDC47	map03030	DNA replication	COG1241	L:Replication, recombination and repair	XP_010087244.2	DNA replication licensing factor MCM7 [Morus notabilis]	sp|B8BMI1|MCM7_ORYSI;	DNA replication licensing factor MCM7 OS=Oryza sativa subsp. indica OX=39946 GN=MCM7 PE=3 SV=1;	PF00493.26;PF17207.6;PF17855.4;PF14551.9;PF01078.24;PF07728.17	MCM;MCM_OB;MCM_lid;MCM_N;Mg_chelatase;AAA_5	MCM P-loop domain;MCM OB domain;MCM AAA-lid domain;MCM N-terminal domain;Magnesium chelatase, subunit ChlI;AAA domain
mnot00001994	5.484	2.45514	1.09078933002E-129	3.53684186748E-128	yes	up	17.51	16.94	17.49	2.41	2.73	2.67	17.3133	2.60333	GO:0006298;GO:0005634;GO:0032301;GO:0030983;GO:0140664;GO:0003690;GO:000552	BP:mismatch repair;CC:nucleus;CC:MutSalpha complex;MF:mismatched DNA binding;MF:old GO;MF:double-stranded DNA binding;MF:ATP binding;	K08737	MSH6	map03430	Mismatch repair	COG0249	L:Replication, recombination and repair	XP_024019441.1	DNA mismatch repair protein MSH6 [Morus notabilis]	sp|O04716|MSH6_ARATH;	DNA mismatch repair protein MSH6 OS=Arabidopsis thaliana OX=3702 GN=MSH6 PE=1 SV=2;	PF00488.24;PF05192.21;PF01624.23;PF05190.21;PF05188.20	MutS_V;MutS_III;MutS_I;MutS_IV;MutS_II	MutS domain V;MutS domain III;MutS domain I;MutS family domain IV;MutS domain II
mnot00001996	0.058	-4.1123	9.34224948567E-29	7.21950209118E-28	yes	down	0.77	1.7	0.79	18.35	11.35	16.64	1.08667	15.4467	GO:001678	MF:hydrolase activity;	------	------	------	------	ENOG410ZR4Y	T:Signal transduction mechanisms	XP_010087250.1	universal stress protein PHOS34 [Morus notabilis]	sp|Q8LGG8|USPAL_ARATH;	Universal stress protein A-like protein OS=Arabidopsis thaliana OX=3702 GN=At3g01520 PE=1 SV=2;	PF00582.29	Usp	Universal stress protein family
mnot00001997	2.241	1.16414	0.000472582785023	0.00105785490847	yes	up	18.06	22.83	20.36	8.94	4.53	9	20.4167	7.49	GO:0002181;GO:0006412;GO:0005840;GO:0022625;GO:1990904;GO:000373	BP:cytoplasmic translation;BP:translation;CC:ribosome;CC:cytosolic large ribosomal subunit;CC:ribonucleoprotein complex;MF:structural constituent of ribosome;	K02905	RP-L29e, RPL29	map03010	Ribosome	ENOG4112428	J:Translation, ribosomal structure and biogenesis	PON61694.1	Ribosomal protein [Parasponia andersonii]	sp|Q84WM0|RL292_ARATH;	60S ribosomal protein L29-2 OS=Arabidopsis thaliana OX=3702 GN=RPL29B PE=3 SV=2;	PF01779.20	Ribosomal_L29e	Ribosomal L29e protein family
mnot00001998	2.199	1.13674	0.00123156191724	0.00261922154253	yes	up	18.46	12.7	10.44	5.5	4.81	5.49	13.8667	5.26667	------	------	------	------	------	------	ENOG410YVPM	S:Function unknown	EXB28601.1	hypothetical protein L484_009760 [Morus notabilis]	------	------	PF14009.9	PADRE	PADRE domain
mnot00002002	9.852	3.30038	5.73138725307E-43	6.07183035774E-42	yes	up	4.27	4.61	4.86	0.48	0.31	0.36	4.58	0.383333	GO:004687	MF:metal ion binding;	K10728	TOPBP1	map03440	Homologous recombination	ENOG41128IE	S:Function unknown	XP_024020639.1	BRCT domain-containing protein At4g02110 [Morus notabilis]	sp|O04251|Y4211_ARATH;	BRCT domain-containing protein At4g02110 OS=Arabidopsis thaliana OX=3702 GN=At4g02110 PE=4 SV=3;	PF12738.10;PF00533.29;PF16589.8;PF16770.8;PF00628.32	PTCB-BRCT;BRCT;BRCT_2;RTT107_BRCT_5;PHD	twin BRCT domain;BRCA1 C Terminus;BRCT domain, a BRCA1 C-terminus domain;Regulator of Ty1 transposition protein 107 BRCT domain;PHD-finger
mnot00002022	0.29	-1.7843	6.11953260898E-44	6.61793847291E-43	yes	down	37.45	44.61	34.2	117.59	112.57	102.1	38.7533	110.753	------	------	------	------	------	------	------	------	EXB95713.1	hypothetical protein L484_007463 [Morus notabilis]	------	------	------	------	------
mnot00002023	13.587	3.76411	5.09002878797E-74	8.87505578697E-73	yes	up	47.9	43.47	50.03	3.03	3.18	2.36	47.1333	2.85667	GO:0006334;GO:0000786;GO:0005634;GO:0030527;GO:0003677;GO:000816	BP:nucleosome assembly;CC:nucleosome;CC:nucleus;MF:structural constituent of chromatin;MF:DNA binding;MF:methyltransferase activity;	K11275	H1_5	------	------	ENOG410XYG5	S:Function unknown	XP_010103395.1	histone H1 [Morus notabilis]	sp|P37218|H1_SOLLC;	Histone H1 OS=Solanum lycopersicum OX=4081 PE=3 SV=1;	PF00538.22	Linker_histone	linker histone H1 and H5 family
mnot00002027	10.884	3.44416	1.90866727708E-275	1.909585887E-273	yes	up	79.78	84.86	91.86	5.37	7.3	8.11	85.5	6.92667	GO:0009833;GO:0000919;GO:0030244;GO:0048367;GO:0009414;GO:0009651;GO:0005794;GO:0016021;GO:0005886;GO:0051753;GO:001676	BP:plant-type primary cell wall biogenesis;BP:cell plate assembly;BP:cellulose biosynthetic process;BP:shoot system development;BP:response to water deprivation;BP:response to salt stress;CC:Golgi apparatus;CC:integral component of membrane;CC:plasma membrane;MF:mannan synthase activity;MF:cellulose synthas;	K00770	E2.4.2.24	map00520	Amino sugar and nucleotide sugar metabolism	COG1215	M:Cell wall/membrane/envelope biogenesis	XP_010103399.1	cellulose synthase-like protein D5 [Morus notabilis]	sp|Q9SRW9|CSLD5_ARATH;	Cellulose synthase-like protein D5 OS=Arabidopsis thaliana OX=3702 GN=CSLD5 PE=2 SV=1;	PF03552.17;PF14570.9;PF13632.9	Cellulose_synt;zf-RING_4;Glyco_trans_2_3	Cellulose synthase;RING/Ubox like zinc-binding domain;Glycosyl transferase family group 2
mnot00002036	2.08	1.05682	2.119479982E-17	1.12779724071E-16	yes	up	31.81	27.41	25.04	10.74	11.55	11.02	28.0867	11.1033	GO:0007018;GO:0008017;GO:0003777;GO:000552	BP:microtubule-based movement;MF:microtubule binding;MF:microtubule motor activity;MF:ATP binding;	K10406	KIFC2_3	------	------	COG5059	Z:Cytoskeleton	EXB95728.1	hypothetical protein L484_007478 [Morus notabilis]	sp|F4IL57|KN14I_ARATH;	Kinesin-like protein KIN-14I OS=Arabidopsis thaliana OX=3702 GN=KIN14I PE=2 SV=1;	PF00225.26	Kinesin	Kinesin motor domain
mnot00002039	0.017	-5.8701	2.98835297403E-5	7.64516556695E-5	yes	down	0	0	0	0.77	0.6	1.31	0	0.893333	GO:000561	CC:extracellular space;	------	------	------	------	ENOG410YDYF;ENOG41107QF	S:Function unknown;	XP_010103414.1	protein EXORDIUM-like 2 [Morus notabilis]	sp|O82161|PHI1_TOBAC;	Protein PHOSPHATE-INDUCED 1 OS=Nicotiana tabacum OX=4097 GN=PHI-1 PE=2 SV=1;	PF04674.15	Phi_1	Phosphate-induced protein 1 conserved region
mnot00002041	3.256	1.70292	6.01415683029E-28	4.53339484842E-27	yes	up	34.01	35.26	36.92	8.17	9.3	9.44	35.3967	8.97	GO:0006412;GO:0022625;GO:0003735;GO:000372	BP:translation;CC:cytosolic large ribosomal subunit;MF:structural constituent of ribosome;MF:RNA binding;	K02885	RP-L19e, RPL19	map03010	Ribosome	COG2147	J:Translation, ribosomal structure and biogenesis	XP_010103417.1	60S ribosomal protein L19-3 [Morus notabilis]	sp|P49693|RL193_ARATH;	60S ribosomal protein L19-3 OS=Arabidopsis thaliana OX=3702 GN=RPL19C PE=2 SV=3;	PF01280.23	Ribosomal_L19e	Ribosomal protein L19e
mnot00002058	0.351	-1.50854	2.99886382307E-58	4.14676594722E-57	yes	down	61.3	58.14	65.68	137.47	147.04	152.82	61.7067	145.777	GO:0030154;GO:0008283;GO:0005576;GO:000808	BP:cell differentiation;BP:cell proliferation;CC:extracellular region;MF:growth factor activity;	------	------	------	------	ENOG410ZAZR;ENOG41116ZZ	S:Function unknown;	EXB62120.1	Phytosulfokines 3 [Morus notabilis]	sp|Q9FS10|PSK_ASPOF;	Phytosulfokines OS=Asparagus officinalis OX=4686 GN=PSK PE=1 SV=1;	PF06404.15	PSK	Phytosulfokine precursor protein
mnot00002060	0.425	-1.23548	4.74778883362E-204	2.9123403701E-202	yes	down	104.05	104.51	106.26	204.26	201.23	202.52	104.94	202.67	GO:0031969;GO:0016021;GO:000823	CC:chloroplast membrane;CC:integral component of membrane;MF:metallopeptidase activity;	K25380	EGY	------	------	COG0750	M:Cell wall/membrane/envelope biogenesis	XP_010095739.1	probable zinc metallopeptidase EGY3, chloroplastic [Morus notabilis]	sp|Q9LMU1|EGY3_ARATH;	Probable zinc metallopeptidase EGY3, chloroplastic OS=Arabidopsis thaliana OX=3702 GN=EGY3 PE=1 SV=1;	------	------	------
mnot00002061	0.247	-2.01677	3.37610664741E-9	1.19176564654E-8	yes	down	0.5	0.67	0.74	1.89	2.47	1.95	0.636667	2.10333	GO:001602	CC:integral component of membrane;	------	------	------	------	------	------	EXB62123.1	hypothetical protein L484_003352 [Morus notabilis]	------	------	PF13968.9;PF04578.16	DUF4220;DUF594	Domain of unknown function;Protein of unknown function, DUF594
mnot00002065	0.414	-1.27091	1.27980136934E-100	2.99297547737E-99	yes	down	72.94	71.7	68.91	140.91	140.93	142.07	71.1833	141.303	GO:001602	CC:integral component of membrane;	------	------	------	------	ENOG4111ZKX	S:Function unknown	XP_010095744.1	uncharacterized protein LOC21386895 [Morus notabilis]	------	------	------	------	------
mnot00002066	2.428	1.27969	4.27572708544E-35	3.84219875319E-34	yes	up	24.09	23.32	22.34	7.51	7.85	8.5	23.25	7.95333	GO:0006096;GO:0005737;GO:0043231;GO:0030955;GO:0016301;GO:0000287;GO:0004743;GO:000552	BP:glycolytic process;CC:cytoplasm;CC:intracellular membrane-bounded organelle;MF:potassium ion binding;MF:kinase activity;MF:magnesium ion binding;MF:pyruvate kinase activity;MF:ATP binding;	K00873	PK, pyk	map00010;map00620	Glycolysis / Gluconeogenesis;Pyruvate metabolism	COG0469	G:Carbohydrate transport and metabolism	XP_010095745.1	pyruvate kinase isozyme A, chloroplastic [Morus notabilis]	sp|Q43117|KPYA_RICCO;	Pyruvate kinase isozyme A, chloroplastic OS=Ricinus communis OX=3988 PE=1 SV=1;	PF00224.24;PF02887.19	PK;PK_C	Pyruvate kinase, barrel domain;Pyruvate kinase, alpha/beta domain
mnot00002086	7.813	2.96584	0.000233842762183	0.000543744001701	yes	up	1.21	1.38	1.47	0.09	0.34	0	1.35333	0.143333	GO:0032259;GO:0006325;GO:0005634;GO:0003886;GO:0003677;GO:0008168;GO:000368	BP:methylation;BP:chromatin organization;CC:nucleus;MF:DN;MF:DNA binding;MF:methyltransferase activity;MF:chromatin binding;	K00558	DNMT1, dcm	map00270	Cysteine and methionine metabolism	COG0270	L:Replication, recombination and repair	XP_010095630.1	DNA (cytosine-5)-methyltransferase 1 [Morus notabilis]	sp|P34881|DNMT1_ARATH;	DNA;	PF12047.11	DNMT1-RFD	Cytosine specific DNA methyltransferase replication foci domain
mnot00002087	4.842	2.27574	1.83481634214E-67	2.91405593762E-66	yes	up	13.79	14.23	15.13	2.29	2.4	2.6	14.3833	2.43	GO:0006325;GO:0005634;GO:0003886;GO:0003682;GO:000367	BP:chromatin organization;CC:nucleus;MF:DN;MF:chromatin binding;MF:DNA binding;	K00558	DNMT1, dcm	map00270	Cysteine and methionine metabolism	COG0270	L:Replication, recombination and repair	XP_010095630.1	DNA (cytosine-5)-methyltransferase 1 [Morus notabilis]	sp|Q7Y1I7|DNM1A_ORYSJ;	DNA;	PF01426.21	BAH	BAH domain
mnot00002088	0.151	-2.7307	2.56688547864E-8	8.47430040936E-8	yes	down	0.45	0.55	0.64	3.04	2.91	2.99	0.546667	2.98	GO:0042546;GO:0071555;GO:0010411;GO:0048046;GO:0016762;GO:000455	BP:cell wall biogenesis;BP:cell wall organization;BP:xyloglucan metabolic process;CC:apoplast;MF:xylogluca;MF:hydrolase activity, hydrolyzing O-glycosyl compounds;	K08235	E2.4.1.207	------	------	ENOG410YAEJ	G:Carbohydrate transport and metabolism	XP_010095629.1	probable xyloglucan endotransglucosylase/hydrolase protein 10 [Morus notabilis]	sp|Q9ZVK1|XTH10_ARATH;	Probable xyloglucan endotransglucosylase/hydrolase protein 10 OS=Arabidopsis thaliana OX=3702 GN=XTH10 PE=2 SV=1;	PF00722.24;PF06955.15	Glyco_hydro_16;XET_C	Glycosyl hydrolases family 16;Xyloglucan endo-transglycosylase
mnot00002092	3.099	1.63194	1.57903871193E-5	4.16205061448E-5	yes	up	20.95	13.75	16.22	3.4	3.19	7.51	16.9733	4.7	GO:0009607;GO:000557	BP:response to biotic stimulus;CC:extracellular region;	K13449	PR1	map04016;map04626;map04075	MAPK signaling pathway - plant;Plant-pathogen interaction;Plant hormone signal transduction	------	------	XP_010095625.1	pathogenesis-related protein 1 [Morus notabilis]	sp|P33154|PR1_ARATH;	Pathogenesis-related protein 1 OS=Arabidopsis thaliana OX=3702 GN=At2g14610 PE=1 SV=1;	PF00188.29	CAP	Cysteine-rich secretory protein family
mnot00002094	19.483	4.28411	0.00273356416939	0.00555471402684	yes	up	1.17	1.71	1.51	0.17	0	0	1.46333	0.0566666666667	GO:000557	CC:extracellular region;	K13449	PR1	map04016;map04626;map04075	MAPK signaling pathway - plant;Plant-pathogen interaction;Plant hormone signal transduction	COG2340	S:Function unknown	XP_024025185.1	basic form of pathogenesis-related protein 1-like [Morus notabilis]	sp|Q04108|PR04_SOLLC;	Pathogenesis-related leaf protein 4 OS=Solanum lycopersicum OX=4081 PE=2 SV=1;	PF00188.29	CAP	Cysteine-rich secretory protein family
mnot00002096	3.099	1.63194	1.57903871193E-5	4.16205061448E-5	yes	up	20.95	13.75	16.22	3.4	3.19	7.51	16.9733	4.7	GO:0009607;GO:000557	BP:response to biotic stimulus;CC:extracellular region;	K13449	PR1	map04016;map04626;map04075	MAPK signaling pathway - plant;Plant-pathogen interaction;Plant hormone signal transduction	------	------	XP_010095625.1	pathogenesis-related protein 1 [Morus notabilis]	sp|P33154|PR1_ARATH;	Pathogenesis-related protein 1 OS=Arabidopsis thaliana OX=3702 GN=At2g14610 PE=1 SV=1;	PF00188.29	CAP	Cysteine-rich secretory protein family
mnot00002097	4.022	2.00774	1.22121005338E-10	4.70502860148E-10	yes	up	14.89	14.03	14.69	3.91	2.75	2.34	14.5367	3	GO:0009607;GO:000557	BP:response to biotic stimulus;CC:extracellular region;	K13449	PR1	map04016;map04626;map04075	MAPK signaling pathway - plant;Plant-pathogen interaction;Plant hormone signal transduction	COG2340	S:Function unknown	XP_024025185.1	basic form of pathogenesis-related protein 1-like [Morus notabilis]	sp|P11670|PRB1_TOBAC;	Basic form of pathogenesis-related protein 1 OS=Nicotiana tabacum OX=4097 PE=3 SV=1;	PF00188.29	CAP	Cysteine-rich secretory protein family
mnot00002109	2.19	1.13105	0.0196048362317	0.0344983898663	yes	up	26.99	24.35	18.49	6.36	10.54	10.3	23.2767	9.06667	GO:0009058;GO:0009862;GO:0009570;GO:0010285;GO:0008483;GO:003017	BP:biosynthetic process;BP:systemic acquired resistance, salicylic acid mediated signaling pathway;CC:chloroplast stroma;MF:L,L-diaminopimelate aminotransferase activity;MF:transaminase activity;MF:pyridoxal phosphate binding;	K10206	E2.6.1.83	map00300	Lysine biosynthesis	COG0436	E:Amino acid transport and metabolism	XP_010105305.1	LL-diaminopimelate aminotransferase, chloroplastic [Morus notabilis]	sp|Q93ZN9|DAPAT_ARATH;	LL-diaminopimelate aminotransferase, chloroplastic OS=Arabidopsis thaliana OX=3702 GN=DAP PE=1 SV=1;	PF00155.24;PF04864.16	Aminotran_1_2;Alliinase_C	Aminotransferase class I and II;Allinase
mnot00002118	3.738	1.90218	4.03358769854E-13	1.77021797448E-12	yes	up	4.05	3.62	2.77	0.74	0.52	1.02	3.48	0.76	GO:0006325;GO:0005634;GO:0003886;GO:0003682;GO:000367	BP:chromatin organization;CC:nucleus;MF:DN;MF:chromatin binding;MF:DNA binding;	K00558	DNMT1, dcm	map00270	Cysteine and methionine metabolism	COG0270	L:Replication, recombination and repair	XP_010095630.1	DNA (cytosine-5)-methyltransferase 1 [Morus notabilis]	sp|O23273|DNMT4_ARATH;	DNA;	PF12047.11;PF01426.21	DNMT1-RFD;BAH	Cytosine specific DNA methyltransferase replication foci domain;BAH domain
mnot00002119	4.923	2.29962	2.46448175536E-23	1.6275322683E-22	yes	up	11.68	11.66	11.42	1.55	2.47	1.67	11.5867	1.89667	GO:0006325;GO:0005634;GO:0003886;GO:0003682;GO:000367	BP:chromatin organization;CC:nucleus;MF:DN;MF:chromatin binding;MF:DNA binding;	K00558	DNMT1, dcm	map00270	Cysteine and methionine metabolism	COG0270	L:Replication, recombination and repair	XP_010095630.1	DNA (cytosine-5)-methyltransferase 1 [Morus notabilis]	sp|B1Q3J6|DNM1B_ORYSJ;	DNA;	PF00145.20;PF01426.21	DNA_methylase;BAH	C-5 cytosine-specific DNA methylase;BAH domain
mnot00002137	0.18	-2.4778	2.79810313878E-202	1.67787537255E-200	yes	down	12.22	11.5	11.33	53.82	59.5	56.22	11.6833	56.5133	GO:0016126;GO:0016021;GO:0005783;GO:0004506;GO:005066	BP:sterol biosynthetic process;CC:integral component of membrane;CC:endoplasmic reticulum;MF:squalene monooxygenase activity;MF:flavin adenine dinucleotide binding;	K00511	SQLE, ERG1	map00909;map00100	Sesquiterpenoid and triterpenoid biosynthesis;Steroid biosynthesis	COG0654;COG0654	C:Energy production and conversion;H:Coenzyme transport and metabolism	XP_010105306.1	squalene monooxygenase [Morus notabilis]	sp|O48651|SQE1_PANGI;	Squalene monooxygenase SE1 OS=Panax ginseng OX=4054 GN=SQE1 PE=2 SV=1;	PF08491.13;PF01494.22;PF01266.27;PF01134.25;PF00890.27;PF13450.9;PF01946.20;PF07992.17	SE;FAD_binding_3;DAO;GIDA;FAD_binding_2;NAD_binding_8;Thi4;Pyr_redox_2	Squalene epoxidase;FAD binding domain;FAD dependent oxidoreductase;Glucose inhibited division protein A;FAD binding domain;NA;Thi4 family;Pyridine nucleotide-disulphide oxidoreductase
mnot00002138	17.147	4.09991	2.50392985054E-78	4.60177048858E-77	yes	up	16.75	17.14	16.05	0.54	0.68	0.78	16.6467	0.666667	------	------	------	------	------	------	ENOG410YJRE	S:Function unknown	XP_010105307.1	DNA ligase 1 [Morus notabilis]	------	------	------	------	------
mnot00002140	3.305	1.72465	3.53778801272E-6	9.88381857596E-6	yes	up	1.21	1.47	1.17	0.31	0.32	0.32	1.28333	0.316667	GO:0006468;GO:0006508;GO:0005737;GO:0016021;GO:0004177;GO:0004672;GO:000552	BP:protein phosphorylation;BP:proteolysis;CC:cytoplasm;CC:integral component of membrane;MF:aminopeptidase activity;MF:protein kinase activity;MF:ATP binding;	------	------	------	------	COG4886	S:Function unknown	XP_010107637.1	receptor-like protein kinase HAIKU2 [Morus notabilis]	sp|F4I2N7|RLK7_ARATH;	Receptor-like protein kinase 7 OS=Arabidopsis thaliana OX=3702 GN=RLK7 PE=1 SV=1;	PF00069.28;PF07714.20;PF13855.9;PF12799.10;PF08263.15	Pkinase;PK_Tyr_Ser-Thr;LRR_8;LRR_4;LRRNT_2	Protein kinase domain;Protein tyrosine and serine/threonine kinase;Leucine rich repeat;Leucine Rich repeats;Leucine rich repeat N-terminal domain
mnot00002141	0.281	-1.83372	0	0	yes	down	171.56	165.5	167.46	510.47	483.36	486.1	168.173	493.31	GO:0006099;GO:0006108;GO:0005737;GO:003006	BP:tricarboxylic acid cycle;BP:malate metabolic process;CC:cytoplasm;MF:L-malate dehydrogenase activity;	K00026	MDH2	map00020;map00630;map00620;map00710;map00270	Citrate cycle (TCA cycle);Glyoxylate and dicarboxylate metabolism;Pyruvate metabolism;Carbon fixation in photosynthetic organisms;Cysteine and methionine metabolism	COG0039	C:Energy production and conversion	XP_010107638.2	malate dehydrogenase, glyoxysomal isoform X1 [Morus notabilis]	sp|P19446|MDHG_CITLA;	Malate dehydrogenase, glyoxysomal OS=Citrullus lanatus OX=3654 PE=1 SV=1;	PF02866.21;PF00056.26;PF01073.22	Ldh_1_C;Ldh_1_N;3Beta_HSD	lactate/malate dehydrogenase, alpha/beta C-terminal domain;lactate/malate dehydrogenase, NAD binding domain;3-beta hydroxysteroid dehydrogenase/isomerase family
mnot00002155	8.227	3.04043	3.79190747982E-38	3.61768470372E-37	yes	up	9.63	9.49	10.44	0.96	0.95	1.03	9.85333	0.98	GO:0005975;GO:0005987;GO:0015031;GO:0006621;GO:0016021;GO:0005789;GO:0033926;GO:0004564;GO:0004575;GO:004692	BP:carbohydrate metabolic process;BP:sucrose catabolic process;BP:protein transport;BP:protein retention in ER lumen;CC:integral component of membrane;CC:endoplasmic reticulum membrane;MF:glycopeptide alpha-N-acetylgalactosaminidase activity;MF:beta-fructofuranosidase activity;MF:sucrose alpha-glucosidase activity;MF:ER retention sequence binding;	------	------	------	------	ENOG410XPYN	S:Function unknown	XP_010088674.1	probable alkaline/neutral invertase B [Morus notabilis]	sp|Q9SW48|INVB_ARATH;	Probable alkaline/neutral invertase B OS=Arabidopsis thaliana OX=3702 GN=INVB PE=1 SV=1;	PF12899.10;PF06202.17	Glyco_hydro_100;GDE_C	Alkaline and neutral invertase;Amylo-alpha-1,6-glucosidase
mnot00002161	0.225	-2.15487	2.4780307973E-14	1.14529343347E-13	yes	down	39.06	20.65	34.56	135.86	106.91	113.52	31.4233	118.763	GO:001602	CC:integral component of membrane;	------	------	------	------	------	------	EXB36836.1	hypothetical protein L484_003221 [Morus notabilis]	------	------	------	------	------
mnot00002168	0.25	-1.99854	0	0	yes	down	206.25	210.86	205.57	660.79	692.27	691.33	207.56	681.463	------	------	------	------	------	------	ENOG410YNJG	S:Function unknown	XP_010090290.1	proline-rich protein 4 [Morus notabilis]	sp|Q9T0I5|PRP4_ARATH;	Proline-rich protein 4 OS=Arabidopsis thaliana OX=3702 GN=PRP4 PE=2 SV=1;	PF01190.20	Pollen_Ole_e_1	Pollen protein Ole e 1 like
mnot00002170	2.084	1.05956	1.19369502934E-117	3.36337956383E-116	yes	up	1447.36	1429.15	1447.96	532.6	620.17	577.63	1441.49	576.8	GO:0000413;GO:0006457;GO:0005737;GO:0016018;GO:000375	BP:protein peptidyl-prolyl isomerization;BP:protein folding;CC:cytoplasm;MF:cyclosporin A binding;MF:peptidyl-prolyl cis-trans isomerase activity;	K01802	E5.2.1.8	------	------	COG0652	O:Posttranslational modification, protein turnover, chaperones	XP_010090292.1	peptidyl-prolyl cis-trans isomerase [Morus notabilis]	sp|Q39613|CYPH_CATRO;	Peptidyl-prolyl cis-trans isomerase OS=Catharanthus roseus OX=4058 GN=PCKR1 PE=1 SV=1;	PF00160.24	Pro_isomerase	Cyclophilin type peptidyl-prolyl cis-trans isomerase/CLD
mnot00002176	2.588	1.37182	1.30583447934E-24	8.96216334337E-24	yes	up	13.77	14.58	14.57	4.34	4.28	4.24	14.3067	4.28667	GO:0009699;GO:000374	BP:phenylpropanoid biosynthetic process;MF:translation initiation factor activity;	K01426	E3.5.1.4, amiE	map00360;map00330;map00380	Phenylalanine metabolism;Arginine and proline metabolism;Tryptophan metabolism	COG0154	J:Translation, ribosomal structure and biogenesis	XP_010090297.1	probable amidase At4g34880 [Morus notabilis]	sp|A0A1P8B760|AMI4G_ARATH;	Probable amidase At4g34880 OS=Arabidopsis thaliana OX=3702 GN=At4g34880 PE=2 SV=1;	PF01425.24	Amidase	Amidase
mnot00002188	0.403	-1.31096	3.71649545608E-147	1.41612858427E-145	yes	down	176.12	176.09	177.27	367.96	342.24	371.34	176.493	360.513	GO:0006629;GO:000808	BP:lipid metabolic process;MF:phosphoric diester hydrolase activity;	------	------	------	------	ENOG410Z30Q	O:Posttranslational modification, protein turnover, chaperones	XP_010090308.1	PI-PLC X-box domain-containing protein DDB_G0293730 [Morus notabilis]	sp|P34024|PLC_LISMO;	1-phosphatidylinositol phosphodiesterase OS=Listeria monocytogenes serovar 1/2a;	PF00388.22	PI-PLC-X	Phosphatidylinositol-specific phospholipase C, X domain
mnot00002194	2.45	1.29261	1.53882945128E-54	2.01751648242E-53	yes	up	121.83	128.35	123.24	43.03	47.9	38.19	124.473	43.04	GO:0008270;GO:000367	MF:zinc ion binding;MF:nucleic acid binding;	------	------	------	------	COG1278	K:Transcription	XP_010090314.1	glycine-rich protein 2 [Morus notabilis]	sp|P27484|GRP2_NICSY;	Glycine-rich protein 2 OS=Nicotiana sylvestris OX=4096 GN=GRP-2 PE=2 SV=1;	PF00313.25;PF00098.26;PF13917.9;PF08206.14	CSD;zf-CCHC;zf-CCHC_3;OB_RNB	'Cold-shock' DNA-binding domain;Zinc knuckle;Zinc knuckle;Ribonuclease B OB domain
mnot00002195	2.692	1.42855	2.42712649958E-27	1.80912787573E-26	yes	up	15.83	17.24	16.54	4.76	4.87	5.49	16.5367	5.04	GO:0009734;GO:0003333;GO:0006865;GO:0016020;GO:0016021;GO:0015293;GO:001517	BP:auxin-activated signaling pathway;BP:amino acid transmembrane transport;BP:amino acid transport;CC:membrane;CC:integral component of membrane;MF:symporter activity;MF:amino acid transmembrane transporter activity;	K13946	AUX1, LAX	map04075	Plant hormone signal transduction	COG0814	E:Amino acid transport and metabolism	XP_010090315.1	auxin transporter-like protein 2 [Morus notabilis]	sp|Q8L883|LAX5_MEDTR;	Auxin transporter-like protein 5 OS=Medicago truncatula OX=3880 GN=LAX5 PE=2 SV=1;	PF01490.21	Aa_trans	Transmembrane amino acid transporter protein
mnot00002196	0.082	-3.61224	0.0291017316431	0.0495508097297	yes	down	0	0.12	0	0.56	0.58	0.12	0.04	0.42	------	------	------	------	------	------	ENOG410YYH1	S:Function unknown	XP_010090316.1	uncharacterized protein At2g29880 [Morus notabilis]	------	------	PF12776.10;PF13837.9	Myb_DNA-bind_3;Myb_DNA-bind_4	Myb/SANT-like DNA-binding domain;Myb/SANT-like DNA-binding domain
mnot00002197	0.485	-1.043	4.10282620393E-19	2.33738658494E-18	yes	down	14.33	15.3	14.49	25.2	23.89	25.83	14.7067	24.9733	GO:0016021;GO:000557	CC:integral component of membrane;CC:extracellular region;	------	------	------	------	ENOG4111GDH	S:Function unknown	EXB39287.1	hypothetical protein L484_024982 [Morus notabilis]	sp|A0A1P8B554|THLP1_ARATH;	Thaumatin-like protein 1 OS=Arabidopsis thaliana OX=3702 GN=TLP1 PE=2 SV=1;	PF00314.20	Thaumatin	Thaumatin family
mnot00002199	7.096	2.82692	2.20511964292E-67	3.49327547836E-66	yes	up	38.07	35.36	37.25	4.54	4.51	3.85	36.8933	4.3	GO:0016021;GO:000557	CC:integral component of membrane;CC:extracellular region;	------	------	------	------	ENOG410YD5Y	S:Function unknown	XP_010090318.1	thaumatin-like protein 1 [Morus notabilis]	sp|A0A1P8B554|THLP1_ARATH;	Thaumatin-like protein 1 OS=Arabidopsis thaliana OX=3702 GN=TLP1 PE=2 SV=1;	PF00314.20	Thaumatin	Thaumatin family
mnot00002201	18.939	4.2433	3.18079827722E-120	9.32751645274E-119	yes	up	28.31	29.1	29.42	1.34	1.21	1.33	28.9433	1.29333	GO:0045493;GO:0000272;GO:003117	BP:xylan catabolic process;BP:polysaccharide catabolic process;MF:endo-1,4-beta-xylanase activity;	------	------	------	------	COG3693	G:Carbohydrate transport and metabolism	EXB39290.1	Endo-1,4-beta-xylanase A [Morus notabilis]	sp|A0A1P8B8F8|XYN5_ARATH;	Endo-1,4-beta-xylanase 5 OS=Arabidopsis thaliana OX=3702 GN=XYN5 PE=3 SV=1;	PF00331.23	Glyco_hydro_10	Glycosyl hydrolase family 10
mnot00002203	2.173	1.11938	2.16395302836E-11	8.69718522184E-11	yes	up	8.43	8.74	8.38	3.28	3.88	2.88	8.51667	3.34667	GO:0016021;GO:001602	CC:integral component of membrane;CC:membrane;	------	------	------	------	ENOG410Y7MY	S:Function unknown	XP_024017338.1	protein NUCLEAR FUSION DEFECTIVE 4 [Morus notabilis]	sp|F4I9E1|NFD4_ARATH;	Protein NUCLEAR FUSION DEFECTIVE 4 OS=Arabidopsis thaliana OX=3702 GN=NFD4 PE=3 SV=1;	PF06813.16	Nodulin-like	Nodulin-like
mnot00002211	0.442	-1.17937	1.58076198053E-8	5.30579043661E-8	yes	down	3.54	3.5	3.58	4.92	7.34	7.58	3.54	6.61333	GO:0006865;GO:0009734;GO:0016021;GO:001529	BP:amino acid transport;BP:auxin-activated signaling pathway;CC:integral component of membrane;MF:symporter activity;	K24917	AAP	------	------	COG0814	E:Amino acid transport and metabolism	XP_010090330.1	amino acid permease 4 [Morus notabilis]	sp|Q38967|AAP2_ARATH;	Amino acid permease 2 OS=Arabidopsis thaliana OX=3702 GN=AAP2 PE=1 SV=1;	PF01490.21	Aa_trans	Transmembrane amino acid transporter protein
mnot00002217	3.689	1.88329	0.0108313447574	0.0199826	yes	up	0.24	0.48	0.45	0.03	0.13	0.1	0.39	0.0866666666667	GO:0005975;GO:0005773;GO:0004565;GO:003024	BP:carbohydrate metabolic process;CC:vacuole;MF:beta-galactosidase activity;MF:carbohydrate binding;	------	------	------	------	COG1874	G:Carbohydrate transport and metabolism	XP_024017347.1	beta-galactosidase 11 [Morus notabilis]	sp|Q9SCV1|BGA11_ARATH;	Beta-galactosidase 11 OS=Arabidopsis thaliana OX=3702 GN=BGAL11 PE=2 SV=1;	PF01301.22;PF17834.4;PF02140.21;PF02449.18;PF13364.9	Glyco_hydro_35;GHD;Gal_Lectin;Glyco_hydro_42;BetaGal_dom4_5	Glycosyl hydrolases family 35;Beta-sandwich domain in beta galactosidase;Galactose binding lectin domain;Beta-galactosidase;Beta-galactosidase jelly roll domain
mnot00002219	0.119	-3.06508	1.51973543124E-21	9.44922904057E-21	yes	down	6.06	6.27	3.33	38.89	36.43	35.25	5.22	36.8567	GO:0000209;GO:0006511;GO:0005634;GO:0016740;GO:0061631;GO:000552	BP:protein polyubiquitination;BP:ubiquitin-dependent protein catabolic process;CC:nucleus;MF:transferase activity;MF:ubiquitin conjugating enzyme activity;MF:ATP binding;	K06689	UBE2D, UBC4, UBC5	map04120;map04141	Ubiquitin mediated proteolysis;Protein processing in endoplasmic reticulum	COG5078	O:Posttranslational modification, protein turnover, chaperones	XP_024017366.1	ubiquitin-conjugating enzyme E2 10 [Morus notabilis]	sp|P35133|UBC10_ARATH;	Ubiquitin-conjugating enzyme E2 10 OS=Arabidopsis thaliana OX=3702 GN=UBC10 PE=1 SV=1;	PF00179.29	UQ_con	Ubiquitin-conjugating enzyme
mnot00002227	0.089	-3.4888	3.38075710049E-5	8.60786398927E-5	yes	down	0.24	0.74	0.26	3.03	4.73	3.82	0.413333	3.86	------	------	------	------	------	------	------	------	EXB39316.1	hypothetical protein L484_025011 [Morus notabilis]	------	------	------	------	------
mnot00002231	0.335	-1.57885	0.000237772855846	0.000552059116409	yes	down	2.03	2.09	2.72	6.1	4.38	6.37	2.28	5.61667	------	------	------	------	------	------	------	------	EXB39320.1	hypothetical protein L484_025015 [Morus notabilis]	------	------	PF15440.9	THRAP3_BCLAF1	THRAP3/BCLAF1 family
mnot00002234	0.326	-1.61665	2.41980344184E-266	2.35792201007E-264	yes	down	88.96	92.18	96.69	232.62	236.99	243.37	92.61	237.66	------	------	------	------	------	------	ENOG410YCTR	S:Function unknown	XP_024017368.1	uncharacterized protein LOC21407738 [Morus notabilis]	------	------	------	------	------
mnot00002240	3.167	1.66315	4.43827497629E-31	3.60711062256E-30	yes	up	24.9	24.6	22.79	6.13	6.03	6.55	24.0967	6.23667	GO:0071482;GO:0048366;GO:0009965;GO:0009658;GO:0010239;GO:0009537;GO:0009509;GO:0009501;GO:0009513;GO:000950	BP:cellular response to light stimulus;BP:leaf development;BP:leaf morphogenesis;BP:chloroplast organization;BP:chloroplast mRNA processing;CC:proplastid;CC:chromoplast;CC:amyloplast;CC:etioplast;CC:chloroplast;	------	------	------	------	ENOG4111FTZ	S:Function unknown	XP_010090365.1	protein PALE CRESS, chloroplastic [Morus notabilis]	sp|Q39089|PAC_ARATH;	Protein PALE CRESS, chloroplastic OS=Arabidopsis thaliana OX=3702 GN=PAC PE=2 SV=1;	------	------	------
mnot00002242	0.393	-1.34655	1.81902547663E-67	2.89143140547E-66	yes	down	13	11.4	12.3	25.44	25.12	25.92	12.2333	25.4933	GO:0019252;GO:0016021;GO:0019156;GO:000522	BP:starch biosynthetic process;CC:integral component of membrane;MF:isoamylase activity;MF:calcium activated cation channel activity;	K01214	ISA, treX	map00500	Starch and sucrose metabolism	COG1523	G:Carbohydrate transport and metabolism	XP_010090367.2	isoamylase 2, chloroplastic isoform X2 [Morus notabilis]	sp|Q8L735|ISOA2_ARATH;	Isoamylase 2, chloroplastic OS=Arabidopsis thaliana OX=3702 GN=ISA2 PE=1 SV=2;	PF02922.21;PF00128.27	CBM_48;Alpha-amylase	Carbohydrate-binding module 48;Alpha amylase, catalytic domain
mnot00002251	0.32	-1.644	0.0173528259708	0.0308929509077	yes	down	0.43	0.33	0.42	1.12	0.99	1.09	0.393333	1.06667	GO:001674	MF:transferase activity;	K10760	IPT	map00908	Zeatin biosynthesis	COG0324	J:Translation, ribosomal structure and biogenesis	XP_010090377.1	adenylate isopentenyltransferase 5, chloroplastic [Morus notabilis]	sp|Q94ID2|IPT5_ARATH;	Adenylate isopentenyltransferase 5, chloroplastic OS=Arabidopsis thaliana OX=3702 GN=IPT5 PE=1 SV=2;	PF01715.20;PF01745.19;PF13671.9	IPPT;IPT;AAA_33	IPP transferase;Isopentenyl transferase;AAA domain
mnot00002255	2.592	1.37415	5.88336403714E-7	1.75917944336E-6	yes	up	7.15	7.07	6.97	1.86	2.7	2.19	7.06333	2.25	GO:0009058;GO:0003824;GO:001685	BP:biosynthetic process;MF:catalytic activity;MF:isomerase activity;	------	------	------	------	------	------	XP_024017362.1	uncharacterized protein LOC112090399 isoform X2 [Morus notabilis]	sp|Q9KG32|Y283_ALKHC;	Uncharacterized isomerase BH0283 OS=Alkalihalobacillus halodurans;	PF02567.19	PhzC-PhzF	Phenazine biosynthesis-like protein
mnot00002256	3.251	1.70069	1.91312113897E-6	5.474546251E-6	yes	up	5.95	4.51	3.55	1.2	1.1	1.25	4.67	1.18333	GO:0009058;GO:0003824;GO:001685	BP:biosynthetic process;MF:catalytic activity;MF:isomerase activity;	------	------	------	------	COG0384	S:Function unknown	XP_024017373.1	uncharacterized protein LOC21407765 [Morus notabilis]	sp|Q9KG32|Y283_ALKHC;	Uncharacterized isomerase BH0283 OS=Alkalihalobacillus halodurans;	PF02567.19	PhzC-PhzF	Phenazine biosynthesis-like protein
mnot00002261	0.057	-4.12882	9.64712289393E-106	2.40010667849E-104	yes	down	1.18	1.96	1.3	19.51	22.01	22.2	1.48	21.24	GO:0016021;GO:001641	CC:integral component of membrane;MF:O-acetyltransferase activity;	------	------	------	------	ENOG410YIU5	S:Function unknown	XP_010090387.1	protein trichome birefringence-like 10 [Morus notabilis]	sp|Q5BPJ0|TBL11_ARATH;	Protein trichome birefringence-like 11 OS=Arabidopsis thaliana OX=3702 GN=TBL11 PE=2 SV=1;	PF13839.9;PF14416.9	PC-Esterase;PMR5N	GDSL/SGNH-like Acyl-Esterase family found in Pmr5 and Cas1p;PMR5 N terminal Domain
mnot00002269	2.333	1.22243	3.35498142121E-5	8.54688826381E-5	yes	up	5.42	5.4	5.16	1.73	1.51	2.4	5.32667	1.88	GO:0007096;GO:000563	BP:regulation of exit from mitosis;CC:nucleus;	------	------	------	------	ENOG410YD6E	S:Function unknown	XP_010090394.1	uncharacterized protein LOC21407777 isoform X1 [Morus notabilis]	------	------	------	------	------
mnot00002274	0.493	-1.01945	9.68733813514E-134	3.26559295802E-132	yes	down	85.66	82.36	86.56	144.05	142.57	136.79	84.86	141.137	GO:0010027;GO:0031969;GO:0016021;GO:000552	BP:thylakoid membrane organization;CC:chloroplast membrane;CC:integral component of membrane;MF:GTP binding;	------	------	------	------	COG0699	S:Function unknown	XP_010090399.1	probable transmembrane GTPase FZO-like, chloroplastic [Morus notabilis]	sp|Q1KPV0|FZL_ARATH;	Probable transmembrane GTPase FZO-like, chloroplastic OS=Arabidopsis thaliana OX=3702 GN=FZL PE=1 SV=1;	PF00350.26;PF01926.26;PF00009.30;PF02581.20	Dynamin_N;MMR_HSR1;GTP_EFTU;TMP-TENI	Dynamin family;50S ribosome-binding GTPase;Elongation factor Tu GTP binding domain;Thiamine monophosphate synthase
mnot00002277	2.966	1.56841	1.28754311361E-69	2.10197592604E-68	yes	up	69.71	71.63	74.48	20.38	18.94	20.38	71.94	19.9	------	------	------	------	------	------	ENOG410YABV	S:Function unknown	XP_010090402.1	uncharacterized protein LOC21407785 [Morus notabilis]	------	------	------	------	------
mnot00002278	0.41	-1.28499	0	0	yes	down	458.24	450.55	465.37	919.56	909.12	920.73	458.053	916.47	------	------	------	------	------	------	ENOG410ZXC4	S:Function unknown	XP_010090403.1	chloroplast stem-loop binding protein of 41 kDa a, chloroplastic [Morus notabilis]	sp|Q9LYA9|CP41A_ARATH;	Chloroplast stem-loop binding protein of 41 kDa a, chloroplastic OS=Arabidopsis thaliana OX=3702 GN=CSP41A PE=1 SV=1;	PF01370.24;PF13460.9	Epimerase;NAD_binding_10	NAD dependent epimerase/dehydratase family;NA
mnot00002281	11.096	3.47195	1.4825029941E-39	1.46210587858E-38	yes	up	8	7.7	7.96	0.28	0.76	0.72	7.88667	0.586667	------	------	------	------	------	------	ENOG410XRDX;ENOG410XRTN	S:Function unknown;	XP_024017337.1	ARM REPEAT PROTEIN INTERACTING WITH ABF2 [Morus notabilis]	sp|B9DHT4|ARIA_ARATH;	ARM REPEAT PROTEIN INTERACTING WITH ABF2 OS=Arabidopsis thaliana OX=3702 GN=ARIA PE=1 SV=2;	PF00514.26;PF00651.34;PF13646.9;PF09759.12;PF13513.9;PF01602.23	Arm;BTB;HEAT_2;Atx10homo_assoc;HEAT_EZ;Adaptin_N	Armadillo/beta-catenin-like repeat;BTB/POZ domain;HEAT repeats;Spinocerebellar ataxia type 10 protein domain;HEAT-like repeat;Adaptin N terminal region
mnot00002282	2.893	1.53261	3.95200072858E-25	2.76507036765E-24	yes	up	18.39	15.95	17.49	4.38	5.61	4.73	17.2767	4.90667	GO:0006629;GO:0016042;GO:001629	BP:lipid metabolic process;BP:lipid catabolic process;MF:lipase activity;	------	------	------	------	COG3621	S:Function unknown	XP_010090405.1	probable inactive patatin-like protein 9 [Morus notabilis]	sp|Q93ZQ3|PLP9_ARATH;	Probable inactive patatin-like protein 9 OS=Arabidopsis thaliana OX=3702 GN=PLP9 PE=2 SV=1;	PF01734.25	Patatin	Patatin-like phospholipase
mnot00002285	2.35	1.2324	4.98029917506E-22	3.14466477442E-21	yes	up	37.62	32.09	36.42	13	12.47	11.66	35.3767	12.3767	GO:0006631;GO:0009813;GO:0009570;GO:0045430;GO:0005504;GO:001687	BP:fatty acid metabolic process;BP:flavonoid biosynthetic process;CC:chloroplast stroma;MF:chalcone isomerase activity;MF:fatty acid binding;MF:intramolecular lyase activity;	------	------	------	------	ENOG410Y0PD	S:Function unknown	XP_010090408.1	fatty-acid-binding protein 1 [Morus notabilis]	sp|Q9M1X2|FAP1_ARATH;	Fatty-acid-binding protein 1 OS=Arabidopsis thaliana OX=3702 GN=FAP1 PE=1 SV=1;	PF16035.8;PF16036.8;PF02431.18	Chalcone_2;Chalcone_3;Chalcone	Chalcone isomerase like;Chalcone isomerase-like;Chalcone-flavanone isomerase
mnot00002300	2.542	1.34621	2.08390166463E-45	2.31931684971E-44	yes	up	11.24	11.48	11.17	3.36	3.83	3.73	11.2967	3.64	GO:0006412;GO:0005840;GO:1990904;GO:0003714;GO:0003735;GO:0003723;GO:0003677;GO:004687	BP:translation;CC:ribosome;CC:ribonucleoprotein complex;MF:transcription corepressor activity;MF:structural constituent of ribosome;MF:RNA binding;MF:DNA binding;MF:metal ion binding;	------	------	------	------	ENOG4111KXR	S:Function unknown	XP_010090420.1	uncharacterized protein LOC21407803 [Morus notabilis]	sp|F4IXE7|IDM1_ARATH;	Increased DNA methylation 1 OS=Arabidopsis thaliana OX=3702 GN=IDM1 PE=1 SV=1;	PF16135.8;PF00628.32	TDBD;PHD	Tify domain binding domain;PHD-finger
mnot00002307	2.367	1.24329	8.9470546497E-27	6.5566175261E-26	yes	up	36.33	32.21	36.26	11	11.07	14.03	34.9333	12.0333	GO:0030488;GO:0036265;GO:0106004;GO:0005829;GO:0043527;GO:0005634;GO:000816	BP:tRNA methylation;BP:RN;BP:tRN;CC:cytosol;CC:tRNA methyltransferase complex;CC:nucleus;MF:methyltransferase activity;	K15443	TRM82, WDR4	------	------	COG2319	S:Function unknown	EXB22125.1	tRNA (guanine-N(7)-)-methyltransferase subunit [Morus notabilis]	sp|A4IGH4|WDR4_DANRE;	tRNA;	PF00400.35	WD40	WD domain, G-beta repeat
mnot00002316	2.033	1.02351	0.00114441466472	0.00244611607018	yes	up	1.74	1.92	2.2	0.76	0.88	0.78	1.95333	0.806667	------	------	------	------	------	------	ENOG410YA7A	S:Function unknown	EXB22115.1	hypothetical protein L484_002429 [Morus notabilis]	sp|Q9SA60|PPR6_ARATH;	Pentatricopeptide repeat-containing protein At1g03100, mitochondrial OS=Arabidopsis thaliana OX=3702 GN=At1g03100 PE=2 SV=1;	PF13041.9;PF01535.23;PF13812.9;PF17177.7	PPR_2;PPR;PPR_3;PPR_long	PPR repeat family;PPR repeat;Pentatricopeptide repeat domain;Pentacotripeptide-repeat region of PRORP
mnot00002325	0.183	-2.45061	0	0	yes	down	24.06	23.89	23.88	101.06	110.03	111.04	23.9433	107.377	GO:0016021;GO:0005887;GO:0009507;GO:000827	CC:integral component of membrane;CC:integral component of plasma membrane;CC:chloroplast;MF:secondary active sulfate transmembrane transporter activity;	K17471	SULTR3	------	------	COG0659	P:Inorganic ion transport and metabolism	XP_010102377.1	sulfate transporter 3.1 [Morus notabilis]	sp|Q9SV13|SUT31_ARATH;	Sulfate transporter 3.1 OS=Arabidopsis thaliana OX=3702 GN=SULTR3;1 PE=2 SV=1;	PF00916.23;PF01740.24;PF13466.9	Sulfate_transp;STAS;STAS_2	Sulfate permease family;STAS domain;STAS domain
mnot00002328	2.05	1.03548	8.82991716092E-10	3.23159077003E-9	yes	up	7.29	6.87	7.93	2.66	3.26	2.93	7.36333	2.95	GO:0006468;GO:0004674;GO:0005524;GO:000467	BP:protein phosphorylation;MF:protein serine/threonine kinase activity;MF:ATP binding;MF:protein kinase activity;	K08857	NEK1_4_5	------	------	ENOG410Y7JF	T:Signal transduction mechanisms	XP_010096439.1	serine/threonine-protein kinase Nek2 isoform X1 [Morus notabilis]	sp|Q2QMH1|NEK2_ORYSJ;	Serine/threonine-protein kinase Nek2 OS=Oryza sativa subsp. japonica OX=39947 GN=NEK2 PE=2 SV=1;	PF00069.28;PF07714.20;PF14531.9;PF17667.4;PF03109.19	Pkinase;PK_Tyr_Ser-Thr;Kinase-like;Pkinase_fungal;ABC1	Protein kinase domain;Protein tyrosine and serine/threonine kinase;Kinase-like;Fungal protein kinase;ABC1 atypical kinase-like domain
mnot00002330	7.958	2.99235	1.16827425324E-23	7.78391844868E-23	yes	up	5.84	5.84	5.65	0.6	0.62	0.57	5.77667	0.596667	------	------	------	------	------	------	ENOG4111DWT	S:Function unknown	XP_024021427.1	VAN3-binding protein [Morus notabilis]	sp|Q8W4K5|VAB_ARATH;	VAN3-binding protein OS=Arabidopsis thaliana OX=3702 GN=VAB PE=1 SV=1;	PF05703.14;PF08458.13	Auxin_canalis;PH_2	Auxin canalisation;Plant pleckstrin homology-like region
mnot00002332	20.435	4.353	1.07977038214E-43	1.15966843166E-42	yes	up	17.19	16.4	17.62	0.72	0.75	0.6	17.07	0.69	GO:0015996;GO:0047746;GO:010229	BP:chlorophyll catabolic process;MF:chlorophyllase activity;MF:pheophytinase b activity;	K08099	E3.1.1.14	map00860	Porphyrin metabolism	ENOG410XWBW	I:Lipid transport and metabolism	EXB64218.1	Chlorophyllase-1 [Morus notabilis]	sp|Q9MV14|CLH1_CITSI;	Chlorophyllase-1, chloroplastic OS=Citrus sinensis OX=2711 GN=CHLASE1 PE=1 SV=1;	PF07224.14;PF12740.10	Chlorophyllase;Chlorophyllase2	Chlorophyllase;Chlorophyllase enzyme
mnot00002333	0.207	-2.27354	1.20540865401E-6	3.513318353E-6	yes	down	0.59	0.36	0.48	1.82	1.48	2.35	0.476667	1.88333	GO:0015996;GO:0047746;GO:010229	BP:chlorophyll catabolic process;MF:chlorophyllase activity;MF:pheophytinase b activity;	K08099	E3.1.1.14	map00860	Porphyrin metabolism	ENOG410XWBW	I:Lipid transport and metabolism	XP_010096444.1	chlorophyllase-1 [Morus notabilis]	sp|O22527|CLH1_ARATH;	Chlorophyllase-1 OS=Arabidopsis thaliana OX=3702 GN=CLH1 PE=1 SV=1;	PF07224.14;PF12740.10;PF00756.23;PF03403.16	Chlorophyllase;Chlorophyllase2;Esterase;PAF-AH_p_II	Chlorophyllase;Chlorophyllase enzyme;Putative esterase;Platelet-activating factor acetylhydrolase, isoform II
mnot00002336	0.186	-2.42837	8.44229990161E-17	4.37890182587E-16	yes	down	0.75	1.36	0.9	3.6	5.75	3.93	1.00333	4.42667	GO:0016310;GO:0016021;GO:001630	BP:phosphorylation;CC:integral component of membrane;MF:kinase activity;	------	------	------	------	------	------	EXB64224.1	hypothetical protein L484_002357 [Morus notabilis]	------	------	PF13962.9;PF12796.10;PF13637.9;PF13857.9	PGG;Ank_2;Ank_4;Ank_5	Domain of unknown function;Ankyrin repeats;Ankyrin repeats;Ankyrin repeats
mnot00002337	0.066	-3.92015	4.1282836375E-23	2.71003714295E-22	yes	down	0.24	0.32	0.28	2.68	3.87	3.9	0.28	3.48333	GO:0016310;GO:0016021;GO:001630	BP:phosphorylation;CC:integral component of membrane;MF:kinase activity;	------	------	------	------	------	------	EXB64223.1	Ankyrin repeat-containing protein [Morus notabilis]	------	------	PF13962.9;PF12796.10;PF13637.9;PF13606.9;PF00023.33;PF13857.9	PGG;Ank_2;Ank_4;Ank_3;Ank;Ank_5	Domain of unknown function;Ankyrin repeats;Ankyrin repeats;Ankyrin repeat;Ankyrin repeat;Ankyrin repeats
mnot00002339	0.339	-1.56048	2.22058116649E-21	1.37156992551E-20	yes	down	2	2.41	2.25	4.88	5.59	5.65	2.22	5.37333	GO:0016310;GO:0016021;GO:0016301;GO:000467	BP:phosphorylation;CC:integral component of membrane;MF:kinase activity;MF:protein serine/threonine kinase activity;	------	------	------	------	------	------	XP_010096450.1	uncharacterized protein LOC21385934 [Morus notabilis]	sp|Q9FY48|KEG_ARATH;	E3 ubiquitin-protein ligase KEG OS=Arabidopsis thaliana OX=3702 GN=KEG PE=1 SV=2;	PF13962.9;PF12796.10;PF13637.9;PF13857.9	PGG;Ank_2;Ank_4;Ank_5	Domain of unknown function;Ankyrin repeats;Ankyrin repeats;Ankyrin repeats
mnot00002340	2.184	1.1271	1.08318559057E-7	3.42608946981E-7	yes	up	8.57	10.25	8.12	2.65	3.12	3.48	8.98	3.08333	------	------	------	------	------	------	ENOG4111C4B	S:Function unknown	EXC43838.1	Protein TIFY 4A [Morus notabilis]	sp|Q8GY55|TIF4B_ARATH;	Protein TIFY 4B OS=Arabidopsis thaliana OX=3702 GN=TIFY4B PE=1 SV=1;	PF06200.17;PF09425.13	tify;Jas_motif	tify domain;Jas motif
mnot00002343	0.326	-1.61717	1.90995917151E-50	2.34163998295E-49	yes	down	7.79	7.53	8.5	19.38	19.64	20.4	7.94	19.8067	GO:0005634;GO:0003700;GO:004356	CC:nucleus;MF:transcription factor activity, sequence-specific DNA binding;MF:sequence-specific DNA binding;	K09419	HSFF	------	------	COG5169	K:Transcription	XP_010087101.1	heat stress transcription factor A-6b [Morus notabilis]	sp|Q9LUH8|HFA6B_ARATH;	Heat stress transcription factor A-6b OS=Arabidopsis thaliana OX=3702 GN=HSFA6b PE=2 SV=1;	PF00447.20	HSF_DNA-bind	HSF-type DNA-binding
mnot00002357	2.26	1.17644	3.25546670531E-28	2.47185578692E-27	yes	up	17.9	16.43	17.97	5.67	6.89	6.42	17.4333	6.32667	GO:005151	BP:regulation of monopolar cell growth;	------	------	------	------	ENOG410YFY6	S:Function unknown	XP_010087114.1	protein LONGIFOLIA 1 [Morus notabilis]	------	------	PF14309.9;PF14383.9	DUF4378;VARLMGL	Domain of unknown function;DUF761-associated sequence motif
mnot00002359	7.202	2.84844	0	0	yes	up	395.85	422.39	401.59	43.27	46.99	50.09	406.61	46.7833	GO:0005634;GO:0000786;GO:0030527;GO:0046982;GO:000367	CC:nucleus;CC:nucleosome;MF:structural constituent of chromatin;MF:protein heterodimerization activity;MF:DNA binding;	K11251	H2A	------	------	------	------	XP_010087116.1	histone H2A variant 1 [Morus notabilis]	sp|O23628|H2AV1_ARATH;	Histone H2A variant 1 OS=Arabidopsis thaliana OX=3702 GN=H2AV PE=1 SV=1;	PF00125.27;PF16211.8	Histone;Histone_H2A_C	Core histone H2A/H2B/H3/H4;C-terminus of histone H2A
mnot00002367	2.196	1.13486	2.82251200963E-17	1.49339302003E-16	yes	up	28.59	28.88	29.26	10.24	9.79	13.25	28.91	11.0933	GO:0000162;GO:0005829;GO:0009507;GO:000483	BP:tryptophan biosynthetic process;CC:cytosol;CC:chloroplast;MF:tryptophan synthase activity;	K01695	trpA	map00400;map00260	Phenylalanine, tyrosine and tryptophan biosynthesis;Glycine, serine and threonine metabolism	COG0159	E:Amino acid transport and metabolism	EXB26565.1	Indole-3-glycerol phosphate lyase [Morus notabilis]	sp|Q42529|TRPA2_ARATH;	Tryptophan synthase alpha chain, chloroplastic OS=Arabidopsis thaliana OX=3702 GN=TSA1 PE=1 SV=1;	PF00290.23;PF00977.24;PF01884.20;PF05690.17;PF04131.17	Trp_syntA;His_biosynth;PcrB;ThiG;NanE	Tryptophan synthase alpha chain;Histidine biosynthesis protein;PcrB family;Thiazole biosynthesis protein ThiG;Putative N-acetylmannosamine-6-phosphate epimerase
mnot00002370	0.322	-1.63413	7.04349747335E-37	6.56585920423E-36	yes	down	13.07	12.83	13.88	29.46	37.26	35.06	13.26	33.9267	GO:0006355;GO:0009734;GO:000563	BP:regulation of transcription, DNA-templated;BP:auxin-activated signaling pathway;CC:nucleus;	K14484	IAA	map04075	Plant hormone signal transduction	ENOG410YIDV	K:Transcription	XP_010087128.1	auxin-induced protein IAA4 isoform X2 [Morus notabilis]	sp|O24543|AX22E_VIGRR;	Auxin-induced protein 22E OS=Vigna radiata var. radiata OX=3916 GN=AUX22E PE=2 SV=1;	PF02309.19	AUX_IAA	AUX/IAA family
mnot00002371	0.221	-2.17948	7.56708566419E-233	5.77847370169E-231	yes	down	93.82	91.36	96.68	300.95	374.66	380.13	93.9533	351.913	GO:0006355;GO:0009734;GO:000563	BP:regulation of transcription, DNA-templated;BP:auxin-activated signaling pathway;CC:nucleus;	K14484	IAA	map04075	Plant hormone signal transduction	ENOG410YEC3	K:Transcription	XP_024018670.1	LOW QUALITY PROTEIN: auxin-induced protein AUX28-like [Morus notabilis]	sp|P13089|AUX28_SOYBN;	Auxin-induced protein AUX28 OS=Glycine max OX=3847 GN=AUX28 PE=2 SV=1;	PF02309.19	AUX_IAA	AUX/IAA family
mnot00002373	8.505	3.08837	6.40818654896E-70	1.05148687977E-68	yes	up	18.96	18.01	17.65	1.35	2.47	1.47	18.2067	1.76333	GO:0044260;GO:0005737;GO:0005739;GO:0016301;GO:000552	BP:cellular macromolecule metabolic process;CC:cytoplasm;CC:mitochondrion;MF:kinase activity;MF:ATP binding;	------	------	------	------	ENOG410YEIX	S:Function unknown	XP_010087131.1	F-box/LRR-repeat protein 17 [Morus notabilis]	sp|Q8W104|FBL17_ARATH;	F-box/LRR-repeat protein 17 OS=Arabidopsis thaliana OX=3702 GN=FBL17 PE=1 SV=1;	PF12937.10;PF00646.36	F-box-like;F-box	F-box-like;F-box domain
mnot00002377	0.404	-1.30594	3.51700486297E-64	5.34088019329E-63	yes	down	1779.41	1733.01	1708.83	3789	3412.07	3427.96	1740.42	3543.01	GO:0042549;GO:0015979;GO:0009535;GO:0016021;GO:000952	BP:photosystem II stabilization;BP:photosynthesis;CC:chloroplast thylakoid membrane;CC:integral component of membrane;CC:photosystem II;	K02721	psbW	map00195	Photosynthesis	ENOG410XZ0Y	S:Function unknown	XP_010087137.1	photosystem II reaction center W protein, chloroplastic [Morus notabilis]	sp|Q39194|PSBW_ARATH;	Photosystem II reaction center W protein, chloroplastic OS=Arabidopsis thaliana OX=3702 GN=PSBW PE=1 SV=2;	PF07123.15	PsbW	Photosystem II reaction centre W protein
mnot00002384	27.203	4.76571	2.77247523816E-5	7.11818844939E-5	yes	up	4.41	5.22	5.15	0	0.23	0.23	4.92667	0.153333	GO:0005634;GO:0003700;GO:000367	CC:nucleus;MF:transcription factor activity, sequence-specific DNA binding;MF:DNA binding;	K09286	EREBP	------	------	ENOG41123N5	K:Transcription	XP_024023747.1	ethylene-responsive transcription factor 8 [Morus notabilis]	sp|O80339|ERF82_ARATH;	Ethylene-responsive transcription factor 3 OS=Arabidopsis thaliana OX=3702 GN=ERF3 PE=1 SV=1;	PF00847.23	AP2	AP2 domain
mnot00002389	2.258	1.1753	7.28778319894E-11	2.84590139572E-10	yes	up	6.76	7.03	7.09	2.38	2.92	2.29	6.96	2.53	GO:000827	MF:zinc ion binding;	------	------	------	------	ENOG4111MDI	S:Function unknown	XP_024023748.1	uncharacterized protein LOC21410908 [Morus notabilis]	------	------	PF03108.18;PF10551.12;PF04434.20;PF00872.21	DBD_Tnp_Mut;MULE;SWIM;Transposase_mut	MuDR family transposase;MULE transposase domain;SWIM zinc finger;Transposase, Mutator family
mnot00002393	5.238	2.38903	0.0254597029514	0.0439090691849	yes	up	1.07	2.19	1.3	0	0.18	0.56	1.52	0.246667	GO:0009611;GO:0030246;GO:000486	BP:response to wounding;MF:carbohydrate binding;MF:serine-type endopeptidase inhibitor activity;	------	------	------	------	ENOG4111603	S:Function unknown	XP_024023739.1	glu S.griseus protease inhibitor [Morus notabilis]	sp|P19873|ITH5_CUCMA;	Inhibitor of trypsin and hageman factor OS=Cucurbita maxima OX=3661 PE=1 SV=1;	PF00280.21;PF11720.11	potato_inhibit;Inhibitor_I78	Potato inhibitor I family;Peptidase inhibitor I78 family
mnot00002394	2.199	1.13665	0.0102823032624	0.0190485802294	yes	up	8.49	4.81	8.55	2.48	3.96	1.79	7.28333	2.74333	GO:0009611;GO:000486	BP:response to wounding;MF:serine-type endopeptidase inhibitor activity;	------	------	------	------	ENOG410Z25M	S:Function unknown	XP_024023749.1	proteinase inhibitor [Morus notabilis]	sp|P82381|ICI_LINUS;	Proteinase inhibitor OS=Linum usitatissimum OX=4006 PE=1 SV=1;	PF00280.21	potato_inhibit	Potato inhibitor I family
mnot00002397	10.469	3.38802	6.68467844528E-9	2.3065962566E-8	yes	up	15.61	22.7	16.84	2.06	1.34	0.94	18.3833	1.44667	GO:1904294;GO:006163	BP:positive regulation of ERAD pathway;MF:ubiquitin protein ligase activity;	------	------	------	------	------	------	EXC11004.1	hypothetical protein L484_015224 [Morus notabilis]	------	------	------	------	------
mnot00002413	0.125	-2.99502	0.0107134214248	0.0197728520703	yes	down	0.21	0	0.45	1.03	2.18	1.11	0.22	1.44	------	------	------	------	------	------	ENOG410Z06A	S:Function unknown	XP_010111889.1	transcriptional regulator TAC1 [Morus notabilis]	sp|Q9SR34|TA1_ARATH;	Transcriptional regulator TAC1 OS=Arabidopsis thaliana OX=3702 GN=TAC1 PE=2 SV=1;	PF13912.9	zf-C2H2_6	C2H2-type zinc finger
mnot00002417	0.075	-3.73843	0.0189586791793	0.0334779	yes	down	0.11	0	0	0.31	0.43	0.54	0.0366666666667	0.426667	GO:0009755;GO:0045893;GO:000563	BP:hormone-mediated signaling pathway;BP:positive regulation of transcription, DNA-templated;CC:nucleus;	K13944	LBD16	------	------	ENOG410YA3N	S:Function unknown	XP_024031499.1	LOB domain-containing protein 16 [Morus notabilis]	sp|Q9SLB7|LBD16_ARATH;	LOB domain-containing protein 16 OS=Arabidopsis thaliana OX=3702 GN=LBD16 PE=1 SV=1;	PF03195.17	LOB	Lateral organ boundaries
mnot00002422	60.743	5.92465	1.42045220121E-5	3.75993778048E-5	yes	up	0.78	1.39	0.63	0	0	0	0.933333	0	GO:0046872;GO:0051213;GO:001649	MF:metal ion binding;MF:dioxygenase activity;MF:oxidoreductase activity;	------	------	------	------	COG3491	S:Function unknown	XP_010111898.1	1-aminocyclopropane-1-carboxylate oxidase homolog 1 [Morus notabilis]	sp|Q84MB3|ACCH1_ARATH;	1-aminocyclopropane-1-carboxylate oxidase homolog 1 OS=Arabidopsis thaliana OX=3702 GN=At1g06620 PE=2 SV=1;	PF03171.23;PF14226.9	2OG-FeII_Oxy;DIOX_N	2OG-F;non-haem dioxygenase in morphine synthesis N-terminal
mnot00002426	17.54	4.1326	1.96553348226E-177	9.45325602045E-176	yes	up	42.44	44.03	41.38	1.53	2.68	1.73	42.6167	1.98	GO:0000076;GO:0071163;GO:0030174;GO:0000278;GO:0005634;GO:0070182;GO:000367	BP:DNA replication checkpoint;BP:DNA replication preinitiation complex assembly;BP:regulation of DNA-dependent DNA replication initiation;BP:mitotic cell cycle;CC:nucleus;MF:DNA polymerase binding;MF:DNA binding;	K10727	CDT1	------	------	ENOG410XT37	L:Replication, recombination and repair	EXC31936.1	hypothetical protein L484_009786 [Morus notabilis]	sp|Q9SJW9|CDT1A_ARATH;	CDT1-like protein a, chloroplastic OS=Arabidopsis thaliana OX=3702 GN=CDT1A PE=1 SV=1;	PF16679.8;PF08839.14	CDT1_C;CDT1	DNA replication factor Cdt1 C-terminal domain;DNA replication factor CDT1 like
mnot00002428	2.179	1.12373	8.63675165911E-6	2.32396069021E-5	yes	up	3.23	4.25	4.53	1.64	1.34	1.53	4.00333	1.50333	GO:001674	MF:transferase activity;	------	------	------	------	COG0457	S:Function unknown	XP_010111904.1	protein KINESIN LIGHT CHAIN-RELATED 1 [Morus notabilis]	sp|Q9LII8|KLCR2_ARATH;	Protein KINESIN LIGHT CHAIN-RELATED 2 OS=Arabidopsis thaliana OX=3702 GN=KLCR2 PE=1 SV=1;	PF13424.9;PF00515.31;PF13374.9;PF13181.9;PF14559.9	TPR_12;TPR_1;TPR_10;TPR_8;TPR_19	Tetratricopeptide repeat;Tetratricopeptide repeat;Tetratricopeptide repeat;Tetratricopeptide repeat;Tetratricopeptide repeat
mnot00002445	0.147	-2.77083	1.77062389716E-13	7.8910439476E-13	yes	down	2.56	1.85	3.85	15.24	14.96	16.47	2.75333	15.5567	------	------	------	------	------	------	ENOG41118T9	S:Function unknown	XP_010111922.1	uncharacterized protein LOC21393124 [Morus notabilis]	------	------	PF05553.14	DUF761	Cotton fibre expressed protein
mnot00002446	2.322	1.21547	6.04976521079E-8	1.94542896749E-7	yes	up	18.79	16.09	20.36	7.94	5.3	6.31	18.4133	6.51667	------	------	------	------	------	------	ENOG410YQFF	S:Function unknown	XP_024031498.1	uncharacterized protein LOC112094546 [Morus notabilis]	------	------	------	------	------
mnot00002455	0.082	-3.6125	0.0267804839696	0.0459329001273	yes	down	0	0	0.18	0.66	0.87	0.35	0.06	0.626667	GO:0009299;GO:0009416;GO:000563	BP:mRNA transcription;BP:response to light stimulus;CC:nucleus;	------	------	------	------	ENOG410Y75T	S:Function unknown	XP_024024667.1	protein LIGHT-DEPENDENT SHORT HYPOCOTYLS 4 [Morus notabilis]	sp|Q9LW68|LSH4_ARATH;	Protein LIGHT-DEPENDENT SHORT HYPOCOTYLS 4 OS=Arabidopsis thaliana OX=3702 GN=LSH4 PE=1 SV=1;	PF04852.15	ALOG_dom	ALOG domain
mnot00002476	14.027	3.81017	0.0115758820482	0.0212347462732	yes	up	0.35	0.5	0.42	0	0.07	0	0.423333	0.0233333333333	GO:0016310;GO:0016021;GO:001630	BP:phosphorylation;CC:integral component of membrane;MF:kinase activity;	------	------	------	------	COG4886	S:Function unknown	XP_010093069.1	protein TOO MANY MOUTHS [Morus notabilis]	------	------	PF13855.9;PF12799.10;PF00560.36	LRR_8;LRR_4;LRR_1	Leucine rich repeat;Leucine Rich repeats;Leucine Rich Repeat
mnot00002479	0.303	-1.72479	0	0	yes	down	152.93	153.44	157.65	429.01	406.92	422.93	154.673	419.62	GO:0016021;GO:0046577;GO:0050660;GO:004659	CC:integral component of membrane;MF:long-chain-alcohol oxidase activity;MF:flavin adenine dinucleotide binding;MF:mandelonitrile lyase activity;	K17756	FAO3	------	------	COG2303	E:Amino acid transport and metabolism	XP_010093072.1	long-chain-alcohol oxidase FAO2 [Morus notabilis]	sp|B5WWZ9|FAO2_LOTJA;	Long-chain-alcohol oxidase FAO2 OS=Lotus japonicus OX=34305 GN=FAO2 PE=2 SV=1;	PF00732.22;PF05199.16;PF00890.27;PF13450.9	GMC_oxred_N;GMC_oxred_C;FAD_binding_2;NAD_binding_8	GMC oxidoreductase;GMC oxidoreductase;FAD binding domain;NA
mnot00002491	23.056	4.52706	2.61102416848E-58	3.621175031E-57	yes	up	11.49	11.55	11.69	0.39	0.37	0.48	11.5767	0.413333	GO:0006281;GO:0043231;GO:0016740;GO:0046872;GO:014009	BP:DNA repair;CC:intracellular membrane-bounded organelle;MF:transferase activity;MF:metal ion binding;MF:catalytic activity, acting on a protein;	K10683	BARD1	map03440	Homologous recombination	ENOG4111GMJ;ENOG41120NI	S:Function unknown;	EXB53512.1	Protein BREAST CANCER SUSCEPTIBILITY 1-like protein [Morus notabilis]	sp|F4I443|BARD1_ARATH;	BRCA1-associated RING domain protein 1 OS=Arabidopsis thaliana OX=3702 GN=BARD1 PE=1 SV=1;	PF00533.29;PF16589.8;PF13771.9;PF13832.9;PF16770.8;PF12738.10	BRCT;BRCT_2;zf-HC5HC2H;zf-HC5HC2H_2;RTT107_BRCT_5;PTCB-BRCT	BRCA1 C Terminus;BRCT domain, a BRCA1 C-terminus domain;PHD-like zinc-binding domain;PHD-zinc-finger like domain;Regulator of Ty1 transposition protein 107 BRCT domain;twin BRCT domain
mnot00002495	4.169	2.0596	7.8570931278E-80	1.46121625575E-78	yes	up	40.42	41.41	38.03	6.4	8.55	8.72	39.9533	7.89	GO:000714	BP:male meiosis II;	------	------	------	------	ENOG410YHIB	S:Function unknown	XP_010093087.1	putative vacuolar protein sorting-associated protein 13F [Morus notabilis]	sp|F4IDQ5|JASON_ARATH;	Protein JASON OS=Arabidopsis thaliana OX=3702 GN=JASON PE=2 SV=1;	------	------	------
mnot00002512	0.348	-1.52205	1.77819542761E-186	9.37134035358E-185	yes	down	66	67.72	72.83	160.96	152.8	162.31	68.85	158.69	GO:000639	BP:RNA processing;	------	------	------	------	ENOG410YKFM	S:Function unknown	XP_024018431.1	uncharacterized protein LOC21398949 [Morus notabilis]	------	------	PF14559.9;PF00515.31;PF13181.9	TPR_19;TPR_1;TPR_8	Tetratricopeptide repeat;Tetratricopeptide repeat;Tetratricopeptide repeat
mnot00002528	12.959	3.69588	0.00298672767589	0.00603506729542	yes	up	0.58	0.43	0.64	0	0.05	0.05	0.55	0.0333333333333	GO:000677	BP:thiamine metabolic process;	K22911	TH2	map00730;map01240	Thiamine metabolism;Biosynthesis of cofactors	ENOG4111Z2Y	S:Function unknown	XP_010091817.1	bifunctional TH2 protein, mitochondrial [Morus notabilis]	sp|F4KFT7|TENAC_ARATH;	Bifunctional TH2 protein, mitochondrial OS=Arabidopsis thaliana OX=3702 GN=TH2 PE=1 SV=1;	PF03070.19	TENA_THI-4	TENA/THI-4/PQQC family
mnot00002529	0.376	-1.41287	4.08345672697E-202	2.43303795875E-200	yes	down	210.74	218.59	233.32	467.75	475.77	510.63	220.883	484.717	GO:0015979;GO:000965	BP:photosynthesis;CC:photosystem II oxygen evolving complex;	K08903	psb28	map00195	Photosynthesis	ENOG4111V3V	H:Coenzyme transport and metabolism	XP_010091818.1	photosystem II reaction center PSB28 protein, chloroplastic [Morus notabilis]	sp|Q0JG75|PSB28_ORYSJ;	Photosystem II reaction center PSB28 protein, chloroplastic OS=Oryza sativa subsp. japonica OX=39947 GN=PSB28 PE=2 SV=2;	PF03912.17	Psb28	Psb28 protein
mnot00002530	51.161	5.67698	1.77562571078E-66	2.77993149983E-65	yes	up	15.96	17.88	15.5	0.25	0.26	0.29	16.4467	0.266667	GO:0009610;GO:0006508;GO:0004252;GO:003244	BP:response to symbiotic fungus;BP:proteolysis;MF:serine-type endopeptidase activity;MF:2-alkenal reductase [NA;	------	------	------	------	COG1404	O:Posttranslational modification, protein turnover, chaperones	XP_010091819.1	subtilisin-like protease SBT1.2 [Morus notabilis]	sp|O64495|SBT12_ARATH;	Subtilisin-like protease SBT1.2 OS=Arabidopsis thaliana OX=3702 GN=SBT1.2 PE=2 SV=1;	PF00082.25;PF17766.4;PF05922.19;PF02225.25	Peptidase_S8;fn3_6;Inhibitor_I9;PA	Subtilase family;Fibronectin type-III domain;Peptidase inhibitor I9;PA domain
mnot00002545	2.47	1.30431	4.41786153186E-102	1.04757631685E-100	yes	up	49.98	48.24	50.15	15.19	16.9	16.95	49.4567	16.3467	GO:0006468;GO:0010068;GO:1905393;GO:0090558;GO:0019252;GO:0016021;GO:0004674;GO:000552	BP:protein phosphorylation;BP:protoderm histogenesis;BP:plant organ formation;BP:plant epidermis development;BP:starch biosynthetic process;CC:integral component of membrane;MF:protein serine/threonine kinase activity;MF:ATP binding;	------	------	------	------	COG0515	T:Signal transduction mechanisms	XP_024018401.1	receptor-like serine/threonine-protein kinase ALE2 isoform X1 [Morus notabilis]	sp|Q8RWW0|ALE2_ARATH;	Receptor-like serine/threonine-protein kinase ALE2 OS=Arabidopsis thaliana OX=3702 GN=ALE2 PE=1 SV=1;	PF07714.20;PF00069.28	PK_Tyr_Ser-Thr;Pkinase	Protein tyrosine and serine/threonine kinase;Protein kinase domain
mnot00002548	1155.33	10.1741	1.07095791668E-17	5.76757388118E-17	yes	up	6.86	6.94	7	0	0	0	6.93333	0	GO:0016021;GO:001675	CC:integral component of membrane;MF:transferase activity, transferring glycosyl groups;	------	------	------	------	ENOG410YDAD	S:Function unknown	XP_010091838.1	FT-interacting protein 1 [Morus notabilis]	sp|Q9C8H3|FTIP4_ARATH;	FT-interacting protein 4 OS=Arabidopsis thaliana OX=3702 GN=FTIP4 PE=1 SV=1;	PF08372.13;PF00168.33	PRT_C;C2	Plant phosphoribosyltransferase C-terminal;C2 domain
mnot00002560	0.49	-1.02968	3.52335768458E-83	6.85936513223E-82	yes	down	101.11	103.33	104.96	172.69	173.92	165.35	103.133	170.653	GO:001602	CC:integral component of membrane;	------	------	------	------	ENOG4111AI9	S:Function unknown	XP_010091850.1	protein LOW PSII ACCUMULATION 1, chloroplastic [Morus notabilis]	sp|Q9SRY4|LPA1_ARATH;	Protein LOW PSII ACCUMULATION 1, chloroplastic OS=Arabidopsis thaliana OX=3702 GN=LPA1 PE=1 SV=1;	PF11998.11	DUF3493	Low psii accumulation1 / Rep27
mnot00002563	3.339	1.73921	7.43468521195E-14	3.36711512056E-13	yes	up	5.15	5.52	5.02	1.3	1.23	1.32	5.23	1.28333	------	------	------	------	------	------	------	------	EXB46060.1	hypothetical protein L484_015921 [Morus notabilis]	------	------	------	------	------
mnot00002573	2.309	1.20758	1.16163346272E-36	1.07695740605E-35	yes	up	36.58	32.2	34.72	12.06	12.71	11.99	34.5	12.2533	GO:0006457;GO:0042026;GO:0000373;GO:0009408;GO:0005829;GO:0005739;GO:0005759;GO:0042788;GO:0003735;GO:0140662;GO:0003723;GO:000552	BP:protein folding;BP:protein refolding;BP:Group II intron splicing;BP:response to heat;CC:cytosol;CC:mitochondrion;CC:mitochondrial matrix;CC:polysomal ribosome;MF:structural constituent of ribosome;MF:old GO;MF:RNA binding;MF:ATP binding;	K04077	groEL, HSPD1	map03018	RNA degradation	COG0459	O:Posttranslational modification, protein turnover, chaperones	XP_010109672.1	chaperonin CPN60-2, mitochondrial [Morus notabilis]	sp|Q05046|CH62_CUCMA;	Chaperonin CPN60-2, mitochondrial OS=Cucurbita maxima OX=3661 GN=CPN60-2 PE=1 SV=1;	PF00118.27	Cpn60_TCP1	TCP-1/cpn60 chaperonin family
mnot00002575	0.448	-1.15695	1.16226026059E-71	1.96429333472E-70	yes	down	28.7	30.23	29.71	53.27	53.16	52.19	29.5467	52.8733	GO:0005634;GO:004698	CC:nucleus;MF:protein dimerization activity;	------	------	------	------	ENOG41116VE	K:Transcription	EXC24143.1	hypothetical protein L484_015158 [Morus notabilis]	sp|Q8GZM7|PIF1_ARATH;	Transcription factor PIF1 OS=Arabidopsis thaliana OX=3702 GN=PIF1 PE=1 SV=1;	PF00010.29	HLH	Helix-loop-helix DNA-binding domain
mnot00002579	32.766	5.03414	0	0	yes	up	3085.18	3144.73	3021.34	84.87	75.1	78.46	3083.75	79.4767	GO:001602	CC:integral component of membrane;	------	------	------	------	------	------	XP_010109677.1	glycine-rich protein 5 [Morus notabilis]	------	------	------	------	------
mnot00002606	0.292	-1.77396	5.53363783489E-54	7.20451149986E-53	yes	down	12.77	14.83	16.5	42.83	41.27	40.13	14.7	41.41	------	------	------	------	------	------	ENOG410YA0N;ENOG410ZEKZ	S:Function unknown;	EXC24175.1	hypothetical protein L484_015194 [Morus notabilis]	------	------	------	------	------
mnot00002619	2.485	1.31324	2.02958997076E-15	9.88843717787E-15	yes	up	7.69	7.69	8.46	2.53	2.87	2.5	7.94667	2.63333	GO:0006468;GO:0005524;GO:000467	BP:protein phosphorylation;MF:ATP binding;MF:protein kinase activity;	------	------	------	------	ENOG410ZJT9	S:Function unknown	EXC24190.1	NHL repeat-containing protein 2 [Morus notabilis]	sp|P00303|BABL_CUCSA;	Basic blue protein OS=Cucumis sativus OX=3659 PE=1 SV=1;	PF02298.20;PF01436.24	Cu_bind_like;NHL	Plastocyanin-like domain;NHL repeat
mnot00002629	2.179	1.12366	7.50112851122E-33	6.36167784753E-32	yes	up	55.41	54.27	52.31	19.05	20.45	21.66	53.9967	20.3867	GO:0017148;GO:0006412;GO:0015934;GO:0005840;GO:0022625;GO:0003735;GO:000372	BP:negative regulation of translation;BP:translation;CC:large ribosomal subunit;CC:ribosome;CC:cytosolic large ribosomal subunit;MF:structural constituent of ribosome;MF:mRNA binding;	K02872	RP-L13Ae, RPL13A	map03010	Ribosome	COG0102	J:Translation, ribosomal structure and biogenesis	XP_010110069.1	60S ribosomal protein L13a-4 [Morus notabilis]	sp|Q9SVR0|R13A3_ARATH;	60S ribosomal protein L13a-3 OS=Arabidopsis thaliana OX=3702 GN=RPL13AC PE=2 SV=1;	PF00572.21	Ribosomal_L13	Ribosomal protein L13
mnot00002647	4.285	2.09933	1.32986430352E-11	5.39237781849E-11	yes	up	13.26	12.93	13.07	2.23	2.7	2.39	13.0867	2.44	GO:001687	MF:ligase activity;	------	------	------	------	ENOG410ZEXN	S:Function unknown	XP_010104196.1	uncharacterized protein LOC21390449 [Morus notabilis]	------	------	------	------	------
mnot00002649	2.218	1.14958	3.51544793204E-31	2.86456948434E-30	yes	up	65.66	61.52	64.58	20.87	24.32	25.77	63.92	23.6533	------	------	------	------	------	------	ENOG410XQQK	S:Function unknown	EXB99125.1	UBX domain-containing protein 1 [Morus notabilis]	sp|Q99PL6|UBXN6_MOUSE;	UBX domain-containing protein 6 OS=Mus musculus OX=10090 GN=Ubxn6 PE=1 SV=1;	PF09409.13;PF00627.34;PF01453.27	PUB;UBA;B_lectin	PUB domain;UBA/TS-N domain;D-mannose binding lectin
mnot00002654	0.49	-1.02975	4.79353683225E-26	3.4256027729E-25	yes	down	13.03	13.16	15.43	21.83	24.24	23.71	13.8733	23.26	GO:0006431;GO:0009791;GO:0048608;GO:0005737;GO:0017101;GO:0005829;GO:0004825;GO:0000049;GO:000552	BP:methionyl-tRNA aminoacylation;BP:post-embryonic development;BP:reproductive structure development;CC:cytoplasm;CC:aminoacyl-tRNA synthetase multienzyme complex;CC:cytosol;MF:methionine-tRNA ligase activity;MF:tRNA binding;MF:ATP binding;	K01874	MARS, metG	map00450;map00970	Selenocompound metabolism;Aminoacyl-tRNA biosynthesis	COG0073;COG0143	J:Translation, ribosomal structure and biogenesis;	XP_010104187.1	probable methionine--tRNA ligase [Morus notabilis]	sp|Q9ZTS1|SYM_ORYSJ;	Probable methionine--tRNA ligase OS=Oryza sativa subsp. japonica OX=39947 GN=Os06g0508700 PE=2 SV=2;	PF09334.14;PF19303.2;PF00133.25;PF01406.22	tRNA-synt_1g;Anticodon_3;tRNA-synt_1;tRNA-synt_1e	tRNA synthetases class I;Anticodon binding domain of methionyl tRNA ligase;tRNA synthetases class I;tRNA synthetases class I
mnot00002659	56.761	5.82683	9.2290469691E-21	5.56449370754E-20	yes	up	6.51	6.96	6.69	0.05	0.1	0.15	6.72	0.1	GO:0006270;GO:0051301;GO:0007049;GO:000563	BP:DNA replication initiation;BP:cell division;BP:cell cycle;CC:nucleus;	K06628	CDC45	------	------	ENOG410XR8E	D:Cell cycle control, cell division, chromosome partitioning	XP_010104181.1	cell division control protein 45 homolog [Morus notabilis]	sp|O74113|CDC45_SCHPO;	Cell division control protein 45 homolog OS=Schizosaccharomyces pombe;	PF02724.17	CDC45	CDC45-like protein
mnot00002663	2.15	1.10418	1.00880068543E-9	3.67620802956E-9	yes	up	6.47	7.25	6.07	2.05	4.33	2.3	6.59667	2.89333	GO:0030026;GO:0016021;GO:000538	BP:cellular manganese ion homeostasis;CC:integral component of membrane;MF:manganese ion transmembrane transporter activity;	------	------	------	------	ENOG41129ND	S:Function unknown	XP_010104177.1	membrane protein of ER body-like protein [Morus notabilis]	sp|Q8LPT3|MEBL_ARATH;	Membrane protein of ER body-like protein OS=Arabidopsis thaliana OX=3702 GN=MEBL PE=2 SV=1;	------	------	------
mnot00002677	0.135	-2.88934	4.77484476583E-8	1.54899207457E-7	yes	down	0.26	0.28	0.21	1.69	1.64	1.24	0.25	1.52333	GO:0098542;GO:0016021;GO:0004497;GO:0020037;GO:0016705;GO:000550	BP:defense response to other organism;CC:integral component of membrane;MF:monooxygenase activity;MF:heme binding;MF:oxidoreductase activity, acting on paired donors, with incorporation or reduction of molecular oxygen;MF:iron ion binding;	------	------	------	------	COG2124	Q:Secondary metabolites biosynthesis, transport and catabolism	XP_024026394.1	cytochrome P450 CYP82D47 [Morus notabilis]	sp|A1YJE3|C82E4_NICTO;	Nicotine N-demethylase CYP82E4 OS=Nicotiana tomentosiformis OX=4098 GN=CYP82E4 PE=1 SV=1;	PF00067.25	p450	Cytochrome P450
mnot00002682	4.342	2.11842	0.00146704326332	0.00309156481341	yes	up	0.89	1.56	1.23	0.12	0.26	0.32	1.22667	0.233333	GO:000819	MF:UDP-glycosyltransferase activity;	------	------	------	------	------	------	XP_010100778.1	UDP-glycosyltransferase 88A1 [Morus notabilis]	sp|Q9LK73|U88A1_ARATH;	UDP-glycosyltransferase 88A1 OS=Arabidopsis thaliana OX=3702 GN=UGT88A1 PE=2 SV=1;	PF00201.21	UDPGT	UDP-glucoronosyl and UDP-glucosyl transferase
mnot00002683	0.411	-1.28293	5.53977809743E-61	8.03439600193E-60	yes	down	15.7	16.74	17.69	35.08	33.54	31.31	16.71	33.31	GO:0006729;GO:0035998;GO:0046654;GO:0005737;GO:0003934;GO:0008270;GO:000552	BP:tetrahydrobiopterin biosynthetic process;BP:7,8-dihydroneopterin 3'-triphosphate biosynthetic process;BP:tetrahydrofolate biosynthetic process;CC:cytoplasm;MF:GTP cyclohydrolase I activity;MF:zinc ion binding;MF:GTP binding;	K01495	GCH1, folE	map00790;map01240	Folate biosynthesis;Biosynthesis of cofactors	COG0302	H:Coenzyme transport and metabolism	XP_010100780.1	GTP cyclohydrolase 1 [Morus notabilis]	sp|Q8VYU3|GCH1_SOLLC;	GTP cyclohydrolase 1 OS=Solanum lycopersicum OX=4081 GN=GCH1 PE=1 SV=1;	PF01227.25	GTP_cyclohydroI	GTP cyclohydrolase I
mnot00002685	0.486	-1.04029	1.14997256088E-88	2.37733001563E-87	yes	down	131.93	136.03	140.93	238.68	224.3	221	136.297	227.993	GO:001649	MF:oxidoreductase activity;	K00224	CEQORH	map00592	alpha-Linolenic acid metabolism	------	------	XP_010100782.1	chloroplast envelope quinone oxidoreductase homolog [Morus notabilis]	sp|Q9SV68|QORH_ARATH;	Chloroplast envelope quinone oxidoreductase homolog OS=Arabidopsis thaliana OX=3702 GN=CEQORH PE=1 SV=1;	PF13602.9;PF00107.29;PF08240.15	ADH_zinc_N_2;ADH_zinc_N;ADH_N	Zinc-binding dehydrogenase;Zinc-binding dehydrogenase;Alcohol dehydrogenase GroES-like domain
mnot00002696	2.273	1.18461	5.37107778345E-28	4.05191509075E-27	yes	up	81.88	82.52	74.78	28.1	28.88	29.97	79.7267	28.9833	GO:0000413;GO:0061077;GO:0016021;GO:0005783;GO:000375	BP:protein peptidyl-prolyl isomerization;BP:chaperone-mediated protein folding;CC:integral component of membrane;CC:endoplasmic reticulum;MF:peptidyl-prolyl cis-trans isomerase activity;	K09569	FKBP2	------	------	COG0545	O:Posttranslational modification, protein turnover, chaperones	XP_010100791.1	FK506-binding protein 2 [Morus notabilis]	sp|Q41649|FKB15_VICFA;	FK506-binding protein 2 OS=Vicia faba OX=3906 GN=FKBP15 PE=1 SV=1;	PF00254.31	FKBP_C	FKBP-type peptidyl-prolyl cis-trans isomerase
mnot00002703	3.487	1.80216	2.88718333056E-11	1.15099750546E-10	yes	up	11.66	11.38	11.45	2.67	2.57	2.92	11.4967	2.72	------	------	------	------	------	------	ENOG410YKZJ	S:Function unknown	XP_010100796.1	uncharacterized protein LOC21398906 [Morus notabilis]	------	------	PF04720.15	PDDEXK_6	PDDEXK-like family of unknown function
mnot00002704	0.244	-2.03651	2.6433714382E-6	7.48068919033E-6	yes	down	1.13	0.9	1.2	3.83	3.96	2.67	1.07667	3.48667	------	------	------	------	------	------	ENOG410YCSJ	S:Function unknown	XP_010100797.1	GLABRA2 expression modulator [Morus notabilis]	sp|Q8S8F8|GEM_ARATH;	GLABRA2 expression modulator OS=Arabidopsis thaliana OX=3702 GN=GEM PE=1 SV=1;	PF02893.23	GRAM	GRAM domain
mnot00002711	0.317	-1.65557	2.21080329027E-187	1.16841578412E-185	yes	down	89.57	87.19	91.69	247.89	228.32	217.72	89.4833	231.31	GO:0016021;GO:004687	CC:integral component of membrane;MF:metal ion binding;	------	------	------	------	ENOG410Y10S	S:Function unknown	XP_010100804.2	cytochrome b561 and DOMON domain-containing protein At3g25290 [Morus notabilis]	sp|Q9LSE7|B561C_ARATH;	Cytochrome b561 and DOMON domain-containing protein At3g25290 OS=Arabidopsis thaliana OX=3702 GN=At3g25290 PE=2 SV=1;	PF04526.16;PF03188.19	DUF568;Cytochrom_B561	Protein of unknown function;Eukaryotic cytochrome b561
mnot00002715	0.158	-2.66635	4.47488414103E-55	5.91665069926E-54	yes	down	1.6	1.32	1.22	6.1	7.79	7.69	1.38	7.19333	GO:0006421;GO:0006418;GO:0005739;GO:0009507;GO:0004812;GO:0004816;GO:000552	BP:asparaginyl-tRNA aminoacylation;BP:tRNA aminoacylation for protein translation;CC:mitochondrion;CC:chloroplast;MF:aminoacyl-tRNA ligase activity;MF:asparagine-tRNA ligase activity;MF:ATP binding;	K01893	NARS, asnS	map00970	Aminoacyl-tRNA biosynthesis	COG0017	J:Translation, ribosomal structure and biogenesis	XP_024024199.1	asparagine--tRNA ligase, cytoplasmic 2 [Morus notabilis]	sp|Q9SW95|SYNC2_ARATH;	Asparagine--tRNA ligase, cytoplasmic 2 OS=Arabidopsis thaliana OX=3702 GN=SYNC2 PE=1 SV=2;	PF00152.23	tRNA-synt_2	tRNA synthetases class II
mnot00002719	2.693	1.4292	3.61916645207E-8	1.18128027131E-7	yes	up	7.09	8.78	7.11	2.08	2.21	2.7	7.66	2.33	GO:0006974;GO:0018142;GO:0006508;GO:0008233;GO:000369	BP:cellular response to DNA damage stimulus;BP:protein-DNA covalent cross-linking;BP:proteolysis;MF:peptidase activity;MF:single-stranded DNA binding;	------	------	------	------	COG2135	S:Function unknown	EXB84512.1	hypothetical protein L484_015844 [Morus notabilis]	sp|Q6P7N4|HMCES_XENTR;	Abasic site processing protein HMCES OS=Xenopus tropicalis OX=8364 GN=hmces PE=2 SV=1;	PF02586.17	SRAP	SOS response associated peptidase
mnot00002726	4.223	2.07826	5.620561671E-177	2.69628431545E-175	yes	up	220.39	217.79	204.52	40.4	43.64	41.48	214.233	41.84	GO:001682	MF:lyase activity;	------	------	------	------	ENOG410YUXH	S:Function unknown	XP_010100818.1	uncharacterized protein At5g48480 [Morus notabilis]	sp|Q9LV66|Y5848_ARATH;	Uncharacterized protein At5g48480 OS=Arabidopsis thaliana OX=3702 GN=At5g48480 PE=1 SV=1;	PF18029.4;PF06983.16	Glyoxalase_6;3-dmu-9_3-mt	Glyoxalase-like domain;3-demethylubiquinone-9 3-methyltransferase
mnot00002729	0.073	-3.782	3.9037490938E-7	1.18314015545E-6	yes	down	0.93	0.32	0.67	8.77	5.53	7.76	0.64	7.35333	GO:0006355;GO:0005634;GO:0046983;GO:000097	BP:regulation of transcription, DNA-templated;CC:nucleus;MF:protein dimerization activity;MF:transcription regulatory region sequence-specific DNA binding;	------	------	------	------	------	------	PON65959.1	IBH1 transcription factor [Trema orientale]	sp|Q9SKX1|IBH1_ARATH;	Transcription factor IBH1 OS=Arabidopsis thaliana OX=3702 GN=IBH1 PE=1 SV=1;	------	------	------
mnot00002730	0.057	-4.13184	3.73888869036E-5	9.48229205748E-5	yes	down	0.24	0.17	0.17	2.62	2.82	2.33	0.193333	2.59	GO:0006355;GO:0005634;GO:004698	BP:regulation of transcription, DNA-templated;CC:nucleus;MF:protein dimerization activity;	------	------	------	------	------	------	XP_010100821.2	transcription factor IBH1 [Morus notabilis]	sp|Q9SKX1|IBH1_ARATH;	Transcription factor IBH1 OS=Arabidopsis thaliana OX=3702 GN=IBH1 PE=1 SV=1;	------	------	------
mnot00002731	0.394	-1.34224	7.4487723628E-153	2.99053824325E-151	yes	down	46.35	45.72	45.9	103.45	106.86	107.79	45.99	106.033	GO:0009941;GO:001602	CC:chloroplast envelope;CC:integral component of membrane;	K03453	TC.BASS	------	------	COG0385	S:Function unknown	XP_024024209.1	probable sodium/metabolite cotransporter BASS3, chloroplastic [Morus notabilis]	sp|Q8RXE8|BASS3_ARATH;	Probable sodium/metabolite cotransporter BASS3, chloroplastic OS=Arabidopsis thaliana OX=3702 GN=BASS3 PE=2 SV=1;	PF01758.19;PF04398.15	SBF;DUF538	Sodium Bile acid symporter family;Protein of unknown function, DUF538
mnot00002732	2.558	1.35488	1.96937258464E-43	2.10302463961E-42	yes	up	26.43	25.4	26.67	7.54	8.83	8.79	26.1667	8.38667	GO:0046658;GO:0005507;GO:001649	CC:anchored component of plasma membrane;MF:copper ion binding;MF:oxidoreductase activity;	------	------	------	------	COG2132	Q:Secondary metabolites biosynthesis, transport and catabolism	XP_010100824.1	monocopper oxidase-like protein SKU5 [Morus notabilis]	sp|Q9SU40|SKU5_ARATH;	Monocopper oxidase-like protein SKU5 OS=Arabidopsis thaliana OX=3702 GN=SKU5 PE=1 SV=1;	PF00394.25;PF07732.18;PF07731.17	Cu-oxidase;Cu-oxidase_3;Cu-oxidase_2	Multicopper oxidase;Multicopper oxidase;Multicopper oxidase
mnot00002757	0.413	-1.27703	3.60610509057E-115	9.84914162619E-114	yes	down	142.41	148.9	137.56	295.83	276.21	283.48	142.957	285.173	GO:0015979;GO:0016021;GO:0009538;GO:001649	BP:photosynthesis;CC:integral component of membrane;CC:photosystem I reaction center;MF:oxidoreductase activity;	K02699	psaL	map00195	Photosynthesis	ENOG4111KFU	C:Energy production and conversion	XP_010095590.1	photosystem I reaction center subunit XI, chloroplastic [Morus notabilis]	sp|Q39654|PSAL_CUCSA;	Photosystem I reaction center subunit XI, chloroplastic OS=Cucumis sativus OX=3659 GN=PSAL PE=2 SV=1;	PF02605.18	PsaL	Photosystem I reaction centre subunit XI
mnot00002795	0.256	-1.96489	2.39070378193E-19	1.37327838674E-18	yes	down	6.43	6.12	7.36	21.03	23.97	19.17	6.63667	21.39	------	------	------	------	------	------	ENOG4111BZC	S:Function unknown	XP_010090730.1	uncharacterized protein LOC21396918 [Morus notabilis]	sp|Q7Y0E8|NRX11_ORYSJ;	Probable nucleoredoxin 1-1 OS=Oryza sativa subsp. japonica OX=39947 GN=Os03g0405500 PE=2 SV=1;	PF03107.19;PF00569.20	C1_2;ZZ	C1 domain;Zinc finger, ZZ type
mnot00002806	2.197	1.1356	0.000929228285842	0.00200772976092	yes	up	3.62	3.84	2.89	1.35	0.83	1.29	3.45	1.15667	GO:0009664;GO:0009653;GO:0016020;GO:000557	BP:plant-type cell wall organization;BP:anatomical structure morphogenesis;CC:membrane;CC:extracellular region;	------	------	------	------	ENOG410YAZE	G:Carbohydrate transport and metabolism	XP_010090720.1	expansin-A20 [Morus notabilis]	sp|Q9SZM1|EXP20_ARATH;	Expansin-A20 OS=Arabidopsis thaliana OX=3702 GN=EXPA20 PE=2 SV=1;	PF01357.24;PF03330.21	Expansin_C;DPBB_1	Expansin C-terminal domain;Lytic transglycolase
mnot00002815	0.356	-1.49098	1.57126101738E-75	2.80503076089E-74	yes	down	30.5	32.96	33.12	66.45	78.33	78.59	32.1933	74.4567	GO:0006508;GO:000823	BP:proteolysis;MF:cysteine-type peptidase activity;	K16290	XCP	------	------	COG4870	O:Posttranslational modification, protein turnover, chaperones	XP_010090710.1	cysteine protease XCP1 [Morus notabilis]	sp|O65493|XCP1_ARATH;	Cysteine protease XCP1 OS=Arabidopsis thaliana OX=3702 GN=XCP1 PE=1 SV=1;	PF00112.26;PF08246.15	Peptidase_C1;Inhibitor_I29	Papain family cysteine protease;Cathepsin propeptide inhibitor domain
mnot00002853	11.406	3.51178	8.7697700702E-116	2.42353956046E-114	yes	up	33.01	31.86	32.22	1.82	2.58	2.65	32.3633	2.35	GO:0051301;GO:000704	BP:cell division;BP:cell cycle;	K21777	CCNB	------	------	COG5024	D:Cell cycle control, cell division, chromosome partitioning	XP_024031373.1	G2/mitotic-specific cyclin-2 isoform X1 [Morus notabilis]	sp|Q9SFW6|CCB24_ARATH;	Cyclin-B2-4 OS=Arabidopsis thaliana OX=3702 GN=CYCB2-4 PE=2 SV=2;	PF00134.26;PF02984.22	Cyclin_N;Cyclin_C	Cyclin, N-terminal domain;Cyclin, C-terminal domain
mnot00002856	2.449	1.29213	7.33045522407E-18	3.97753731981E-17	yes	up	31.94	30.37	31.41	8.81	10.19	12.61	31.24	10.5367	------	------	------	------	------	------	ENOG4111K7X	S:Function unknown	XP_024031368.1	uncharacterized protein LOC21390014 [Morus notabilis]	------	------	PF00300.25	His_Phos_1	Histidine phosphatase superfamily
mnot00002866	3.584	1.84155	3.17633875E-26	2.28562006438E-25	yes	up	15.59	13.63	13.35	3.09	2.89	3.77	14.19	3.25	GO:0016021;GO:000588	CC:integral component of membrane;CC:plasma membrane;	------	------	------	------	ENOG410XV98	S:Function unknown	XP_010103340.1	lysM domain-containing GPI-anchored protein 2 [Morus notabilis]	sp|O23006|LYM2_ARATH;	LysM domain-containing GPI-anchored protein 2 OS=Arabidopsis thaliana OX=3702 GN=LYM2 PE=1 SV=1;	PF01476.23	LysM	LysM domain
mnot00002875	0.387	-1.37029	1.02007781418E-177	4.93143044587E-176	yes	down	91	88.09	87.02	185.31	190.15	189.38	88.7033	188.28	GO:0050832;GO:0005975;GO:0016998;GO:0006952;GO:0006032;GO:0008061;GO:000456	BP:defense response to fungus;BP:carbohydrate metabolic process;BP:cell wall macromolecule catabolic process;BP:defense response;BP:chitin catabolic process;MF:chitin binding;MF:chitinase activity;	K20547	CHIB	map00520;map04016	Amino sugar and nucleotide sugar metabolism;MAPK signaling pathway - plant	COG3979	G:Carbohydrate transport and metabolism	XP_010103322.1	endochitinase 2 [Morus notabilis]	sp|Q41596|CHI1_THECC;	Endochitinase 1 OS=Theobroma cacao OX=3641 GN=CHIA1 PE=2 SV=1;	PF00182.22;PF00187.22	Glyco_hydro_19;Chitin_bind_1	Chitinase class I;Chitin recognition protein
mnot00002880	0.424	-1.23818	3.07799532718E-45	3.41150560286E-44	yes	down	39.74	44.79	39.64	67.56	95.9	94.32	41.39	85.9267	GO:0006355;GO:000367	BP:regulation of transcription, DNA-templated;MF:DNA binding;	------	------	------	------	ENOG410Y9QS	S:Function unknown	XP_010088106.1	NAC domain-containing protein 22 [Morus notabilis]	sp|I1LPE9|NAC6_SOYBN;	NAC domain-containing protein 6 OS=Glycine max OX=3847 GN=NAC6 PE=2 SV=1;	PF02365.18	NAM	No apical meristem
mnot00002885	5.013	2.3258	1.35735778822E-8	4.57976679166E-8	yes	up	4.62	2.71	4.64	0.59	0.83	0.55	3.99	0.656667	GO:0009691;GO:0005634;GO:0005829;GO:0016787;GO:0016799;GO:010268	BP:cytokinin biosynthetic process;CC:nucleus;CC:cytosol;MF:hydrolase activity;MF:hydrolase activity, hydrolyzing N-glycosyl compounds;MF:N6;	K22522	LOG	------	------	COG1611	S:Function unknown	XP_010103315.1	cytokinin riboside 5'-monophosphate phosphoribohydrolase LOG5 [Morus notabilis]	sp|Q8LBB7|LOG5_ARATH;	Cytokinin riboside 5'-monophosphate phosphoribohydrolase LOG5 OS=Arabidopsis thaliana OX=3702 GN=LOG5 PE=1 SV=1;	PF03641.17;PF18306.4	Lysine_decarbox;LDcluster4	Possible lysine decarboxylase;SLOG cluster4 family
mnot00002887	0.449	-1.15605	2.33005944668E-7	7.18764751657E-7	yes	down	7.09	9.49	8.25	17.88	16.84	13.56	8.27667	16.0933	GO:0006419;GO:0005739;GO:0009507;GO:0004813;GO:0000049;GO:0003676;GO:0008270;GO:000552	BP:alanyl-tRNA aminoacylation;CC:mitochondrion;CC:chloroplast;MF:alanine-tRNA ligase activity;MF:tRNA binding;MF:nucleic acid binding;MF:zinc ion binding;MF:ATP binding;	K01872	AARS, alaS	map00970	Aminoacyl-tRNA biosynthesis	COG0013	J:Translation, ribosomal structure and biogenesis	XP_010112609.1	alanine--tRNA ligase, chloroplastic/mitochondrial [Morus notabilis]	sp|B9HQZ6|SYAP_POPTR;	Alanine--tRNA ligase, chloroplastic/mitochondrial OS=Populus trichocarpa OX=3694 GN=POPTRDRAFT_821063 PE=3 SV=1;	PF01411.22	tRNA-synt_2c	tRNA synthetases class II
mnot00002889	0.163	-2.61429	1.74347558593E-9	6.24998749513E-9	yes	down	2.54	3.38	3.18	16.31	14.93	15.21	3.03333	15.4833	GO:000973	BP:response to auxin;	------	------	------	------	ENOG410YP87;ENOG410YS77	S:Function unknown;	XP_010103312.1	auxin-responsive protein SAUR68 [Morus notabilis]	sp|F4I1I4|SAU67_ARATH;	Auxin-responsive protein SAUR67 OS=Arabidopsis thaliana OX=3702 GN=SAUR67 PE=2 SV=1;	PF02519.17	Auxin_inducible	Auxin responsive protein
mnot00002891	0.256	-1.96518	0.00829525504814	0.0156353	yes	down	0.61	2.19	0.66	2.36	3.81	5.26	1.15333	3.81	GO:000973	BP:response to auxin;	------	------	------	------	ENOG410YP87;ENOG410YS77	S:Function unknown;	XP_010103310.1	auxin-responsive protein SAUR68 [Morus notabilis]	sp|Q9C7Q8|SAU62_ARATH;	Auxin-responsive protein SAUR62 OS=Arabidopsis thaliana OX=3702 GN=SAUR62 PE=2 SV=1;	PF02519.17	Auxin_inducible	Auxin responsive protein
mnot00002896	2.044	1.0313	4.00052996666E-7	1.21207959751E-6	yes	up	6.22	7.04	5.59	2.72	2.43	2.41	6.28333	2.52	GO:0009734;GO:0003333;GO:0006865;GO:0016020;GO:0016021;GO:0015293;GO:001517	BP:auxin-activated signaling pathway;BP:amino acid transmembrane transport;BP:amino acid transport;CC:membrane;CC:integral component of membrane;MF:symporter activity;MF:amino acid transmembrane transporter activity;	------	------	------	------	------	------	EXB95373.1	hypothetical protein L484_014346 [Morus notabilis]	sp|Q9SX98|LHTL8_ARATH;	Lysine histidine transporter-like 8 OS=Arabidopsis thaliana OX=3702 GN=AATL1 PE=1 SV=1;	PF01490.21	Aa_trans	Transmembrane amino acid transporter protein
mnot00002905	6.484	2.69696	6.34930424589E-61	9.17999483279E-60	yes	up	16.5	16.91	16.36	1.78	2.3	2.16	16.59	2.08	GO:0004674;GO:0004714;GO:000552	MF:protein serine/threonine kinase activity;MF:transmembrane receptor protein tyrosine kinase activity;MF:ATP binding;	------	------	------	------	COG0515	T:Signal transduction mechanisms	XP_024025829.1	probable serine/threonine-protein kinase PBL23 [Morus notabilis]	sp|B5X4Z9|STU_ARATH;	Protein kinase STUNTED OS=Arabidopsis thaliana OX=3702 GN=STU PE=2 SV=1;	PF00069.28;PF07714.20	Pkinase;PK_Tyr_Ser-Thr	Protein kinase domain;Protein tyrosine and serine/threonine kinase
mnot00002924	0.364	-1.45702	2.75118351042E-60	3.94118624015E-59	yes	down	38.78	37.9	34.78	80.03	87.47	84.96	37.1533	84.1533	GO:0006457;GO:0030150;GO:0050821;GO:0005739;GO:0051087;GO:000827	BP:protein folding;BP:protein import into mitochondrial matrix;BP:protein stabilization;CC:mitochondrion;MF:chaperone binding;MF:zinc ion binding;	K17808	ZIM17, DNLZ, Tim15	------	------	ENOG41121WI	S:Function unknown	XP_010086843.1	uncharacterized protein LOC21389519 [Morus notabilis]	sp|B3LPE4|ZIM17_YEAS1;	Mitochondrial protein import protein ZIM17 OS=Saccharomyces cerevisiae;	PF05180.15	zf-DNL	DNL zinc finger
mnot00002928	2.183	1.12643	0.0161221745208	0.0288585689926	yes	up	1.15	0.86	0.85	0.24	0.42	0.42	0.953333	0.36	GO:000827	MF:zinc ion binding;	------	------	------	------	ENOG410Z7Z7	S:Function unknown	XP_010086839.1	pentatricopeptide repeat-containing protein At4g35130, chloroplastic [Morus notabilis]	sp|O49619|PP350_ARATH;	Pentatricopeptide repeat-containing protein At4g35130, chloroplastic OS=Arabidopsis thaliana OX=3702 GN=PCMP-H27 PE=3 SV=1;	PF01535.23;PF13041.9;PF12854.10;PF14432.9;PF13812.9;PF20431.1;PF17177.7	PPR;PPR_2;PPR_1;DYW_deaminase;PPR_3;E_motif;PPR_long	PPR repeat;PPR repeat family;PPR repeat;DYW family of nucleic acid deaminases;Pentatricopeptide repeat domain;E motif;Pentacotripeptide-repeat region of PRORP
mnot00002937	0.398	-1.32938	5.90920785894E-92	1.27221369198E-90	yes	down	35.89	36.19	34.41	74.88	68.9	75.42	35.4967	73.0667	GO:001649	MF:oxidoreductase activity;	------	------	------	------	COG3349	S:Function unknown	XP_010086830.2	uncharacterized protein LOC21389506 isoform X1 [Morus notabilis]	sp|P29273|CRTI_SYNY3;	Phytoene dehydrogenase OS=Synechocystis sp.;	PF01593.27;PF01266.27;PF07992.17;PF03486.17;PF13450.9;PF00890.27;PF01946.20	Amino_oxidase;DAO;Pyr_redox_2;HI0933_like;NAD_binding_8;FAD_binding_2;Thi4	Flavin containing amine oxidoreductase;FAD dependent oxidoreductase;Pyridine nucleotide-disulphide oxidoreductase;HI0933-like protein;NA;FAD binding domain;Thi4 family
mnot00002938	0.469	-1.09317	9.50125213689E-41	9.62419741359E-40	yes	down	34.72	34.61	35.09	64.27	60.27	59.22	34.8067	61.2533	GO:001602	CC:integral component of membrane;	------	------	------	------	ENOG4111JES	S:Function unknown	XP_010086829.1	protein CHAPERONE-LIKE PROTEIN OF POR1, chloroplastic [Morus notabilis]	sp|G5DBJ0|CPP1_NICBE;	Protein CHAPERONE-LIKE PROTEIN OF POR1, chloroplastic OS=Nicotiana benthamiana OX=4100 GN=CPP1 PE=1 SV=1;	PF11833.11	CPP1-like	Protein CHAPERONE-LIKE PROTEIN OF POR1-like
mnot00002939	10.6	3.40598	2.72896872453E-90	5.7366602098E-89	yes	up	14.71	14.89	15.24	0.9	1.14	1.44	14.9467	1.16	------	------	------	------	------	------	ENOG410YFXD	S:Function unknown	XP_010086828.2	nitrate regulatory gene2 protein [Morus notabilis]	sp|A0A178VBJ0|APSR1_ARATH;	Protein ALTERED PHOSPHATE STARVATION RESPONSE 1 OS=Arabidopsis thaliana OX=3702 GN=APSR1 PE=2 SV=1;	PF04782.15;PF04783.15	DUF632;DUF630	Protein of unknown function;Protein of unknown function
mnot00002945	0.443	-1.17482	5.7219625117E-30	4.52843471368E-29	yes	down	15.43	15.44	13.98	27.75	29.05	26.35	14.95	27.7167	GO:0006397;GO:0005634;GO:0016491;GO:0003723;GO:007194	BP:mRNA processing;CC:nucleus;MF:oxidoreductase activity;MF:RNA binding;MF:FAD binding;	------	------	------	------	COG0654;COG0654	C:Energy production and conversion;H:Coenzyme transport and metabolism	EXC16553.1	RNA-binding protein 39 [Morus notabilis]	sp|O81816|MO2_ARATH;	Monooxygenase 2 OS=Arabidopsis thaliana OX=3702 GN=MO2 PE=2 SV=1;	PF01494.22;PF05834.15;PF00890.27;PF01266.27;PF13450.9;PF07992.17	FAD_binding_3;Lycopene_cycl;FAD_binding_2;DAO;NAD_binding_8;Pyr_redox_2	FAD binding domain;Lycopene cyclase protein;FAD binding domain;FAD dependent oxidoreductase;NA;Pyridine nucleotide-disulphide oxidoreductase
mnot00002964	0.409	-1.29028	0	0	yes	down	970.25	990.73	954.16	1961.82	1926.86	1965.6	971.713	1951.43	GO:0005829;GO:0016616;GO:0016618;GO:0051287;GO:0030267;GO:000846	CC:cytosol;MF:oxidoreductase activity, acting on the CH-OH group of donors, NAD or NADP as acceptor;MF:hydroxypyruvate reductase activity;MF:NAD binding;MF:glyoxylate reductas;MF:glycerate dehydrogenase activity;	K15893	HPR1	map00630;map00260	Glyoxylate and dicarboxylate metabolism;Glycine, serine and threonine metabolism	COG1052	C:Energy production and conversion	XP_024028789.1	glycerate dehydrogenase [Morus notabilis]	sp|P13443|DHGY_CUCSA;	Glycerate dehydrogenase OS=Cucumis sativus OX=3659 GN=HPR-A PE=2 SV=1;	PF02826.22;PF00389.33;PF01262.24	2-Hacid_dh_C;2-Hacid_dh;AlaDh_PNT_C	D-isomer specific 2-hydroxyacid dehydrogenase, NAD binding domain;D-isomer specific 2-hydroxyacid dehydrogenase, catalytic domain;Alanine dehydrogenase/PNT, C-terminal domain
mnot00002967	5.135	2.36025	7.98330001196E-12	3.28262769063E-11	yes	up	3.91	5.16	4.94	0.63	0.72	0.89	4.67	0.746667	GO:0046872;GO:000484	MF:metal ion binding;MF:ubiquitin-protein transferase activity;	K19042	BOI	------	------	ENOG4111S1X	S:Function unknown	XP_010107663.1	probable BOI-related E3 ubiquitin-protein ligase 3 [Morus notabilis]	sp|Q9LDD1|BRG3_ARATH;	Probable BOI-related E3 ubiquitin-protein ligase 3 OS=Arabidopsis thaliana OX=3702 GN=BRG3 PE=1 SV=1;	PF13920.9	zf-C3HC4_3	Zinc finger, C3HC4 type
mnot00002969	3.769	1.91436	2.56990283704E-102	6.12488053224E-101	yes	up	50.69	48.82	48.99	9.68	11.35	11.33	49.5	10.7867	GO:0006355;GO:0006338;GO:0005634;GO:004239	BP:regulation of transcription, DNA-templated;BP:chromatin remodeling;CC:nucleus;MF:histone binding;	K10752	RBBP4, HAT2, CAF1, MIS16	------	------	ENOG410XNU9	S:Function unknown	XP_010107665.1	WD-40 repeat-containing protein MSI3 [Morus notabilis]	sp|O22469|MSI3_ARATH;	WD-40 repeat-containing protein MSI3 OS=Arabidopsis thaliana OX=3702 GN=MSI3 PE=1 SV=2;	PF00400.35;PF12265.11	WD40;CAF1C_H4-bd	WD domain, G-beta repeat;Histone-binding protein RBBP4 or subunit C of CAF1 complex
mnot00002974	0.479	-1.06124	1.09146622161E-49	1.31404385715E-48	yes	down	25.03	28.95	27	44.12	46.84	47.79	26.9933	46.25	GO:0006506;GO:0005783;GO:000382	BP:GPI anchor biosynthetic process;CC:endoplasmic reticulum;MF:catalytic activity;	------	------	------	------	ENOG410Y2DJ	S:Function unknown	XP_010107669.1	uncharacterized protein LOC21391755 [Morus notabilis]	------	------	PF03372.26	Exo_endo_phos	Endonuclease/Exonuclease/phosphatase family
mnot00002984	0.284	-1.81385	4.600724082E-137	1.60887751122E-135	yes	down	34.11	38.69	36.43	106.97	103.85	104.74	36.41	105.187	GO:0016310;GO:0016021;GO:001630	BP:phosphorylation;CC:integral component of membrane;MF:kinase activity;	------	------	------	------	COG4886	S:Function unknown	XP_010112694.1	probable leucine-rich repeat receptor-like protein kinase At1g35710 [Morus notabilis]	------	------	PF13855.9;PF12799.10;PF08263.15	LRR_8;LRR_4;LRRNT_2	Leucine rich repeat;Leucine Rich repeats;Leucine rich repeat N-terminal domain
mnot00002992	35.831	5.16314	1.19395652327E-164	5.24359920045E-163	yes	up	112.2	114.76	102.82	2.24	3	2.35	109.927	2.53	GO:0005634;GO:0000786;GO:0030527;GO:0046982;GO:000367	CC:nucleus;CC:nucleosome;MF:structural constituent of chromatin;MF:protein heterodimerization activity;MF:DNA binding;	K11251	H2A	------	------	COG5262	B:Chromatin structure and dynamics	XP_010112701.1	histone H2AX [Morus notabilis]	sp|O65759|H2AX_CICAR;	Histone H2AX OS=Cicer arietinum OX=3827 GN=HIS2A PE=2 SV=1;	PF16211.8;PF00125.27;PF00808.26	Histone_H2A_C;Histone;CBFD_NFYB_HMF	C-terminus of histone H2A;Core histone H2A/H2B/H3/H4;Histone-like transcription factor
mnot00002993	2.101	1.07105	1.60438088629E-33	1.3819687846E-32	yes	up	123.58	115.02	120.61	45.4	47.75	48.17	119.737	47.1067	GO:0005634;GO:0000786;GO:0030527;GO:0046982;GO:000367	CC:nucleus;CC:nucleosome;MF:structural constituent of chromatin;MF:protein heterodimerization activity;MF:DNA binding;	K11251	H2A	------	------	COG5262	B:Chromatin structure and dynamics	XP_024032029.1	histone H2AX [Morus notabilis]	sp|O65759|H2AX_CICAR;	Histone H2AX OS=Cicer arietinum OX=3827 GN=HIS2A PE=2 SV=1;	PF16211.8;PF00125.27;PF00808.26	Histone_H2A_C;Histone;CBFD_NFYB_HMF	C-terminus of histone H2A;Core histone H2A/H2B/H3/H4;Histone-like transcription factor
mnot00003005	2.469	1.30406	4.29550066037E-80	8.02041136275E-79	yes	up	71.01	71.09	69.13	24.9	23.8	21.43	70.41	23.3767	GO:0007165;GO:000509	BP:signal transduction;MF:GTPase activator activity;	------	------	------	------	------	------	XP_010112713.1	rho GTPase-activating protein 2 [Morus notabilis]	sp|F4JI46|RGAP2_ARATH;	Rho GTPase-activating protein 2 OS=Arabidopsis thaliana OX=3702 GN=ROPGAP2 PE=1 SV=1;	PF00620.30;PF00786.31	RhoGAP;PBD	RhoGAP domain;P21-Rho-binding domain
mnot00003019	2.041	1.02945	7.4490989814E-26	5.30712844033E-25	yes	up	36.91	41.04	36.29	12.91	12.66	12.34	38.08	12.6367	GO:0016021;GO:0110165;GO:000377	CC:integral component of membrane;CC:cellular anatomical entity;MF:actin binding;	------	------	------	------	ENOG410YK0V	S:Function unknown	XP_010112736.1	protein NETWORKED 3A [Morus notabilis]	sp|Q66GR8|NET3A_ARATH;	Protein NETWORKED 3A OS=Arabidopsis thaliana OX=3702 GN=NET3A PE=2 SV=1;	PF07765.15	KIP1	KIP1-like protein
mnot00003034	0.096	-3.38825	0.000397276840687	0.00089722989044	yes	down	0.7	0	0.76	4.76	3.3	4.59	0.486667	4.21667	GO:0005737;GO:0005634;GO:0097573;GO:000879	CC:cytoplasm;CC:nucleus;MF:glutathione oxidoreductase activity;MF:arsenate reductas;	K03676	grxC, GLRX, GLRX2	------	------	COG0695	O:Posttranslational modification, protein turnover, chaperones	EXC34706.1	Monothiol glutaredoxin-S9 [Morus notabilis]	sp|O82255|GRC13_ARATH;	Glutaredoxin-C13 OS=Arabidopsis thaliana OX=3702 GN=GRXC13 PE=1 SV=1;	PF00462.27	Glutaredoxin	Glutaredoxin
mnot00003035	0.051	-4.28559	0.0168604358037	0.0300735907572	yes	down	0	0	0	0.96	3.19	5.99	0	3.38	GO:009757	MF:glutathione oxidoreductase activity;	K03676	grxC, GLRX, GLRX2	------	------	COG0695	O:Posttranslational modification, protein turnover, chaperones	XP_010112749.1	glutaredoxin-C11 [Morus notabilis]	sp|Q9LYC6|GRC11_ARATH;	Glutaredoxin-C11 OS=Arabidopsis thaliana OX=3702 GN=GRXC11 PE=3 SV=1;	PF00462.27	Glutaredoxin	Glutaredoxin
mnot00003066	0.379	-1.40037	9.90087848615E-6	2.64962860245E-5	yes	down	0.83	0.92	0.71	1.81	2.09	1.44	0.82	1.78	GO:0006813;GO:0016021;GO:0016020;GO:0005886;GO:001507	BP:potassium ion transport;CC:integral component of membrane;CC:membrane;CC:plasma membrane;MF:potassium ion transmembrane transporter activity;	K03549	kup	------	------	COG3158	P:Inorganic ion transport and metabolism	EXB40824.1	Potassium transporter 5 [Morus notabilis]	sp|Q5JK32|HAK5_ORYSJ;	Potassium transporter 5 OS=Oryza sativa subsp. japonica OX=39947 GN=HAK5 PE=2 SV=2;	PF02705.19	K_trans	K+ potassium transporter
mnot00003067	25.189	4.65471	7.18694216897E-18	3.90079782533E-17	yes	up	3.86	3.69	3.95	0.08	0.17	0.13	3.83333	0.126667	GO:0006468;GO:0004674;GO:0005524;GO:000467	BP:protein phosphorylation;MF:protein serine/threonine kinase activity;MF:ATP binding;MF:protein kinase activity;	K06632	WEE1	------	------	ENOG410XS1M	T:Signal transduction mechanisms	XP_010090792.1	wee1-like protein kinase [Morus notabilis]	sp|Q8L4H0|WEE1_ARATH;	Wee1-like protein kinase OS=Arabidopsis thaliana OX=3702 GN=WEE1 PE=1 SV=1;	PF00069.28;PF07714.20	Pkinase;PK_Tyr_Ser-Thr	Protein kinase domain;Protein tyrosine and serine/threonine kinase
mnot00003077	0.455	-1.13579	0.00318477087295	0.00641100476243	yes	down	65.33	54.6	38.16	87.99	104.63	123.71	52.6967	105.443	------	------	------	------	------	------	ENOG41117K2	S:Function unknown	EXB40837.1	hypothetical protein L484_009082 [Morus notabilis]	------	------	------	------	------
mnot00003084	6.8	2.76554	9.92078284511E-5	0.000241237231933	yes	up	0.96	1.29	0.62	0.13	0.09	0.13	0.956667	0.116667	GO:0005737;GO:001688	CC:cytoplasm;MF:acid-amino acid ligase activity;	K14487	GH3	map04075	Plant hormone signal transduction	ENOG410YD5G	S:Function unknown	XP_010090808.1	putative indole-3-acetic acid-amido synthetase GH3.9 [Morus notabilis]	sp|O82243|GH39_ARATH;	Putative indole-3-acetic acid-amido synthetase GH3.9 OS=Arabidopsis thaliana OX=3702 GN=GH3.9 PE=2 SV=1;	PF03321.16	GH3	GH3 auxin-responsive promoter
mnot00003086	0.201	-2.31653	0.0111968717268	0.0206021118348	yes	down	1.31	1.36	1.5	3.22	7.06	7.68	1.39	5.98667	GO:0016021;GO:000557	CC:integral component of membrane;CC:extracellular region;	------	------	------	------	ENOG41117SK;ENOG4111BVJ	S:Function unknown;U:Intracellular trafficking, secretion, and vesicular transport	XP_010090810.1	rapid alkalinization factor [Morus notabilis]	sp|Q945T0|RALF_TOBAC;	Rapid alkalinization factor OS=Nicotiana tabacum OX=4097 GN=RALF PE=1 SV=1;	PF05498.14	RALF	Rapid ALkalinization Factor
mnot00003101	0.325	-1.622	0	0	yes	down	36.27	39.56	38.4	94.94	99.23	94.22	38.0767	96.13	GO:0055085;GO:0005730;GO:0016021;GO:0016020;GO:0042626;GO:0140359;GO:000552	BP:transmembrane transport;CC:nucleolus;CC:integral component of membrane;CC:membrane;MF:ATPase activity, coupled to transmembrane movement of substances;MF:ABC-type transmembrane transporter activity;MF:ATP binding;	K05666	ABCC2	map02010	ABC transporters	------	------	XP_010105997.1	ABC transporter C family member 4 [Morus notabilis]	sp|Q7DM58|AB4C_ARATH;	ABC transporter C family member 4 OS=Arabidopsis thaliana OX=3702 GN=ABCC4 PE=1 SV=2;	PF00005.30;PF00664.26;PF02463.22;PF13304.9;PF01935.20	ABC_tran;ABC_membrane;SMC_N;AAA_21;DUF87	ABC transporter;ABC transporter transmembrane region;RecF/RecN/SMC N terminal domain;AAA domain, putative AbiEii toxin, Type IV TA system;Helicase HerA, central domain
mnot00003121	2.1	1.07007	1.66700616876E-60	2.39355475145E-59	yes	up	217.2	218.27	223.57	82.5	86.69	90.17	219.68	86.4533	GO:0002181;GO:0006412;GO:0005840;GO:1990904;GO:0003735;GO:000372	BP:cytoplasmic translation;BP:translation;CC:ribosome;CC:ribonucleoprotein complex;MF:structural constituent of ribosome;MF:RNA binding;	K02891	RP-L22e, RPL22	map03010	Ribosome	ENOG4111UVJ	J:Translation, ribosomal structure and biogenesis	XP_010106386.1	60S ribosomal protein L22-2 [Morus notabilis]	sp|Q9M9W1|RL222_ARATH;	60S ribosomal protein L22-2 OS=Arabidopsis thaliana OX=3702 GN=RPL22B PE=2 SV=1;	PF01776.20	Ribosomal_L22e	Ribosomal L22e protein family
mnot00003134	0.335	-1.57802	2.78473956816E-176	1.32569192317E-174	yes	down	145.27	128.35	133.37	325.77	339.96	337.57	135.663	334.433	------	------	------	------	------	------	------	------	XP_010088289.1	indole-3-acetic acid-induced protein ARG2 [Morus notabilis]	sp|P32292|ARG2_VIGRR;	Indole-3-acetic acid-induced protein ARG2 OS=Vigna radiata var. radiata OX=3916 GN=ARG2 PE=2 SV=1;	PF03242.16	LEA_3	Late embryogenesis abundant protein
mnot00003141	2.271	1.18356	2.03265915145E-10	7.73891332204E-10	yes	up	13.01	13.77	13.42	5.79	4.22	4.49	13.4	4.83333	GO:0016787;GO:000382	MF:hydrolase activity;MF:catalytic activity;	------	------	------	------	------	------	XP_010088294.1	uncharacterized protein LOC21394383 [Morus notabilis]	sp|I6YGS0|EPHA_MYCTU;	Epoxide hydrolase A OS=Mycobacterium tuberculosis;	PF00561.23;PF12697.10;PF12146.11	Abhydrolase_1;Abhydrolase_6;Hydrolase_4	alpha/beta hydrolase fold;Alpha/beta hydrolase family;Serine aminopeptidase, S33
mnot00003142	0.11	-3.18508	9.36316784007E-12	3.82813608217E-11	yes	down	0.37	0.38	0.6	3.07	4.18	2.82	0.45	3.35667	GO:0016787;GO:000382	MF:hydrolase activity;MF:catalytic activity;	------	------	------	------	------	------	XP_010088295.1	uncharacterized protein LOC21394384 [Morus notabilis]	sp|I6YGS0|EPHA_MYCTU;	Epoxide hydrolase A OS=Mycobacterium tuberculosis;	PF00561.23;PF12697.10;PF12146.11	Abhydrolase_1;Abhydrolase_6;Hydrolase_4	alpha/beta hydrolase fold;Alpha/beta hydrolase family;Serine aminopeptidase, S33
mnot00003151	3.983	1.994	1.01990000981E-41	1.05538215064E-40	yes	up	16.36	15.44	16.93	3.37	3.5	3.12	16.2433	3.33	GO:0042545;GO:0045490;GO:0016021;GO:0046910;GO:0030599;GO:0045330;GO:000485	BP:cell wall modification;BP:pectin catabolic process;CC:integral component of membrane;MF:pectinesterase inhibitor activity;MF:pectinesterase activity;MF:aspartyl esterase activity;MF:enzyme inhibitor activity;	K01051	E3.1.1.11	map00040	Pentose and glucuronate interconversions	COG4677	G:Carbohydrate transport and metabolism	EXB33529.1	putative pectinesterase/pectinesterase inhibitor 39 [Morus notabilis]	sp|O81301|PME40_ARATH;	Probable pectinesterase/pectinesterase inhibitor 40 OS=Arabidopsis thaliana OX=3702 GN=PME40 PE=2 SV=1;	PF01095.22;PF04043.18;PF12708.10	Pectinesterase;PMEI;Pectate_lyase_3	Pectinesterase;Plant invertase/pectin methylesterase inhibitor;Pectate lyase superfamily protein
mnot00003153	10.96	3.45423	0	0	yes	up	93.09	90.44	90.89	6.58	7.4	6.58	91.4733	6.85333	GO:0030245;GO:0008810;GO:000455	BP:cellulose catabolic process;MF:cellulase activity;MF:hydrolase activity, hydrolyzing O-glycosyl compounds;	K01179	E3.2.1.4	map00500	Starch and sucrose metabolism	ENOG410XPC9	G:Carbohydrate transport and metabolism	XP_010088306.1	endoglucanase 17 [Morus notabilis]	sp|O81416|GUN17_ARATH;	Endoglucanase 17 OS=Arabidopsis thaliana OX=3702 GN=At4g02290 PE=2 SV=1;	PF00759.22	Glyco_hydro_9	Glycosyl hydrolase family 9
mnot00003157	0.474	-1.07736	9.82805677297E-196	5.58884845488E-194	yes	down	79.75	81.62	80.94	137.53	140.93	140.53	80.77	139.663	GO:0015969;GO:0016310;GO:0008728;GO:0016301;GO:0005524;GO:000552	BP:guanosine tetraphosphate metabolic process;BP:phosphorylation;MF:GTP diphosphokinase activity;MF:kinase activity;MF:ATP binding;MF:GTP binding;	K00951	relA	map00230	Purine metabolism	COG0317;COG0317	K:Transcription;T:Signal transduction mechanisms	XP_024026175.1	putative GTP diphosphokinase RSH1, chloroplastic [Morus notabilis]	sp|P0DKG8|RSH1L_ARATH;	Putative GTP diphosphokinase RSH1, chloroplastic OS=Arabidopsis thaliana OX=3702 GN=RSH1 PE=1 SV=1;	PF13328.9;PF04607.20;PF02824.24;PF01966.25;PF13291.9	HD_4;RelA_SpoT;TGS;HD;ACT_4	HD domain;Region found in RelA / SpoT proteins;TGS domain;HD domain;ACT domain
mnot00003165	5.713	2.51426	7.30472162236E-41	7.4112818239E-40	yes	up	18.22	17.26	15.7	2.47	2.44	2.15	17.06	2.35333	GO:0051301;GO:0007049;GO:0071702;GO:0016021;GO:002285	BP:cell division;BP:cell cycle;BP:organic substance transport;CC:integral component of membrane;MF:transmembrane transporter activity;	------	------	------	------	COG2233	F:Nucleotide transport and metabolism	EXB41834.1	Nucleobase-ascorbate transporter 4 [Morus notabilis]	sp|P93039|NAT4_ARATH;	Nucleobase-ascorbate transporter 4 OS=Arabidopsis thaliana OX=3702 GN=NAT4 PE=2 SV=2;	PF00860.23;PF00134.26;PF02984.22	Xan_ur_permease;Cyclin_N;Cyclin_C	Permease family;Cyclin, N-terminal domain;Cyclin, C-terminal domain
mnot00003175	4.827	2.27123	0.0243905885311	0.0422130916584	yes	up	0.89	0.28	0.3	0.1	0.17	0	0.49	0.09	GO:0045493;GO:0000272;GO:0110165;GO:003117	BP:xylan catabolic process;BP:polysaccharide catabolic process;CC:cellular anatomical entity;MF:endo-1,4-beta-xylanase activity;	------	------	------	------	------	------	EXC31477.1	Endo-1,4-beta-xylanase C [Morus notabilis]	sp|A0A1P8B8F8|XYN5_ARATH;	Endo-1,4-beta-xylanase 5 OS=Arabidopsis thaliana OX=3702 GN=XYN5 PE=3 SV=1;	PF00331.23;PF02018.20	Glyco_hydro_10;CBM_4_9	Glycosyl hydrolase family 10;Carbohydrate binding domain
mnot00003185	0.084	-3.58086	1.88940018711E-59	2.66984804386E-58	yes	down	0.7	0.98	0.78	6.79	8.54	8.82	0.82	8.05	GO:0031222;GO:0045493;GO:0005576;GO:0046556;GO:000904	BP:arabinan catabolic process;BP:xylan catabolic process;CC:extracellular region;MF:alpha-L-arabinofuranosidase activity;MF:xylan 1,4-beta-xylosidase activity;	K15920	XYL4	map00520	Amino sugar and nucleotide sugar metabolism	COG1472	G:Carbohydrate transport and metabolism	EXC31467.1	putative beta-D-xylosidase 5 [Morus notabilis]	sp|Q9LJN4|BXL5_ARATH;	Probable beta-D-xylosidase 5 OS=Arabidopsis thaliana OX=3702 GN=BXL5 PE=2 SV=2;	PF01915.25;PF00933.24;PF14310.9	Glyco_hydro_3_C;Glyco_hydro_3;Fn3-like	Glycosyl hydrolase family 3 C-terminal domain;Glycosyl hydrolase family 3 N terminal domain;Fibronectin type III-like domain
mnot00003194	4.307	2.10653	2.0354944558E-39	1.99486986765E-38	yes	up	17.78	18.89	19.04	3.11	3.98	3.56	18.57	3.55	GO:0007094;GO:0033597;GO:0009524;GO:1990298;GO:0000776;GO:004313	BP:mitotic spindle assembly checkpoint;CC:mitotic checkpoint complex;CC:phragmoplast;CC:bub1-bub3 complex;CC:kinetochore;MF:ubiquitin binding;	K02180	BUB3	------	------	------	------	XP_010099611.1	mitotic checkpoint protein BUB3.1 [Morus notabilis]	sp|Q9C701|BUB32_ARATH;	Mitotic checkpoint protein BUB3.2 OS=Arabidopsis thaliana OX=3702 GN=BUB3.2 PE=2 SV=1;	PF00400.35	WD40	WD domain, G-beta repeat
mnot00003197	2.675	1.41946	1.95727233935E-23	1.29853220557E-22	yes	up	11.58	12.35	12.42	3.38	3.31	4.52	12.1167	3.73667	GO:0016567;GO:000995	BP:protein ubiquitination;BP:positive gravitropism;	------	------	------	------	ENOG410YBGR	S:Function unknown	XP_010099608.1	BTB/POZ domain-containing protein NPY2 [Morus notabilis]	sp|O80970|NPY2_ARATH;	BTB/POZ domain-containing protein NPY2 OS=Arabidopsis thaliana OX=3702 GN=NPY2 PE=2 SV=1;	PF03000.17;PF00651.34	NPH3;BTB	NPH3 family;BTB/POZ domain
mnot00003200	0.052	-4.27825	1.79138469627E-34	1.5846343396E-33	yes	down	0.6	1.47	0.62	12.57	13.18	16	0.896667	13.9167	GO:001046	BP:regulation of gene expression;	------	------	------	------	ENOG4111JGS	S:Function unknown	XP_010099606.1	LOB domain-containing protein 38 [Morus notabilis]	sp|Q9SN23|LBD38_ARATH;	LOB domain-containing protein 38 OS=Arabidopsis thaliana OX=3702 GN=LBD38 PE=1 SV=1;	PF03195.17	LOB	Lateral organ boundaries
mnot00003210	16.933	4.08174	3.03837332277E-75	5.39837858458E-74	yes	up	12.01	12.35	12.43	0.5	0.74	0.55	12.2633	0.596667	GO:0031418;GO:0005506;GO:0016705;GO:005121	MF:L-ascorbic acid binding;MF:iron ion binding;MF:oxidoreductase activity, acting on paired donors, with incorporation or reduction of molecular oxygen;MF:dioxygenase activity;	------	------	------	------	ENOG4111TCV	S:Function unknown	XP_010099081.1	uncharacterized protein LOC21394768 [Morus notabilis]	------	------	------	------	------
mnot00003219	2.938	1.55476	2.21255095745E-5	5.74685767914E-5	yes	up	4.15	3.99	4.46	1.63	0.8	0.97	4.2	1.13333	GO:001602	CC:integral component of membrane;	K22419	VEP1	------	------	ENOG410XPIJ	S:Function unknown	EXB76663.1	hypothetical protein L484_011508 [Morus notabilis]	sp|A0A221J5W8|ISY1_NEPCA;	;	PF01370.24	Epimerase	NAD dependent epimerase/dehydratase family
mnot00003227	8.156	3.02783	1.12601533865E-18	6.31872254673E-18	yes	up	22.48	19.32	20.38	2.87	1.9	1.16	20.7267	1.97667	------	------	------	------	------	------	ENOG410YU8R;ENOG4111623	S:Function unknown;	EXB76655.1	hypothetical protein L484_011500 [Morus notabilis]	sp|Q948Z4|SNAK1_SOLTU;	Snakin-1 OS=Solanum tuberosum OX=4113 GN=SN1 PE=1 SV=1;	PF02704.17	GASA	Gibberellin regulated protein
mnot00003237	0.291	-1.78313	9.93807187863E-5	0.000241626233629	yes	down	2.18	1.64	0.91	2.96	5.06	5.55	1.57667	4.52333	------	------	------	------	------	------	ENOG410YNPP	S:Function unknown	XP_010099055.1	zinc finger protein 1 [Morus notabilis]	sp|Q42485|ZFP1_ARATH;	Zinc finger protein 1 OS=Arabidopsis thaliana OX=3702 GN=ZFP1 PE=2 SV=1;	------	------	------
mnot00003238	2.379	1.25033	3.31340822592E-16	1.67361108258E-15	yes	up	40.29	42.92	42.64	14.8	13.96	15.22	41.95	14.66	------	------	------	------	------	------	ENOG410YWA8	S:Function unknown	EXC03764.1	hypothetical protein L484_001492 [Morus notabilis]	------	------	------	------	------
mnot00003241	0.101	-3.30478	0	0	yes	down	48.41	45.56	46.81	388.81	377.04	376.02	46.9267	380.623	------	------	------	------	------	------	ENOG410YB32	S:Function unknown	XP_010105048.1	uncharacterized protein LOC21385090 [Morus notabilis]	------	------	------	------	------
mnot00003252	0.119	-3.0671	1.91348459283E-120	5.62883384391E-119	yes	down	4.71	4.82	4.25	33.42	28.49	32.81	4.59333	31.5733	GO:0080043;GO:0008194;GO:008004	MF:quercetin 3-O-glucosyltransferase activity;MF:UDP-glycosyltransferase activity;MF:quercetin 7-O-glucosyltransferase activity;	------	------	------	------	COG1819	S:Function unknown	EXB63688.1	Putative UDP-glucose glucosyltransferase [Morus notabilis]	sp|Q2V6K1|UGT_FRAAN;	Putative UDP-glucose glucosyltransferase OS=Fragaria ananassa OX=3747 GN=GT5 PE=2 SV=1;	PF00201.21	UDPGT	UDP-glucoronosyl and UDP-glucosyl transferase
mnot00003256	0.38	-1.39713	3.67429562567E-181	1.81378355833E-179	yes	down	85.61	89.14	82.99	186.49	187.63	183.31	85.9133	185.81	GO:0071704;GO:0008270;GO:001649	BP:organic substance metabolic process;MF:zinc ion binding;MF:oxidoreductase activity;	K00083	CAD	map00940	Phenylpropanoid biosynthesis	COG1064	C:Energy production and conversion	XP_010096287.1	cinnamyl alcohol dehydrogenase 1 [Morus notabilis]	sp|Q2KNL5|CADH1_OCIBA;	Cinnamyl alcohol dehydrogenase 1 OS=Ocimum basilicum OX=39350 GN=CAD1 PE=1 SV=1;	PF08240.15;PF00107.29;PF01262.24;PF13602.9	ADH_N;ADH_zinc_N;AlaDh_PNT_C;ADH_zinc_N_2	Alcohol dehydrogenase GroES-like domain;Zinc-binding dehydrogenase;Alanine dehydrogenase/PNT, C-terminal domain;Zinc-binding dehydrogenase
mnot00003267	2.005	1.00362	8.81551760771E-30	6.94147806914E-29	yes	up	52.47	49.89	51.63	19.31	20.59	23.22	51.33	21.04	GO:0046872;GO:0051213;GO:001649	MF:metal ion binding;MF:dioxygenase activity;MF:oxidoreductase activity;	------	------	------	------	------	------	XP_010096278.1	probable 2-oxoglutarate-dependent dioxygenase At5g05600 [Morus notabilis]	sp|Q9FFF6|JOX2_ARATH;	Jasmonate-induced oxygenase 2 OS=Arabidopsis thaliana OX=3702 GN=JOX2 PE=1 SV=1;	PF03171.23;PF14226.9	2OG-FeII_Oxy;DIOX_N	2OG-F;non-haem dioxygenase in morphine synthesis N-terminal
mnot00003272	2.671	1.41747	0.00819934006636	0.0154685341637	yes	up	0.56	0.6	0.83	0.2	0.24	0.17	0.663333	0.203333	------	------	------	------	------	------	ENOG410Y973	S:Function unknown	XP_010096273.1	pollen-specific leucine-rich repeat extensin-like protein 4 [Morus notabilis]	sp|Q9XIL9|PLRX3_ARATH;	Pollen-specific leucine-rich repeat extensin-like protein 3 OS=Arabidopsis thaliana OX=3702 GN=PEX3 PE=2 SV=1;	PF13855.9	LRR_8	Leucine rich repeat
mnot00003280	0.436	-1.19908	8.88725865895E-128	2.82775037841E-126	yes	down	765.18	760.77	742.07	1480.17	1367.55	1375.66	756.007	1407.79	GO:0016021;GO:000951	CC:integral component of membrane;CC:cytochrome b6f complex;	------	------	------	------	ENOG410Y2Z3	S:Function unknown	XP_010096265.1	uncharacterized protein LOC21409634 [Morus notabilis]	sp|P80883|PETM_SPIOL;	Cytochrome b6-f complex subunit 7;	PF08041.14	PetM	PetM family of cytochrome b6f complex subunit 7
mnot00003283	5.957	2.57455	2.7594353268E-16	1.39719284246E-15	yes	up	7.75	9.27	10	1.12	1.23	1.6	9.00667	1.31667	GO:0032259;GO:0008168;GO:0008270;GO:000367	BP:methylation;MF:methyltransferase activity;MF:zinc ion binding;MF:nucleic acid binding;	K15082	RAD7	------	------	ENOG410XQ54	S:Function unknown	XP_024021333.1	uncharacterized protein LOC21409630 isoform X1 [Morus notabilis]	------	------	------	------	------
mnot00003287	2.38	1.25115	8.11487659655E-170	3.73025125909E-168	yes	up	388.59	392.36	393.18	143.61	129.98	130.8	391.377	134.797	GO:0005506;GO:0016705;GO:0004497;GO:002003	MF:iron ion binding;MF:oxidoreductase activity, acting on paired donors, with incorporation or reduction of molecular oxygen;MF:monooxygenase activity;MF:heme binding;	K01723	AOS	map00592	alpha-Linolenic acid metabolism	ENOG410Y1KX	Q:Secondary metabolites biosynthesis, transport and catabolism	XP_010096254.1	allene oxide synthase 3 [Morus notabilis]	sp|Q8GZP5|AOS3_SOLLC;	Allene oxide synthase 3 OS=Solanum lycopersicum OX=4081 GN=AOS3 PE=1 SV=1;	PF00067.25	p450	Cytochrome P450
mnot00003296	6.577	2.7175	0	0	yes	up	378.79	378.25	375.88	46.3	47.78	47.26	377.64	47.1133	GO:0005506;GO:0016705;GO:0004497;GO:002003	MF:iron ion binding;MF:oxidoreductase activity, acting on paired donors, with incorporation or reduction of molecular oxygen;MF:monooxygenase activity;MF:heme binding;	K01723	AOS	map00592	alpha-Linolenic acid metabolism	ENOG410Y1KX	Q:Secondary metabolites biosynthesis, transport and catabolism	XP_010096245.1	allene oxide synthase 3 [Morus notabilis]	sp|Q8GZP5|AOS3_SOLLC;	Allene oxide synthase 3 OS=Solanum lycopersicum OX=4081 GN=AOS3 PE=1 SV=1;	PF00067.25	p450	Cytochrome P450
mnot00003297	3.434	1.77971	2.13743342191E-82	4.12260225676E-81	yes	up	106.04	93.61	99.21	21.88	23.56	27.78	99.62	24.4067	GO:0016125;GO:0004497;GO:0020037;GO:0016705;GO:0005506;GO:001649	BP:sterol metabolic process;MF:monooxygenase activity;MF:heme binding;MF:oxidoreductase activity, acting on paired donors, with incorporation or reduction of molecular oxygen;MF:iron ion binding;MF:oxidoreductase activity;	K01723	AOS	map00592	alpha-Linolenic acid metabolism	ENOG410Y1KX	Q:Secondary metabolites biosynthesis, transport and catabolism	XP_010096244.1	allene oxide synthase 3 [Morus notabilis]	sp|Q8GZP5|AOS3_SOLLC;	Allene oxide synthase 3 OS=Solanum lycopersicum OX=4081 GN=AOS3 PE=1 SV=1;	PF00067.25	p450	Cytochrome P450
mnot00003301	2.304	1.20385	2.17284353805E-7	6.71818373053E-7	yes	up	123.58	158.84	135.28	45.5	55.25	56.05	139.233	52.2667	GO:0005742;GO:001602	CC:mitochondrial outer membrane translocase complex;CC:integral component of membrane;	------	------	------	------	ENOG410Y58X	U:Intracellular trafficking, secretion, and vesicular transport	XP_024021329.1	mitochondrial import receptor subunit TOM6 homolog [Morus notabilis]	sp|Q9XIA7|TOM6_ARATH;	Mitochondrial import receptor subunit TOM6 homolog OS=Arabidopsis thaliana OX=3702 GN=TOM6 PE=1 SV=1;	PF10642.12	Tom5	Mitochondrial import receptor subunit or translocase
mnot00003306	0.038	-4.72367	9.78566400334E-18	5.28827232347E-17	yes	down	0.23	0.35	0.47	7.25	8.44	7.28	0.35	7.65667	GO:004687	MF:metal ion binding;	------	------	------	------	ENOG410YAGH	S:Function unknown	XP_010096236.1	uncharacterized protein LOC21409605 [Morus notabilis]	------	------	PF03107.19;PF00569.20	C1_2;ZZ	C1 domain;Zinc finger, ZZ type
mnot00003307	0.105	-3.25735	5.5756934555E-9	1.93607366108E-8	yes	down	1.04	0.8	1.39	9.34	8.1	8.05	1.07667	8.49667	------	------	------	------	------	------	ENOG410YR55;ENOG410Z0XV	S:Function unknown;	XP_010096235.1	uncharacterized protein LOC21409604 [Morus notabilis]	------	------	PF14009.9	PADRE	PADRE domain
mnot00003308	0.424	-1.23795	1.20911283663E-7	3.80958101388E-7	yes	down	27.09	23.09	32.92	53.61	62.43	48.04	27.7	54.6933	------	------	------	------	------	------	ENOG4111ABN	S:Function unknown	XP_010096234.1	uncharacterized protein LOC21409603 [Morus notabilis]	------	------	PF14009.9	PADRE	PADRE domain
mnot00003309	0.021	-5.572	2.35562205669E-15	1.14411560381E-14	yes	down	0.09	0.1	0.29	4.92	6.58	7.24	0.16	6.24667	GO:0005344;GO:0046872;GO:0019825;GO:002003	MF:oxygen transporter activity;MF:metal ion binding;MF:oxygen binding;MF:heme binding;	------	------	------	------	COG1018	C:Energy production and conversion	XP_024021257.1	non-symbiotic hemoglobin [Morus notabilis]	sp|P07803|HBL_TRETO;	Non-symbiotic hemoglobin OS=Trema tomentosa OX=3480 GN=GLB1 PE=1 SV=1;	PF00042.25	Globin	Globin
mnot00003314	2.342	1.22803	8.67934765528E-14	3.91753716001E-13	yes	up	16	15.63	12.63	7.32	6.86	6.74	14.7533	6.97333	------	------	------	------	------	------	ENOG410Y2WM	S:Function unknown	EXB63624.1	hypothetical protein L484_026965 [Morus notabilis]	------	------	PF04784.17;PF14389.9	DUF547;Lzipper-MIP1	Protein of unknown function, DUF547;Leucine-zipper of ternary complex factor MIP1
mnot00003320	0.275	-1.86403	3.58969168636E-7	1.09060639429E-6	yes	down	1.87	1.79	1.93	6.17	4.84	5.75	1.86333	5.58667	GO:0032502;GO:0009658;GO:0006355;GO:0006353;GO:0009507;GO:000369	BP:developmental process;BP:chloroplast organization;BP:regulation of transcription, DNA-templated;BP:DNA-templated transcription, termination;CC:chloroplast;MF:double-stranded DNA binding;	K15032	MTERFD	------	------	ENOG410XT49	S:Function unknown	XP_010096220.1	transcription termination factor MTEF1, chloroplastic [Morus notabilis]	sp|Q84X53|MTEF1_ARATH;	Transcription termination factor MTEF1, chloroplastic OS=Arabidopsis thaliana OX=3702 GN=MTERF1 PE=2 SV=2;	PF02536.17	mTERF	mTERF
mnot00003325	2.731	1.44933	0.00467775458343	0.00918418622115	yes	up	0.84	1.14	1.05	0.31	0.2	0.4	1.01	0.303333	GO:001602	CC:integral component of membrane;	------	------	------	------	ENOG4111FCE	S:Function unknown	XP_024021287.1	UPF0496 protein At4g34320 [Morus notabilis]	sp|Q9SYZ7|U496A_ARATH;	UPF0496 protein At4g34320 OS=Arabidopsis thaliana OX=3702 GN=At4g34320 PE=2 SV=1;	PF05055.15;PF05633.14	DUF677;ROH1-like	Protein of unknown function;Protein ROH1-like
mnot00003332	4.297	2.10328	2.34840387471E-20	1.39835417224E-19	yes	up	12.67	11.27	10.88	1.93	2.11	2.24	11.6067	2.09333	GO:0016021;GO:000823	CC:integral component of membrane;MF:peptidase activity;	------	------	------	------	ENOG4111H3Z	S:Function unknown	EXB63605.1	hypothetical protein L484_026945 [Morus notabilis]	sp|Q93VG8|PPDEX_ARATH;	DeSI-like protein At4g17486 OS=Arabidopsis thaliana OX=3702 GN=At4g17486 PE=2 SV=1;	PF05903.17	Peptidase_C97	PPPDE putative peptidase domain
mnot00003340	0.223	-2.16585	0	0	yes	down	35.79	36.44	32.95	129.93	133.79	125.14	35.06	129.62	GO:0016021;GO:000535	CC:integral component of membrane;MF:suga;	------	------	------	------	------	------	XP_010096202.1	polyol transporter 5 [Morus notabilis]	sp|Q8VZ80|PLT5_ARATH;	Polyol transporter 5 OS=Arabidopsis thaliana OX=3702 GN=PLT5 PE=1 SV=2;	PF00083.27;PF07690.19	Sugar_tr;MFS_1	Sugar;Major Facilitator Superfamily
mnot00003349	0.102	-3.29699	3.79562012187E-112	1.00726605475E-110	yes	down	16.66	16.11	19.03	120.42	154.23	149.92	17.2667	141.523	------	------	------	------	------	------	ENOG41119F1	S:Function unknown	XP_010096195.1	organ-specific protein P4 [Morus notabilis]	sp|P17771|OSP4_PEA;	Organ-specific protein P4 OS=Pisum sativum OX=3888 PE=2 SV=1;	PF10950.11	Organ_specific	Organ specific protein
mnot00003350	0.12	-3.058	1.53418562999E-45	1.71157298458E-44	yes	down	1.78	1.98	1.84	10.48	13.88	14.17	1.86667	12.8433	GO:001602	CC:integral component of membrane;	------	------	------	------	ENOG4111CQ0	S:Function unknown	XP_010096194.1	BURP domain-containing protein BNM2C [Morus notabilis]	sp|D2CZZ9|BNM2C_BRANA;	BURP domain-containing protein BNM2C OS=Brassica napus OX=3708 GN=BNM2C PE=2 SV=1;	PF03181.18	BURP	BURP domain
mnot00003354	0.055	-4.19702	2.49688159617E-12	1.05449566101E-11	yes	down	1.7	1.32	0.94	11.62	21.14	29.91	1.32	20.89	------	------	------	------	------	------	ENOG4111DKA	S:Function unknown	EXB63583.1	hypothetical protein L484_026922 [Morus notabilis]	------	------	PF10950.11	Organ_specific	Organ specific protein
mnot00003363	15.072	3.91382	4.50396285988E-261	4.19227070376E-259	yes	up	55.6	53.69	56.17	2.17	3.6	3.28	55.1533	3.01667	GO:0006270;GO:0042555;GO:0000347;GO:0016787;GO:0016887;GO:0003677;GO:0003678;GO:000552	BP:DNA replication initiation;CC:MCM complex;CC:THO complex;MF:hydrolase activity;MF:ATPase activity;MF:DNA binding;MF:DNA helicase activity;MF:ATP binding;	K02212	MCM4, CDC54	map03030	DNA replication	COG1241	L:Replication, recombination and repair	XP_010096179.2	DNA replication licensing factor MCM4 [Morus notabilis]	sp|Q5JKB0|MCM4_ORYSJ;	DNA replication licensing factor MCM4 OS=Oryza sativa subsp. japonica OX=39947 GN=MCM4 PE=3 SV=2;	PF00493.26;PF17855.4;PF01078.24;PF07728.17	MCM;MCM_lid;Mg_chelatase;AAA_5	MCM P-loop domain;MCM AAA-lid domain;Magnesium chelatase, subunit ChlI;AAA domain
mnot00003368	7.376	2.88284	6.13051061176E-159	2.56589984419E-157	yes	up	9.26	8.89	9.95	0.92	1.12	1.08	9.36667	1.04	GO:0007018;GO:0008017;GO:0003777;GO:000552	BP:microtubule-based movement;MF:microtubule binding;MF:microtubule motor activity;MF:ATP binding;	K10400	KIF15	------	------	COG5059	Z:Cytoskeleton	EXB63565.1	Kinesin-like protein KIF15 [Morus notabilis]	sp|Q27IK6|KN12D_ARATH;	Kinesin-like protein KIN-12D OS=Arabidopsis thaliana OX=3702 GN=KIN12D PE=2 SV=1;	PF00225.26;PF16796.8	Kinesin;Microtub_bd	Kinesin motor domain;Microtubule binding
mnot00003378	0.39	-1.36023	3.33909264285E-70	5.49437856246E-69	yes	down	24.13	25	23.02	52.47	48.78	50.64	24.05	50.63	GO:0005634;GO:0003700;GO:000367	CC:nucleus;MF:transcription factor activity, sequence-specific DNA binding;MF:DNA binding;	------	------	------	------	ENOG410YFA9	K:Transcription	XP_010107986.1	transcription factor HHO6 [Morus notabilis]	sp|Q8VZS3|HHO2_ARATH;	Transcription factor HHO2 OS=Arabidopsis thaliana OX=3702 GN=HHO2 PE=1 SV=1;	PF00249.34	Myb_DNA-binding	Myb-like DNA-binding domain
mnot00003379	0.363	-1.46271	9.42352812795E-12	3.85197264029E-11	yes	down	3.47	3.75	3.21	8.85	8.07	6.66	3.47667	7.86	GO:0042744;GO:0006979;GO:0006396;GO:0016021;GO:0140825;GO:0005634;GO:1990904;GO:0020037;GO:0004601;GO:0003723;GO:0008168;GO:004687	BP:hydrogen peroxide catabolic process;BP:response to oxidative stress;BP:RNA processing;CC:integral component of membrane;CC:old GO;CC:nucleus;CC:ribonucleoprotein complex;MF:heme binding;MF:peroxidase activity;MF:RNA binding;MF:methyltransferase activity;MF:metal ion binding;	K15191	LARP7	------	------	ENOG4110VUA	S:Function unknown	XP_010107985.1	la-related protein 6C [Morus notabilis]	sp|Q9LHL3|LRP6C_ARATH;	La-related protein 6C OS=Arabidopsis thaliana OX=3702 GN=LARP6C PE=3 SV=1;	PF00141.26;PF05383.20;PF00076.25	peroxidase;La;RRM_1	Peroxidase;La domain;RNA recognition motif.
mnot00003392	3.508	1.81058	4.83487112584E-5	0.000121469459141	yes	up	2.98	3.23	2.97	0.64	0.76	0.75	3.06	0.716667	------	------	------	------	------	------	ENOG410YKJ8	S:Function unknown	XP_010107970.1	uncharacterized protein LOC21410176 [Morus notabilis]	------	------	PF07816.14	DUF1645	Protein of unknown function
mnot00003393	2.118	1.08281	1.12582867981E-166	5.03902602168E-165	yes	up	323.73	314.12	319.07	116.94	128.2	125.87	318.973	123.67	GO:0005829;GO:0003723;GO:000372	CC:cytosol;MF:RNA binding;MF:mRNA binding;	------	------	------	------	COG0724	S:Function unknown	XP_030486235.1	polyadenylate-binding protein RBP47B isoform X2 [Cannabis sativa]	sp|Q9LEB3|RBP47_NICPL;	Polyadenylate-binding protein RBP47 OS=Nicotiana plumbaginifolia OX=4092 GN=RBP47 PE=1 SV=1;	PF00076.25;PF16367.8	RRM_1;RRM_7	RNA recognition motif.;RNA recognition motif
mnot00003399	2.218	1.14911	0.000465383865062	0.00104248883279	yes	up	6.3	5.71	4.96	2.57	2.51	1.2	5.65667	2.09333	GO:001678	MF:hydrolase activity;	------	------	------	------	COG0657	I:Lipid transport and metabolism	XP_010107962.1	probable carboxylesterase 13 [Morus notabilis]	sp|Q9SMM9|CXE13_ARATH;	Probable carboxylesterase 13 OS=Arabidopsis thaliana OX=3702 GN=CXE13 PE=1 SV=1;	PF07859.16;PF20434.1;PF00135.31	Abhydrolase_3;BD-FAE;COesterase	alpha/beta hydrolase fold;BD-FAE;Carboxylesterase family
mnot00003401	0.435	-1.20019	7.90256825911E-18	4.28299969756E-17	yes	down	16.51	16.94	20.08	36.21	36.25	28.67	17.8433	33.71	GO:001678	MF:hydrolase activity;	------	------	------	------	------	------	XP_024028903.1	LOW QUALITY PROTEIN: probable carboxylesterase 12 [Morus notabilis]	sp|Q9SMN0|CXE12_ARATH;	Probable carboxylesterase 12 OS=Arabidopsis thaliana OX=3702 GN=CXE12 PE=1 SV=1;	PF07859.16;PF20434.1;PF00135.31;PF10503.12	Abhydrolase_3;BD-FAE;COesterase;Esterase_PHB	alpha/beta hydrolase fold;BD-FAE;Carboxylesterase family;Esterase PHB depolymerase
mnot00003407	6.249	2.6437	4.14814928072E-7	1.25497614639E-6	yes	up	3.38	3.67	4.29	0.29	0.51	0.71	3.78	0.503333	GO:0016310;GO:0005654;GO:0005634;GO:0004861;GO:001630	BP:phosphorylation;CC:nucleoplasm;CC:nucleus;MF:cyclin-dependent protein serine/threonine kinase inhibitor activity;MF:kinase activity;	------	------	------	------	ENOG410Y3ZZ	T:Signal transduction mechanisms	XP_024028999.1	cyclin-dependent kinase inhibitor 7 [Morus notabilis]	sp|Q94CL9|KRP7_ARATH;	Cyclin-dependent kinase inhibitor 7 OS=Arabidopsis thaliana OX=3702 GN=KRP7 PE=1 SV=2;	PF02234.22	CDI	Cyclin-dependent kinase inhibitor
mnot00003409	3.646	1.86651	1.94748970333E-5	5.08592753484E-5	yes	up	2.44	2.77	2.65	0.35	0.53	0.91	2.62	0.596667	GO:0006508;GO:0016021;GO:0005634;GO:0008234;GO:000367	BP:proteolysis;CC:integral component of membrane;CC:nucleus;MF:cysteine-type peptidase activity;MF:DNA binding;	------	------	------	------	ENOG410YD7W	S:Function unknown	EXC17358.1	B3 domain-containing protein [Morus notabilis]	sp|Q0JP99|Y1341_ORYSJ;	B3 domain-containing protein Os01g0234100 OS=Oryza sativa subsp. japonica OX=39947 GN=Os01g0234100 PE=2 SV=1;	PF02362.24	B3	B3 DNA binding domain
mnot00003415	2.692	1.42874	6.80140458166E-17	3.53760017566E-16	yes	up	7.21	8.32	7.62	2	2.77	2.7	7.71667	2.49	GO:0140658;GO:000552	old GO;MF:ATP binding;	K10875	RAD54L, RAD54	map03440	Homologous recombination	COG0553	L:Replication, recombination and repair	XP_024028981.1	protein CHROMATIN REMODELING 25 [Morus notabilis]	sp|Q0PCS3|CHR25_ARATH;	Protein CHROMATIN REMODELING 25 OS=Arabidopsis thaliana OX=3702 GN=CHR25 PE=1 SV=1;	PF00176.26;PF00271.34;PF04851.18	SNF2-rel_dom;Helicase_C;ResIII	SNF2-related domain;Helicase conserved C-terminal domain;Type III restriction enzyme, res subunit
mnot00003431	0.232	-2.10946	0	0	yes	down	31.91	32.39	32.52	109.15	116.83	116.71	32.2733	114.23	GO:0051536;GO:0020037;GO:001649	MF:iron-sulfur cluster binding;MF:heme binding;MF:oxidoreductase activity;	K00366	nirA	map00910	Nitrogen metabolism	COG0155	C:Energy production and conversion	XP_010107937.1	ferredoxin--nitrite reductase, chloroplastic [Morus notabilis]	sp|P38500|NIR_BETPN;	Ferredoxin--nitrite reductase, chloroplastic OS=Betula pendula OX=3505 GN=NIR1 PE=2 SV=1;	PF01077.25;PF03460.20	NIR_SIR;NIR_SIR_ferr	Nitrite and sulphite reductase 4Fe-4S domain;Nitrite/Sulfite reductase ferredoxin-like half domain
mnot00003432	10.807	3.43396	3.45079608397E-34	3.03103023169E-33	yes	up	6.67	7.27	7.59	0.89	0.33	0.4	7.17667	0.54	GO:0009058;GO:001674	BP:biosynthetic process;MF:transferase activity, transferring acyl groups other than amino-acyl groups;	------	------	------	------	COG3424	Q:Secondary metabolites biosynthesis, transport and catabolism	XP_010107936.1	type III polyketide synthase A [Morus notabilis]	sp|O23674|PKSA_ARATH;	Type III polyketide synthase A OS=Arabidopsis thaliana OX=3702 GN=PKSA PE=1 SV=1;	PF00195.22;PF02797.18;PF08545.13;PF08392.15	Chal_sti_synt_N;Chal_sti_synt_C;ACP_syn_III;FAE1_CUT1_RppA	Chalcone and stilbene synthases, N-terminal domain;Chalcone and stilbene synthases, C-terminal domain;3-Oxoacyl-[acyl-carrier-protein;FAE1/Type III polyketide synthase-like protein
mnot00003447	0.482	-1.05418	8.40785109464E-25	5.80451978338E-24	yes	down	20.82	25.17	22.55	38.51	41.68	36.8	22.8467	38.9967	GO:006163	MF:ubiquitin protein ligase activity;	------	------	------	------	ENOG410YB5U	O:Posttranslational modification, protein turnover, chaperones	XP_010107920.1	U-box domain-containing protein 26 [Morus notabilis]	sp|Q9FXA4|PUB26_ARATH;	U-box domain-containing protein 26 OS=Arabidopsis thaliana OX=3702 GN=PUB26 PE=2 SV=1;	PF04564.18;PF11789.11	U-box;zf-Nse	U-box domain;Zinc-finger of the MIZ type in Nse subunit
mnot00003452	2.142	1.099	2.51273956935E-38	2.40587741059E-37	yes	up	367.78	373.48	378.25	131.75	158.91	148.55	373.17	146.403	GO:0000462;GO:0006412;GO:0015935;GO:1990904;GO:0005840;GO:0022627;GO:0003735;GO:000372	BP:maturation of SSU-rRNA from tricistronic rRNA transcrip;BP:translation;CC:small ribosomal subunit;CC:ribonucleoprotein complex;CC:ribosome;CC:cytosolic small ribosomal subunit;MF:structural constituent of ribosome;MF:RNA binding;	K02960	RP-S16e, RPS16	map03010	Ribosome	------	------	XP_007201870.1	40S ribosomal protein S16 [Prunus persica]	sp|P46293|RS16_GOSHI;	40S ribosomal protein S16 OS=Gossypium hirsutum OX=3635 GN=RPS16 PE=2 SV=1;	PF00380.22	Ribosomal_S9	Ribosomal protein S9/S16
mnot00003456	6.236	2.6406	1.60516524265E-141	5.79749739861E-140	yes	up	53.39	53.72	51.82	6.48	6.54	7.9	52.9767	6.97333	GO:0019432;GO:0016021;GO:0005886;GO:000414	BP:triglyceride biosynthetic process;CC:integral component of membrane;CC:plasma membrane;MF:diacylglycerol O-acyltransferase activity;	------	------	------	------	ENOG41101KN	S:Function unknown	XP_010107910.1	O-acyltransferase WSD1 [Morus notabilis]	sp|Q5KS41|WSD11_ARATH;	Wax ester synthase/diacylglycerol acyltransferase 11 OS=Arabidopsis thaliana OX=3702 GN=WSD11 PE=1 SV=1;	PF06974.16;PF03007.19;PF00668.23	WS_DGAT_C;WES_acyltransf;Condensation	WS/DGAT C-terminal domain;Wax ester synthase-like Acyl-CoA acyltransferase domain;Condensation domain
mnot00003474	2.173	1.1195	4.72738750604E-17	2.47397742239E-16	yes	up	28.52	28.07	26.95	10.48	10.32	10.79	27.8467	10.53	GO:001678	MF:hydrolase activity;	------	------	------	------	ENOG4111I8E	S:Function unknown	XP_010107885.1	probable carbohydrate esterase At4g34215 [Morus notabilis]	sp|Q8L9J9|CAES_ARATH;	Probable carbohydrate esterase At4g34215 OS=Arabidopsis thaliana OX=3702 GN=At4g34215 PE=1 SV=2;	PF03629.21	SASA	Carbohydrate esterase, sialic acid-specific acetylesterase
mnot00003479	0.394	-1.34441	2.13094662352E-5	5.54259424155E-5	yes	down	3.18	3.38	3.8	5.9	8.16	6.81	3.45333	6.95667	GO:0016192;GO:0006886;GO:0015031;GO:0005794;GO:0003924;GO:000552	BP:vesicle-mediated transport;BP:intracellular protein transport;BP:protein transport;CC:Golgi apparatus;MF:GTPase activity;MF:GTP binding;	K07937	ARF1_2	map04144	Endocytosis	COG1100	S:Function unknown	EXC17279.1	ADP-ribosylation factor 2 [Morus notabilis]	sp|P51823|ARF2_ORYSJ;	ADP-ribosylation factor 2 OS=Oryza sativa subsp. japonica OX=39947 GN=ARF PE=2 SV=2;	PF00025.24;PF08477.16;PF00071.25;PF09439.13;PF00503.23;PF04670.15;PF01926.26;PF01591.21	Arf;Roc;Ras;SRPRB;G-alpha;Gtr1_RagA;MMR_HSR1;6PF2K	ADP-ribosylation factor family;Ras of Complex, Roc, domain of DAPkinase;Ras family;Signal recognition particle receptor beta subunit;G-protein alpha subunit;Gtr1/RagA G protein conserved region;50S ribosome-binding GTPase;6-phosphofructo-2-kinase
mnot00003487	2.025	1.01812	3.58568184492E-18	1.97017684689E-17	yes	up	39.76	35.82	33.66	13.42	16.31	15.11	36.4133	14.9467	GO:0006351;GO:0000428;GO:0003899;GO:0046983;GO:000367	BP:transcription, DNA-templated;CC:DNA-directed RNA polymerase complex;MF:DNA-directed RNA polymerase activity;MF:protein dimerization activity;MF:DNA binding;	K03011	RPB3, POLR2C	map03020	RNA polymerase	COG0202	K:Transcription	EXC17267.1	DNA-directed RNA polymerase II subunit [Morus notabilis]	sp|Q39211|NRPB3_ARATH;	DNA-directed RNA polymerases II, IV and V subunit 3 OS=Arabidopsis thaliana OX=3702 GN=NRPB3 PE=1 SV=1;	PF01000.29;PF01193.27;PF00078.30	RNA_pol_A_bac;RNA_pol_L;RVT_1	RNA polymerase Rpb3/RpoA insert domain;RNA polymerase Rpb3/Rpb11 dimerisation domain;Reverse transcriptase
mnot00003489	8.247	3.04393	5.75563344076E-60	8.18875635309E-59	yes	up	17.36	16.74	16.53	1.47	2.06	1.52	16.8767	1.68333	GO:0009744;GO:0048316;GO:0009735;GO:0000079;GO:0010444;GO:0000082;GO:0044772;GO:0007049;GO:0051301;GO:0005737;GO:0005634;GO:0000307;GO:001653	BP:response to sucrose;BP:seed development;BP:response to cytokinin;BP:regulation of cyclin-dependent protein serine/threonine kinase activity;BP:guard mother cell differentiation;BP:G1/S transition of mitotic cell cycle;BP:mitotic cell cycle phase transition;BP:cell cycle;BP:cell division;CC:cytoplasm;CC:nucleus;CC:cyclin-dependent protein kinase holoenzyme complex;MF:cyclin-dependent protein se…	K14505	CYCD3	map04075	Plant hormone signal transduction	ENOG410XRKC	D:Cell cycle control, cell division, chromosome partitioning	XP_010107865.1	cyclin-D3-1 [Morus notabilis]	sp|P42753|CCD31_ARATH;	Cyclin-D3-1 OS=Arabidopsis thaliana OX=3702 GN=CYCD3-1 PE=1 SV=3;	PF00134.26;PF02984.22	Cyclin_N;Cyclin_C	Cyclin, N-terminal domain;Cyclin, C-terminal domain
mnot00003497	0.226	-2.14837	0	0	yes	down	443.08	460.02	449.76	1579.98	1665	1679.23	450.953	1641.4	------	------	------	------	------	------	COG4886	S:Function unknown	XP_024028918.1	uncharacterized protein At4g06744-like, partial [Morus notabilis]	sp|Q8W3M4|Y4744_ARATH;	Uncharacterized protein At4g06744 OS=Arabidopsis thaliana OX=3702 GN=At4g06744 PE=2 SV=1;	PF13855.9;PF08263.15;PF12799.10	LRR_8;LRRNT_2;LRR_4	Leucine rich repeat;Leucine rich repeat N-terminal domain;Leucine Rich repeats
mnot00003498	0.129	-2.95564	4.39320776033E-24	2.96402899343E-23	yes	down	1	0.92	1.21	5.65	6.95	6.93	1.04333	6.51	------	------	------	------	------	------	ENOG410YFAF	S:Function unknown	XP_010107857.1	uncharacterized protein At4g06744 [Morus notabilis]	sp|Q8W3M4|Y4744_ARATH;	Uncharacterized protein At4g06744 OS=Arabidopsis thaliana OX=3702 GN=At4g06744 PE=2 SV=1;	PF13855.9	LRR_8	Leucine rich repeat
mnot00003519	11.019	3.46195	0	0	yes	up	70.04	66.92	68.22	4.17	5.04	6.11	68.3933	5.10667	GO:0005975;GO:0005773;GO:0016021;GO:0004565;GO:003024	BP:carbohydrate metabolic process;CC:vacuole;CC:integral component of membrane;MF:beta-galactosidase activity;MF:carbohydrate binding;	------	------	------	------	COG1874	G:Carbohydrate transport and metabolism	XP_010107841.1	beta-galactosidase 3 [Morus notabilis]	sp|Q9SCV9|BGAL3_ARATH;	Beta-galactosidase 3 OS=Arabidopsis thaliana OX=3702 GN=BGAL3 PE=2 SV=1;	PF01301.22;PF17834.4;PF02140.21;PF02449.18	Glyco_hydro_35;GHD;Gal_Lectin;Glyco_hydro_42	Glycosyl hydrolases family 35;Beta-sandwich domain in beta galactosidase;Galactose binding lectin domain;Beta-galactosidase
mnot00003523	8.316	3.05581	1.2780286584E-10	4.91887228348E-10	yes	up	3.63	4.07	3.55	0.27	0.35	0.49	3.75	0.37	GO:0016787;GO:000382	MF:hydrolase activity;MF:catalytic activity;	------	------	------	------	COG0596	S:Function unknown	XP_010107837.1	uncharacterized protein LOC21410042 [Morus notabilis]	sp|I6YGS0|EPHA_MYCTU;	Epoxide hydrolase A OS=Mycobacterium tuberculosis;	PF00561.23;PF12697.10;PF12146.11	Abhydrolase_1;Abhydrolase_6;Hydrolase_4	alpha/beta hydrolase fold;Alpha/beta hydrolase family;Serine aminopeptidase, S33
mnot00003524	0.318	-1.65287	2.366259025E-245	2.03074954581E-243	yes	down	34.06	36.09	36.44	88.9	93.58	93.29	35.53	91.9233	GO:0006355;GO:0005634;GO:000367	BP:regulation of transcription, DNA-templated;CC:nucleus;MF:DNA binding;	------	------	------	------	ENOG410XPMQ	K:Transcription	XP_010107836.1	BEL1-like homeodomain protein 6 [Morus notabilis]	sp|Q9SIW1|BLH7_ARATH;	BEL1-like homeodomain protein 7 OS=Arabidopsis thaliana OX=3702 GN=BLH7 PE=1 SV=1;	PF07526.14;PF05920.14;PF00046.32	POX;Homeobox_KN;Homeodomain	Associated with HOX;Homeobox KN domain;Homeodomain
mnot00003526	8.906	3.15475	4.82184501078E-12	2.00560022914E-11	yes	up	34.92	33.3	37.36	4.02	2.02	4.42	35.1933	3.48667	GO:0051301;GO:000704	BP:cell division;BP:cell cycle;	K14505	CYCD3	map04075	Plant hormone signal transduction	ENOG410XRKC	D:Cell cycle control, cell division, chromosome partitioning	EXC17233.1	hypothetical protein L484_027417 [Morus notabilis]	sp|P42753|CCD31_ARATH;	Cyclin-D3-1 OS=Arabidopsis thaliana OX=3702 GN=CYCD3-1 PE=1 SV=3;	PF00134.26	Cyclin_N	Cyclin, N-terminal domain
mnot00003528	0.191	-2.3869	3.58136217944E-38	3.41855637833E-37	yes	down	6.65	9.27	6.82	30.25	33.92	34.65	7.58	32.94	------	------	------	------	------	------	ENOG410ZAMQ	S:Function unknown	EXC17231.1	hypothetical protein L484_027415 [Morus notabilis]	sp|Q9LVB9|OXS3_ARATH;	Protein OXIDATIVE STRESS 3 OS=Arabidopsis thaliana OX=3702 GN=OXS3 PE=1 SV=1;	------	------	------
mnot00003539	0.028	-5.16432	2.2123467101E-8	7.33619188219E-8	yes	down	0.14	0.29	0.3	7.66	7.61	9.51	0.243333	8.26	GO:001674	MF:transferase activity;	------	------	------	------	ENOG410ZFRP	S:Function unknown	XP_010105348.1	protein CASPARIAN STRIP INTEGRITY FACTOR 1 [Morus notabilis]	sp|Q84MD2|CIF1_ARATH;	Protein CASPARIAN STRIP INTEGRITY FACTOR 1 OS=Arabidopsis thaliana OX=3702 GN=CIF1 PE=1 SV=1;	------	------	------
mnot00003549	2.358	1.23758	1.00540031892E-46	1.14000209495E-45	yes	up	50.46	49.5	49.26	15.2	19.39	17.43	49.74	17.34	GO:0009089;GO:000883	BP:lysine biosynthetic process via diaminopimelate;MF:diaminopimelate decarboxylase activity;	K01586	lysA	map00470;map00300	D-Amino acid metabolism;Lysine biosynthesis	COG0019	E:Amino acid transport and metabolism	XP_024027253.1	diaminopimelate decarboxylase 2, chloroplastic [Morus notabilis]	sp|Q94A94|DCDA2_ARATH;	Diaminopimelate decarboxylase 2, chloroplastic OS=Arabidopsis thaliana OX=3702 GN=LYSA2 PE=1 SV=1;	PF02784.19;PF00278.25;PF01168.23	Orn_Arg_deC_N;Orn_DAP_Arg_deC;Ala_racemase_N	Pyridoxal-dependent decarboxylase, pyridoxal binding domain;Pyridoxal-dependent decarboxylase, C-terminal sheet domain;Alanine racemase, N-terminal domain
mnot00003556	0.425	-1.23476	8.63777581376E-9	2.95761617313E-8	yes	down	11.11	12.17	12.42	16.74	24.19	29.01	11.9	23.3133	GO:0032259;GO:0016021;GO:000816	BP:methylation;CC:integral component of membrane;MF:methyltransferase activity;	------	------	------	------	ENOG410Z6ZD	S:Function unknown	XP_010105359.1	uncharacterized protein LOC21392111 [Morus notabilis]	------	------	PF14364.9	DUF4408	Domain of unknown function
mnot00003559	0.386	-1.37202	3.98392721264E-30	3.16498064634E-29	yes	down	6.92	7.76	6.55	14.48	14.54	16.04	7.07667	15.02	GO:0005978;GO:0019252;GO:0009507;GO:0008878;GO:000552	BP:glycogen biosynthetic process;BP:starch biosynthetic process;CC:chloroplast;MF:glucose-1-phosphate adenylyltransferase activity;MF:ATP binding;	K00975	glgC	map00520;map00500;map01250	Amino sugar and nucleotide sugar metabolism;Starch and sucrose metabolism;Biosynthesis of nucleotide sugars	COG0448	G:Carbohydrate transport and metabolism	XP_010088945.1	glucose-1-phosphate adenylyltransferase large subunit 1 [Morus notabilis]	sp|Q00081|GLGL1_SOLTU;	Glucose-1-phosphate adenylyltransferase large subunit 1;	PF00483.26;PF00132.27	NTP_transferase;Hexapep	Nucleotidyl transferase;Bacterial transferase hexapeptide
mnot00003580	0.362	-1.46745	6.79174651252E-152	2.70354862772E-150	yes	down	36.94	40.38	38.71	85.26	90.22	87.65	38.6767	87.71	GO:0006355;GO:0005634;GO:004698	BP:regulation of transcription, DNA-templated;CC:nucleus;MF:protein dimerization activity;	------	------	------	------	ENOG410YGAM	K:Transcription	XP_024030235.1	transcription factor bHLH63 isoform X1 [Morus notabilis]	sp|Q8GY61|BH063_ARATH;	Transcription factor bHLH63 OS=Arabidopsis thaliana OX=3702 GN=BHLH63 PE=1 SV=1;	PF00010.29	HLH	Helix-loop-helix DNA-binding domain
mnot00003583	0.114	-3.13089	0.00660709074556	0.0126405625073	yes	down	0.5	1.04	0	4.91	4.28	2.28	0.513333	3.82333	GO:000370	MF:transcription factor activity, sequence-specific DNA binding;	------	------	------	------	COG5269	K:Transcription	EXB37135.1	hypothetical protein L484_018558 [Morus notabilis]	sp|F4JVB8|RADL1_ARATH;	Protein RADIALIS-like 1 OS=Arabidopsis thaliana OX=3702 GN=RL1 PE=2 SV=1;	PF00249.34	Myb_DNA-binding	Myb-like DNA-binding domain
mnot00003593	0.145	-2.78782	1.48608611117E-6	4.2979108137E-6	yes	down	1.12	0.49	0.5	4.35	3.94	3.81	0.703333	4.03333	GO:000370	MF:transcription factor activity, sequence-specific DNA binding;	------	------	------	------	ENOG410YUEI;COG5269	K:Transcription;	XP_010088924.1	protein RADIALIS-like 1 [Morus notabilis]	sp|F4JVB8|RADL1_ARATH;	Protein RADIALIS-like 1 OS=Arabidopsis thaliana OX=3702 GN=RL1 PE=2 SV=1;	PF00249.34	Myb_DNA-binding	Myb-like DNA-binding domain
mnot00003602	2.813	1.49204	1.99572476039E-15	9.73104366486E-15	yes	up	24.87	28.96	25.36	7.74	9	7.08	26.3967	7.94	------	------	------	------	------	------	ENOG410ZEXG	S:Function unknown	XP_024030280.1	uncharacterized protein LOC21401510 [Morus notabilis]	------	------	------	------	------
mnot00003608	0.466	-1.10018	2.28042783596E-36	2.09653682472E-35	yes	down	24.32	23.24	24.56	37.36	46.04	43.69	24.04	42.3633	GO:0030245;GO:000881	BP:cellulose catabolic process;MF:cellulase activity;	K01179	E3.2.1.4	map00500	Starch and sucrose metabolism	ENOG410YC2H	G:Carbohydrate transport and metabolism	EXB37115.1	Endoglucanase 24 [Morus notabilis]	sp|Q93YQ7|GUN24_ARATH;	Endoglucanase 24 OS=Arabidopsis thaliana OX=3702 GN=At4g39010 PE=2 SV=1;	PF00759.22	Glyco_hydro_9	Glycosyl hydrolase family 9
mnot00003610	0.298	-1.74615	0	0	yes	down	2850.43	2868.07	2826.57	8060.86	7877.27	7581.2	2848.36	7839.78	GO:0030388;GO:0006096;GO:0005829;GO:000433	BP:fructose 1,6-bisphosphate metabolic process;BP:glycolytic process;CC:cytosol;MF:fructose-bisphosphate aldolase activity;	K01623	ALDO	map00010;map00030;map00051;map00710	Glycolysis / Gluconeogenesis;Pentose phosphate pathway;Fructose and mannose metabolism;Carbon fixation in photosynthetic organisms	COG3588	G:Carbohydrate transport and metabolism	XP_024030388.1	fructose-bisphosphate aldolase 1, chloroplastic [Morus notabilis]	sp|Q944G9|ALFP2_ARATH;	Fructose-bisphosphate aldolase 2, chloroplastic OS=Arabidopsis thaliana OX=3702 GN=FBA2 PE=1 SV=2;	PF00274.22	Glycolytic	Fructose-bisphosphate aldolase class-I
mnot00003621	0.128	-2.96703	3.87304415612E-40	3.86870171473E-39	yes	down	4.48	4.94	4.18	30.66	28.94	28.24	4.53333	29.28	GO:0006120;GO:0005743;GO:0016021;GO:007046	BP:mitochondrial electron transport, NADH to ubiquinone;CC:mitochondrial inner membrane;CC:integral component of membrane;CC:respiratory chain;	------	------	------	------	------	------	XP_024017986.1	uncharacterized protein LOC21387981 isoform X1 [Morus notabilis]	------	------	------	------	------
mnot00003638	0.276	-1.85496	4.49261347319E-285	4.80298888399E-283	yes	down	54.23	54.71	58.5	164.93	161.19	166.82	55.8133	164.313	GO:0009113;GO:0006189;GO:0006164;GO:0005737;GO:0004044;GO:005153	BP:purine nucleobase biosynthetic process;BP:'de novo' IMP biosynthetic process;BP:purine nucleotide biosynthetic process;CC:cytoplasm;MF:amidophosphoribosyltransferase activity;MF:iron-sulfur cluster binding;	K00764	purF, PPAT	map00250;map00230	Alanine, aspartate and glutamate metabolism;Purine metabolism	COG0034	F:Nucleotide transport and metabolism	EXB61815.1	Amidophosphoribosyltransferase [Morus notabilis]	sp|Q9SI61|ASE1_ARATH;	Amidophosphoribosyltransferase 1, chloroplastic OS=Arabidopsis thaliana OX=3702 GN=ASE1 PE=2 SV=1;	PF13537.9;PF13522.9;PF00156.30;PF13230.9	GATase_7;GATase_6;Pribosyltran;GATase_4	Glutamine amidotransferase domain;Glutamine amidotransferase domain;Phosphoribosyl transferase domain;Glutamine amidotransferases class-II
mnot00003640	0.183	-2.45318	3.45337022264E-18	1.89859252117E-17	yes	down	0.95	0.69	1.19	4.03	4.19	4.51	0.943333	4.24333	GO:001661	MF:oxidoreductase activity, acting on the CH-OH group of donors, NAD or NADP as acceptor;	K22374	DMAS1	map00999	Biosynthesis of various plant secondary metabolites	COG0656	S:Function unknown	XP_010095674.1	non-functional NADPH-dependent codeinone reductase 2 [Morus notabilis]	sp|Q9SQ64|COR2_PAPSO;	Non-functional NADPH-dependent codeinone reductase 2 OS=Papaver somniferum OX=3469 GN=COR2 PE=1 SV=1;	PF00248.24	Aldo_ket_red	Aldo/keto reductase family
mnot00003652	0.363	-1.46295	3.29578666857E-5	8.40295349989E-5	yes	down	2.84	1.94	3.72	5.29	8.16	7.42	2.83333	6.95667	GO:0045944;GO:0005634;GO:0003700;GO:0046983;GO:000097	BP:positive regulation of transcription from RNA polymerase II promoter;CC:nucleus;MF:transcription factor activity, sequence-specific DNA binding;MF:protein dimerization activity;MF:RNA polymerase II regulatory region sequence-specific DNA binding;	K09264	K09264	------	------	------	------	EXB61797.1	MADS-box transcription factor 1 [Morus notabilis]	sp|A2XDY1|MADS1_ORYSI;	MADS-box transcription factor 1 OS=Oryza sativa subsp. indica OX=39946 GN=MADS1 PE=2 SV=2;	PF00319.21	SRF-TF	SRF-type transcription factor
mnot00003654	0.396	-1.3369	0.00120225600388	0.00256155421668	yes	down	2.69	4.81	3.58	7	7.71	6.9	3.69333	7.20333	GO:0006357;GO:0045944;GO:0005634;GO:0003700;GO:0000977;GO:0000978;GO:0046983;GO:000098	BP:regulation of transcription from RNA polymerase II promoter;BP:positive regulation of transcription from RNA polymerase II promoter;CC:nucleus;MF:transcription factor activity, sequence-specific DNA binding;MF:RNA polymerase II regulatory region sequence-specific DNA binding;MF:RNA polymerase II core promoter proximal region sequence-specific DNA binding;MF:protein dimerization activity;MF:RNA…	K09264	K09264	------	------	COG5068	K:Transcription	XP_010109772.2	MADS-box transcription factor 34 isoform X2 [Morus notabilis]	sp|A2XDY1|MADS1_ORYSI;	MADS-box transcription factor 1 OS=Oryza sativa subsp. indica OX=39946 GN=MADS1 PE=2 SV=2;	PF00319.21	SRF-TF	SRF-type transcription factor
mnot00003695	0.374	-1.41943	1.60941718102E-181	8.02948961058E-180	yes	down	41.93	45	45.55	95.94	95.62	96.4	44.16	95.9867	GO:0006813;GO:0016021;GO:001529	BP:potassium ion transport;CC:integral component of membrane;MF:solut;	------	------	------	------	COG1226	P:Inorganic ion transport and metabolism	XP_024018845.1	K(+) efflux antiporter 3, chloroplastic isoform X1 [Morus notabilis]	sp|Q9M0Z3|KEA3_ARATH;	;	PF00999.24;PF02254.21	Na_H_Exchanger;TrkA_N	Sodium/hydrogen exchanger family;TrkA-N domain
mnot00003708	2.296	1.19941	1.13173189589E-94	2.49983140971E-93	yes	up	79.58	79.75	82.24	27.36	30.77	28.17	80.5233	28.7667	GO:0070291;GO:0016020;GO:0016021;GO:0004040;GO:0043864;GO:0016811;GO:0003824;GO:0016740;GO:004741	BP:N-acylethanolamine metabolic process;CC:membrane;CC:integral component of membrane;MF:amidase activity;MF:indoleacetamide hydrolase activity;MF:hydrolase activity, acting on carbon-nitroge;MF:catalytic activity;MF:transferase activity;MF:N;	------	------	------	------	COG0154	J:Translation, ribosomal structure and biogenesis	EXB51457.1	Fatty acid amide hydrolase [Morus notabilis]	sp|G7ISB0|FAAH_MEDTR;	Fatty acid amide hydrolase OS=Medicago truncatula OX=3880 GN=FAAH PE=1 SV=1;	PF01425.24	Amidase	Amidase
mnot00003720	2.06	1.04231	1.37663844579E-25	9.74849685172E-25	yes	up	232.91	210.97	223.52	88.33	95.79	87.75	222.467	90.6233	GO:0022618;GO:0006412;GO:0005840;GO:0022625;GO:1990904;GO:000373	BP:ribonucleoprotein complex assembly;BP:translation;CC:ribosome;CC:cytosolic large ribosomal subunit;CC:ribonucleoprotein complex;MF:structural constituent of ribosome;	K02923	RP-L38e, RPL38	map03010	Ribosome	ENOG4112229	J:Translation, ribosomal structure and biogenesis	CBI17596.3	unnamed protein product, partial [Vitis vinifera]	sp|O22860|RL38_ARATH;	60S ribosomal protein L38 OS=Arabidopsis thaliana OX=3702 GN=RPL38A PE=3 SV=1;	PF01781.21;PF05699.17	Ribosomal_L38e;Dimer_Tnp_hAT	Ribosomal L38e protein family;hAT family C-terminal dimerisation region
mnot00003747	13.316	3.73506	5.30655162833E-39	5.15206405887E-38	yes	up	8.08	7.29	6.89	0.7	0.32	0.42	7.42	0.48	GO:0006260;GO:0005664;GO:000367	BP:DNA replication;CC:nuclear origin of replication recognition complex;MF:DNA binding;	K02605	ORC3	------	------	ENOG410XT1W	L:Replication, recombination and repair	XP_024031743.1	origin of replication complex subunit 3 [Morus notabilis]	sp|Q6E7H0|ORC3_ARATH;	Origin of replication complex subunit 3 OS=Arabidopsis thaliana OX=3702 GN=ORC3 PE=1 SV=1;	PF07034.14;PF18137.4	ORC3_N;ORC_WH_C	Origin recognition complex;Origin recognition complex winged helix C-terminal
mnot00003763	0.477	-1.06779	1.63518571806E-134	5.5421539129E-133	yes	down	67.31	68.1	69.45	118.51	115.97	118.87	68.2867	117.783	GO:0000304;GO:0010343;GO:004265	BP:response to singlet oxygen;BP:singlet oxygen-mediated programmed cell death;CC:thylakoid membrane;	------	------	------	------	ENOG410ZHAF	S:Function unknown	XP_024017584.1	protein EXECUTER 1, chloroplastic [Morus notabilis]	sp|Q93YW0|EXEC1_ARATH;	Protein EXECUTER 1, chloroplastic OS=Arabidopsis thaliana OX=3702 GN=EX1 PE=1 SV=1;	PF12014.11;PF02151.22	Cyclin_D1_bind;UVR	Cyclin D1 binding domain;UvrB/uvrC motif
mnot00003770	2.122	1.08543	2.61176812029E-14	1.20531745838E-13	yes	up	42.99	38.23	36.98	15.26	15.88	14.69	39.4	15.2767	GO:001602	CC:integral component of membrane;	------	------	------	------	ENOG410Y85W	S:Function unknown	XP_024020331.1	uncharacterized protein LOC21394630, partial [Morus notabilis]	------	------	PF08507.13	COPI_assoc	COPI associated protein
mnot00003772	7.742	2.95264	8.53942671452E-10	3.12649969475E-9	yes	up	1.2	1.28	1.34	0.17	0.13	0.12	1.27333	0.14	------	------	------	------	------	------	ENOG41119PE	S:Function unknown	XP_010094799.1	uncharacterized protein At4g38062 [Morus notabilis]	sp|P0CB23|Y4862_ARATH;	Uncharacterized protein At4g38062 OS=Arabidopsis thaliana OX=3702 GN=At4g38062 PE=4 SV=1;	------	------	------
mnot00003788	0.159	-2.65193	1.15778590212E-37	1.09454352919E-36	yes	down	1.28	1.67	1.69	6.48	9.2	8	1.54667	7.89333	GO:0006281;GO:004687	BP:DNA repair;MF:metal ion binding;	------	------	------	------	------	------	EXB57302.1	hypothetical protein L484_011389 [Morus notabilis]	------	------	PF03107.19;PF00130.25;PF05278.15;PF00628.32	C1_2;C1_1;PEARLI-4;PHD	C1 domain;Phorbol esters/diacylglycerol binding domain;Arabidopsis phospholipase-like protein;PHD-finger
mnot00003790	0.198	-2.33903	2.34085932913E-16	1.19040873032E-15	yes	down	1.27	0.9	1.33	3.98	5.18	5.44	1.16667	4.86667	GO:0006281;GO:004687	BP:DNA repair;MF:metal ion binding;	------	------	------	------	------	------	XP_024020328.1	uncharacterized protein LOC21394651 [Morus notabilis]	------	------	PF03107.19;PF05278.15	C1_2;PEARLI-4	C1 domain;Arabidopsis phospholipase-like protein
mnot00003791	2.115	1.08086	0.0191015510418	0.0336980262708	yes	up	19.52	15.21	15.29	5.85	8.02	5.8	16.6733	6.55667	GO:0006281;GO:0006260;GO:0005634;GO:0005663;GO:0003689;GO:0016887;GO:0003677;GO:000552	BP:DNA repair;BP:DNA replication;CC:nucleus;CC:DNA replication factor C complex;MF:DNA clamp loader activity;MF:ATPase activity;MF:DNA binding;MF:ATP binding;	K10754	RFC1	map03430;map03420;map03030	Mismatch repair;Nucleotide excision repair;DNA replication	COG5275	S:Function unknown	EXB57304.1	hypothetical protein L484_011391 [Morus notabilis]	------	------	------	------	------
mnot00003792	0.173	-2.52988	6.83970881954E-36	6.23606785111E-35	yes	down	1.85	1.91	2.87	9.42	11.35	11.83	2.21	10.8667	GO:0006281;GO:004687	BP:DNA repair;MF:metal ion binding;	------	------	------	------	------	------	EXB57305.1	hypothetical protein L484_011392 [Morus notabilis]	------	------	PF03107.19;PF05278.15;PF00130.25;PF00628.32	C1_2;PEARLI-4;C1_1;PHD	C1 domain;Arabidopsis phospholipase-like protein;Phorbol esters/diacylglycerol binding domain;PHD-finger
mnot00003793	0.337	-1.57052	5.14709236096E-12	2.13613467128E-11	yes	down	1.56	1.38	1.65	3.34	3.94	3.93	1.53	3.73667	GO:0006281;GO:004687	BP:DNA repair;MF:metal ion binding;	------	------	------	------	------	------	XP_024020315.1	uncharacterized protein LOC21412250 [Morus notabilis]	------	------	PF03107.19;PF00130.25	C1_2;C1_1	C1 domain;Phorbol esters/diacylglycerol binding domain
mnot00003799	12.877	3.68674	5.53665704138E-142	2.01527853282E-140	yes	up	30.08	31.19	29.23	2.1	1.47	2.19	30.1667	1.92	GO:0005829;GO:0016831;GO:0000287;GO:0030976;GO:000473	CC:cytosol;MF:carboxy-lyase activity;MF:magnesium ion binding;MF:thiamine pyrophosphate binding;MF:pyruvate decarboxylase activity;	K01568	PDC, pdc	map00010	Glycolysis / Gluconeogenesis	COG3961;COG3961	G:Carbohydrate transport and metabolism;H:Coenzyme transport and metabolism	XP_010089789.1	pyruvate decarboxylase 2 [Morus notabilis]	sp|Q9M040|PDC4_ARATH;	Pyruvate decarboxylase 4 OS=Arabidopsis thaliana OX=3702 GN=PDC4 PE=2 SV=1;	PF02776.21;PF00205.25;PF02775.24	TPP_enzyme_N;TPP_enzyme_M;TPP_enzyme_C	Thiamine pyrophosphate enzyme, N-terminal TPP binding domain;Thiamine pyrophosphate enzyme, central domain;Thiamine pyrophosphate enzyme, C-terminal TPP binding domain
mnot00003803	0.078	-3.67289	1.15024930086E-115	3.16936880262E-114	yes	down	4.63	3.9	3.24	36.4	43.84	51.67	3.92333	43.97	GO:0046872;GO:0051213;GO:001649	MF:metal ion binding;MF:dioxygenase activity;MF:oxidoreductase activity;	------	------	------	------	COG3491	S:Function unknown	EXC41812.1	putative 2-oxoglutarate/Fe(II)-dependent dioxygenase [Morus notabilis]	sp|Q6Z244|ODD19_ORYSJ;	2-oxoglutarate-dependent dioxygenase 19 OS=Oryza sativa subsp. japonica OX=39947 GN=2ODD19 PE=1 SV=1;	PF03171.23;PF14226.9	2OG-FeII_Oxy;DIOX_N	2OG-F;non-haem dioxygenase in morphine synthesis N-terminal
mnot00003804	0.26	-1.94095	2.94130410418E-13	1.29907597935E-12	yes	down	2.45	2.33	3.58	6.53	10.29	9.64	2.78667	8.82	GO:0046872;GO:0051213;GO:001649	MF:metal ion binding;MF:dioxygenase activity;MF:oxidoreductase activity;	------	------	------	------	COG3491	S:Function unknown	XP_010095620.1	protein DMR6-LIKE OXYGENASE 2 [Morus notabilis]	sp|Q6Z244|ODD19_ORYSJ;	2-oxoglutarate-dependent dioxygenase 19 OS=Oryza sativa subsp. japonica OX=39947 GN=2ODD19 PE=1 SV=1;	PF14226.9;PF03171.23	DIOX_N;2OG-FeII_Oxy	non-haem dioxygenase in morphine synthesis N-terminal;2OG-F
mnot00003813	3.423	1.77526	1.42785344014E-12	6.10180676373E-12	yes	up	48.75	45.51	53.35	13.95	10.9	11.02	49.2033	11.9567	------	------	------	------	------	------	------	------	EXC19418.1	hypothetical protein L484_004134 [Morus notabilis]	------	------	------	------	------
mnot00003814	3.076	1.62104	2.11370651727E-6	6.0282523219E-6	yes	up	30.95	46.9	33.11	8.12	11.23	11.43	36.9867	10.26	GO:0016021;GO:0005886;GO:003122	CC:integral component of membrane;CC:plasma membrane;CC:anchored component of membrane;	------	------	------	------	------	------	XP_010108413.1	classical arabinogalactan protein 1 [Morus notabilis]	------	------	------	------	------
mnot00003824	2.448	1.29147	6.81941268714E-6	1.85631299234E-5	yes	up	3.4	3.34	2.51	0.87	0.98	1.12	3.08333	0.99	GO:0032508;GO:0016021;GO:0005634;GO:0003677;GO:0003678;GO:000552	BP:DNA duplex unwinding;CC:integral component of membrane;CC:nucleus;MF:DNA binding;MF:DNA helicase activity;MF:ATP binding;	K10738	MCM9	------	------	------	------	EXC19406.1	DNA replication licensing factor MCM9 [Morus notabilis]	sp|F4IFF3|MCM9_ARATH;	Probable DNA helicase MCM9 OS=Arabidopsis thaliana OX=3702 GN=MCM9 PE=3 SV=1;	PF00493.26;PF17207.6	MCM;MCM_OB	MCM P-loop domain;MCM OB domain
mnot00003828	2.001	1.00074	4.15316719272E-44	4.50183111289E-43	yes	up	96.02	94.84	97.71	35.82	42.29	40.58	96.19	39.5633	------	------	K06630	YWHAE	------	------	COG5040	T:Signal transduction mechanisms	XP_010094131.1	14-3-3-like protein F [Morus notabilis]	sp|O49998|1433F_TOBAC;	14-3-3-like protein F OS=Nicotiana tabacum OX=4097 PE=2 SV=1;	PF00244.23	41701	14-3-3 protein
mnot00003829	2.236	1.16062	9.85340081778E-51	1.22084288675E-49	yes	up	123.66	123.12	128.49	47.45	46.65	44.11	125.09	46.07	GO:000561	CC:extracellular space;	------	------	------	------	ENOG41107QF	S:Function unknown	XP_010094136.1	protein EXORDIUM-like 2 [Morus notabilis]	sp|Q9FE06|EXOL2_ARATH;	Protein EXORDIUM-like 2 OS=Arabidopsis thaliana OX=3702 GN=EXL2 PE=2 SV=1;	PF04674.15	Phi_1	Phosphate-induced protein 1 conserved region
mnot00003833	0.261	-1.93931	1.72877224782E-94	3.80065804752E-93	yes	down	10.33	8.59	9.89	30.74	31.01	28.47	9.60333	30.0733	GO:0016021;GO:0140359;GO:000552	CC:integral component of membrane;MF:ABC-type transmembrane transporter activity;MF:ATP binding;	K05681	ABCG2, CD338	map02010	ABC transporters	COG0842;COG1131	V:Defense mechanisms;	EXB55274.1	ABC transporter G family member 11 [Morus notabilis]	sp|H9BZ66|ABCG1_PETHY;	ABC transporter G family member 1 OS=Petunia hybrida OX=4102 GN=ABCG1 PE=2 SV=1;	PF01061.27;PF00005.30;PF19055.3;PF13555.9;PF03193.19;PF13191.9;PF02224.21	ABC2_membrane;ABC_tran;ABC2_membrane_7;AAA_29;RsgA_GTPase;AAA_16;Cytidylate_kin	ABC-2 type transporter;ABC transporter;ABC-2 type transporter;P-loop containing region of AAA domain;RsgA GTPase;AAA ATPase domain;Cytidylate kinase
mnot00003834	4.859	2.28055	0	0	yes	up	120.49	116.45	119.27	17.62	22.09	20.48	118.737	20.0633	GO:0016021;GO:0140359;GO:000552	CC:integral component of membrane;MF:ABC-type transmembrane transporter activity;MF:ATP binding;	K05681	ABCG2, CD338	map02010	ABC transporters	COG1131	V:Defense mechanisms	XP_010094142.1	ABC transporter G family member 11 isoform X2 [Morus notabilis]	sp|H9BZ66|ABCG1_PETHY;	ABC transporter G family member 1 OS=Petunia hybrida OX=4102 GN=ABCG1 PE=2 SV=1;	PF01061.27;PF00005.30;PF19055.3;PF13304.9;PF13555.9;PF03193.19;PF13476.9;PF13191.9	ABC2_membrane;ABC_tran;ABC2_membrane_7;AAA_21;AAA_29;RsgA_GTPase;AAA_23;AAA_16	ABC-2 type transporter;ABC transporter;ABC-2 type transporter;AAA domain, putative AbiEii toxin, Type IV TA system;P-loop containing region of AAA domain;RsgA GTPase;AAA domain;AAA ATPase domain
mnot00003836	0.17	-2.55963	5.29465549025E-38	5.02575898361E-37	yes	down	2.48	2.68	2.56	11.99	12.27	13.23	2.57333	12.4967	------	------	K22684	MCA1	------	------	ENOG410Y41C	O:Posttranslational modification, protein turnover, chaperones	XP_024019883.1	metacaspase-2 [Morus notabilis]	sp|Q7XJE6|MCA1_ARATH;	Metacaspase-1 OS=Arabidopsis thaliana OX=3702 GN=AMC1 PE=1 SV=1;	PF00656.25	Peptidase_C14	Caspase domain
mnot00003845	0.348	-1.52263	3.63679463932E-27	2.69896036918E-26	yes	down	10.14	10.04	9.42	23.73	22.75	23.46	9.86667	23.3133	GO:0016787;GO:000382	MF:hydrolase activity;MF:catalytic activity;	------	------	------	------	COG0596;ENOG410ZQDZ	S:Function unknown;	XP_024019884.1	monoacylglycerol lipase ABHD6 [Morus notabilis]	sp|Q1LZ86|ABHD6_BOVIN;	Monoacylglycerol lipase ABHD6 OS=Bos taurus OX=9913 GN=ABHD6 PE=2 SV=1;	PF00561.23;PF12697.10;PF12146.11;PF00326.24	Abhydrolase_1;Abhydrolase_6;Hydrolase_4;Peptidase_S9	alpha/beta hydrolase fold;Alpha/beta hydrolase family;Serine aminopeptidase, S33;Prolyl oligopeptidase family
mnot00003871	3.249	1.70008	3.28801754116E-14	1.5114378422E-13	yes	up	11.31	13.27	12.16	3.03	3.29	2.95	12.2467	3.09	GO:0042744;GO:0006979;GO:0005576;GO:0009505;GO:0020037;GO:0140825;GO:0004601;GO:004687	BP:hydrogen peroxide catabolic process;BP:response to oxidative stress;CC:extracellular region;CC:plant-type cell wall;MF:heme binding;MF:old GO;MF:peroxidase activity;MF:metal ion binding;	K00430	E1.11.1.7	map00940	Phenylpropanoid biosynthesis	ENOG4111ADF	I:Lipid transport and metabolism	XP_010094181.1	cationic peroxidase 2 [Morus notabilis]	sp|P22196|PER2_ARAHY;	Cationic peroxidase 2 OS=Arachis hypogaea OX=3818 GN=PNC2 PE=2 SV=1;	PF00141.26	peroxidase	Peroxidase
mnot00003884	5.411	2.43588	4.32566592887E-54	5.63571614646E-53	yes	up	31.54	33.74	31.09	5.22	4.47	4.94	32.1233	4.87667	GO:0006869;GO:0016021;GO:0031225;GO:0005886;GO:000828	BP:lipid transport;CC:integral component of membrane;CC:anchored component of membrane;CC:plasma membrane;MF:lipid binding;	------	------	------	------	ENOG410Z3NP	U:Intracellular trafficking, secretion, and vesicular transport	XP_010103830.1	non-specific lipid-transfer protein-like protein At5g64080 [Morus notabilis]	sp|Q8VYI9|LTG31_ARATH;	Non-specific lipid transfer protein GPI-anchored 31 OS=Arabidopsis thaliana OX=3702 GN=LTPG31 PE=2 SV=1;	PF14368.9;PF00234.25	LTP_2;Tryp_alpha_amyl	Probable lipid transfer;Protease inhibitor/seed storage/LTP family
mnot00003885	2.254	1.17277	1.21046979267E-5	3.21640098723E-5	yes	up	3.03	2.85	2.75	0.87	1.04	1.24	2.87667	1.05	------	------	------	------	------	------	ENOG410Z7Z7	S:Function unknown	XP_024026144.1	pentatricopeptide repeat-containing protein At1g02060, chloroplastic [Morus notabilis]	sp|O81908|PPR2_ARATH;	Pentatricopeptide repeat-containing protein At1g02060, chloroplastic OS=Arabidopsis thaliana OX=3702 GN=At1g02060 PE=2 SV=2;	PF12854.10;PF13041.9;PF01535.23;PF13812.9;PF17177.7;PF13424.9	PPR_1;PPR_2;PPR;PPR_3;PPR_long;TPR_12	PPR repeat;PPR repeat family;PPR repeat;Pentatricopeptide repeat domain;Pentacotripeptide-repeat region of PRORP;Tetratricopeptide repeat
mnot00003892	3.753	1.90822	2.90565694125E-181	1.43814644746E-179	yes	up	61.06	62.25	64.41	12.91	13.68	14.44	62.5733	13.6767	GO:0031222;GO:0045493;GO:0005576;GO:0046556;GO:000904	BP:arabinan catabolic process;BP:xylan catabolic process;CC:extracellular region;MF:alpha-L-arabinofuranosidase activity;MF:xylan 1,4-beta-xylosidase activity;	K15920	XYL4	map00520	Amino sugar and nucleotide sugar metabolism	COG1472	G:Carbohydrate transport and metabolism	XP_010103839.1	beta-xylosidase/alpha-L-arabinofuranosidase 2 [Morus notabilis]	sp|A5JTQ3|XYL2_MEDSV;	Beta-xylosidase/alpha-L-arabinofuranosidase 2 OS=Medicago sativa subsp. varia OX=36902 GN=Xyl2 PE=2 SV=1;	PF01915.25;PF00933.24;PF14310.9	Glyco_hydro_3_C;Glyco_hydro_3;Fn3-like	Glycosyl hydrolase family 3 C-terminal domain;Glycosyl hydrolase family 3 N terminal domain;Fibronectin type III-like domain
mnot00003900	15.112	3.91765	0.0289508025425	0.0493207580375	yes	up	0.49	0.21	0.29	0	0	0	0.33	0	GO:0006508;GO:0000280;GO:0098813;GO:0005634;GO:000419	BP:proteolysis;BP:nuclear division;BP:nuclear chromosome segregation;CC:nucleus;MF:cysteine-type endopeptidase activity;	K02365	ESP1	------	------	ENOG410YQSZ;COG5155;COG5155	S:Function unknown;D:Cell cycle control, cell division, chromosome partitioning;O:Posttranslational modification, protein turnover, chaperones	EXC39047.1	hypothetical protein L484_000484 [Morus notabilis]	sp|Q5IBC5|ESP1_ARATH;	Separase OS=Arabidopsis thaliana OX=3702 GN=ESP1 PE=2 SV=1;	------	------	------
mnot00003907	6.583	2.71882	0.000103036668712	0.000249800833866	yes	up	1.07	0.86	0.9	0.13	0.13	0.09	0.943333	0.116667	GO:0005634;GO:0003700;GO:004356	CC:nucleus;MF:transcription factor activity, sequence-specific DNA binding;MF:sequence-specific DNA binding;	------	------	------	------	ENOG410Y9PF	K:Transcription	XP_024026192.1	probable WRKY transcription factor 9 [Morus notabilis]	sp|Q9C9F0|WRKY9_ARATH;	Probable WRKY transcription factor 9 OS=Arabidopsis thaliana OX=3702 GN=WRKY9 PE=2 SV=1;	PF03106.18	WRKY	WRKY DNA -binding domain
mnot00003927	8.787	3.13545	0.0179100198873	0.0318001862079	yes	up	0.23	0.27	0.2	0.03	0.03	0	0.233333	0.02	GO:0016102;GO:0009507;GO:0050551;GO:0010333;GO:000028	BP:diterpenoid biosynthetic process;CC:chloroplast;MF:myrcene synthase activity;MF:terpene synthase activity;MF:magnesium ion binding;	K18108	E4.2.3.111	map00902	Monoterpenoid biosynthesis	ENOG410YF98	O:Posttranslational modification, protein turnover, chaperones	EXB97316.1	Myrcene synthase [Morus notabilis]	sp|Q93X23|MYRS_QUEIL;	Myrcene synthase, chloroplastic OS=Quercus ilex OX=58334 PE=1 SV=1;	PF03936.19;PF19086.3;PF01397.24	Terpene_synth_C;Terpene_syn_C_2;Terpene_synth	Terpene synthase family, metal binding domain;Terpene synthase family 2, C-terminal metal binding;Terpene synthase, N-terminal domain
mnot00003933	4.931	2.30174	5.4912038008E-46	6.17026618073E-45	yes	up	75.77	76.3	81.29	12.82	11.18	15.29	77.7867	13.0967	GO:0046658;GO:000905	CC:anchored component of plasma membrane;MF:electron carrier activity;	------	------	------	------	ENOG410YPS7	S:Function unknown	XP_010103882.1	basic blue protein [Morus notabilis]	sp|P00303|BABL_CUCSA;	Basic blue protein OS=Cucumis sativus OX=3659 PE=1 SV=1;	PF02298.20	Cu_bind_like	Plastocyanin-like domain
mnot00003940	0.121	-3.04257	4.8992635252E-16	2.45606434333E-15	yes	down	0.69	0.81	1.42	5.83	7.01	6.9	0.973333	6.58	GO:000695	BP:defense response;	------	------	------	------	ENOG4111KWX;ENOG410YE6T	S:Function unknown;	XP_024026191.1	pathogenesis-related protein 5 [Morus notabilis]	sp|Q5DWG1|CRJ35_CRYJA;	Pathogenesis-related thaumatin-like protein 3.5 OS=Cryptomeria japonica OX=3369 PE=1 SV=1;	PF00314.20	Thaumatin	Thaumatin family
mnot00003948	11.93	3.57648	4.20051623887E-32	3.49277592502E-31	yes	up	9.46	10.27	9.09	0.72	0.52	0.74	9.60667	0.66	GO:001602	CC:integral component of membrane;	------	------	------	------	ENOG410ZT2W	S:Function unknown	XP_010103896.2	F-box protein At1g10780 [Morus notabilis]	sp|Q9SAC4|FB2_ARATH;	F-box protein At1g10780 OS=Arabidopsis thaliana OX=3702 GN=At1g10780 PE=2 SV=1;	PF12937.10	F-box-like	F-box-like
mnot00003949	2.842	1.50691	4.09851788897E-21	2.50503662806E-20	yes	up	30.77	31.7	32.63	9.65	8.57	9.32	31.7	9.18	GO:0007030;GO:0006888;GO:0006886;GO:0005794;GO:0005783;GO:0005793;GO:0016021;GO:003013	BP:Golgi organization;BP:ER to Golgi vesicle-mediated transport;BP:intracellular protein transport;CC:Golgi apparatus;CC:endoplasmic reticulum;CC:endoplasmic reticulum-Golgi intermediate compartment;CC:integral component of membrane;CC:ER to Golgi transport vesicle;	K20352	TMED10, ERV25	------	------	ENOG410XTBQ	U:Intracellular trafficking, secretion, and vesicular transport	XP_010103897.1	transmembrane emp24 domain-containing protein p24delta3 [Morus notabilis]	sp|Q6IDL4|P24D3_ARATH;	Transmembrane emp24 domain-containing protein p24delta3 OS=Arabidopsis thaliana OX=3702 GN=At1g09580 PE=1 SV=1;	PF01105.27	EMP24_GP25L	emp24/gp25L/p24 family/GOLD
mnot00003953	0.361	-1.46844	4.70932866292E-168	2.13333728703E-166	yes	down	28.06	28.68	28.23	64.3	64.49	63.91	28.3233	64.2333	GO:0016310;GO:0016020;GO:0016308;GO:000552	BP:phosphorylation;CC:membrane;MF:1-phosphatidylinositol-4-phosphate 5-kinase activity;MF:ATP binding;	K00889	PIP5K	map04144;map04070;map00562	Endocytosis;Phosphatidylinositol signaling system;Inositol phosphate metabolism	COG5253	T:Signal transduction mechanisms	XP_024026158.1	phosphatidylinositol 4-phosphate 5-kinase 7 isoform X1 [Morus notabilis]	sp|Q8RY89|PI5K8_ARATH;	Phosphatidylinositol 4-phosphate 5-kinase 8 OS=Arabidopsis thaliana OX=3702 GN=PIP5K8 PE=1 SV=1;	PF01504.21;PF02493.23	PIP5K;MORN	Phosphatidylinositol-4-phosphate 5-Kinase;MORN repeat
mnot00003973	4.21	2.07374	2.06764703226E-30	1.65526779318E-29	yes	up	7.33	8.05	7	1.43	2.13	1.3	7.46	1.62	GO:0006310;GO:0006281;GO:0006260;GO:0016787;GO:0046872;GO:0003676;GO:0043138;GO:000552	BP:DNA recombination;BP:DNA repair;BP:DNA replication;MF:hydrolase activity;MF:metal ion binding;MF:nucleic acid binding;MF:3'-5' DNA helicase activity;MF:ATP binding;	K10901	BLM, RECQL3, SGS1	map03440	Homologous recombination	COG0514	L:Replication, recombination and repair	XP_024024447.1	ATP-dependent DNA helicase Q-like 4A [Morus notabilis]	sp|Q8L840|RQL4A_ARATH;	ATP-dependent DNA helicase Q-like 4A OS=Arabidopsis thaliana OX=3702 GN=RECQL4A PE=2 SV=1;	PF00270.32;PF16124.8;PF00570.26;PF09382.13;PF00271.34	DEAD;RecQ_Zn_bind;HRDC;RQC;Helicase_C	DEAD/DEAH box helicase;RecQ zinc-binding;HRDC domain;RQC domain;Helicase conserved C-terminal domain
mnot00003978	0.313	-1.67514	4.38666603112E-6	1.21549370225E-5	yes	down	0.71	0.88	0.93	2.51	2.36	1.73	0.84	2.2	GO:0006952;GO:0009607;GO:0016021;GO:000551	BP:defense response;BP:response to biotic stimulus;CC:integral component of membrane;MF:calmodulin binding;	K08472	MLO	------	------	ENOG410YDUG	D:Cell cycle control, cell division, chromosome partitioning	XP_024024439.1	MLO-like protein 4 [Morus notabilis]	sp|O23693|MLO4_ARATH;	MLO-like protein 4 OS=Arabidopsis thaliana OX=3702 GN=MLO4 PE=2 SV=2;	PF03094.18	Mlo	Mlo family
mnot00003979	0.464	-1.10871	0.0208287491406	0.0364873658868	yes	down	4.97	5.15	11.24	9.75	15.37	13.34	7.12	12.82	GO:001602	CC:integral component of membrane;	------	------	------	------	ENOG410YZTV	S:Function unknown	XP_024024460.1	uncharacterized protein LOC112092462 [Morus notabilis]	------	------	------	------	------
mnot00003986	0.058	-4.1032	1.70520905267E-51	2.13825443475E-50	yes	down	1.42	1.94	1.71	22.03	23.27	26.48	1.69	23.9267	GO:001602	CC:integral component of membrane;	------	------	------	------	ENOG4111FW3	S:Function unknown	XP_010101141.1	transmembrane protein 45A [Morus notabilis]	sp|Q9NWC5|TM45A_HUMAN;	Transmembrane protein 45A OS=Homo sapiens OX=9606 GN=TMEM45A PE=1 SV=1;	PF04819.15	DUF716	Family of unknown function
mnot00003989	18.367	4.19903	3.45510758695E-133	1.15225682432E-131	yes	up	102.37	98.65	93.45	4.47	4.03	4.73	98.1567	4.41	GO:0006869;GO:0016021;GO:0031225;GO:0005886;GO:000828	BP:lipid transport;CC:integral component of membrane;CC:anchored component of membrane;CC:plasma membrane;MF:lipid binding;	------	------	------	------	ENOG410YR9F	S:Function unknown	XP_024024453.1	protein YLS3 [Morus notabilis]	sp|F4I082|LTPG6_ARATH;	Non-specific lipid transfer protein GPI-anchored 6 OS=Arabidopsis thaliana OX=3702 GN=LTPG6 PE=2 SV=2;	PF14368.9;PF00234.25	LTP_2;Tryp_alpha_amyl	Probable lipid transfer;Protease inhibitor/seed storage/LTP family
mnot00003990	0.466	-1.10077	9.53003234989E-54	1.23474636589E-52	yes	down	105.69	102.8	105.94	197.99	184.36	172.63	104.81	184.993	GO:0006869;GO:0016021;GO:0005886;GO:0031225;GO:000828	BP:lipid transport;CC:integral component of membrane;CC:plasma membrane;CC:anchored component of membrane;MF:lipid binding;	------	------	------	------	ENOG410YR9F	S:Function unknown	XP_010101137.1	protein YLS3 [Morus notabilis]	sp|O64865|LTG14_ARATH;	Non-specific lipid transfer protein GPI-anchored 14 OS=Arabidopsis thaliana OX=3702 GN=LTPG14 PE=2 SV=1;	PF14368.9;PF00234.25	LTP_2;Tryp_alpha_amyl	Probable lipid transfer;Protease inhibitor/seed storage/LTP family
mnot00004013	0.333	-1.58805	3.28993128071E-13	1.4503139569E-12	yes	down	3.14	2.8	2.62	6.07	7.82	7.29	2.85333	7.06	GO:0016021;GO:0004674;GO:0004714;GO:000552	CC:integral component of membrane;MF:protein serine/threonine kinase activity;MF:transmembrane receptor protein tyrosine kinase activity;MF:ATP binding;	------	------	------	------	COG0515	T:Signal transduction mechanisms	XP_024018146.1	receptor-like protein kinase FERONIA [Morus notabilis]	sp|Q9SCZ4|FERON_ARATH;	Receptor-like protein kinase FERONIA OS=Arabidopsis thaliana OX=3702 GN=FER PE=1 SV=1;	PF07714.20;PF00069.28	PK_Tyr_Ser-Thr;Pkinase	Protein tyrosine and serine/threonine kinase;Protein kinase domain
mnot00004020	0.06	-4.07056	0	0	yes	down	10.58	11.68	11.58	134.13	151.19	152.47	11.28	145.93	GO:0016021;GO:0016020;GO:0022857;GO:001520	CC:integral component of membrane;CC:membrane;MF:transmembrane transporter activity;MF:polyamine transmembrane transporter activity;	------	------	------	------	COG0531	E:Amino acid transport and metabolism	EXC04170.1	Serine/threonine exchanger SteT [Morus notabilis]	sp|Q9LHN7|PHSC_ARATH;	Probable polyamine transporter At3g13620 OS=Arabidopsis thaliana OX=3702 GN=At3g13620 PE=2 SV=1;	PF13520.9;PF00324.24	AA_permease_2;AA_permease	Amino acid permease;Amino acid permease
mnot00004021	0.415	-1.26898	3.05136266468E-39	2.98109368635E-38	yes	down	21.37	22.76	16.66	38.29	41.25	40.79	20.2633	40.11	GO:0019432;GO:0016021;GO:0005886;GO:0004144;GO:004719	BP:triglyceride biosynthetic process;CC:integral component of membrane;CC:plasma membrane;MF:diacylglycerol O-acyltransferase activity;MF:long-chain-alcohol O-fatty-acyltransferase activity;	------	------	------	------	ENOG410ZYUM	S:Function unknown	XP_010105248.2	O-acyltransferase WSD1 [Morus notabilis]	sp|Q5KS41|WSD11_ARATH;	Wax ester synthase/diacylglycerol acyltransferase 11 OS=Arabidopsis thaliana OX=3702 GN=WSD11 PE=1 SV=1;	PF06974.16;PF03007.19	WS_DGAT_C;WES_acyltransf	WS/DGAT C-terminal domain;Wax ester synthase-like Acyl-CoA acyltransferase domain
mnot00004023	0.346	-1.53322	3.36467183814E-146	1.26404910481E-144	yes	down	54.88	55	61.04	132.59	153.47	152.11	56.9733	146.057	GO:0019432;GO:0016021;GO:0005886;GO:0004144;GO:004719	BP:triglyceride biosynthetic process;CC:integral component of membrane;CC:plasma membrane;MF:diacylglycerol O-acyltransferase activity;MF:long-chain-alcohol O-fatty-acyltransferase activity;	------	------	------	------	ENOG410ZYUM	S:Function unknown	XP_010105248.2	O-acyltransferase WSD1 [Morus notabilis]	sp|Q5KS41|WSD11_ARATH;	Wax ester synthase/diacylglycerol acyltransferase 11 OS=Arabidopsis thaliana OX=3702 GN=WSD11 PE=1 SV=1;	PF06974.16;PF03007.19	WS_DGAT_C;WES_acyltransf	WS/DGAT C-terminal domain;Wax ester synthase-like Acyl-CoA acyltransferase domain
mnot00004024	0.407	-1.29697	1.10682524915E-7	3.49908644581E-7	yes	down	3.55	3.64	4.39	6.8	7.77	8.86	3.86	7.81	GO:0080037;GO:200076	BP:negative regulation of cytokinin-activated signaling pathway;BP:regulation of phenylpropanoid metabolic process;	------	------	------	------	ENOG4110X8D	S:Function unknown	XP_010105245.1	F-box/kelch-repeat protein At2g44130 [Morus notabilis]	sp|O80582|FBK46_ARATH;	F-box/kelch-repeat protein At2g44130 OS=Arabidopsis thaliana OX=3702 GN=At2g44130 PE=2 SV=2;	PF01344.28;PF13415.9;PF13964.9;PF13418.9;PF00646.36;PF12937.10	Kelch_1;Kelch_3;Kelch_6;Kelch_4;F-box;F-box-like	Kelch motif;Galactose oxidase, central domain;Kelch motif;Galactose oxidase, central domain;F-box domain;F-box-like
mnot00004025	0.155	-2.69373	2.25855683909E-7	6.97282836677E-7	yes	down	0.28	0.33	0.19	0.99	1.49	1.76	0.266667	1.41333	GO:0016021;GO:001602	CC:integral component of membrane;CC:membrane;	------	------	------	------	COG0666	S:Function unknown	XP_024022292.1	serine/threonine-protein phosphatase 6 regulatory ankyrin repeat subunit B, partial [Morus notabilis]	------	------	PF12796.10;PF13962.9;PF13637.9;PF13857.9	Ank_2;PGG;Ank_4;Ank_5	Ankyrin repeats;Domain of unknown function;Ankyrin repeats;Ankyrin repeats
mnot00004032	0.366	-1.4488	1.37059922363E-94	3.02032283567E-93	yes	down	17.47	18.47	17.87	39.91	40.43	40.72	17.9367	40.3533	GO:0005737;GO:0016021;GO:0005829;GO:0016405;GO:0016874;GO:000552	CC:cytoplasm;CC:integral component of membrane;CC:cytosol;MF:CoA-ligase activity;MF:ligase activity;MF:ATP binding;	------	------	------	------	COG0365	I:Lipid transport and metabolism	XP_010097802.1	probable acyl-activating enzyme 18, peroxisomal [Morus notabilis]	sp|M4IRL9|CCL12_HUMLU;	Probable CoA ligase CCL12 OS=Humulus lupulus OX=3486 GN=CCL12 PE=2 SV=1;	PF00501.31;PF16177.8;PF13193.9	AMP-binding;ACAS_N;AMP-binding_C	AMP-binding enzyme;Acetyl-coenzyme A synthetase N-terminus;AMP-binding enzyme C-terminal domain
mnot00004034	2.059	1.04217	4.2862182183E-30	3.40368661487E-29	yes	up	31.8	30.4	30.92	11	13.28	12.86	31.04	12.38	GO:0005975;GO:0046658;GO:004297	BP:carbohydrate metabolic process;CC:anchored component of plasma membrane;MF:glucan endo-1,3-beta-D-glucosidase activity;	K19892	GN4	map00500	Starch and sucrose metabolism	------	------	XP_010097806.1	glucan endo-1,3-beta-glucosidase 4 [Morus notabilis]	sp|Q94CD8|E134_ARATH;	Glucan endo-1,3-beta-glucosidase 4 OS=Arabidopsis thaliana OX=3702 GN=At3g13560 PE=2 SV=1;	PF00332.21;PF07983.16	Glyco_hydro_17;X8	Glycosyl hydrolases family 17;X8 domain
mnot00004038	0.415	-1.26944	5.73942053127E-125	1.77779501191E-123	yes	down	46.47	46.83	48.28	92.75	91.5	95.75	47.1933	93.3333	GO:0005737;GO:0016021;GO:0009507;GO:0016491;GO:0010277;GO:0051537;GO:0046983;GO:004687	CC:cytoplasm;CC:integral component of membrane;CC:chloroplast;MF:oxidoreductase activity;MF:chlorophyllide a oxygenase [overall] activity;MF:2 iron, 2 sulfur cluster binding;MF:protein dimerization activity;MF:metal ion binding;	------	------	------	------	COG4638	P:Inorganic ion transport and metabolism	XP_024032004.1	protochlorophyllide-dependent translocon component 52, chloroplastic [Morus notabilis]	sp|Q8W496|PTC52_ARATH;	Protochlorophyllide-dependent translocon component 52, chloroplastic OS=Arabidopsis thaliana OX=3702 GN=PTC52 PE=2 SV=1;	PF08417.15;PF00355.29	PaO;Rieske	Pheophorbide a oxygenase;Rieske [2Fe-2S] domain
mnot00004039	0.37	-1.43535	3.35858396917E-6	9.40936619934E-6	yes	down	1.41	1.61	1.31	3.72	2.57	3.33	1.44333	3.20667	GO:0006468;GO:0048544;GO:0016021;GO:0030246;GO:0004674;GO:0004672;GO:0005524;GO:010631	BP:protein phosphorylation;BP:recognition of pollen;CC:integral component of membrane;MF:carbohydrate binding;MF:protein serine/threonine kinase activity;MF:protein kinase activity;MF:ATP binding;MF:old GO;	------	------	------	------	ENOG410YBN4	T:Signal transduction mechanisms	XP_010112633.1	G-type lectin S-receptor-like serine/threonine-protein kinase LECRK2 [Morus notabilis]	sp|Q7FAZ2|LERK2_ORYSJ;	G-type lectin S-receptor-like serine/threonine-protein kinase LECRK2 OS=Oryza sativa subsp. japonica OX=39947 GN=LECRK2 PE=3 SV=1;	PF01453.27;PF08276.14	B_lectin;PAN_2	D-mannose binding lectin;PAN-like domain
mnot00004051	0.026	-5.25941	6.05183019501E-271	5.99067148775E-269	yes	down	4.04	2.53	1.91	117.93	118.61	120.82	2.82667	119.12	GO:0016104;GO:0019745;GO:0005811;GO:0031559;GO:004230	BP:triterpenoid biosynthetic process;BP:pentacyclic triterpenoid biosynthetic process;CC:lipid particle;MF:oxidosqualene cyclase activity;MF:beta-amyrin synthase activity;	K15813	LUP4	map00909	Sesquiterpenoid and triterpenoid biosynthesis	------	------	XP_024031861.1	beta-amyrin synthase isoform X1 [Morus notabilis]	sp|Q8W3Z1|BAMS_BETPL;	Beta-amyrin synthase OS=Betula platyphylla OX=78630 GN=OSCBPY PE=1 SV=1;	PF13243.9;PF13249.9;PF00432.24	SQHop_cyclase_C;SQHop_cyclase_N;Prenyltrans	Squalene-hopene cyclase C-terminal domain;Squalene-hopene cyclase N-terminal domain;Prenyltransferase and squalene oxidase repeat
mnot00004052	0.043	-4.52987	1.30058090586E-217	8.72135059778E-216	yes	down	5.76	3.18	5.29	100.13	113.62	117.32	4.74333	110.357	GO:0016104;GO:0019745;GO:0005811;GO:0031559;GO:004230	BP:triterpenoid biosynthetic process;BP:pentacyclic triterpenoid biosynthetic process;CC:lipid particle;MF:oxidosqualene cyclase activity;MF:beta-amyrin synthase activity;	K15813	LUP4	map00909	Sesquiterpenoid and triterpenoid biosynthesis	------	------	XP_024031861.1	beta-amyrin synthase isoform X1 [Morus notabilis]	sp|Q8W3Z1|BAMS_BETPL;	Beta-amyrin synthase OS=Betula platyphylla OX=78630 GN=OSCBPY PE=1 SV=1;	PF13243.9;PF13249.9;PF00432.24	SQHop_cyclase_C;SQHop_cyclase_N;Prenyltrans	Squalene-hopene cyclase C-terminal domain;Squalene-hopene cyclase N-terminal domain;Prenyltransferase and squalene oxidase repeat
mnot00004053	0.033	-4.92183	0.00215300511451	0.00443911975836	yes	down	0	0	0	0.46	0.13	0.24	0	0.276667	GO:0016042;GO:001629	BP:lipid catabolic process;MF:lipase activity;	------	------	------	------	COG3621	S:Function unknown	XP_024032012.1	patatin-like protein 2 [Morus notabilis]	sp|O23181|PLP3_ARATH;	Patatin-like protein 3 OS=Arabidopsis thaliana OX=3702 GN=PLP3 PE=2 SV=2;	PF01734.25	Patatin	Patatin-like phospholipase
mnot00004055	0.08	-3.65016	7.88795256307E-15	3.74177749753E-14	yes	down	0.26	0.24	0.1	2.4	2.11	1.57	0.2	2.02667	GO:0016104;GO:0005811;GO:0031559;GO:004230	BP:triterpenoid biosynthetic process;CC:lipid particle;MF:oxidosqualene cyclase activity;MF:beta-amyrin synthase activity;	K15813	LUP4	map00909	Sesquiterpenoid and triterpenoid biosynthesis	------	------	XP_024031861.1	beta-amyrin synthase isoform X1 [Morus notabilis]	sp|Q8W3Z1|BAMS_BETPL;	Beta-amyrin synthase OS=Betula platyphylla OX=78630 GN=OSCBPY PE=1 SV=1;	PF13243.9;PF00432.24;PF13249.9;PF07678.17	SQHop_cyclase_C;Prenyltrans;SQHop_cyclase_N;TED_complement	Squalene-hopene cyclase C-terminal domain;Prenyltransferase and squalene oxidase repeat;Squalene-hopene cyclase N-terminal domain;A-macroglobulin TED domain
mnot00004056	0.004	-7.92147	5.44227331322E-11	2.14086399111E-10	yes	down	0.06	0	0	3.96	5.25	4.67	0.02	4.62667	GO:0016042;GO:001629	BP:lipid catabolic process;MF:lipase activity;	------	------	------	------	COG3621	S:Function unknown	XP_010112647.2	patatin-like protein 2 [Morus notabilis]	sp|O23181|PLP3_ARATH;	Patatin-like protein 3 OS=Arabidopsis thaliana OX=3702 GN=PLP3 PE=2 SV=2;	PF01734.25	Patatin	Patatin-like phospholipase
mnot00004058	2.508	1.3268	0.000622196439531	0.0013736928472	yes	up	4.39	3.97	3.49	1.33	1.19	1.47	3.95	1.33	GO:001602	CC:integral component of membrane;	------	------	------	------	------	------	XP_010112648.1	transmembrane protein 45A [Morus notabilis]	sp|Q9NWC5|TM45A_HUMAN;	Transmembrane protein 45A OS=Homo sapiens OX=9606 GN=TMEM45A PE=1 SV=1;	PF04819.15	DUF716	Family of unknown function
mnot00004059	0.013	-6.29401	7.27619862692E-13	3.16435146702E-12	yes	down	0	0.1	0.05	2.79	3.32	3.48	0.05	3.19667	GO:0016042;GO:001629	BP:lipid catabolic process;MF:lipase activity;	------	------	------	------	COG3621	S:Function unknown	EXC34504.1	Patatin group A-3 [Morus notabilis]	sp|O23181|PLP3_ARATH;	Patatin-like protein 3 OS=Arabidopsis thaliana OX=3702 GN=PLP3 PE=2 SV=2;	PF01734.25	Patatin	Patatin-like phospholipase
mnot00004065	0.425	-1.23606	3.57078944415E-97	8.13713760177E-96	yes	down	65.01	65.56	66.05	129.48	121.82	129.72	65.54	127.007	GO:001678	MF:hydrolase activity;	------	------	------	------	COG0596	S:Function unknown	EXC34510.1	hypothetical protein L484_019107 [Morus notabilis]	sp|Q9FFZ1|PPH_ARATH;	Pheophytinase, chloroplastic OS=Arabidopsis thaliana OX=3702 GN=PPH PE=1 SV=1;	PF00561.23;PF12697.10;PF12146.11	Abhydrolase_1;Abhydrolase_6;Hydrolase_4	alpha/beta hydrolase fold;Alpha/beta hydrolase family;Serine aminopeptidase, S33
mnot00004082	0.429	-1.22159	3.58800782049E-224	2.58184762744E-222	yes	down	115.78	122.11	120.99	228.13	223.09	234.57	119.627	228.597	GO:000990	BP:chloroplast relocation;	------	------	------	------	ENOG410Y932	S:Function unknown	XP_010112669.1	protein PLASTID MOVEMENT IMPAIRED 1 [Morus notabilis]	sp|Q9C8E6|PMI1_ARATH;	Protein PLASTID MOVEMENT IMPAIRED 1 OS=Arabidopsis thaliana OX=3702 GN=PMI1 PE=1 SV=1;	PF10358.12	NT-C2	N-terminal C2 in EEIG1 and EHBP1 proteins
mnot00004085	0.319	-1.64666	0	0	yes	down	261.23	275.13	272.04	697.13	686.35	691.15	269.467	691.543	GO:001674	MF:transferase activity;	------	------	------	------	ENOG410ZEH3	S:Function unknown	XP_010112673.1	protein MET1, chloroplastic [Morus notabilis]	sp|Q94BS2|MET1_ARATH;	Protein MET1, chloroplastic OS=Arabidopsis thaliana OX=3702 GN=MET1 PE=1 SV=1;	PF13432.9	TPR_16	Tetratricopeptide repeat
mnot00004093	0.415	-1.2677	0.000158617329298	0.000376213439887	yes	down	1.08	1.01	0.65	1.12	2.01	2.3	0.913333	1.81	GO:0016310;GO:0016021;GO:001630	BP:phosphorylation;CC:integral component of membrane;MF:kinase activity;	------	------	------	------	COG4886	S:Function unknown	XP_010112683.1	LRR receptor-like serine/threonine-protein kinase FLS2 [Morus notabilis]	sp|F4JGB6|RLP46_ARATH;	Receptor-like protein 46 OS=Arabidopsis thaliana OX=3702 GN=RLP46 PE=3 SV=1;	PF13855.9;PF12799.10;PF08263.15	LRR_8;LRR_4;LRRNT_2	Leucine rich repeat;Leucine Rich repeats;Leucine rich repeat N-terminal domain
mnot00004101	0.269	-1.89204	0.000801226139081	0.00174527184027	yes	down	0.8	0.54	1.24	2.96	1.9	8.93	0.86	4.59667	GO:0005634;GO:0003700;GO:004356	CC:nucleus;MF:transcription factor activity, sequence-specific DNA binding;MF:sequence-specific DNA binding;	------	------	------	------	ENOG410YSX6	S:Function unknown	EXB94823.1	hypothetical protein L484_005079 [Morus notabilis]	------	------	PF03106.18	WRKY	WRKY DNA -binding domain
mnot00004102	9.779	3.28974	0.00221716504624	0.00456335982949	yes	up	0.35	0.63	0.39	0.07	0.04	0	0.456667	0.0366666666667	GO:0006099;GO:0006097;GO:0005737;GO:0009514;GO:000447	BP:tricarboxylic acid cycle;BP:glyoxylate cycle;CC:cytoplasm;CC:glyoxysome;MF:malate synthase activity;	K01638	aceB, glcB	map00630;map00620	Glyoxylate and dicarboxylate metabolism;Pyruvate metabolism	COG2225	C:Energy production and conversion	XP_010103099.1	malate synthase, glyoxysomal [Morus notabilis]	sp|P17815|MASY_RICCO;	Malate synthase, glyoxysomal OS=Ricinus communis OX=3988 PE=2 SV=1;	PF01274.25	Malate_synthase	Malate synthase
mnot00004105	2.592	1.37434	7.16553814009E-16	3.56922398996E-15	yes	up	4.25	4.06	4.06	1	1.43	1.49	4.12333	1.30667	GO:0006508;GO:000425	BP:proteolysis;MF:serine-type endopeptidase activity;	------	------	------	------	COG1404	O:Posttranslational modification, protein turnover, chaperones	EXB94818.1	Subtilisin-like protease [Morus notabilis]	sp|Q9STQ2|SBT3I_ARATH;	Subtilisin-like protease SBT3.18 OS=Arabidopsis thaliana OX=3702 GN=SBT3.18 PE=3 SV=2;	PF00082.25;PF17766.4;PF05922.19	Peptidase_S8;fn3_6;Inhibitor_I9	Subtilase family;Fibronectin type-III domain;Peptidase inhibitor I9
mnot00004112	2.505	1.32497	1.85797268937E-36	1.71319916439E-35	yes	up	44.75	47.11	51.1	14.3	17.01	15.51	47.6533	15.6067	GO:0006355;GO:0031564;GO:0006353;GO:000372	BP:regulation of transcription, DNA-templated;BP:transcription antitermination;BP:DNA-templated transcription, termination;MF:RNA binding;	------	------	------	------	ENOG410YCTB	S:Function unknown	XP_010103088.1	uncharacterized protein LOC21388550 [Morus notabilis]	sp|Q18B61|NUSB_CLOD6;	Transcription antitermination protein NusB OS=Clostridioides difficile;	PF01029.21	NusB	NusB family
mnot00004117	18.116	4.17917	0.0167769	0.0299331703391	yes	up	0.17	0.1	0.02	0	0	0	0.0966666666667	0	GO:0006952;GO:0007165;GO:004353	BP:defense response;BP:signal transduction;MF:ADP binding;	------	------	------	------	------	------	XP_024027192.1	LOW QUALITY PROTEIN: TMV resistance protein N [Morus notabilis]	sp|Q40392|TMVRN_NICGU;	TMV resistance protein N OS=Nicotiana glutinosa OX=35889 GN=N PE=1 SV=1;	PF01582.23;PF00931.25;PF20160.2;PF13855.9;PF12799.10;PF13676.9	TIR;NB-ARC;C-JID;LRR_8;LRR_4;TIR_2	TIR domain;NB-ARC domain;C-JID domain;Leucine rich repeat;Leucine Rich repeats;TIR domain
mnot00004120	0.499	-1.00198	2.12064216326E-51	2.65207849147E-50	yes	down	50.93	52.8	53.27	88.6	79.72	88.08	52.3333	85.4667	GO:0006511;GO:0046872;GO:006163	BP:ubiquitin-dependent protein catabolic process;MF:metal ion binding;MF:ubiquitin protein ligase activity;	K11982	RNF115_126	------	------	ENOG41121N2	O:Posttranslational modification, protein turnover, chaperones	XP_010105294.1	E3 ubiquitin-protein ligase SIRP1 [Morus notabilis]	sp|Q6AVN2|SIRP1_ORYSJ;	E3 ubiquitin-protein ligase SIRP1 OS=Oryza sativa subsp. japonica OX=39947 GN=SIRP1 PE=1 SV=1;	PF13639.9;PF14369.9;PF13923.9;PF17123.8;PF00097.28;PF12678.10;PF13920.9;PF13445.9	zf-RING_2;zinc_ribbon_9;zf-C3HC4_2;zf-RING_11;zf-C3HC4;zf-rbx1;zf-C3HC4_3;zf-RING_UBOX	Ring finger domain;zinc-ribbon;Zinc finger, C3HC4 type;RING-like zinc finger;Zinc finger, C3HC4 type;RING-H2 zinc finger domain;Zinc finger, C3HC4 type;RING-type zinc-finger
mnot00004142	2.765	1.46714	0.00341425457328	0.00683545091617	yes	up	2.58	2.67	2.54	0.66	0.82	0.61	2.59667	0.696667	------	------	------	------	------	------	ENOG410YYRT	S:Function unknown	XP_010093159.1	uncharacterized protein LOC21388647 [Morus notabilis]	------	------	PF01535.23;PF12854.10	PPR;PPR_1	PPR repeat;PPR repeat
mnot00004160	0.476	-1.07086	2.56359488036E-38	2.45331440494E-37	yes	down	22.78	23.01	24.36	36.33	42.1	42.46	23.3833	40.2967	GO:0016021;GO:0005506;GO:0016705;GO:0004497;GO:002003	CC:integral component of membrane;MF:iron ion binding;MF:oxidoreductase activity, acting on paired donors, with incorporation or reduction of molecular oxygen;MF:monooxygenase activity;MF:heme binding;	K21995	CYP77A	map00073	Cutin, suberine and wax biosynthesis	COG2124	Q:Secondary metabolites biosynthesis, transport and catabolism	XP_010102452.1	cytochrome P450 77A3 [Morus notabilis]	sp|O48928|C77A3_SOYBN;	Cytochrome P450 77A3 OS=Glycine max OX=3847 GN=CYP77A3 PE=2 SV=1;	PF00067.25	p450	Cytochrome P450
mnot00004186	2.332	1.22126	5.42000859748E-7	1.62426623178E-6	yes	up	13.46	12.61	11.18	3.62	4.59	7.51	12.4167	5.24	GO:0031124;GO:000563	BP:mRNA 3'-end processing;CC:nucleus;	K15542	PFS2	map03015	mRNA surveillance pathway	COG2319	S:Function unknown	EXB88267.1	hypothetical protein L484_020333 [Morus notabilis]	------	------	------	------	------
mnot00004188	2.241	1.16385	0.000508915903837	0.00113484000535	yes	up	9.33	8.83	10.5	4	3.18	2.79	9.55333	3.32333	GO:000563	CC:nucleus;	------	------	------	------	ENOG410XYXA	S:Function unknown	EXB88269.1	hypothetical protein L484_020335 [Morus notabilis]	------	------	PF03031.21;PF10536.12	NIF;PMD	NLI interacting factor-like phosphatase;Plant mobile domain
mnot00004196	0.348	-1.52203	0.00178332594439	0.00371787888272	yes	down	4.48	1.93	5.33	6.93	11.04	10.33	3.91333	9.43333	GO:0009725;GO:0046622;GO:0005737;GO:0005634;GO:001602	BP:response to hormone;BP:positive regulation of organ growth;CC:cytoplasm;CC:nucleus;CC:integral component of membrane;	------	------	------	------	ENOG4111AW2	S:Function unknown	XP_010101324.1	protein AUXIN-REGULATED GENE INVOLVED IN ORGAN SIZE [Morus notabilis]	------	------	------	------	------
mnot00004198	0.454	-1.13873	4.17153898257E-123	1.27109646295E-121	yes	down	49.86	50.93	50.26	89.78	90.93	91.2	50.35	90.6367	GO:1901259;GO:0044528;GO:0000963;GO:0035770;GO:0005759;GO:0042646;GO:0009507;GO:000372	BP:chloroplast rRNA processing;BP:regulation of mitochondrial mRNA stability;BP:mitochondrial RNA processing;CC:ribonucleoprotein granule;CC:mitochondrial matrix;CC:plastid nucleoid;CC:chloroplast;MF:RNA binding;	------	------	------	------	ENOG41121F0	S:Function unknown	EXB88273.1	hypothetical protein L484_020340 [Morus notabilis]	sp|Q8VZE7|RAP_ARATH;	RAP domain-containing protein, chloroplastic OS=Arabidopsis thaliana OX=3702 GN=RAP PE=1 SV=1;	PF08373.13;PF18741.4	RAP;MTES_1575	RAP domain;REase_MTES_1575
mnot00004199	0.225	-2.15495	4.04062194848E-11	1.60093172457E-10	yes	down	0.93	0.92	0.96	2.71	3.63	3.82	0.936667	3.38667	GO:0005978;GO:0009507;GO:0008878;GO:000552	BP:glycogen biosynthetic process;CC:chloroplast;MF:glucose-1-phosphate adenylyltransferase activity;MF:ATP binding;	K00975	glgC	map00520;map00500;map01250	Amino sugar and nucleotide sugar metabolism;Starch and sucrose metabolism;Biosynthesis of nucleotide sugars	COG0448	G:Carbohydrate transport and metabolism	EXB88274.1	Glucose-1-phosphate adenylyltransferase small subunit 1 [Morus notabilis]	sp|F4I8U2|APS2L_ARATH;	Inactive glucose-1-phosphate adenylyltransferase small subunit 2, chloroplastic OS=Arabidopsis thaliana OX=3702 GN=APS2 PE=1 SV=1;	PF00483.26	NTP_transferase	Nucleotidyl transferase
mnot00004209	0.379	-1.39836	3.00336052556E-7	9.17835218438E-7	yes	down	1.08	0.65	0.64	1.71	1.87	1.58	0.79	1.72	GO:0046856;GO:001679	BP:phosphatidylinositol dephosphorylation;MF:phosphatase activity;	------	------	------	------	COG5411	T:Signal transduction mechanisms	XP_024024606.1	type I inositol polyphosphate 5-phosphatase 13 isoform X1 [Morus notabilis]	sp|O80560|IP5PC_ARATH;	Type I inositol polyphosphate 5-phosphatase 12 OS=Arabidopsis thaliana OX=3702 GN=IP5P12 PE=1 SV=2;	PF03372.26	Exo_endo_phos	Endonuclease/Exonuclease/phosphatase family
mnot00004222	2.975	1.57295	1.43462711732E-17	7.68406491208E-17	yes	up	6.7	7.98	6.73	2.13	2.15	1.61	7.13667	1.96333	GO:000819	MF:UDP-glycosyltransferase activity;	K13691	SGT1	------	------	COG1819	S:Function unknown	XP_024024626.1	UDP-glycosyltransferase 74E2 isoform X1 [Morus notabilis]	sp|K7NBW3|74AC1_SIRGR;	Mogroside IE synthase OS=Siraitia grosvenorii OX=190515 GN=UGT74AC1 PE=1 SV=1;	------	------	------
mnot00004224	0.151	-2.72733	1.22572015475E-282	1.28111722767E-280	yes	down	14.53	15.39	16.11	83.62	81.75	84.8	15.3433	83.39	GO:000819	MF:UDP-glycosyltransferase activity;	K13691	SGT1	------	------	COG1819	S:Function unknown	XP_010101353.1	UDP-glycosyltransferase 74F2 [Morus notabilis]	sp|O22822|U74F2_ARATH;	UDP-glycosyltransferase 74F2 OS=Arabidopsis thaliana OX=3702 GN=UGT74F2 PE=1 SV=1;	PF00201.21	UDPGT	UDP-glucoronosyl and UDP-glucosyl transferase
mnot00004227	3.155	1.65744	0.0116022974497	0.0212769440293	yes	up	0.92	1.23	0.7	0.17	0.29	0.29	0.95	0.25	GO:0080043;GO:0008194;GO:008004	MF:quercetin 3-O-glucosyltransferase activity;MF:UDP-glycosyltransferase activity;MF:quercetin 7-O-glucosyltransferase activity;	K13691	SGT1	------	------	COG1819	S:Function unknown	XP_024024624.1	UDP-glycosyltransferase 74F2 [Morus notabilis]	sp|O22822|U74F2_ARATH;	UDP-glycosyltransferase 74F2 OS=Arabidopsis thaliana OX=3702 GN=UGT74F2 PE=1 SV=1;	PF00201.21	UDPGT	UDP-glucoronosyl and UDP-glucosyl transferase
mnot00004230	12.984	3.69867	1.05980692723E-144	3.91856280663E-143	yes	up	14.9	15.95	16.04	0.81	0.9	1.25	15.63	0.986667	GO:0045010;GO:0016021;GO:005101	BP:actin nucleation;CC:integral component of membrane;MF:actin filament binding;	------	------	------	------	ENOG410ZJAQ;ENOG410ZK55;ENOG410ZSH0	S:Function unknown;U:Intracellular trafficking, secretion, and vesicular transport;S:Function unknown	XP_010101357.1	formin-like protein 2 [Morus notabilis]	sp|Q8S0F0|FH1_ORYSJ;	Formin-like protein 1 OS=Oryza sativa subsp. japonica OX=39947 GN=FH1 PE=2 SV=1;	PF02181.26	FH2	Formin Homology 2 Domain
mnot00004237	2.181	1.12473	1.65918546364E-226	1.22211420627E-224	yes	up	671.14	660.53	676.26	250.77	253.04	253.28	669.31	252.363	GO:0006412;GO:0000027;GO:0005737;GO:0005840;GO:0022625;GO:0005634;GO:1990904;GO:0008097;GO:000373	BP:translation;BP:ribosomal large subunit assembly;CC:cytoplasm;CC:ribosome;CC:cytosolic large ribosomal subunit;CC:nucleus;CC:ribonucleoprotein complex;MF:5S rRNA binding;MF:structural constituent of ribosome;	K02932	RP-L5e, RPL5	map03010	Ribosome	COG0256	J:Translation, ribosomal structure and biogenesis	XP_024024612.1	60S ribosomal protein L5 [Morus notabilis]	sp|Q6UNT2|RL5_CUCSA;	60S ribosomal protein L5 OS=Cucumis sativus OX=3659 GN=RPL5 PE=2 SV=1;	PF17144.7;PF14204.9	Ribosomal_L5e;Ribosomal_L18_c	Ribosomal large subunit proteins 60S L5, and 50S L18;Ribosomal L18 C-terminal region
mnot00004239	2.58	1.36732	0.000889701959286	0.00192945797569	yes	up	1.31	1.77	1.36	0.52	0.54	0.34	1.48	0.466667	GO:0006468;GO:0016021;GO:0016791;GO:0005524;GO:000467	BP:protein phosphorylation;CC:integral component of membrane;MF:phosphatase activity;MF:ATP binding;MF:protein kinase activity;	------	------	------	------	ENOG4111BZD	T:Signal transduction mechanisms	XP_024024623.1	probably inactive leucine-rich repeat receptor-like protein kinase At5g48380 [Morus notabilis]	sp|Q9ASS4|Y5838_ARATH;	Probably inactive leucine-rich repeat receptor-like protein kinase At5g48380 OS=Arabidopsis thaliana OX=3702 GN=At5g48380 PE=1 SV=1;	PF07714.20;PF00069.28;PF13855.9;PF08263.15;PF12799.10	PK_Tyr_Ser-Thr;Pkinase;LRR_8;LRRNT_2;LRR_4	Protein tyrosine and serine/threonine kinase;Protein kinase domain;Leucine rich repeat;Leucine rich repeat N-terminal domain;Leucine Rich repeats
mnot00004240	0.261	-1.94061	0	0	yes	down	152.47	152.75	157.31	475.12	486.43	491.86	154.177	484.47	GO:0090333;GO:0009704;GO:007127	BP:regulation of stomatal closure;BP:de-etiolation;BP:cellular response to calcium ion;	------	------	------	------	ENOG4111046	S:Function unknown	XP_024024625.1	uncharacterized protein LOC112092503 [Morus notabilis]	------	------	------	------	------
mnot00004241	2.578	1.3663	1.04309197398E-9	3.79673302358E-9	yes	up	3.83	3.01	3.08	1.08	1.1	0.96	3.30667	1.04667	GO:0006811;GO:0031965;GO:001602	BP:ion transport;CC:nuclear membrane;CC:integral component of membrane;	K21866	POLLUX, DMI1, CASTOR	------	------	COG1226	P:Inorganic ion transport and metabolism	EXB88314.1	hypothetical protein L484_020382 [Morus notabilis]	sp|Q5H8A6|CASTO_LOTJA;	Ion channel CASTOR OS=Lotus japonicus OX=34305 GN=CASTOR PE=1 SV=1;	PF06241.15;PF02080.24	Castor_Poll_mid;TrkA_C	Castor and Pollux, part of voltage-gated ion channel;TrkA-C domain
mnot00004249	0.247	-2.01746	8.20807111523E-148	3.1532813654E-146	yes	down	23.57	24.02	23.28	78.56	77.73	79.07	23.6233	78.4533	GO:0009836;GO:0016740;GO:001674	BP:fruit ripening, climacteric;MF:transferase activity;MF:transferase activity, transferring acyl groups other than amino-acyl groups;	K13065	E2.3.1.133, HCT	map00941;map00940;map00945	Flavonoid biosynthesis;Phenylpropanoid biosynthesis;Stilbenoid, diarylheptanoid and gingerol biosynthesis	ENOG410XPQ7	S:Function unknown	XP_010101376.1	shikimate O-hydroxycinnamoyltransferase [Morus notabilis]	sp|Q8GSM7|HST_TOBAC;	Shikimate O-hydroxycinnamoyltransferase OS=Nicotiana tabacum OX=4097 GN=HST PE=1 SV=1;	PF02458.18	Transferase	Transferase family
mnot00004252	13.353	3.7391	0.00289705429342	0.00586971938224	yes	up	1.41	0.39	0.46	0	0.12	0	0.753333	0.04	GO:0006633;GO:0009507;GO:0046872;GO:0102786;GO:004530	BP:fatty acid biosynthetic process;CC:chloroplast;MF:metal ion binding;MF:stearoyl-[acp] desaturase activity;MF:acyl-[acyl-carrier-protein] desaturase activity;	K03921	FAB2, SSI2, desA1	map00061;map01040	Fatty acid biosynthesis;Biosynthesis of unsaturated fatty acids	ENOG410XPNS	I:Lipid transport and metabolism	KAF4378905.1	hypothetical protein F8388_021992 [Cannabis sativa]	sp|Q41319|STAD_SOLCO;	Stearoyl-[acyl-carrier-protein] 9-desaturase, chloroplastic OS=Solanum commersonii OX=4109 PE=2 SV=2;	PF03405.17	FA_desaturase_2	Fatty acid desaturase
mnot00004255	2.577	1.36568	9.21477547668E-13	3.98334645086E-12	yes	up	8.23	8.57	8.19	2.5	3.07	2.18	8.33	2.58333	GO:000374	MF:translation elongation factor activity;	------	------	------	------	ENOG411298C	S:Function unknown	XP_010101384.1	uncharacterized protein LOC21403300 isoform X1 [Morus notabilis]	------	------	------	------	------
mnot00004259	2.231	1.15784	4.42873338541E-6	1.22660507635E-5	yes	up	8.35	9.05	7.87	2.62	3.39	3.41	8.42333	3.14	GO:0016567;GO:0016021;GO:0004842;GO:000827	BP:protein ubiquitination;CC:integral component of membrane;MF:ubiquitin-protein transferase activity;MF:zinc ion binding;	------	------	------	------	COG5183	O:Posttranslational modification, protein turnover, chaperones	EXB88335.1	hypothetical protein L484_020403 [Morus notabilis]	sp|Q32L65|MARH2_BOVIN;	E3 ubiquitin-protein ligase MARCHF2 OS=Bos taurus OX=9913 GN=MARCHF2 PE=2 SV=1;	PF12428.11;PF12906.10	DUF3675;RINGv	Protein of unknown function;RING-variant domain
mnot00004260	2.142	1.09894	0.000116549038316	0.000280994324466	yes	up	5	6.82	5.7	2.06	2.04	2.62	5.84	2.24	GO:0006357;GO:0005634;GO:0003677;GO:0046983;GO:0000978;GO:000098	BP:regulation of transcription from RNA polymerase II promoter;CC:nucleus;MF:DNA binding;MF:protein dimerization activity;MF:RNA polymerase II core promoter proximal region sequence-specific DNA binding;MF:RNA polymerase II transcription factor activity, sequence-specific DNA binding;	------	------	------	------	ENOG410YRG3	S:Function unknown	XP_010101389.2	transcription factor bHLH153 isoform X1 [Morus notabilis]	sp|Q7XJU2|BH153_ARATH;	Transcription factor bHLH153 OS=Arabidopsis thaliana OX=3702 GN=BHLH153 PE=1 SV=1;	------	------	------
mnot00004328	0.266	-1.91053	6.76691546617E-11	2.64636750536E-10	yes	down	0.61	0.54	0.69	1.64	2.19	1.87	0.613333	1.9	GO:0006468;GO:0016021;GO:0004674;GO:0005524;GO:000467	BP:protein phosphorylation;CC:integral component of membrane;MF:protein serine/threonine kinase activity;MF:ATP binding;MF:protein kinase activity;	------	------	------	------	COG4886	S:Function unknown	EXB55156.1	Putative leucine-rich repeat receptor-like serine/threonine-protein kinase [Morus notabilis]	sp|Q9ZUI0|Y2241_ARATH;	Putative leucine-rich repeat receptor-like serine/threonine-protein kinase At2g24130 OS=Arabidopsis thaliana OX=3702 GN=At2g24130 PE=3 SV=1;	PF00069.28;PF07714.20;PF13855.9;PF12799.10;PF08263.15;PF03109.19	Pkinase;PK_Tyr_Ser-Thr;LRR_8;LRR_4;LRRNT_2;ABC1	Protein kinase domain;Protein tyrosine and serine/threonine kinase;Leucine rich repeat;Leucine Rich repeats;Leucine rich repeat N-terminal domain;ABC1 atypical kinase-like domain
mnot00004329	8.109	3.01959	1.39857938615E-182	7.07189776635E-181	yes	up	50.12	53.01	55.27	5.66	5.44	4.93	52.8	5.34333	GO:0006950;GO:0140662;GO:000552	BP:response to stress;BP:old GO;MF:ATP binding;	K03283	HSPA1s	map04144;map04141;map03040	Endocytosis;Protein processing in endoplasmic reticulum;Spliceosome	COG0443	O:Posttranslational modification, protein turnover, chaperones	XP_010094065.1	heat shock 70 kDa protein [Morus notabilis]	sp|P26413|HSP70_SOYBN;	Heat shock 70 kDa protein OS=Glycine max OX=3847 GN=HSP70 PE=3 SV=1;	PF00012.23;PF06723.16	HSP70;MreB_Mbl	Hsp70 protein;MreB/Mbl protein
mnot00004330	4.58	2.19538	1.16410552324E-22	7.52565661169E-22	yes	up	7.21	7.97	7.48	1.19	1.43	1.43	7.55333	1.35	GO:0006950;GO:0140662;GO:000552	BP:response to stress;BP:old GO;MF:ATP binding;	K03283	HSPA1s	map04144;map04141;map03040	Endocytosis;Protein processing in endoplasmic reticulum;Spliceosome	COG0443	O:Posttranslational modification, protein turnover, chaperones	XP_010094064.1	heat shock 70 kDa protein 5 [Morus notabilis]	sp|P09189|HSP7C_PETHY;	Heat shock cognate 70 kDa protein OS=Petunia hybrida OX=4102 GN=HSP70 PE=2 SV=1;	PF00012.23;PF06723.16	HSP70;MreB_Mbl	Hsp70 protein;MreB/Mbl protein
mnot00004341	2.392	1.25832	1.69170692759E-40	1.7034523632E-39	yes	up	84.08	81.44	80.53	26.63	31.3	26.87	82.0167	28.2667	GO:0016021;GO:000905	CC:integral component of membrane;MF:electron carrier activity;	------	------	------	------	ENOG410YM9R	S:Function unknown	XP_010094048.1	lamin-like protein [Morus notabilis]	sp|Q39131|LAML_ARATH;	Lamin-like protein OS=Arabidopsis thaliana OX=3702 GN=At5g15350 PE=2 SV=1;	PF02298.20	Cu_bind_like	Plastocyanin-like domain
mnot00004349	0.223	-2.16185	0.000342427602241	0.000779756330371	yes	down	0.11	0.23	0.57	0.82	1.2	1.36	0.303333	1.12667	GO:0016407;GO:001674	MF:acetyltransferase activity;MF:transferase activity, transferring acyl groups other than amino-acyl groups;	------	------	------	------	ENOG410XX6A	S:Function unknown	XP_010094041.1	probable N-acetyltransferase HLS1 [Morus notabilis]	sp|Q42381|HLS1_ARATH;	Probable N-acetyltransferase HLS1 OS=Arabidopsis thaliana OX=3702 GN=HLS1 PE=1 SV=1;	PF00583.28;PF13527.10;PF08445.13;PF13508.10	Acetyltransf_1;Acetyltransf_9;FR47;Acetyltransf_7	Acetyltransferase;Acetyltransferase;FR47-like protein;Acetyltransferase
mnot00004353	2.257	1.17469	6.99576676758E-12	2.8854453363E-11	yes	up	8.85	8.29	8.24	2.65	3.68	2.94	8.46	3.09	GO:001602	CC:membrane;	K21437	ANKRD13	------	------	ENOG410XNMS	S:Function unknown	XP_010094036.1	ankyrin repeat domain-containing protein 13C [Morus notabilis]	sp|Q7ZUV0|AN13C_DANRE;	Ankyrin repeat domain-containing protein 13C OS=Danio rerio OX=7955 GN=ankrd13c PE=2 SV=1;	PF11904.11;PF12796.10;PF13857.9	GPCR_chapero_1;Ank_2;Ank_5	GPCR-chaperone;Ankyrin repeats;Ankyrin repeats
mnot00004361	0.451	-1.14821	6.12372351225E-226	4.47534153089E-224	yes	down	419.35	417.95	417.99	785.95	743.6	753.53	418.43	761.027	GO:0019344;GO:0019379;GO:000460	BP:cysteine biosynthetic process;BP:sulfate assimilation, phosphoadenylyl sulfate reduction by phosphoadenylyl-sulfate reductas;MF:phosphoadenylyl-sulfate reductas;	K05907	APR	map00920	Sulfur metabolism	COG0175	P:Inorganic ion transport and metabolism	XP_010094030.1	5'-adenylylsulfate reductase 1, chloroplastic [Morus notabilis]	sp|P92979|APR1_ARATH;	5'-adenylylsulfate reductase 1, chloroplastic OS=Arabidopsis thaliana OX=3702 GN=APR1 PE=1 SV=2;	PF01507.22;PF00085.23;PF13098.9	PAPS_reduct;Thioredoxin;Thioredoxin_2	Phosphoadenosine phosphosulfate reductase family;Thioredoxin;Thioredoxin-like domain
mnot00004364	0.293	-1.76905	1.58761758466E-7	4.96037698586E-7	yes	down	1.26	0.98	0.93	3.22	2.54	3.1	1.05667	2.95333	GO:1901575;GO:0005975;GO:0005576;GO:0016829;GO:0030246;GO:010221	BP:organic substance catabolic process;BP:carbohydrate metabolic process;CC:extracellular region;MF:lyase activity;MF:carbohydrate binding;MF:rhamnogalacturonan endolyase activity;	K18195	RGL4, rhiE	------	------	ENOG410YE12	S:Function unknown	EXB55117.1	hypothetical protein L484_018043 [Morus notabilis]	sp|Q0C7K7|RGLB_ASPTN;	Probable rhamnogalacturonate lyase B OS=Aspergillus terreus;	PF06045.14;PF14683.9;PF14686.9	Rhamnogal_lyase;CBM-like;fn3_3	Rhamnogalacturonate lyase family;Polysaccharide lyase family 4, domain III;Polysaccharide lyase family 4, domain II
mnot00004370	0.247	-2.01898	4.76365827266E-307	5.60523790083E-305	yes	down	63.8	62.38	64.26	211.52	210.73	205.22	63.48	209.157	GO:001602	CC:integral component of membrane;	------	------	------	------	ENOG4111HY2	S:Function unknown	EXB77064.1	hypothetical protein L484_014191 [Morus notabilis]	------	------	------	------	------
mnot00004371	0.369	-1.43651	0	0	yes	down	338.22	345.26	328.16	758.43	736.08	751.47	337.213	748.66	GO:0019464;GO:0006546;GO:0032259;GO:0005739;GO:0004047;GO:0008483;GO:000816	BP:glycine decarboxylation via glycine cleavage system;BP:glycine catabolic process;BP:methylation;CC:mitochondrion;MF:aminomethyltransferase activity;MF:transaminase activity;MF:methyltransferase activity;	K00605	gcvT, AMT	map00630;map00670;map00260	Glyoxylate and dicarboxylate metabolism;One carbon pool by folate;Glycine, serine and threonine metabolism	COG0404	E:Amino acid transport and metabolism	XP_010099191.1	aminomethyltransferase, mitochondrial [Morus notabilis]	sp|P54260|GCST_SOLTU;	Aminomethyltransferase, mitochondrial OS=Solanum tuberosum OX=4113 GN=GDCST PE=2 SV=1;	PF01571.24;PF08669.14	GCV_T;GCV_T_C	Aminomethyltransferase folate-binding domain;Glycine cleavage T-protein C-terminal barrel domain
mnot00004379	0.378	-1.40253	6.37255418589E-38	6.03360912266E-37	yes	down	8.09	8.18	7.54	17.71	16.99	16.92	7.93667	17.2067	GO:0006508;GO:0006629;GO:000419	BP:proteolysis;BP:lipid metabolic process;MF:aspartic-type endopeptidase activity;	K08245	E3.4.23.40	------	------	ENOG410XNV7	O:Posttranslational modification, protein turnover, chaperones	XP_010099183.1	aspartic proteinase [Morus notabilis]	sp|O04057|ASPR_CUCPE;	Aspartic proteinase OS=Cucurbita pepo OX=3663 PE=2 SV=1;	PF00026.26;PF14543.9;PF03489.20;PF05184.18	Asp;TAXi_N;SapB_2;SapB_1	Eukaryotic aspartyl protease;Xylanase inhibitor N-terminal;Saposin-like type B, region 2;Saposin-like type B, region 1
mnot00004396	0.476	-1.07051	3.4755445266E-138	1.2315144422E-136	yes	down	59.7	59.48	60.88	102.45	100.92	106.09	60.02	103.153	GO:0016021;GO:0005886;GO:000522	CC:integral component of membrane;CC:plasma membrane;MF:calcium activated cation channel activity;	K21989	TMEM63, CSC1	------	------	COG5594	S:Function unknown	XP_010099166.1	calcium permeable stress-gated cation channel 1 [Morus notabilis]	sp|Q5XEZ5|CSC1_ARATH;	Calcium permeable stress-gated cation channel 1 OS=Arabidopsis thaliana OX=3702 GN=CSC1 PE=1 SV=1;	PF02714.18;PF13967.9;PF14703.9	RSN1_7TM;RSN1_TM;PHM7_cyt	Calcium-dependent channel, 7TM region, putative phosphate;Late exocytosis, associated with Golgi transport;Cytosolic domain of 10TM putative phosphate transporter
mnot00004398	0.037	-4.74425	2.68595905356E-23	1.77129389965E-22	yes	down	0.76	0.62	0.47	12.27	13.26	15.5	0.616667	13.6767	GO:0015977;GO:0015979;GO:0110102;GO:004418	BP:carbon fixation;BP:photosynthesis;BP:chloroplast ribulose bisphosphate carboxylase complex assembly;MF:protein binding involved in protein folding;	------	------	------	------	ENOG4112182	S:Function unknown	EXB77036.1	hypothetical protein L484_014162 [Morus notabilis]	sp|Q94AU9|RBCX1_ARATH;	Chaperonin-like RBCX protein 1, chloroplastic OS=Arabidopsis thaliana OX=3702 GN=RBCX1 PE=1 SV=1;	PF02341.18	RbcX	RbcX protein
mnot00004403	4.214	2.07505	1.48111729355E-101	3.49435352396E-100	yes	up	92.08	85.72	93.85	18.04	17.94	17.12	90.55	17.7	GO:0006325;GO:0006508;GO:0016021;GO:0004252;GO:0003682;GO:0035064;GO:004687	BP:chromatin organization;BP:proteolysis;CC:integral component of membrane;MF:serine-type endopeptidase activity;MF:chromatin binding;MF:methylated histone binding;MF:metal ion binding;	K25868	EBS	------	------	ENOG410ZM6U	S:Function unknown	XP_024023195.1	chromatin remodeling protein EBS [Morus notabilis]	sp|F4JL28|EBS_ARATH;	Chromatin remodeling protein EBS OS=Arabidopsis thaliana OX=3702 GN=EBS PE=1 SV=1;	PF01426.21	BAH	BAH domain
mnot00004413	0.241	-2.0544	1.93400327856E-68	3.11656049428E-67	yes	down	6.5	5.92	5.21	17.74	20.77	21.62	5.87667	20.0433	GO:001602	CC:integral component of membrane;	------	------	------	------	COG0666	S:Function unknown	EXB77020.1	Ankyrin repeat-containing protein [Morus notabilis]	sp|Q9C7A2|ITN1_ARATH;	Ankyrin repeat-containing protein ITN1 OS=Arabidopsis thaliana OX=3702 GN=ITN1 PE=1 SV=1;	PF13962.9;PF12796.10;PF13637.9	PGG;Ank_2;Ank_4	Domain of unknown function;Ankyrin repeats;Ankyrin repeats
mnot00004415	0.263	-1.92785	1.33850745447E-38	1.28487100902E-37	yes	down	4.58	4.61	3.68	11.75	12.84	15.58	4.29	13.39	GO:001602	CC:integral component of membrane;	------	------	------	------	COG0666	S:Function unknown	XP_024023199.1	uncharacterized protein LOC21397294 [Morus notabilis]	------	------	PF13962.9;PF12796.10	PGG;Ank_2	Domain of unknown function;Ankyrin repeats
mnot00004418	0.282	-1.82877	3.43899073932E-42	3.59441775095E-41	yes	down	4.69	4.25	4.6	11.1	14	13.7	4.51333	12.9333	GO:001602	CC:integral component of membrane;	------	------	------	------	COG0666	S:Function unknown	EXB77016.1	Ankyrin repeat-containing protein [Morus notabilis]	------	------	PF13962.9;PF12796.10;PF13637.9	PGG;Ank_2;Ank_4	Domain of unknown function;Ankyrin repeats;Ankyrin repeats
mnot00004419	0.274	-1.86904	5.5696347041E-8	1.7975381914E-7	yes	down	0.46	0.85	0.6	1.86	1.75	2.18	0.636667	1.93	GO:001602	CC:integral component of membrane;	------	------	------	------	COG0666	S:Function unknown	EXB77015.1	Ankyrin repeat-containing protein [Morus notabilis]	------	------	PF12796.10;PF13962.9;PF13637.9;PF13606.9;PF13857.9;PF00023.33	Ank_2;PGG;Ank_4;Ank_3;Ank_5;Ank	Ankyrin repeats;Domain of unknown function;Ankyrin repeats;Ankyrin repeat;Ankyrin repeats;Ankyrin repeat
mnot00004420	0.158	-2.6631	0	0	yes	down	129.78	129.88	131.3	667.82	701.27	667.1	130.32	678.73	------	------	------	------	------	------	ENOG4111PVP	S:Function unknown	XP_010099142.1	plastid-lipid-associated protein, chloroplastic [Morus notabilis]	sp|Q9ZWQ8|PAP_CITUN;	Plastid-lipid-associated protein, chloroplastic OS=Citrus unshiu OX=55188 GN=PAP PE=2 SV=1;	PF04755.15	PAP_fibrillin	PAP_fibrillin
mnot00004433	0.458	-1.12589	4.20707078313E-5	0.000106321879348	yes	down	3.18	3.42	2.42	6.17	4.71	5.27	3.00667	5.38333	GO:0006468;GO:0004674;GO:0005524;GO:000467	BP:protein phosphorylation;MF:protein serine/threonine kinase activity;MF:ATP binding;MF:protein kinase activity;	------	------	------	------	COG0515	T:Signal transduction mechanisms	XP_010090956.1	serine/threonine-protein kinase HT1 [Morus notabilis]	sp|Q2MHE4|HT1_ARATH;	Serine/threonine/tyrosine-protein kinase HT1 OS=Arabidopsis thaliana OX=3702 GN=HT1 PE=1 SV=1;	PF07714.20;PF00069.28;PF17667.4;PF14531.9	PK_Tyr_Ser-Thr;Pkinase;Pkinase_fungal;Kinase-like	Protein tyrosine and serine/threonine kinase;Protein kinase domain;Fungal protein kinase;Kinase-like
mnot00004441	10.446	3.38492	0.00864119843194	0.0162268575191	yes	up	0.57	0.54	0.35	0	0.06	0.06	0.486667	0.04	------	------	------	------	------	------	ENOG410YRP8	S:Function unknown	XP_010090963.1	uncharacterized protein LOC21396792 [Morus notabilis]	------	------	PF04720.15	PDDEXK_6	PDDEXK-like family of unknown function
mnot00004442	0.379	-1.39995	4.91520580782E-56	6.60622021972E-55	yes	down	15.93	16.55	15.76	34.88	35.18	34.65	16.08	34.9033	GO:0016024;GO:0016021;GO:000460	BP:CDP-diacylglycerol biosynthetic process;CC:integral component of membrane;MF:phosphatidate cytidylyltransferase activity;	K00981	E2.7.7.41, CDS1, CDS2, cdsA	map00564;map04070	Glycerophospholipid metabolism;Phosphatidylinositol signaling system	COG0575	I:Lipid transport and metabolism	EXB41549.1	Phosphatidate cytidylyltransferase [Morus notabilis]	sp|O04940|CDS1_SOLTU;	Phosphatidate cytidylyltransferase 1 OS=Solanum tuberosum OX=4113 GN=CDS1 PE=1 SV=1;	PF01148.23	CTP_transf_1	Cytidylyltransferase family
mnot00004444	0.329	-1.60434	6.63049457749E-62	9.7370426256E-61	yes	down	29.11	24.09	26.87	62.08	69.68	68.93	26.69	66.8967	GO:0016021;GO:000905	CC:integral component of membrane;MF:electron carrier activity;	------	------	------	------	ENOG410YZQ1	S:Function unknown	XP_010090966.1	umecyanin [Morus notabilis]	sp|O82081|UCC1_ARATH;	Uclacyanin 1 OS=Arabidopsis thaliana OX=3702 GN=UCC1 PE=1 SV=1;	PF02298.20	Cu_bind_like	Plastocyanin-like domain
mnot00004449	0.469	-1.09345	6.26417757473E-178	3.05199214181E-176	yes	down	159.15	165.56	162.23	287.42	288.79	285.31	162.313	287.173	------	------	------	------	------	------	COG0702;COG0702	G:Carbohydrate transport and metabolism;M:Cell wall/membrane/envelope biogenesis	XP_010090971.2	protein TIC 62, chloroplastic [Morus notabilis]	sp|Q8SKU2|TIC62_PEA;	Protein TIC 62, chloroplastic OS=Pisum sativum OX=3888 GN=TIC62 PE=1 SV=2;	PF13460.9;PF05368.16;PF01073.22;PF01370.24	NAD_binding_10;NmrA;3Beta_HSD;Epimerase	NA;NmrA-like family;3-beta hydroxysteroid dehydrogenase/isomerase family;NAD dependent epimerase/dehydratase family
mnot00004471	0.255	-1.97207	0.00746528801612	0.0141838197922	yes	down	0.79	0.35	0.12	1.32	1.5	1.27	0.42	1.36333	GO:001602	CC:integral component of membrane;	------	------	------	------	------	------	XP_024017845.1	uncharacterized protein LOC112090538 [Morus notabilis]	------	------	------	------	------
mnot00004475	0.409	-1.28859	5.05966408463E-31	4.10677897438E-30	yes	down	26.1	25.36	22.88	42.05	58.46	49.22	24.78	49.91	------	------	------	------	------	------	------	------	XP_024017854.1	major latex allergen Hev b 5 [Morus notabilis]	------	------	------	------	------
mnot00004478	0.389	-1.36095	1.28688714098E-6	3.74205339146E-6	yes	down	2.45	2.86	1.67	3.83	5.38	5.55	2.32667	4.92	------	------	------	------	------	------	ENOG410YVTQ;ENOG410YV9B	S:Function unknown;	XP_010091002.2	F-box protein CPR1 [Morus notabilis]	sp|Q9SU30|CPR1_ARATH;	F-box protein CPR1 OS=Arabidopsis thaliana OX=3702 GN=CPR1 PE=1 SV=2;	PF00646.36;PF12937.10	F-box;F-box-like	F-box domain;F-box-like
mnot00004484	0.263	-1.92611	0	0	yes	down	134.71	138.1	135.49	392.15	444.39	436.49	136.1	424.343	GO:0016021;GO:001514	CC:integral component of membrane;MF:malate transmembrane transporter activity;	K14445	SLC13A2_3_5	------	------	COG0471	P:Inorganic ion transport and metabolism	EXB41592.1	Tonoplast dicarboxylate transporter [Morus notabilis]	sp|Q8LG88|TDT_ARATH;	Tonoplast dicarboxylate transporter OS=Arabidopsis thaliana OX=3702 GN=TDT PE=2 SV=2;	PF00939.22;PF03600.19;PF03606.18	Na_sulph_symp;CitMHS;DcuC	Sodiu;Citrate transporter;C4-dicarboxylate anaerobic carrier
mnot00004485	0.264	-1.92238	2.98898822717E-10	1.12721186741E-9	yes	down	0.6	0.61	0.83	1.78	2.23	2.36	0.68	2.12333	GO:0006952;GO:0098542;GO:0051707;GO:0016020;GO:004353	BP:defense response;BP:defense response to other organism;BP:response to other organism;CC:membrane;MF:ADP binding;	------	------	------	------	COG4886	S:Function unknown	XP_010091008.1	disease resistance RPP13-like protein 4 [Morus notabilis]	sp|Q38834|R13L4_ARATH;	Disease resistance RPP13-like protein 4 OS=Arabidopsis thaliana OX=3702 GN=RPP13L4 PE=1 SV=2;	PF00931.25;PF18052.4;PF13401.9	NB-ARC;Rx_N;AAA_22	NB-ARC domain;Rx N-terminal domain;AAA domain
mnot00004486	0.447	-1.16289	1.37805129398E-16	7.0713005099E-16	yes	down	8.05	8.11	7.47	11.36	17.01	17.07	7.87667	15.1467	GO:0006468;GO:0016021;GO:0004674;GO:000552	BP:protein phosphorylation;CC:integral component of membrane;MF:protein serine/threonine kinase activity;MF:ATP binding;	------	------	------	------	COG0515	T:Signal transduction mechanisms	XP_024017848.1	probable LRR receptor-like serine/threonine-protein kinase At1g53430 [Morus notabilis]	sp|C0LGG7|Y1534_ARATH;	Probable LRR receptor-like serine/threonine-protein kinase At1g53420 OS=Arabidopsis thaliana OX=3702 GN=At1g53420 PE=2 SV=2;	PF07714.20;PF11721.11;PF00069.28;PF13855.9;PF12799.10	PK_Tyr_Ser-Thr;Malectin;Pkinase;LRR_8;LRR_4	Protein tyrosine and serine/threonine kinase;Malectin domain;Protein kinase domain;Leucine rich repeat;Leucine Rich repeats
mnot00004487	0.221	-2.17848	1.58547864875E-149	6.2055899664E-148	yes	down	9.02	9.16	7.95	30.19	32.95	33.87	8.71	32.3367	GO:0006952;GO:0098542;GO:0051707;GO:004353	BP:defense response;BP:defense response to other organism;BP:response to other organism;MF:ADP binding;	------	------	------	------	COG4886	S:Function unknown	XP_010091010.1	disease resistance RPP13-like protein 4 [Morus notabilis]	sp|Q38834|R13L4_ARATH;	Disease resistance RPP13-like protein 4 OS=Arabidopsis thaliana OX=3702 GN=RPP13L4 PE=1 SV=2;	PF00931.25;PF13855.9;PF18052.4	NB-ARC;LRR_8;Rx_N	NB-ARC domain;Leucine rich repeat;Rx N-terminal domain
mnot00004489	0.27	-1.88804	6.56667784462E-120	1.91364448279E-118	yes	down	9.4	10.65	9.89	27.67	31.8	31.91	9.98	30.46	GO:0006468;GO:0016021;GO:0004674;GO:000552	BP:protein phosphorylation;CC:integral component of membrane;MF:protein serine/threonine kinase activity;MF:ATP binding;	------	------	------	------	COG0515	T:Signal transduction mechanisms	XP_024017849.1	probable LRR receptor-like serine/threonine-protein kinase At1g53420 [Morus notabilis]	sp|C0LGG8|Y5343_ARATH;	Probable LRR receptor-like serine/threonine-protein kinase At1g53430 OS=Arabidopsis thaliana OX=3702 GN=At1g53430 PE=1 SV=1;	PF00069.28;PF07714.20;PF11721.11;PF13855.9;PF12799.10;PF03109.19	Pkinase;PK_Tyr_Ser-Thr;Malectin;LRR_8;LRR_4;ABC1	Protein kinase domain;Protein tyrosine and serine/threonine kinase;Malectin domain;Leucine rich repeat;Leucine Rich repeats;ABC1 atypical kinase-like domain
mnot00004501	0.458	-1.12717	5.26541550217E-40	5.23436018226E-39	yes	down	15.22	16.53	15.2	27.41	28.72	28.01	15.65	28.0467	GO:000372	MF:RNA binding;	K14411	MSI	map03015	mRNA surveillance pathway	ENOG410YA8Z	S:Function unknown	EXB56659.1	RNA-binding protein Musashi-2-like protein [Morus notabilis]	sp|Q8W034|RNP1_ARATH;	Heterogeneous nuclear ribonucleoprotein 1 OS=Arabidopsis thaliana OX=3702 GN=RNP1 PE=1 SV=1;	PF00076.25;PF16367.8	RRM_1;RRM_7	RNA recognition motif.;RNA recognition motif
mnot00004506	0.264	-1.92264	7.16150452192E-6	1.94377757291E-5	yes	down	2.01	2.06	1.15	8.53	6.32	4.15	1.74	6.33333	------	------	------	------	------	------	------	------	EXB56656.1	hypothetical protein L484_004261 [Morus notabilis]	------	------	------	------	------
mnot00004513	0.157	-2.66806	0.00235842662467	0.00484238407824	yes	down	0	2.36	0.48	11.7	10.63	25.03	0.946667	15.7867	GO:003122	CC:anchored component of membrane;	------	------	------	------	ENOG410YNUZ	G:Carbohydrate transport and metabolism	EXB29525.1	hypothetical protein L484_010583 [Morus notabilis]	sp|Q94CD8|E134_ARATH;	Glucan endo-1,3-beta-glucosidase 4 OS=Arabidopsis thaliana OX=3702 GN=At3g13560 PE=2 SV=1;	PF07983.16	X8	X8 domain
mnot00004514	2.146	1.10191	1.19352860581E-26	8.71914357127E-26	yes	up	66.65	64.54	62.88	23.92	24.49	25.71	64.69	24.7067	GO:0016021;GO:0005886;GO:005153	CC:integral component of membrane;CC:plasma membrane;MF:4 iron, 4 sulfur cluster binding;	------	------	------	------	ENOG410YHDU	S:Function unknown	XP_010087633.1	CASP-like protein 2B1 [Morus notabilis]	sp|B9IH36|CSPLJ_POPTR;	CASP-like protein 2B1 OS=Populus trichocarpa OX=3694 GN=POPTRDRAFT_575900 PE=2 SV=1;	PF04535.15	CASP_dom	Casparian strip membrane protein domain
mnot00004517	14.202	3.82803	1.21633926432E-12	5.22297252609E-12	yes	up	16.74	18.01	16.33	0.29	1.06	1.61	17.0267	0.986667	------	------	------	------	------	------	ENOG410YHCZ	S:Function unknown	XP_010087636.1	uncharacterized protein LOC21393877 isoform X1 [Morus notabilis]	------	------	------	------	------
mnot00004522	0.248	-2.01009	1.34223293328E-8	4.5336407201E-8	yes	down	14.39	16.59	9.87	46.52	44.88	50.89	13.6167	47.43	------	------	------	------	------	------	ENOG4111692	S:Function unknown	XP_024022330.1	uncharacterized protein LOC112091868 [Morus notabilis]	------	------	------	------	------
mnot00004530	3.406	1.76794	1.36696719395E-20	8.19698372806E-20	yes	up	14.64	12.91	15.26	3.16	3.43	3.75	14.27	3.44667	GO:1900150;GO:0046872;GO:003024	BP:regulation of defense response to fungus;MF:metal ion binding;MF:carbohydrate binding;	------	------	------	------	ENOG410Z7V6	S:Function unknown	XP_010087650.1	protein PYRICULARIA ORYZAE RESISTANCE 21 [Morus notabilis]	------	------	------	------	------
mnot00004533	0.438	-1.19157	1.52579998359E-6	4.40867828464E-6	yes	down	27.02	30.33	31.7	55.05	72.54	52.62	29.6833	60.07	GO:1900150;GO:0046872;GO:003024	BP:regulation of defense response to fungus;MF:metal ion binding;MF:carbohydrate binding;	------	------	------	------	ENOG410Z7V6	S:Function unknown	XP_024022297.1	uncharacterized protein LOC21393893 [Morus notabilis]	------	------	PF00403.29	HMA	Heavy-metal-associated domain
mnot00004535	0.457	-1.13002	3.08862614623E-44	3.35374965582E-43	yes	down	51.09	55.34	49.75	87.41	95.28	99.75	52.06	94.1467	GO:1900150;GO:0046872;GO:003024	BP:regulation of defense response to fungus;MF:metal ion binding;MF:carbohydrate binding;	------	------	------	------	------	------	XP_024022272.1	protein PYRICULARIA ORYZAE RESISTANCE 21 [Morus notabilis]	sp|Q7XL73|PI21_ORYSJ;	Protein PYRICULARIA ORYZAE RESISTANCE 21 OS=Oryza sativa subsp. japonica OX=39947 GN=PI21 PE=2 SV=1;	PF00403.29	HMA	Heavy-metal-associated domain
mnot00004537	0.472	-1.08467	2.69723194239E-108	6.88438095637E-107	yes	down	46.05	45.73	46.9	80.4	79.03	80.51	46.2267	79.98	GO:0015031;GO:0016021;GO:0005887;GO:003567	BP:protein transport;CC:integral component of membrane;CC:integral component of plasma membrane;MF:oligopeptide transmembrane transporter activity;	------	------	------	------	ENOG410XNZC	S:Function unknown	XP_024022136.1	LOW QUALITY PROTEIN: oligopeptide transporter 3 [Morus notabilis]	sp|O23482|OPT3_ARATH;	Oligopeptide transporter 3 OS=Arabidopsis thaliana OX=3702 GN=OPT3 PE=2 SV=3;	PF03169.18	OPT	OPT oligopeptide transporter protein
mnot00004540	0.052	-4.27137	1.35072784585E-47	1.55512413957E-46	yes	down	2.66	1.28	1.02	24.83	27.01	27.75	1.65333	26.53	GO:001602	CC:integral component of membrane;	------	------	------	------	ENOG410Z0P8	S:Function unknown	EXB29553.1	hypothetical protein L484_010612 [Morus notabilis]	------	------	PF01190.20	Pollen_Ole_e_1	Pollen protein Ole e 1 like
mnot00004547	2.692	1.42864	9.09284634038E-14	4.09824288562E-13	yes	up	14.74	13.58	14.86	4.15	4.89	3.91	14.3933	4.31667	GO:0006633;GO:0032259;GO:000816	BP:fatty acid biosynthetic process;BP:methylation;MF:methyltransferase activity;	K15445	TRMT10, TRM10, RG9MTD	------	------	ENOG4111JE4	S:Function unknown	XP_024022286.1	tRNA (guanine(9)-N1)-methyltransferase [Morus notabilis]	sp|Q66JJ4|TM10A_XENTR;	tRNA methyltransferase 10 homolog A OS=Xenopus tropicalis OX=8364 GN=trmt10a PE=2 SV=1;	PF01746.24;PF10076.12	tRNA_m1G_MT;Phage_Mu_Gp48	tRNA;Bacteriophage Mu-like, Gp48
mnot00004553	0.239	-2.06321	1.06285802878E-10	4.10762463552E-10	yes	down	2.35	2.71	5.63	13.23	11.79	11.41	3.56333	12.1433	GO:0030244;GO:0016021;GO:001676	BP:cellulose biosynthetic process;CC:integral component of membrane;MF:cellulose synthas;	------	------	------	------	ENOG410Y931	S:Function unknown	EXB29566.1	Cellulose synthase-like protein E6 [Morus notabilis]	sp|Q8VZK9|CSLE1_ARATH;	Cellulose synthase-like protein E1 OS=Arabidopsis thaliana OX=3702 GN=CSLE1 PE=2 SV=1;	PF03552.17	Cellulose_synt	Cellulose synthase
mnot00004554	0.104	-3.25889	0.0187193	0.0330927178207	yes	down	1.57	0	1.43	8.25	9.38	3.42	1	7.01667	GO:0009833;GO:0030244;GO:0016021;GO:0005886;GO:0051753;GO:001676	BP:plant-type primary cell wall biogenesis;BP:cellulose biosynthetic process;CC:integral component of membrane;CC:plasma membrane;MF:mannan synthase activity;MF:cellulose synthas;	------	------	------	------	ENOG410Y931	S:Function unknown	EXB29566.1	Cellulose synthase-like protein E6 [Morus notabilis]	sp|Q651X6|CSLE6_ORYSJ;	Cellulose synthase-like protein E6 OS=Oryza sativa subsp. japonica OX=39947 GN=CSLE6 PE=2 SV=1;	PF03552.17	Cellulose_synt	Cellulose synthase
mnot00004557	0.271	-1.88335	6.51501090033E-6	1.77655354809E-5	yes	down	0.76	0.73	0.8	1.67	2.44	2.97	0.763333	2.36	GO:0030244;GO:0016021;GO:001676	BP:cellulose biosynthetic process;CC:integral component of membrane;MF:cellulose synthas;	------	------	------	------	ENOG410Y931	S:Function unknown	XP_024022119.1	cellulose synthase-like protein E6 isoform X2 [Morus notabilis]	sp|Q651X6|CSLE6_ORYSJ;	Cellulose synthase-like protein E6 OS=Oryza sativa subsp. japonica OX=39947 GN=CSLE6 PE=2 SV=1;	PF03552.17	Cellulose_synt	Cellulose synthase
mnot00004559	0.424	-1.23671	0.0130623950704	0.0237335485453	yes	down	4.16	6.66	3.73	17.94	11.64	9.78	4.85	13.12	GO:0006635;GO:0003985;GO:001674	BP:fatty acid beta-oxidation;MF:acetyl-CoA C-acetyltransferase activity;MF:transferase activity, transferring acyl groups other than amino-acyl groups;	K00626	ACAT, atoB	map00630;map00310;map00280;map00650;map00620;map00900;map00071;map00380	Glyoxylate and dicarboxylate metabolism;Lysine degradation;Valine, leucine and isoleucine degradation;Butanoate metabolism;Pyruvate metabolism;Terpenoid backbone biosynthesis;Fatty acid degradation;Tryptophan metabolism	COG0183	I:Lipid transport and metabolism	XP_010092017.2	acetyl-CoA acetyltransferase, cytosolic 1 [Morus notabilis]	sp|Q9FIK7|THIC2_ARATH;	Probable acetyl-CoA acetyltransferase, cytosolic 2 OS=Arabidopsis thaliana OX=3702 GN=At5g47720 PE=2 SV=1;	PF00108.26;PF02803.21;PF00109.29	Thiolase_N;Thiolase_C;ketoacyl-synt	Thiolase, N-terminal domain;Thiolase, C-terminal domain;Beta-ketoacyl synthase, N-terminal domain
mnot00004560	0.239	-2.06446	7.69119624246E-47	8.74207718713E-46	yes	down	4.69	5.11	5.57	16.55	17.42	19	5.12333	17.6567	GO:0030244;GO:0016021;GO:001676	BP:cellulose biosynthetic process;CC:integral component of membrane;MF:cellulose synthas;	------	------	------	------	ENOG410Y931	S:Function unknown	XP_024018532.1	cellulose synthase-like protein E6 isoform X2 [Morus notabilis]	sp|Q651X6|CSLE6_ORYSJ;	Cellulose synthase-like protein E6 OS=Oryza sativa subsp. japonica OX=39947 GN=CSLE6 PE=2 SV=1;	PF03552.17	Cellulose_synt	Cellulose synthase
mnot00004567	2.696	1.43086	3.68662548683E-14	1.69093101822E-13	yes	up	6.37	6.93	6.64	1.66	2.86	1.71	6.64667	2.07667	GO:0015031;GO:0016021;GO:003567	BP:protein transport;CC:integral component of membrane;MF:oligopeptide transmembrane transporter activity;	------	------	------	------	ENOG410XNZC	S:Function unknown	XP_010096486.2	oligopeptide transporter 1 [Morus notabilis]	sp|Q9FG72|OPT1_ARATH;	Oligopeptide transporter 1 OS=Arabidopsis thaliana OX=3702 GN=OPT1 PE=2 SV=1;	PF03169.18	OPT	OPT oligopeptide transporter protein
mnot00004578	3.302	1.7233	0.000875504474748	0.00189998993366	yes	up	32.17	27.35	27.64	6.57	4.7	8.72	29.0533	6.66333	GO:004687	MF:metal ion binding;	------	------	------	------	ENOG410Z7HP	S:Function unknown	XP_024021493.1	heavy metal-associated isoprenylated plant protein 47 isoform X2 [Morus notabilis]	sp|F2VYU4|PIK1_ORYSJ;	Disease resistance protein Pik-1 OS=Oryza sativa subsp. japonica OX=39947 GN=PIK-1 PE=1 SV=1;	PF00403.29	HMA	Heavy-metal-associated domain
mnot00004582	0.388	-1.36528	0	0	yes	down	130.93	134.64	130.97	279.13	280.47	279.96	132.18	279.853	GO:0005975;GO:001675	BP:carbohydrate metabolic process;MF:transferase activity, transferring glycosyl groups;	------	------	------	------	ENOG410YBU9	S:Function unknown	EXB64620.1	hypothetical protein L484_017952 [Morus notabilis]	sp|Q94A08|RFS2_ARATH;	Probable galactinol--sucrose galactosyltransferase 2 OS=Arabidopsis thaliana OX=3702 GN=RFS2 PE=2 SV=2;	PF05691.15	Raffinose_syn	Raffinose synthase or seed imbibition protein Sip1
mnot00004590	2.184	1.12707	1.42258950207E-7	4.4589088615E-7	yes	up	24.16	23.72	23.86	8.14	9.01	10.12	23.9133	9.09	GO:000485	MF:enzyme inhibitor activity;	------	------	------	------	------	------	XP_010096509.1	cell wall / vacuolar inhibitor of fructosidase 2 [Morus notabilis]	sp|P83326|PMEI_ACTDE;	Pectinesterase inhibitor OS=Actinidia deliciosa OX=3627 GN=PMEI PE=1 SV=2;	PF04043.18	PMEI	Plant invertase/pectin methylesterase inhibitor
mnot00004597	0.123	-3.01928	0	0	yes	down	24.47	22.89	23.85	146.89	158.1	159.65	23.7367	154.88	GO:0006508;GO:000419	BP:proteolysis;MF:aspartic-type endopeptidase activity;	------	------	------	------	ENOG410XNV7	O:Posttranslational modification, protein turnover, chaperones	EXB64636.1	Aspartic proteinase nepenthesin-2 [Morus notabilis]	sp|Q8S9J6|ASPA_ARATH;	Aspartyl protease family protein At5g10770 OS=Arabidopsis thaliana OX=3702 GN=At5g10770 PE=2 SV=1;	PF14543.9;PF14541.9;PF00026.26	TAXi_N;TAXi_C;Asp	Xylanase inhibitor N-terminal;Xylanase inhibitor C-terminal;Eukaryotic aspartyl protease
mnot00004599	14.713	3.87899	1.79905234556E-40	1.8095951792E-39	yes	up	8.28	8.1	9.35	0.55	0.36	0.52	8.57667	0.476667	------	------	------	------	------	------	ENOG410YI18	S:Function unknown	XP_010096518.1	protein ENDOSPERM DEFECTIVE 1 [Morus notabilis]	sp|O80588|EDE1_ARATH;	Protein ENDOSPERM DEFECTIVE 1 OS=Arabidopsis thaliana OX=3702 GN=EDE1 PE=1 SV=1;	PF04484.15	QWRF	QWRF family
mnot00004612	0.488	-1.03453	6.18621861744E-90	1.29751080845E-88	yes	down	45.19	45.3	44.5	74.79	74.26	77.11	44.9967	75.3867	GO:000367	MF:DNA binding;	------	------	------	------	ENOG410Y4AY	S:Function unknown	XP_010096531.2	uncharacterized protein LOC21400966 [Morus notabilis]	------	------	PF07460.14	NUMOD3	NUMOD3 motif
mnot00004623	0.377	-1.4073	1.13459598112E-8	3.85317774747E-8	yes	down	3.78	4.7	5.32	9.12	9.93	11.12	4.6	10.0567	------	------	------	------	------	------	ENOG410Z24K	S:Function unknown	XP_010096541.2	uncharacterized protein LOC21400976 [Morus notabilis]	------	------	------	------	------
mnot00004628	35.066	5.13202	0.000113641765499	0.000274338553641	yes	up	2.6	3.92	2.75	0	0.21	0	3.09	0.07	------	------	------	------	------	------	ENOG410Z5EP	S:Function unknown	XP_010096546.1	uncharacterized protein LOC21400981 [Morus notabilis]	sp|P0DO11|FLZ17_ARATH;	FCS-Like Zinc finger 17 OS=Arabidopsis thaliana OX=3702 GN=FLZ17 PE=1 SV=1;	PF04570.17	zf-FLZ	zinc-finger of the FCS-type, C2-C2
mnot00004634	2.147	1.10233	1.88318800781E-27	1.40648959832E-26	yes	up	22.54	22.15	21.51	7.56	9.43	8.33	22.0667	8.44	GO:0016485;GO:0009610;GO:0006508;GO:0016020;GO:000425	BP:protein processing;BP:response to symbiotic fungus;BP:proteolysis;CC:membrane;MF:serine-type endopeptidase activity;	------	------	------	------	COG1404	O:Posttranslational modification, protein turnover, chaperones	XP_010089708.1	subtilisin-like protease SBT1.5 [Morus notabilis]	sp|Q9LUM3|SBT15_ARATH;	Subtilisin-like protease SBT1.5 OS=Arabidopsis thaliana OX=3702 GN=SBT1.5 PE=2 SV=1;	PF00082.25;PF17766.4;PF05922.19;PF02225.25	Peptidase_S8;fn3_6;Inhibitor_I9;PA	Subtilase family;Fibronectin type-III domain;Peptidase inhibitor I9;PA domain
mnot00004660	2.426	1.27829	1.87715318917E-21	1.16174856157E-20	yes	up	11.95	10.63	12.79	3.77	3.64	4.41	11.79	3.94	GO:000563	CC:nucleus;	K14832	MAK21, NOC1, CEBPZ	------	------	COG5593	J:Translation, ribosomal structure and biogenesis	XP_024024531.1	CCAAT/enhancer-binding protein zeta [Morus notabilis]	sp|F4IDC2|SWA2_ARATH;	Protein SLOW WALKER 2 OS=Arabidopsis thaliana OX=3702 GN=SWA2 PE=1 SV=1;	PF03914.20	CBF	CBF/Mak21 family
mnot00004661	2.346	1.23018	8.12963297898E-178	3.95057930919E-176	yes	up	330.57	327.71	321.41	110.01	114.75	118.72	326.563	114.493	GO:0000028;GO:0006412;GO:0022627;GO:000373	BP:ribosomal small subunit assembly;BP:translation;CC:cytosolic small ribosomal subunit;MF:structural constituent of ribosome;	K02998	RP-SAe, RPSA	map03010	Ribosome	COG0052	J:Translation, ribosomal structure and biogenesis	XP_010101261.1	40S ribosomal protein SA isoform X1 [Morus notabilis]	sp|A5BUU4|RSSA_VITVI;	40S ribosomal protein SA OS=Vitis vinifera OX=29760 GN=GSVIVT00034021001 PE=3 SV=1;	PF00318.23;PF16122.8	Ribosomal_S2;40S_SA_C	Ribosomal protein S2;40S ribosomal protein SA C-terminus
mnot00004666	2.126	1.08782	1.50391839074E-19	8.7030031464E-19	yes	up	11.82	10.79	10.86	4.16	4.42	4.33	11.1567	4.30333	GO:000563	CC:nucleus;	K14832	MAK21, NOC1, CEBPZ	------	------	COG5593	J:Translation, ribosomal structure and biogenesis	XP_024024539.1	CCAAT/enhancer-binding protein zeta [Morus notabilis]	sp|F4IDC2|SWA2_ARATH;	Protein SLOW WALKER 2 OS=Arabidopsis thaliana OX=3702 GN=SWA2 PE=1 SV=1;	PF03914.20;PF12717.10	CBF;Cnd1	CBF/Mak21 family;non-SMC mitotic condensation complex subunit 1
mnot00004667	2.92	1.54612	1.16780414273E-9	4.24077012934E-9	yes	up	6.05	6.67	6.94	1.91	1.48	2.1	6.55333	1.83	GO:0000028;GO:0006412;GO:0022627;GO:000373	BP:ribosomal small subunit assembly;BP:translation;CC:cytosolic small ribosomal subunit;MF:structural constituent of ribosome;	K02998	RP-SAe, RPSA	map03010	Ribosome	COG0052	J:Translation, ribosomal structure and biogenesis	XP_010101256.1	40S ribosomal protein SA [Morus notabilis]	sp|A5BUU4|RSSA_VITVI;	40S ribosomal protein SA OS=Vitis vinifera OX=29760 GN=GSVIVT00034021001 PE=3 SV=1;	PF00318.23;PF16122.8	Ribosomal_S2;40S_SA_C	Ribosomal protein S2;40S ribosomal protein SA C-terminus
mnot00004668	0.481	-1.05482	4.2851791846E-39	4.17777057658E-38	yes	down	48.74	44.77	49.93	73.46	76.91	76.48	47.8133	75.6167	GO:0046856;GO:0016021;GO:0005774;GO:004381	BP:phosphatidylinositol dephosphorylation;CC:integral component of membrane;CC:vacuolar membrane;MF:phosphatidylinositol-3,5-bisphosphate 5-phosphatase activity;	K22913	FIG4	map00562	Inositol phosphate metabolism	COG5329	T:Signal transduction mechanisms	XP_024024532.1	phosphoinositide phosphatase SAC2 isoform X1 [Morus notabilis]	sp|Q94A27|SAC2_ARATH;	Phosphoinositide phosphatase SAC2 OS=Arabidopsis thaliana OX=3702 GN=SAC2 PE=2 SV=1;	PF02383.21	Syja_N	SacI homology domain
mnot00004670	0.496	-1.0111	4.91793874381E-12	2.04329815585E-11	yes	down	38.72	52.28	48.34	76.3	89.86	80.73	46.4467	82.2967	GO:0009854;GO:0051707;GO:0005777;GO:0003973;GO:0010181;GO:001649	BP:oxidative photosynthetic carbon pathway;BP:response to other organism;CC:peroxisome;MF:;MF:FMN binding;MF:oxidoreductase activity;	K11517	HAO	map00630;map04146	Glyoxylate and dicarboxylate metabolism;Peroxisome	COG1304	C:Energy production and conversion	PON93459.1	Alpha-hydroxy acid dehydrogenase, FMN-dependent [Trema orientale]	sp|Q9LJH5|HAOX1_ARATH;	Peroxisomal;	PF01070.21	FMN_dh	FMN-dependent dehydrogenase
mnot00004674	0.484	-1.04591	1.39848330565E-8	4.70833618236E-8	yes	down	8.94	12.78	14.9	20.98	18.4	20.58	12.2067	19.9867	GO:0051707;GO:0009854;GO:0005777;GO:0003973;GO:001018	BP:response to other organism;BP:oxidative photosynthetic carbon pathway;CC:peroxisome;MF:;MF:FMN binding;	K11517	HAO	map00630;map04146	Glyoxylate and dicarboxylate metabolism;Peroxisome	------	------	PON93459.1	Alpha-hydroxy acid dehydrogenase, FMN-dependent [Trema orientale]	sp|Q9LJH5|HAOX1_ARATH;	Peroxisomal;	PF01070.21;PF05690.17	FMN_dh;ThiG	FMN-dependent dehydrogenase;Thiazole biosynthesis protein ThiG
mnot00004686	4.009	2.00337	2.98889140536E-48	3.47756028003E-47	yes	up	26.72	29.35	25.18	5.79	5.62	5.22	27.0833	5.54333	GO:2000022;GO:0009611;GO:0031347;GO:000563	BP:regulation of jasmonic acid mediated signaling pathway;BP:response to wounding;BP:regulation of defense response;CC:nucleus;	K13464	JAZ	map04075	Plant hormone signal transduction	ENOG41114YW;ENOG410ZDCD	S:Function unknown;	XP_024031546.1	protein TIFY 10b-like [Morus notabilis]	sp|C6TCZ5|JAZ1_SOYBN;	Jasmonate ZIM domain-containing protein 1 OS=Glycine max OX=3847 GN=JAZ1 PE=1 SV=1;	PF06200.17;PF09425.13	tify;Jas_motif	tify domain;Jas motif
mnot00004698	0.163	-2.61937	1.05258187676E-38	1.01456745659E-37	yes	down	6.69	6.04	6.29	23.8	35.22	37.09	6.34	32.0367	GO:0009610;GO:0006508;GO:0016021;GO:000425	BP:response to symbiotic fungus;BP:proteolysis;CC:integral component of membrane;MF:serine-type endopeptidase activity;	------	------	------	------	COG1404	O:Posttranslational modification, protein turnover, chaperones	XP_010111995.1	subtilisin-like protease SBT1.4 [Morus notabilis]	sp|Q9LVJ1|SBT14_ARATH;	Subtilisin-like protease SBT1.4 OS=Arabidopsis thaliana OX=3702 GN=SBT1.4 PE=2 SV=1;	PF00082.25;PF17766.4;PF05922.19;PF02225.25	Peptidase_S8;fn3_6;Inhibitor_I9;PA	Subtilase family;Fibronectin type-III domain;Peptidase inhibitor I9;PA domain
mnot00004711	17.085	4.09469	2.78870160636E-38	2.66737312645E-37	yes	up	31.07	25.39	36.66	2.41	0.46	3.08	31.04	1.98333	------	------	K09422	MYBP	------	------	------	------	XP_010086806.1	transcription factor WER [Morus notabilis]	sp|A0A2R6PN00|MY123_ACTCC;	Transcription factor MYB123 OS=Actinidia chinensis var. chinensis OX=1590841 GN=MYB123 PE=1 SV=1;	PF00249.34;PF13921.9	Myb_DNA-binding;Myb_DNA-bind_6	Myb-like DNA-binding domain;Myb-like DNA-binding domain
mnot00004716	3.592	1.84488	2.64223480469E-20	1.57181465694E-19	yes	up	6.61	6.1	5.85	1.29	1.57	1.39	6.18667	1.41667	GO:001602	CC:integral component of membrane;	------	------	------	------	ENOG410YBQC	S:Function unknown	XP_010086810.1	uncharacterized protein LOC21392906 [Morus notabilis]	------	------	PF13968.9;PF04578.16	DUF4220;DUF594	Domain of unknown function;Protein of unknown function, DUF594
mnot00004717	2.604	1.38074	1.73213428787E-10	6.61627202773E-10	yes	up	5.01	5.22	2.72	0.74	0.86	0.9	4.31667	0.833333	GO:0006952;GO:0051707;GO:0016021;GO:004353	BP:defense response;BP:response to other organism;CC:integral component of membrane;MF:ADP binding;	------	------	------	------	------	------	XP_010086811.1	disease resistance protein RPP8 [Morus notabilis]	sp|P0C8S1|RP8L2_ARATH;	Probable disease resistance RPP8-like protein 2 OS=Arabidopsis thaliana OX=3702 GN=RPP8L2 PE=3 SV=1;	PF00931.25;PF18052.4;PF13855.9;PF13191.9;PF13173.9;PF13401.9	NB-ARC;Rx_N;LRR_8;AAA_16;AAA_14;AAA_22	NB-ARC domain;Rx N-terminal domain;Leucine rich repeat;AAA ATPase domain;AAA domain;AAA domain
mnot00004723	0.154	-2.69736	2.82804162983E-59	3.99018332221E-58	yes	down	1.31	1.05	1.31	6.44	6.92	6.15	1.22333	6.50333	GO:0006952;GO:0016021;GO:0005829;GO:004353	BP:defense response;CC:integral component of membrane;CC:cytosol;MF:ADP binding;	------	------	------	------	------	------	XP_010086819.1	putative disease resistance protein At1g50180 [Morus notabilis]	sp|P0C8S1|RP8L2_ARATH;	Probable disease resistance RPP8-like protein 2 OS=Arabidopsis thaliana OX=3702 GN=RPP8L2 PE=3 SV=1;	PF00931.25;PF13855.9	NB-ARC;LRR_8	NB-ARC domain;Leucine rich repeat
mnot00004726	0.206	-2.27845	0	0	yes	down	309.31	326.44	321.65	1296.52	1293.01	1269.23	319.133	1286.25	GO:0048046;GO:003014	CC:apoplast;MF:manganese ion binding;	------	------	------	------	ENOG410YB6M	S:Function unknown	XP_010086820.1	auxin-binding protein ABP19a [Morus notabilis]	sp|Q9ZRA4|AB19A_PRUPE;	Auxin-binding protein ABP19a OS=Prunus persica OX=3760 GN=ABP19A PE=3 SV=1;	PF00190.25;PF07883.14	Cupin_1;Cupin_2	Cupin;Cupin domain
mnot00004727	0.19	-2.39768	0	0	yes	down	510.11	499.72	510.11	2214.69	2188.11	2219.97	506.647	2207.59	------	------	------	------	------	------	------	------	EXB23831.1	hypothetical protein L484_009594 [Morus notabilis]	------	------	------	------	------
mnot00004733	319.92	8.32157	3.41258683952E-12	1.43120572026E-11	yes	up	6.03	5.88	6.11	0	0.04	0	6.00667	0.0133333333333	GO:0005634;GO:0003700;GO:000367	CC:nucleus;MF:transcription factor activity, sequence-specific DNA binding;MF:DNA binding;	K09285	OVM, ANT	------	------	ENOG410YEPX	K:Transcription	EXC17472.1	AP2-like ethylene-responsive transcription factor AIL1 [Morus notabilis]	sp|Q1PFE1|AIL1_ARATH;	AP2-like ethylene-responsive transcription factor AIL1 OS=Arabidopsis thaliana OX=3702 GN=AIL1 PE=1 SV=1;	PF00847.23	AP2	AP2 domain
mnot00004739	0.285	-1.81306	2.33998727572E-94	5.13835938281E-93	yes	down	27.05	33.22	29.49	84.19	84.25	91.49	29.92	86.6433	------	------	------	------	------	------	ENOG4112BM2	S:Function unknown	XP_024027397.1	uncharacterized protein LOC21386180 [Morus notabilis]	sp|Q8W4D6|HC173_ARATH;	Protein HIGH CHLOROPHYLL FLUORESCENCE PHENOTYPE 173, chloroplastic OS=Arabidopsis thaliana OX=3702 GN=HCF173 PE=1 SV=1;	PF13460.9	NAD_binding_10	NA
mnot00004755	0.212	-2.23535	6.41930855376E-22	4.03693592378E-21	yes	down	1.56	2.52	2.32	7.29	9.54	7.97	2.13333	8.26667	GO:001602	CC:integral component of membrane;	------	------	------	------	COG0666	S:Function unknown	XP_010087693.1	ankyrin repeat-containing protein BDA1 [Morus notabilis]	------	------	PF12796.10;PF13606.9;PF13962.9;PF00023.33;PF13637.9;PF13857.9	Ank_2;Ank_3;PGG;Ank;Ank_4;Ank_5	Ankyrin repeats;Ankyrin repeat;Domain of unknown function;Ankyrin repeat;Ankyrin repeats;Ankyrin repeats
mnot00004770	3.565	1.8338	1.61990432011E-137	5.69676502349E-136	yes	up	101.14	102.48	107.57	20.36	26.81	24.62	103.73	23.93	GO:0002183;GO:0016787;GO:0003724;GO:0003676;GO:0005524;GO:000374	BP:cytoplasmic translational initiation;MF:hydrolase activity;MF:RNA helicase activity;MF:nucleic acid binding;MF:ATP binding;MF:translation initiation factor activity;	K03257	EIF4A	------	------	COG0513	L:Replication, recombination and repair	XP_024022734.1	eukaryotic initiation factor 4A-8 [Morus notabilis]	sp|P41381|IF4A8_TOBAC;	Eukaryotic initiation factor 4A-8 OS=Nicotiana tabacum OX=4097 PE=2 SV=1;	PF00270.32;PF00271.34;PF04851.18	DEAD;Helicase_C;ResIII	DEAD/DEAH box helicase;Helicase conserved C-terminal domain;Type III restriction enzyme, res subunit
mnot00004775	2.354	1.23485	0.00586167747196	0.0113268047741	yes	up	5.32	5.78	5.1	1.68	1.37	2.91	5.4	1.98667	GO:0010374;GO:0010052;GO:000557	BP:stomatal complex development;BP:guard cell differentiation;CC:extracellular region;	------	------	------	------	------	------	EXB29704.1	hypothetical protein L484_013478 [Morus notabilis]	sp|C4B8C4|EPFL3_ARATH;	EPIDERMAL PATTERNING FACTOR-like protein 3 OS=Arabidopsis thaliana OX=3702 GN=EPFL3 PE=1 SV=1;	PF17181.7	EPF	Epidermal patterning factor proteins
mnot00004784	7.221	2.85213	1.03359092895E-42	1.08882053433E-41	yes	up	12.22	12.69	13.27	1.42	1.7	1.35	12.7267	1.49	GO:0006468;GO:0016021;GO:0005634;GO:0016787;GO:0005516;GO:0004672;GO:000552	BP:protein phosphorylation;CC:integral component of membrane;CC:nucleus;MF:hydrolase activity;MF:calmodulin binding;MF:protein kinase activity;MF:ATP binding;	------	------	------	------	ENOG4111A9R	S:Function unknown	XP_024022609.1	protein IQ-DOMAIN 1 [Morus notabilis]	sp|Q9CAI2|IQD8_ARATH;	Protein IQ-DOMAIN 8 OS=Arabidopsis thaliana OX=3702 GN=IQD8 PE=1 SV=1;	PF00612.30	IQ	IQ calmodulin-binding motif
mnot00004786	2.225	1.1541	5.95646123595E-8	1.91773246022E-7	yes	up	15.54	16	16.88	5.77	6.19	5.71	16.14	5.89	GO:0006412;GO:1990904;GO:0005762;GO:0005840;GO:000373	BP:translation;CC:ribonucleoprotein complex;CC:mitochondrial large ribosomal subunit;CC:ribosome;MF:structural constituent of ribosome;	K02914	RP-L34, MRPL34, rpmH	map03010	Ribosome	------	------	XP_010087726.1	uncharacterized protein LOC21396660 [Morus notabilis]	sp|Q47U32|RL34_COLP3;	50S ribosomal protein L34 OS=Colwellia psychrerythraea;	PF00468.20	Ribosomal_L34	Ribosomal protein L34
mnot00004805	2.086	1.0605	1.1942859084E-13	5.35696357234E-13	yes	up	11.29	11.86	11.66	4.18	4.93	4.59	11.6033	4.56667	GO:0140662;GO:0042026;GO:0005739;GO:000552	old GO;BP:protein refolding;CC:mitochondrion;MF:ATP binding;	K04077	groEL, HSPD1	map03018	RNA degradation	COG0459	O:Posttranslational modification, protein turnover, chaperones	XP_010106240.2	chaperonin CPN60-like 2, mitochondrial [Morus notabilis]	sp|Q93ZM7|CH60C_ARATH;	Chaperonin CPN60-like 2, mitochondrial OS=Arabidopsis thaliana OX=3702 GN=At3g13860 PE=1 SV=2;	PF00118.27	Cpn60_TCP1	TCP-1/cpn60 chaperonin family
mnot00004810	2.396	1.26035	3.5555292126E-262	3.34273346927E-260	yes	up	301.68	301.27	309.01	103.1	102.34	106.64	303.987	104.027	GO:0009553;GO:0007267;GO:0010430;GO:0016021;GO:0050660;GO:0016614;GO:004659	BP:embryo sac development;BP:cell-cell signaling;BP:fatty acid omega-oxidation;CC:integral component of membrane;MF:flavin adenine dinucleotide binding;MF:oxidoreductase activity, acting on CH-OH group of donors;MF:mandelonitrile lyase activity;	K15403	ACE, HTH	map00073	Cutin, suberine and wax biosynthesis	------	------	XP_010106238.2	protein HOTHEAD [Morus notabilis]	sp|Q9S746|HTH_ARATH;	Protein HOTHEAD OS=Arabidopsis thaliana OX=3702 GN=HTH PE=1 SV=1;	PF00732.22;PF05199.16	GMC_oxred_N;GMC_oxred_C	GMC oxidoreductase;GMC oxidoreductase
mnot00004814	0.462	-1.11395	1.32444547814E-209	8.48597618169E-208	yes	down	94.62	96.27	97.17	170.02	173.53	167.58	96.02	170.377	GO:0005975;GO:0005773;GO:0004565;GO:003024	BP:carbohydrate metabolic process;CC:vacuole;MF:beta-galactosidase activity;MF:carbohydrate binding;	------	------	------	------	COG1874	G:Carbohydrate transport and metabolism	XP_010106660.1	beta-galactosidase 1 [Morus notabilis]	sp|Q9SCW1|BGAL1_ARATH;	Beta-galactosidase 1 OS=Arabidopsis thaliana OX=3702 GN=BGAL1 PE=2 SV=1;	PF01301.22;PF02140.21;PF02449.18	Glyco_hydro_35;Gal_Lectin;Glyco_hydro_42	Glycosyl hydrolases family 35;Galactose binding lectin domain;Beta-galactosidase
mnot00004837	0.356	-1.48989	7.92230523736E-8	2.52889282862E-7	yes	down	2.04	1.39	1.75	3.7	4.38	4.02	1.72667	4.03333	GO:0046872;GO:001679	MF:metal ion binding;MF:phosphatase activity;	K13248	PHOSPHO2	map00750;map01240	Vitamin B6 metabolism;Biosynthesis of cofactors	ENOG4111NAQ	S:Function unknown	XP_010088372.1	inorganic pyrophosphatase 1 [Morus notabilis]	sp|Q9FZ62|PPSP2_ARATH;	Inorganic pyrophosphatase 2 OS=Arabidopsis thaliana OX=3702 GN=At1g17710 PE=2 SV=1;	PF06888.15;PF12710.10	Put_Phosphatase;HAD	Putative Phosphatase;haloacid dehalogenase-like hydrolase
mnot00004848	2.597	1.37699	2.22358892062E-32	1.86552130564E-31	yes	up	69.93	67.29	67.03	20.55	21.36	23.06	68.0833	21.6567	GO:0006412;GO:0022625;GO:1990904;GO:0005840;GO:000373	BP:translation;CC:cytosolic large ribosomal subunit;CC:ribonucleoprotein complex;CC:ribosome;MF:structural constituent of ribosome;	K02903	RP-L28e, RPL28	map03010	Ribosome	ENOG4111T32	J:Translation, ribosomal structure and biogenesis	XP_010088384.1	60S ribosomal protein L28-2 [Morus notabilis]	sp|Q9M0E2|RL282_ARATH;	60S ribosomal protein L28-2 OS=Arabidopsis thaliana OX=3702 GN=RPL28C PE=2 SV=1;	PF01778.20	Ribosomal_L28e	Ribosomal L28e protein family
mnot00004850	0.239	-2.06419	1.14013623842E-50	1.41076778338E-49	yes	down	9.32	8.64	9.18	32.38	30.02	30.94	9.04667	31.1133	GO:0045735;GO:000399	MF:nutrient reservoir activity;MF:acid phosphatase activity;	------	------	------	------	------	------	XP_010088387.1	stem 28 kDa glycoprotein [Morus notabilis]	sp|P15490|VSPA_SOYBN;	Stem 28 kDa glycoprotein OS=Glycine max OX=3847 GN=VSPA PE=2 SV=1;	PF03767.17	Acid_phosphat_B	HAD superfamily, subfamily IIIB
mnot00004851	24.684	4.62553	8.15440389443E-245	6.93457920276E-243	yes	up	90.65	84.71	84.5	3.04	2.93	2.67	86.62	2.88	GO:0009850;GO:0016787;GO:001017	BP:auxin metabolic process;MF:hydrolase activity;MF:IAA-Ala conjugate hydrolase activity;	K14664	ILR1	------	------	COG1473	E:Amino acid transport and metabolism	XP_010088388.1	IAA-amino acid hydrolase ILR1-like 5 [Morus notabilis]	sp|Q9SWX9|ILL5_ARATH;	IAA-amino acid hydrolase ILR1-like 5 OS=Arabidopsis thaliana OX=3702 GN=ILL5 PE=3 SV=1;	PF01546.31;PF07687.17	Peptidase_M20;M20_dimer	Peptidase family M20/M25/M40;Peptidase dimerisation domain
mnot00004853	2.946	1.55876	5.9591669131E-35	5.33445233384E-34	yes	up	10.66	10.67	10.46	2.77	2.83	3.24	10.5967	2.94667	GO:001602	CC:integral component of membrane;	K19327	ANO10, TMEM16K	------	------	ENOG410XPYE	S:Function unknown	XP_010088390.1	anoctamin-like protein At1g73020 [Morus notabilis]	sp|A0MFS9|CACLC_ARATH;	Anoctamin-like protein At1g73020 OS=Arabidopsis thaliana OX=3702 GN=At1g73020 PE=1 SV=1;	PF04547.15	Anoctamin	Calcium-activated chloride channel
mnot00004867	0.376	-1.41302	5.94470553004E-5	0.000148154383591	yes	down	0.6	0.51	0.8	1.39	1.48	1.28	0.636667	1.38333	GO:0016310;GO:0006396;GO:0016021;GO:0016301;GO:000817	BP:phosphorylation;BP:RNA processing;CC:integral component of membrane;MF:kinase activity;MF:RNA methyltransferase activity;	------	------	------	------	COG4886	S:Function unknown	XP_010106115.1	receptor-like protein EIX2 [Morus notabilis]	sp|Q6JN46|EIX2_SOLLC;	Receptor-like protein EIX2 OS=Solanum lycopersicum OX=4081 GN=EIX2 PE=1 SV=2;	PF13855.9;PF12799.10;PF08263.15	LRR_8;LRR_4;LRRNT_2	Leucine rich repeat;Leucine Rich repeats;Leucine rich repeat N-terminal domain
[truncated: 3,173 more rows]
