# Supplementary material for: Transcriptome sequencing and metabolome analysis to reveal renewal evidence for drought adaptation in mulberry
Source: IET Syst Biol. 2025 Feb 26;19(1):e70004. doi: 10.1049/syb2.70004 (PMC11865340; doi:10.1049/syb2.70004)
Supplement: Supplementary file 8 — Table S7 [file SYB2-19-e70004-s008.xlsx]

## Sheet: supplemental Table 7
Table S7: Detailed information on DEGs in 2024B vs. CK
Gene ID	FC	Log2FC	Pvalue	Padjust	Significant	Regulate	PEG_2024_B_A	PEG_2024_B_B	PEG_2024_B_C	CK_2024_A	CK_2024_B	CK_2024_C	PEG_2024_B	CK_2024	GO ID	GO Term	KO ID	KO Name	Pathway ID	Pathway Definition	EggNOG ID	EggNOG Functional Categories	NR Hit-name	NR Description	Swiss-Prot Hit-name	Swiss-Prot Description	Pfam ID	Domain	Domain Description
mnot00000005	4.218	2.07654	0.000675215590011	0.00130324159206	yes	up	3.47	2.22	3.1	0.18	0.57	1.38	2.93	0.71	GO:0006355;GO:000367	BP:regulation of transcription, DNA-templated;MF:DNA binding;	------	------	------	------	ENOG410YDRK	S:Function unknown	XP_010087146.2	NAC domain-containing protein 21/22 isoform X2 [Morus notabilis]	sp|Q84TE6|NAC22_ARATH;	NAC domain-containing protein 21/22 OS=Arabidopsis thaliana OX=3702 GN=NAC021 PE=1 SV=2;	PF02365.18	NAM	No apical meristem
mnot00000012	0.187	-2.41675	6.07157747716E-31	3.9587094701E-30	yes	down	1.02	1.1	0.93	4.86	4.83	5.08	1.01667	4.92333	GO:0007018;GO:0005856;GO:0005874;GO:0008017;GO:0005524;GO:000377	BP:microtubule-based movement;CC:cytoskeleton;CC:microtubule;MF:microtubule binding;MF:ATP binding;MF:microtubule motor activity;	K10406	KIFC2_3	------	------	COG5059	Z:Cytoskeleton	EXB27056.1	hypothetical protein L484_007401 [Morus notabilis]	sp|F4IBQ9|KN14Q_ARATH;	Kinesin-like protein KIN-14Q OS=Arabidopsis thaliana OX=3702 GN=KIN14Q PE=3 SV=1;	PF00225.26;PF16796.8	Kinesin;Microtub_bd	Kinesin motor domain;Microtubule binding
mnot00000013	0.008	-6.89378	7.64384156167E-8	2.060384064E-7	yes	down	0	0	0	1.31	1.21	0.98	0	1.16667	GO:0006468;GO:0005524;GO:000467	BP:protein phosphorylation;MF:ATP binding;MF:protein kinase activity;	K08286	E2.7.11.-	------	------	ENOG410XQ0C	T:Signal transduction mechanisms	XP_010087152.1	serine/threonine-protein kinase WAG1 [Morus notabilis]	sp|Q9C8M5|WAG1_ARATH;	Serine/threonine-protein kinase WAG1 OS=Arabidopsis thaliana OX=3702 GN=WAG1 PE=2 SV=1;	PF00069.28;PF07714.20;PF14531.9	Pkinase;PK_Tyr_Ser-Thr;Kinase-like	Protein kinase domain;Protein tyrosine and serine/threonine kinase;Kinase-like
mnot00000015	0.335	-1.57983	8.51282399513E-17	3.55365824819E-16	yes	down	1.23	1.36	1.33	3.09	3.63	3.92	1.30667	3.54667	GO:0006468;GO:0016021;GO:0004674;GO:0005524;GO:000467	BP:protein phosphorylation;CC:integral component of membrane;MF:protein serine/threonine kinase activity;MF:ATP binding;MF:protein kinase activity;	------	------	------	------	COG4886	S:Function unknown	XP_010087155.2	leucine-rich repeat receptor-like serine/threonine-protein kinase At1g17230 [Morus notabilis]	sp|Q9SHI2|Y1723_ARATH;	Leucine-rich repeat receptor-like serine/threonine-protein kinase At1g17230 OS=Arabidopsis thaliana OX=3702 GN=At1g17230 PE=1 SV=2;	PF00069.28;PF07714.20;PF13855.9;PF12799.10;PF08263.15	Pkinase;PK_Tyr_Ser-Thr;LRR_8;LRR_4;LRRNT_2	Protein kinase domain;Protein tyrosine and serine/threonine kinase;Leucine rich repeat;Leucine Rich repeats;Leucine rich repeat N-terminal domain
mnot00000018	0.496	-1.01014	2.51054580904E-26	1.44790786337E-25	yes	down	31.38	32.09	34.9	56.99	59.12	63.53	32.79	59.88	GO:0042221;GO:0006749;GO:000436	BP:response to chemical;BP:glutathione metabolic process;MF:glutathione transferase activity;	K00799	GST, gst	map00480	Glutathione metabolism	ENOG410XSIX	O:Posttranslational modification, protein turnover, chaperones	EXB27067.1	putative glutathione S-transferase parC [Morus notabilis]	sp|P49332|GSTXC_TOBAC;	Probable glutathione S-transferase parC OS=Nicotiana tabacum OX=4097 GN=PARC PE=2 SV=1;	PF02798.23;PF13417.9;PF13410.9;PF00043.28;PF13409.9;PF14497.9	GST_N;GST_N_3;GST_C_2;GST_C;GST_N_2;GST_C_3	Glutathione S-transferase, N-terminal domain;Glutathione S-transferase, N-terminal domain;Glutathione S-transferase, C-terminal domain;Glutathione S-transferase, C-terminal domain;Glutathione S-transferase, N-terminal domain;Glutathione S-transferase, C-terminal domain
mnot00000020	0.059	-4.09208	1.8852456567E-70	2.55758379195E-69	yes	down	6.17	3.53	4.63	74.4	73.43	77.88	4.77667	75.2367	GO:0042221;GO:0006749;GO:0005737;GO:000436	BP:response to chemical;BP:glutathione metabolic process;CC:cytoplasm;MF:glutathione transferase activity;	K00799	GST, gst	map00480	Glutathione metabolism	ENOG410XSIX	O:Posttranslational modification, protein turnover, chaperones	XP_010087164.2	glutathione S-transferase U19 isoform X1 [Morus notabilis]	sp|P49332|GSTXC_TOBAC;	Probable glutathione S-transferase parC OS=Nicotiana tabacum OX=4097 GN=PARC PE=2 SV=1;	PF02798.23;PF13417.9;PF13410.9;PF13409.9;PF00043.28;PF16865.8	GST_N;GST_N_3;GST_C_2;GST_N_2;GST_C;GST_C_5	Glutathione S-transferase, N-terminal domain;Glutathione S-transferase, N-terminal domain;Glutathione S-transferase, C-terminal domain;Glutathione S-transferase, N-terminal domain;Glutathione S-transferase, C-terminal domain;Glutathione S-transferase, C-terminal domain
mnot00000025	2.121	1.08494	2.26479820046E-36	1.67494563165E-35	yes	up	71.16	66.11	66.37	28.13	28.52	30.32	67.88	28.99	GO:0042221;GO:0006749;GO:0005737;GO:000436	BP:response to chemical;BP:glutathione metabolic process;CC:cytoplasm;MF:glutathione transferase activity;	K00799	GST, gst	map00480	Glutathione metabolism	ENOG410XSIX	O:Posttranslational modification, protein turnover, chaperones	XP_010103480.1	probable glutathione S-transferase [Morus notabilis]	sp|P49332|GSTXC_TOBAC;	Probable glutathione S-transferase parC OS=Nicotiana tabacum OX=4097 GN=PARC PE=2 SV=1;	PF02798.23;PF13417.9;PF13410.9;PF13409.9;PF00043.28;PF14497.9;PF17172.7;PF17171.7	GST_N;GST_N_3;GST_C_2;GST_N_2;GST_C;GST_C_3;GST_N_4;GST_C_6	Glutathione S-transferase, N-terminal domain;Glutathione S-transferase, N-terminal domain;Glutathione S-transferase, C-terminal domain;Glutathione S-transferase, N-terminal domain;Glutathione S-transferase, C-terminal domain;Glutathione S-transferase, C-terminal domain;Glutathione S-transferase N-terminal domain;Glutathione S-transferase, C-terminal domain
mnot00000029	0.126	-2.98509	3.58163680338E-47	3.31769059334E-46	yes	down	12.39	10.38	13.78	79.33	85.58	71.71	12.1833	78.8733	GO:001602	CC:integral component of membrane;	------	------	------	------	------	------	XP_024020020.1	uncharacterized protein LOC112091217 [Morus notabilis]	------	------	------	------	------
mnot00000030	0.11	-3.18602	0.0264417791874	0.0414173128545	yes	down	0	0	1.41	4.62	6.07	1.08	0.47	3.92333	GO:001602	CC:integral component of membrane;	------	------	------	------	------	------	XP_024020020.1	uncharacterized protein LOC112091217 [Morus notabilis]	------	------	------	------	------
mnot00000033	3.272	1.71015	0.0157454415739	0.0255833649779	yes	up	32.69	43.9	18.22	12.94	20.02	0.72	31.6033	11.2267	------	------	------	------	------	------	------	------	EXC36180.1	hypothetical protein L484_000532 [Morus notabilis]	------	------	------	------	------
mnot00000037	0.476	-1.0709	0.000130996766587	0.000271515974232	yes	down	0.69	0.84	0.96	1.15	2.03	1.59	0.83	1.59	GO:0006952;GO:0007165;GO:004353	BP:defense response;BP:signal transduction;MF:ADP binding;	------	------	------	------	COG4886	S:Function unknown	XP_024023438.1	disease resistance protein RML1B-like [Morus notabilis]	sp|V9M2S5|RPV1_VITRO;	Disease resistance protein RPV1 OS=Vitis rotundifolia OX=103349 GN=RPV1 PE=1 SV=1;	PF01582.23;PF00931.25;PF13676.9;PF20160.2;PF13855.9;PF07725.15;PF13191.9	TIR;NB-ARC;TIR_2;C-JID;LRR_8;LRR_3;AAA_16	TIR domain;NB-ARC domain;TIR domain;C-JID domain;Leucine rich repeat;Leucine Rich Repeat;AAA ATPase domain
mnot00000043	3.446	1.78473	3.32625016254E-30	2.12924066696E-29	yes	up	22.58	23.42	23.93	6.35	5.06	7	23.31	6.13667	GO:0006261;GO:0003887;GO:0016787;GO:0004527;GO:000367	BP:DNA-dependent DNA replication;MF:DNA-directed DNA polymerase activity;MF:hydrolase activity;MF:exonuclease activity;MF:DNA binding;	------	------	------	------	COG0258	L:Replication, recombination and repair	XP_010099596.1	uncharacterized protein LOC21387536 [Morus notabilis]	sp|O67550|EX53_AQUAE;	5'-3' exonuclease OS=Aquifex aeolicus;	PF02739.19;PF01367.23	5_3_exonuc_N;5_3_exonuc	5'-3' exonuclease, N-terminal resolvase-like domain;5'-3' exonuclease, C-terminal SAM fold
mnot00000048	0.244	-2.03661	0.000438936542831	0.000864546229854	yes	down	0.27	0.28	0.33	0.83	1.48	0.96	0.293333	1.09	GO:0006508;GO:0005576;GO:000418	BP:proteolysis;CC:extracellular region;MF:serine-type carboxypeptidase activity;	K16297	SCPL-II	------	------	COG2939	E:Amino acid transport and metabolism	XP_010099600.1	serine carboxypeptidase-like 45 [Morus notabilis]	sp|Q93Y09|SCP45_ARATH;	Serine carboxypeptidase-like 45 OS=Arabidopsis thaliana OX=3702 GN=SCPL45 PE=2 SV=1;	PF00450.25	Peptidase_S10	Serine carboxypeptidase
mnot00000053	2.261	1.17716	0	0	yes	up	1083.98	1063.34	1058.25	433.81	426.05	423.33	1068.52	427.73	GO:0016887;GO:000552	MF:ATPase activity;MF:ATP binding;	K03696	clpC	------	------	COG0542	O:Posttranslational modification, protein turnover, chaperones	XP_024023142.1	LOW QUALITY PROTEIN: chaperone protein ClpC, chloroplastic [Morus notabilis]	sp|P35100|CLPC_PEA;	Chaperone protein ClpC, chloroplastic OS=Pisum sativum OX=3888 PE=2 SV=1;	PF07724.17;PF02861.23;PF17871.4;PF10431.12;PF00004.32;PF07728.17;PF13191.9;PF00158.29;PF02151.22;PF05621.14	AAA_2;Clp_N;AAA_lid_9;ClpB_D2-small;AAA;AAA_5;AAA_16;Sigma54_activat;UVR;TniB	AAA domain;Clp amino terminal domain, pathogenicity island component;AAA lid domain;C-terminal, D2-small domain, of ClpB protein;ATPase family associated with various cellular activities;AAA domain;AAA ATPase domain;Sigma-54 interaction domain;UvrB/uvrC motif;Bacterial TniB protein
mnot00000062	2.743	1.45591	2.35991460703E-143	6.96517086764E-142	yes	up	131.98	132.91	134.35	40.6	43.76	45.93	133.08	43.43	GO:0043161;GO:0030163;GO:0005737;GO:0005634;GO:0000502;GO:0008540;GO:0036402;GO:0016887;GO:000552	BP:proteasome-mediated ubiquitin-dependent protein catabolic process;BP:protein catabolic process;CC:cytoplasm;CC:nucleus;CC:proteasome complex;CC:proteasome regulatory particle, base subcomplex;MF:proteasome-activating ATPase activity;MF:ATPase activity;MF:ATP binding;	K03062	PSMC1, RPT2	map03050	Proteasome	COG1222	O:Posttranslational modification, protein turnover, chaperones	XP_010099046.1	26S proteasome regulatory subunit 4 homolog B [Morus notabilis]	sp|Q9SZD4|PRS4A_ARATH;	26S proteasome regulatory subunit 4 homolog A OS=Arabidopsis thaliana OX=3702 GN=RPT2A PE=1 SV=1;	PF00004.32;PF16450.8;PF17862.4;PF13401.9;PF05673.16;PF07724.17;PF07728.17;PF13191.9	AAA;Prot_ATP_ID_OB;AAA_lid_3;AAA_22;DUF815;AAA_2;AAA_5;AAA_16	ATPase family associated with various cellular activities;Proteasomal ATPase OB C-terminal domain;AAA+ lid domain;AAA domain;Protein of unknown function;AAA domain;AAA domain;AAA ATPase domain
mnot00000069	0.236	-2.08596	0.00432259105816	0.00757266246819	yes	down	0.16	0.1	0.06	0.26	0.54	0.45	0.106667	0.416667	GO:0005737;GO:0046872;GO:000509	CC:cytoplasm;MF:metal ion binding;MF:GTPase activator activity;	K12489	ACAP	map04144	Endocytosis	COG5347	U:Intracellular trafficking, secretion, and vesicular transport	EXB76511.1	ADP-ribosylation factor GTPase-activating protein AGD1 [Morus notabilis]	sp|Q9FIT8|AGD1_ARATH;	ADP-ribosylation factor GTPase-activating protein AGD1 OS=Arabidopsis thaliana OX=3702 GN=AGD1 PE=2 SV=2;	PF01412.21;PF16746.8;PF00169.32;PF13637.9;PF00023.33;PF13857.9;PF13606.9;PF12796.10;PF15413.9	ArfGap;BAR_3;PH;Ank_4;Ank;Ank_5;Ank_3;Ank_2;PH_11	Putative GTPase activating protein for Arf;BAR domain of APPL family;PH domain;Ankyrin repeats;Ankyrin repeat;Ankyrin repeats;Ankyrin repeat;Ankyrin repeats;Pleckstrin homology domain
mnot00000071	0.018	-5.80535	2.8146490901E-123	7.04828966449E-122	yes	down	0.37	0.27	0.42	16.88	18.3	19.06	0.353333	18.08	GO:0006013;GO:0046872;GO:0004559;GO:003024	BP:mannose metabolic process;MF:metal ion binding;MF:alpha-mannosidase activity;MF:carbohydrate binding;	K01191	MAN2C1	map00511	Other glycan degradation	ENOG410XQMZ	G:Carbohydrate transport and metabolism	XP_024023141.1	probable alpha-mannosidase At5g13980 isoform X2 [Morus notabilis]	sp|Q8LPJ3|MANA2_ARATH;	Probable alpha-mannosidase At5g13980 OS=Arabidopsis thaliana OX=3702 GN=At5g13980 PE=2 SV=1;	PF01074.25;PF07748.16;PF09261.14;PF17677.4	Glyco_hydro_38N;Glyco_hydro_38C;Alpha-mann_mid;Glyco_hydro38C2	Glycosyl hydrolases family 38 N-terminal domain;Glycosyl hydrolases family 38 C-terminal domain;Alpha mannosidase middle domain;Glycosyl hydrolases family 38 C-terminal beta sandwich domain
mnot00000073	2.077	1.05482	0.00246717276536	0.00445501437512	yes	up	2.03	2.35	2.62	1.01	0.85	1.19	2.33333	1.01667	------	------	------	------	------	------	ENOG410Z7Z7	S:Function unknown	XP_010105593.2	pentatricopeptide repeat-containing protein At5g46100 [Morus notabilis]	sp|Q9FNL2|PP418_ARATH;	Pentatricopeptide repeat-containing protein At5g46100 OS=Arabidopsis thaliana OX=3702 GN=At5g46100 PE=2 SV=1;	PF12854.10;PF13041.9;PF01535.23;PF13812.9;PF17177.7;PF10037.12	PPR_1;PPR_2;PPR;PPR_3;PPR_long;MRP-S27	PPR repeat;PPR repeat family;PPR repeat;Pentatricopeptide repeat domain;Pentacotripeptide-repeat region of PRORP;Mitochondrial 28S ribosomal protein S27
mnot00000087	18.303	4.19399	1.02634597622E-6	2.56149243639E-6	yes	up	2.12	1.63	2.03	0.07	0	0.2	1.92667	0.09	GO:1990110;GO:0006952;GO:0009416;GO:0009873;GO:0005634;GO:0003700;GO:0003677;GO:000554	BP:callus formation;BP:defense response;BP:response to light stimulus;BP:ethylene-activated signaling pathway;CC:nucleus;MF:transcription factor activity, sequence-specific DNA binding;MF:DNA binding;MF:calcium-dependent phospholipid binding;	------	------	------	------	ENOG410YY7D	K:Transcription	XP_010105603.1	ethylene-responsive transcription factor ERF113 [Morus notabilis]	sp|Q9FH54|EF114_ARATH;	Ethylene-responsive transcription factor ERF114 OS=Arabidopsis thaliana OX=3702 GN=ERF114 PE=1 SV=1;	PF00847.23	AP2	AP2 domain
mnot00000101	3.409	1.7694	2.02679555987E-22	1.04041454496E-21	yes	up	6.69	7.19	7.41	1.76	1.83	2.06	7.09667	1.88333	GO:001602	CC:integral component of membrane;	------	------	------	------	COG4886	S:Function unknown	XP_010099546.1	receptor-like protein Cf-9 [Morus notabilis]	sp|Q9C637|RLP6_ARATH;	Receptor-like protein 6 OS=Arabidopsis thaliana OX=3702 GN=RLP6 PE=3 SV=1;	PF13855.9;PF12799.10;PF08263.15	LRR_8;LRR_4;LRRNT_2	Leucine rich repeat;Leucine Rich repeats;Leucine rich repeat N-terminal domain
mnot00000107	4.443	2.15156	0	0	yes	up	670.17	679.12	720.19	151.45	132.85	139.88	689.827	141.393	GO:001602	CC:integral component of membrane;	------	------	------	------	ENOG4111H2B	S:Function unknown	XP_010099538.1	uncharacterized protein LOC21394859 [Morus notabilis]	------	------	PF07712.15	SURNod19	Stress up-regulated Nod 19
mnot00000108	2.519	1.33263	1.24047994127E-26	7.19284889763E-26	yes	up	24.81	21.07	24.4	8.79	8.51	8.66	23.4267	8.65333	GO:001602	CC:integral component of membrane;	------	------	------	------	ENOG4111H2B	S:Function unknown	XP_010099537.1	uncharacterized protein LOC21394858 [Morus notabilis]	------	------	PF07712.15	SURNod19	Stress up-regulated Nod 19
mnot00000109	10.149	3.34332	0	0	yes	up	116.2	112.06	112.64	10.29	9.32	10.86	113.633	10.1567	GO:001602	CC:integral component of membrane;	------	------	------	------	ENOG4111H2B	S:Function unknown	XP_010099536.1	uncharacterized protein LOC21394857 [Morus notabilis]	------	------	PF07712.15	SURNod19	Stress up-regulated Nod 19
mnot00000113	5.509	2.46189	2.63466768621E-8	7.31066394572E-8	yes	up	2.15	1.95	2.2	0.4	0.32	0.32	2.1	0.346667	------	------	------	------	------	------	ENOG410Z7Z7	S:Function unknown	XP_010099533.1	pentatricopeptide repeat-containing protein At5g61800 [Morus notabilis]	sp|Q9FLS9|PP441_ARATH;	Pentatricopeptide repeat-containing protein At5g61800 OS=Arabidopsis thaliana OX=3702 GN=PCMP-E8 PE=2 SV=1;	PF01535.23;PF13041.9;PF12854.10;PF13812.9;PF20431.1;PF20430.1	PPR;PPR_2;PPR_1;PPR_3;E_motif;Eplus_motif	PPR repeat;PPR repeat family;PPR repeat;Pentatricopeptide repeat domain;E motif;E+ motif
mnot00000115	21.182	4.40479	0.00216311327357	0.00393352514389	yes	up	2.9	2.76	3.05	0	0.35	0	2.90333	0.116667	GO:001602	CC:integral component of membrane;	------	------	------	------	ENOG410YX3P	S:Function unknown	EXB79411.1	hypothetical protein L484_011604 [Morus notabilis]	------	------	------	------	------
mnot00000130	2.524	1.33554	5.69095736903E-59	6.48688607654E-58	yes	up	35.7	34.91	34.5	17.97	17.51	17.41	35.0367	17.63	GO:0006357;GO:0006364;GO:0005634;GO:0008408;GO:000367	BP:regulation of transcription from RNA polymerase II promoter;BP:rRNA processing;CC:nucleus;MF:3'-5' exonuclease activity;MF:DNA binding;	------	------	------	------	ENOG410YDFQ	S:Function unknown	KAF4401058.1	hypothetical protein G4B88_013899 [Cannabis sativa]	sp|F4JRF5|RLT3_ARATH;	Homeobox-DDT domain protein RLT3 OS=Arabidopsis thaliana OX=3702 GN=RLT3 PE=3 SV=1;	PF15613.9;PF00929.27;PF00046.32;PF02791.20;PF15612.9	WSD;RNase_T;Homeodomain;DDT;WHIM1	Williams-Beuren syndrome DDT;Exonuclease;Homeodomain;DDT domain;WSTF, HB1, Itc1p, MBD9 motif 1
mnot00000142	2.684	1.42458	6.87470062698E-16	2.76993981911E-15	yes	up	12.59	9.78	10.56	3.91	3.07	4.18	10.9767	3.72	GO:0006468;GO:0005886;GO:0004674;GO:000552	BP:protein phosphorylation;CC:plasma membrane;MF:protein serine/threonine kinase activity;MF:ATP binding;	------	------	------	------	------	------	XP_010091126.1	cold-responsive protein kinase 1 [Morus notabilis]	sp|Q93YN1|CRPK1_ARATH;	Cold-responsive protein kinase 1 OS=Arabidopsis thaliana OX=3702 GN=CRPK1 PE=1 SV=1;	PF00069.28;PF07714.20	Pkinase;PK_Tyr_Ser-Thr	Protein kinase domain;Protein tyrosine and serine/threonine kinase
mnot00000143	0.451	-1.14812	0.00351753	0.00622833453759	yes	down	1.69	1.19	1.16	1.8	3.61	2.73	1.34667	2.71333	------	------	------	------	------	------	ENOG410Y9HK	S:Function unknown	XP_010091125.1	uncharacterized serine-rich protein C215.13 [Morus notabilis]	------	------	------	------	------
mnot00000146	2.002	1.00154	2.56461830416E-16	1.05129773232E-15	yes	up	23.19	23.99	19.67	10.05	9.84	10.17	22.2833	10.02	GO:0006310;GO:0006281;GO:0140664;GO:0005524;GO:000369	BP:DNA recombination;BP:DNA repair;BP:old GO;MF:ATP binding;MF:single-stranded DNA binding;	K03553	recA	map03440	Homologous recombination	COG0468	L:Replication, recombination and repair	EXB42558.1	DNA repair protein recA-1-like protein [Morus notabilis]	sp|Q39199|RECAC_ARATH;	DNA repair protein recA homolog 1, chloroplastic OS=Arabidopsis thaliana OX=3702 GN=RECA PE=2 SV=1;	PF00154.24;PF08423.14;PF06745.16	RecA;Rad51;ATPase	recA bacterial DNA recombination protein;Rad51;KaiC
mnot00000152	3.291	1.71854	1.75261287805E-20	8.43873279167E-20	yes	up	16.62	17.97	16.46	4.22	5.35	4.44	17.0167	4.67	GO:000372	MF:RNA binding;	------	------	------	------	ENOG4111QEK	S:Function unknown	EXB42552.1	Putative RNA-binding protein ylmH [Morus notabilis]	sp|P71020|YLMH_BACSU;	Putative RNA-binding protein YlmH OS=Bacillus subtilis;	PF01479.28	S4	S4 domain
mnot00000160	2.193	1.13259	4.47209272014E-23	2.34675614728E-22	yes	up	69.49	66.39	69.01	30.21	30.18	23.99	68.2967	28.1267	GO:0046658;GO:0016021;GO:000905	CC:anchored component of plasma membrane;CC:integral component of membrane;MF:electron carrier activity;	------	------	------	------	ENOG410Z06C	S:Function unknown	EXC08459.1	hypothetical protein L484_009602 [Morus notabilis]	sp|Q5JNJ5|ENOL1_ORYSJ;	Early nodulin-like protein 1 OS=Oryza sativa subsp. japonica OX=39947 GN=ENODL1 PE=1 SV=1;	PF02298.20	Cu_bind_like	Plastocyanin-like domain
mnot00000171	25.088	4.64893	0.00394702215023	0.00694428760541	yes	up	1.6	1.14	1.11	0	0	0	1.28333	0	GO:0015031;GO:0006508;GO:0006914;GO:0005737;GO:000823	BP:protein transport;BP:proteolysis;BP:autophagy;CC:cytoplasm;MF:cysteine-type peptidase activity;	K03070	secA	map03060	Protein export	COG2801	L:Replication, recombination and repair	XP_038693051.1	secreted RxLR effector protein 161-like [Tripterygium wilfordii]	sp|P10978|POLX_TOBAC;	Retrovirus-related Pol polyprotein from transposon TNT 1-94 OS=Nicotiana tabacum OX=4097 PE=2 SV=1;	------	------	------
mnot00000175	0.058	-4.10421	0.000873500090625	0.00166533567574	yes	down	0.16	0	0.16	0.84	2.08	2.09	0.106667	1.67	GO:0016310;GO:0005886;GO:0019210;GO:001630	BP:phosphorylation;CC:plasma membrane;MF:kinase inhibitor activity;MF:kinase activity;	------	------	------	------	ENOG411168K	S:Function unknown	XP_010106186.1	uncharacterized protein LOC21392933 [Morus notabilis]	------	------	------	------	------
mnot00000176	0.247	-2.01959	2.16651061162E-29	1.35149994011E-28	yes	down	2.62	3.2	2.83	10.86	10.2	10.45	2.88333	10.5033	GO:0016310;GO:0016301;GO:000367	BP:phosphorylation;MF:kinase activity;MF:DNA binding;	------	------	------	------	ENOG410YAU9	S:Function unknown	EXC08468.1	hypothetical protein L484_009611 [Morus notabilis]	sp|K4PW38|RSS3_ORYSJ;	Protein RICE SALT SENSITIVE 3 OS=Oryza sativa subsp. japonica OX=39947 GN=RSS3 PE=1 SV=1;	PF14215.9	bHLH-MYC_N	bHLH-MYC and R2R3-MYB transcription factors N-terminal
mnot00000181	2.395	1.26002	1.45973557536E-17	6.32301325183E-17	yes	up	90.35	72.51	79.8	29.95	29.29	32.24	80.8867	30.4933	GO:004687	MF:metal ion binding;	------	------	------	------	ENOG4111VJ1	S:Function unknown	XP_024027854.1	protein yippee-like At5g53940 isoform X2 [Morus notabilis]	sp|Q9FN32|YIPL7_ARATH;	Protein yippee-like At5g53940 OS=Arabidopsis thaliana OX=3702 GN=At5g53940 PE=2 SV=1;	PF03226.17	Yippee-Mis18	Yippee zinc-binding/DNA-binding /Mis18, centromere assembly
mnot00000184	2.862	1.51711	5.17506611824E-7	1.3200208233E-6	yes	up	4.69	4.63	3.31	1.24	1.3	1.45	4.21	1.33	------	------	------	------	------	------	ENOG410Z7Z7	S:Function unknown	XP_010106194.1	putative pentatricopeptide repeat-containing protein At3g15200 [Morus notabilis]	sp|Q9LIL5|PP233_ARATH;	Putative pentatricopeptide repeat-containing protein At3g15200 OS=Arabidopsis thaliana OX=3702 GN=At3g15200 PE=3 SV=1;	PF13041.9;PF12854.10;PF01535.23;PF13812.9;PF17177.7	PPR_2;PPR_1;PPR;PPR_3;PPR_long	PPR repeat family;PPR repeat;PPR repeat;Pentatricopeptide repeat domain;Pentacotripeptide-repeat region of PRORP
mnot00000195	0.362	-1.46637	5.01484203366E-91	8.79736172367E-90	yes	down	21.97	22.62	21.14	56.16	56.73	51.55	21.91	54.8133	------	------	------	------	------	------	ENOG410YQ1A	S:Function unknown	XP_010098453.1	enolase-phosphatase E1 [Morus notabilis]	------	------	------	------	------
mnot00000196	4.085	2.03017	2.92430454378E-21	1.44363267212E-20	yes	up	15.65	14.68	15.03	4.07	3.15	2.8	15.12	3.34	GO:001602	CC:integral component of membrane;	------	------	------	------	ENOG411253T	S:Function unknown	XP_010098451.1	uncharacterized protein LOC21395395 [Morus notabilis]	------	------	PF11282.11	DUF3082	Protein of unknown function
mnot00000202	3.176	1.66743	1.67528691708E-12	5.84280113316E-12	yes	up	7.5	8.62	8.4	2.49	1.84	2.65	8.17333	2.32667	GO:0004527;GO:0003676;GO:000438	MF:exonuclease activity;MF:nucleic acid binding;MF:helicase activity;	------	------	------	------	COG5018	S:Function unknown	XP_010098445.2	uncharacterized exonuclease domain-containing protein At3g15140 [Morus notabilis]	sp|Q8W566|Y3514_ARATH;	Uncharacterized exonuclease domain-containing protein At3g15140 OS=Arabidopsis thaliana OX=3702 GN=At3g15140 PE=2 SV=1;	PF00929.27	RNase_T	Exonuclease
mnot00000209	4.95	2.30756	1.16661302084E-17	5.0760663783E-17	yes	up	26.88	25.43	26.67	5.86	3.68	4.88	26.3267	4.80667	GO:001602	CC:integral component of membrane;	------	------	------	------	------	------	EXB75030.1	hypothetical protein L484_012154 [Morus notabilis]	------	------	------	------	------
mnot00000210	2.089	1.06275	0.000824781644723	0.00157633996597	yes	up	4.42	5.41	4.77	2.14	2.86	1.3	4.86667	2.1	GO:0046656;GO:0019752;GO:0008696;GO:0030170;GO:000848	BP:folic acid biosynthetic process;BP:carboxylic acid metabolic process;MF:4-amino-4-deoxychorismate lyase activity;MF:pyridoxal phosphate binding;MF:transaminase activity;	K18482	ADCL	map00790;map01240	Folate biosynthesis;Biosynthesis of cofactors	COG0115	E:Amino acid transport and metabolism	EXB75029.1	Branched-chain-amino-acid aminotransferase-like protein 3 [Morus notabilis]	sp|Q8L493|DAAA_ARATH;	D-amino-acid transaminase, chloroplastic OS=Arabidopsis thaliana OX=3702 GN=DAAT PE=1 SV=1;	PF01063.22	Aminotran_4	Amino-transferase class IV
mnot00000222	0.142	-2.81368	2.61839623019E-13	9.44381267201E-13	yes	down	0.28	0.32	0.36	2.17	1.78	2.2	0.32	2.05	------	------	------	------	------	------	ENOG410ZCBS;ENOG410XY9N	S:Function unknown;	XP_010098422.1	X-linked retinitis pigmentosa GTPase regulator [Morus notabilis]	------	------	------	------	------
mnot00000224	0.168	-2.57571	1.20738619593E-32	8.25944442312E-32	yes	down	1.22	1.42	1.3	7.26	7.45	6.56	1.31333	7.09	GO:000370	MF:transcription factor activity, sequence-specific DNA binding;	------	------	------	------	ENOG41117EU	S:Function unknown	EXC18521.1	hypothetical protein L484_018702 [Morus notabilis]	------	------	PF08744.13	NOZZLE	Plant transcription factor NOZZLE
mnot00000236	0.282	-1.82431	0.00823093310023	0.0139079100335	yes	down	0.39	0.16	0.39	0.9	0.87	1.23	0.313333	1	GO:0005794;GO:0016021;GO:001641	CC:Golgi apparatus;CC:integral component of membrane;MF:O-acetyltransferase activity;	------	------	------	------	ENOG410YERW	S:Function unknown	XP_010108265.1	protein trichome birefringence-like 31 [Morus notabilis]	sp|Q1PFD9|TBL31_ARATH;	Protein trichome birefringence-like 31 OS=Arabidopsis thaliana OX=3702 GN=TBL31 PE=2 SV=1;	PF13839.9;PF14416.9	PC-Esterase;PMR5N	GDSL/SGNH-like Acyl-Esterase family found in Pmr5 and Cas1p;PMR5 N terminal Domain
mnot00000237	2.5	1.32208	1.53276839368E-29	9.61436683535E-29	yes	up	21.66	22.48	22.48	7.48	8.73	7.94	22.2067	8.05	------	------	------	------	------	------	ENOG41114JT	S:Function unknown	XP_010108264.1	uncharacterized protein LOC21401651 [Morus notabilis]	------	------	------	------	------
mnot00000246	3.294	1.71987	4.7525382847E-170	1.68889834779E-168	yes	up	132.64	135.31	135.39	34.08	39.95	36.99	134.447	37.0067	GO:0016554;GO:000639	BP:cytidine to uridine editing;BP:mRNA processing;	------	------	------	------	ENOG410YC7H	S:Function unknown	XP_010108256.1	multiple organellar RNA editing factor 8, chloroplastic/mitochondrial [Morus notabilis]	sp|Q9LKA5|MORF8_ARATH;	Multiple organellar RNA editing factor 8, chloroplastic/mitochondrial OS=Arabidopsis thaliana OX=3702 GN=MORF8 PE=1 SV=1;	------	------	------
mnot00000256	0.11	-3.1889	0	0	yes	down	6.13	5.82	6.59	50.2	50.74	51.96	6.18	50.9667	------	------	------	------	------	------	COG0457	S:Function unknown	XP_010108247.1	TPR repeat-containing thioredoxin TTL1 [Morus notabilis]	sp|Q9MAH1|TTL1_ARATH;	TPR repeat-containing thioredoxin TTL1 OS=Arabidopsis thaliana OX=3702 GN=TTL1 PE=1 SV=1;	PF07719.20;PF00515.31;PF13414.9;PF13432.9;PF13428.9;PF00085.23;PF14559.9;PF13431.9;PF13371.9	TPR_2;TPR_1;TPR_11;TPR_16;TPR_14;Thioredoxin;TPR_19;TPR_17;TPR_9	Tetratricopeptide repeat;Tetratricopeptide repeat;TPR repeat;Tetratricopeptide repeat;Tetratricopeptide repeat;Thioredoxin;Tetratricopeptide repeat;Tetratricopeptide repeat;Tetratricopeptide repeat
mnot00000260	0.226	-2.14752	3.03866442242E-118	7.25227908817E-117	yes	down	19.2	20.18	19.54	64.06	86.98	85.74	19.64	78.9267	GO:0005737;GO:0043231;GO:0004451;GO:000382	CC:cytoplasm;CC:intracellular membrane-bounded organelle;MF:isocitrate lyase activity;MF:catalytic activity;	------	------	------	------	COG2513	G:Carbohydrate transport and metabolism	XP_010108243.1	uncharacterized protein LOC21401630 [Morus notabilis]	sp|P11435|CPPM_STRHY;	Carboxyvinyl-carboxyphosphonate phosphorylmutase OS=Streptomyces hygroscopicus OX=1912 GN=bcpA PE=1 SV=3;	PF13714.9;PF00463.24	PEP_mutase;ICL	Phosphoenolpyruvate phosphomutase;Isocitrate lyase family
mnot00000267	0.118	-3.08848	4.57378911795E-64	5.65348409388E-63	yes	down	2.54	2.96	4.42	23.7	25.99	26.86	3.30667	25.5167	GO:0048544;GO:003024	BP:recognition of pollen;MF:carbohydrate binding;	------	------	------	------	------	------	XP_010108237.1	epidermis-specific secreted glycoprotein EP1 [Morus notabilis]	sp|Q9ZVA4|EP1L3_ARATH;	EP1-like glycoprotein 3 OS=Arabidopsis thaliana OX=3702 GN=At1g78850 PE=1 SV=1;	PF01453.27;PF00954.23;PF08276.14	B_lectin;S_locus_glycop;PAN_2	D-mannose binding lectin;S-locus glycoprotein domain;PAN-like domain
mnot00000268	0.129	-2.95442	2.07604397592E-67	2.70810270867E-66	yes	down	3.59	3.58	3.61	23.9	27.09	24.83	3.59333	25.2733	GO:0048544;GO:003024	BP:recognition of pollen;MF:carbohydrate binding;	------	------	------	------	------	------	XP_024029154.1	epidermis-specific secreted glycoprotein EP1 [Morus notabilis]	sp|Q9ZVA4|EP1L3_ARATH;	EP1-like glycoprotein 3 OS=Arabidopsis thaliana OX=3702 GN=At1g78850 PE=1 SV=1;	PF01453.27;PF00954.23;PF08276.14	B_lectin;S_locus_glycop;PAN_2	D-mannose binding lectin;S-locus glycoprotein domain;PAN-like domain
mnot00000269	0.303	-1.72061	5.86569463737E-32	3.9346151537E-31	yes	down	7.18	8.67	8.44	20.95	25.64	26.03	8.09667	24.2067	GO:0048544;GO:003024	BP:recognition of pollen;MF:carbohydrate binding;	------	------	------	------	------	------	XP_010108235.1	EP1-like glycoprotein 3 [Morus notabilis]	sp|Q9ZVA4|EP1L3_ARATH;	EP1-like glycoprotein 3 OS=Arabidopsis thaliana OX=3702 GN=At1g78850 PE=1 SV=1;	PF01453.27	B_lectin	D-mannose binding lectin
mnot00000270	3.622	1.85659	8.10091281023E-6	1.88184146176E-5	yes	up	21.05	19.04	14.96	4.93	3.35	4.12	18.35	4.13333	------	------	------	------	------	------	------	------	------	------	------	------	------	------	------
mnot00000272	0.33	-1.59919	0.00358551207663	0.00634057075242	yes	down	0.5	0.45	0.61	1.28	1.53	1.5	0.52	1.43667	GO:004854	BP:recognition of pollen;	------	------	------	------	------	------	XP_010108233.1	EP1-like glycoprotein 4 [Morus notabilis]	sp|Q9ZVA5|EP1L4_ARATH;	EP1-like glycoprotein 4 OS=Arabidopsis thaliana OX=3702 GN=At1g78860 PE=3 SV=1;	PF01453.27	B_lectin	D-mannose binding lectin
mnot00000288	0.491	-1.02671	7.51651669987E-17	3.14726664158E-16	yes	down	21.26	20.72	22.66	37.42	40.23	41.83	21.5467	39.8267	------	------	------	------	------	------	ENOG4111JSH	S:Function unknown	XP_024023197.1	pathogen-related protein [Morus notabilis]	sp|P16273|PRPX_HORVU;	Pathogen-related protein OS=Hordeum vulgare OX=4513 PE=2 SV=2;	------	------	------
mnot00000305	2.335	1.22325	1.69046386174E-36	1.25499413883E-35	yes	up	31.81	32.1	34.16	13.53	13.53	11.15	32.69	12.7367	GO:0009639;GO:000995	BP:response to red or far red light;BP:negative gravitropism;	------	------	------	------	ENOG410YB2T	S:Function unknown	XP_010110261.1	protein GRAVITROPIC IN THE LIGHT 1 [Morus notabilis]	sp|F4KGE8|GIL1_ARATH;	Protein GRAVITROPIC IN THE LIGHT 1 OS=Arabidopsis thaliana OX=3702 GN=GIL1 PE=1 SV=1;	PF04859.15	DUF641	Plant protein of unknown function
mnot00000310	0.427	-1.22761	7.37207725099E-22	3.71718824768E-21	yes	down	7.11	6.25	7.19	14.27	13.85	15.46	6.85	14.5267	------	------	------	------	------	------	ENOG41100BI	S:Function unknown	XP_024028139.1	uncharacterized protein LOC21386204 [Morus notabilis]	------	------	PF01436.24	NHL	NHL repeat
mnot00000328	6.56	2.71372	0.000159537339087	0.000328034018213	yes	up	1.14	0.98	1.07	0.08	0.21	0.15	1.06333	0.146667	GO:0006468;GO:0016021;GO:0004674;GO:000552	BP:protein phosphorylation;CC:integral component of membrane;MF:protein serine/threonine kinase activity;MF:ATP binding;	------	------	------	------	COG4886	S:Function unknown	XP_024019485.1	probable LRR receptor-like serine/threonine-protein kinase At1g53430 [Morus notabilis]	sp|C0LGG9|Y5344_ARATH;	Probable LRR receptor-like serine/threonine-protein kinase At1g53440 OS=Arabidopsis thaliana OX=3702 GN=At1g53440 PE=2 SV=2;	PF11721.11;PF00069.28;PF07714.20;PF13855.9;PF12799.10	Malectin;Pkinase;PK_Tyr_Ser-Thr;LRR_8;LRR_4	Malectin domain;Protein kinase domain;Protein tyrosine and serine/threonine kinase;Leucine rich repeat;Leucine Rich repeats
mnot00000335	0.461	-1.11579	2.39439124824E-49	2.32604882467E-48	yes	down	20.21	19.98	17.46	40.25	41.58	42.18	19.2167	41.3367	GO:0006468;GO:0016021;GO:0004674;GO:000552	BP:protein phosphorylation;CC:integral component of membrane;MF:protein serine/threonine kinase activity;MF:ATP binding;	------	------	------	------	COG4886	S:Function unknown	XP_024019463.1	probable LRR receptor-like serine/threonine-protein kinase At1g53440 [Morus notabilis]	sp|C0LGG9|Y5344_ARATH;	Probable LRR receptor-like serine/threonine-protein kinase At1g53440 OS=Arabidopsis thaliana OX=3702 GN=At1g53440 PE=2 SV=2;	PF11721.11;PF00069.28;PF07714.20;PF13855.9;PF12799.10	Malectin;Pkinase;PK_Tyr_Ser-Thr;LRR_8;LRR_4	Malectin domain;Protein kinase domain;Protein tyrosine and serine/threonine kinase;Leucine rich repeat;Leucine Rich repeats
mnot00000338	0.448	-1.15942	5.99707851867E-18	2.63609645118E-17	yes	down	14.51	14.53	9.81	26.48	26.01	24.75	12.95	25.7467	GO:0009836;GO:0016740;GO:001674	BP:fruit ripening, climacteric;MF:transferase activity;MF:transferase activity, transferring acyl groups other than amino-acyl groups;	K13065	E2.3.1.133, HCT	map00941;map00940;map00945	Flavonoid biosynthesis;Phenylpropanoid biosynthesis;Stilbenoid, diarylheptanoid and gingerol biosynthesis	ENOG410XPQ7	S:Function unknown	XP_010093468.2	shikimate O-hydroxycinnamoyltransferase [Morus notabilis]	sp|Q8GSM7|HST_TOBAC;	Shikimate O-hydroxycinnamoyltransferase OS=Nicotiana tabacum OX=4097 GN=HST PE=1 SV=1;	PF02458.18	Transferase	Transferase family
mnot00000341	0.011	-6.53723	3.30919088023E-18	1.46761362919E-17	yes	down	0.07	0.15	0.07	7.91	8.05	8.75	0.0966666666667	8.23667	GO:001641	MF:O-acetyltransferase activity;	------	------	------	------	ENOG41118PY	S:Function unknown	XP_010093465.2	protein trichome birefringence-like 41 [Morus notabilis]	sp|F4IWA8|TBL41_ARATH;	Protein trichome birefringence-like 41 OS=Arabidopsis thaliana OX=3702 GN=TBL41 PE=2 SV=1;	PF13839.9;PF14416.9	PC-Esterase;PMR5N	GDSL/SGNH-like Acyl-Esterase family found in Pmr5 and Cas1p;PMR5 N terminal Domain
mnot00000344	0.329	-1.60438	1.56678905392E-41	1.29385587314E-40	yes	down	13.1	14.07	23.64	37.77	47.72	44.04	16.9367	43.1767	GO:0016021;GO:001678	CC:integral component of membrane;MF:hydrolase activity;	------	------	------	------	ENOG4111QDI	S:Function unknown	EXB54087.1	hypothetical protein L484_017524 [Morus notabilis]	------	------	PF00561.23;PF12697.10;PF12146.11	Abhydrolase_1;Abhydrolase_6;Hydrolase_4	alpha/beta hydrolase fold;Alpha/beta hydrolase family;Serine aminopeptidase, S33
mnot00000346	2.109	1.07651	0.00445269181431	0.00778788004653	yes	up	4.91	5.76	3.9	2.21	3.02	1.01	4.85667	2.08	GO:001641	MF:O-acetyltransferase activity;	------	------	------	------	ENOG411157M	S:Function unknown	EXB54085.1	hypothetical protein L484_017522 [Morus notabilis]	sp|Q9ZV89|TBL42_ARATH;	Protein trichome birefringence-like 42 OS=Arabidopsis thaliana OX=3702 GN=TBL42 PE=3 SV=1;	PF13839.9;PF14416.9	PC-Esterase;PMR5N	GDSL/SGNH-like Acyl-Esterase family found in Pmr5 and Cas1p;PMR5 N terminal Domain
mnot00000358	0.492	-1.02185	1.33562578317E-30	8.64423088055E-30	yes	down	36.94	34.17	35.21	70.32	59.36	65.18	35.44	64.9533	GO:0016021;GO:000970	CC:integral component of membrane;CC:chloroplast inner membrane;	------	------	------	------	COG1836	S:Function unknown	XP_024019457.1	protein VTE6, chloroplastic isoform X1 [Morus notabilis]	sp|Q9SYM0|VTE6_ARATH;	Protein VTE6, chloroplastic OS=Arabidopsis thaliana OX=3702 GN=VTE6 PE=1 SV=1;	PF01940.19	DUF92	Integral membrane protein DUF92
mnot00000359	0.232	-2.10659	0.000304045616431	0.000607462779748	yes	down	0.32	0.41	0.48	1.58	1.8	1.34	0.403333	1.57333	GO:001602	CC:integral component of membrane;	K14829	IPI3	------	------	------	------	XP_010093452.1	protein ROOT INITIATION DEFECTIVE 3 [Morus notabilis]	sp|Q9M3B4|RID3_ARATH;	Protein ROOT INITIATION DEFECTIVE 3 OS=Arabidopsis thaliana OX=3702 GN=RID3 PE=1 SV=1;	PF20426.1;PF00400.35	NBCH_WD40;WD40	Neurobeachin beta propeller domain;WD domain, G-beta repeat
mnot00000360	2.278	1.18794	6.28854840397E-19	2.86654604446E-18	yes	up	21.52	23.99	23.92	10.07	7.45	10.67	23.1433	9.39667	GO:0006355;GO:0009640;GO:0005634;GO:000827	BP:regulation of transcription, DNA-templated;BP:photomorphogenesis;CC:nucleus;MF:zinc ion binding;	------	------	------	------	ENOG4111N7S	S:Function unknown	XP_024019464.1	B-box zinc finger protein 22 [Morus notabilis]	sp|Q9SYM2|BBX22_ARATH;	B-box zinc finger protein 22 OS=Arabidopsis thaliana OX=3702 GN=BBX22 PE=1 SV=2;	PF00643.27	zf-B_box	B-box zinc finger
mnot00000379	0.116	-3.10472	0.0260040014659	0.0407844683059	yes	down	0.25	0	0.26	2.24	0.72	0.98	0.17	1.31333	GO:0006508;GO:0008233;GO:000486	BP:proteolysis;MF:peptidase activity;MF:endopeptidase inhibitor activity;	------	------	------	------	ENOG4111AS0	S:Function unknown	XP_010098225.1	endogenous alpha-amylase/subtilisin inhibitor [Morus notabilis]	sp|A0A072TH68|KI104_MEDTR;	Kunitz type trypsin inhibitor 104 OS=Medicago truncatula OX=3880 GN=KPI104 PE=1 SV=1;	PF00197.21	Kunitz_legume	Trypsin and protease inhibitor
mnot00000383	12.53	3.64728	0.000488626587412	0.000957442650299	yes	up	3.39	2.64	2.8	0.2	0.43	0	2.94333	0.21	GO:000486	MF:endopeptidase inhibitor activity;	------	------	------	------	ENOG4111AS0	S:Function unknown	XP_010098221.1	kunitz trypsin inhibitor 2 [Morus notabilis]	sp|A0A072TH68|KI104_MEDTR;	Kunitz type trypsin inhibitor 104 OS=Medicago truncatula OX=3880 GN=KPI104 PE=1 SV=1;	PF00197.21	Kunitz_legume	Trypsin and protease inhibitor
mnot00000387	2.063	1.04446	1.33966363687E-7	3.5516151163E-7	yes	up	14.22	17.44	15.56	6.79	6.39	7.51	15.74	6.89667	GO:0042545;GO:0045490;GO:0016021;GO:0005576;GO:0030599;GO:0045330;GO:000485	BP:cell wall modification;BP:pectin catabolic process;CC:integral component of membrane;CC:extracellular region;MF:pectinesterase activity;MF:aspartyl esterase activity;MF:enzyme inhibitor activity;	------	------	------	------	COG4677	G:Carbohydrate transport and metabolism	XP_024030089.1	pectinesterase 1, partial [Morus notabilis]	sp|Q43867|PME1_ARATH;	Pectinesterase 1 OS=Arabidopsis thaliana OX=3702 GN=PME1 PE=1 SV=1;	PF01095.22;PF04043.18	Pectinesterase;PMEI	Pectinesterase;Plant invertase/pectin methylesterase inhibitor
mnot00000396	0.396	-1.33664	0.000495056782627	0.000969550979815	yes	down	1.33	1.11	1.42	3.26	2.97	2.57	1.28667	2.93333	GO:0006468;GO:0016021;GO:0005886;GO:0004674;GO:000552	BP:protein phosphorylation;CC:integral component of membrane;CC:plasma membrane;MF:protein serine/threonine kinase activity;MF:ATP binding;	------	------	------	------	COG0515	T:Signal transduction mechanisms	XP_010106739.1	receptor-like serine/threonine-protein kinase At1g78530 [Morus notabilis]	sp|Q9SYM9|Y1853_ARATH;	Receptor-like serine/threonine-protein kinase At1g78530 OS=Arabidopsis thaliana OX=3702 GN=At1g78530 PE=2 SV=1;	PF00069.28;PF07714.20	Pkinase;PK_Tyr_Ser-Thr	Protein kinase domain;Protein tyrosine and serine/threonine kinase
mnot00000397	0.093	-3.42809	1.10597622302E-52	1.14641996479E-51	yes	down	1.82	1.61	1.69	15.42	17.55	17.98	1.70667	16.9833	GO:0009813;GO:001687	BP:flavonoid biosynthetic process;MF:intramolecular lyase activity;	------	------	------	------	ENOG4111QE0	S:Function unknown	XP_010106740.1	fatty-acid-binding protein 3, chloroplastic [Morus notabilis]	sp|Q9C8L2|FAP3_ARATH;	Fatty-acid-binding protein 3, chloroplastic OS=Arabidopsis thaliana OX=3702 GN=FAP3 PE=1 SV=1;	PF02431.18;PF16036.8;PF16035.8	Chalcone;Chalcone_3;Chalcone_2	Chalcone-flavanone isomerase;Chalcone isomerase-like;Chalcone isomerase like
mnot00000398	0.207	-2.27021	0.00184829915064	0.00339586762785	yes	down	1.13	1.23	0.76	4.4	4.74	6.47	1.04	5.20333	GO:003122	CC:anchored component of membrane;	------	------	------	------	ENOG410YQBI	S:Function unknown	EXC11709.1	hypothetical protein L484_020759 [Morus notabilis]	sp|Q94G86|ALL9_OLEEU;	Glucan endo-1,3-beta-D-glucosidase OS=Olea europaea OX=4146 GN=OLE9 PE=1 SV=1;	PF07983.16	X8	X8 domain
mnot00000405	0.203	-2.30374	2.82593919954E-164	9.6012401767E-163	yes	down	8.1	7.16	8.22	33.38	35.07	36.58	7.82667	35.01	GO:0045489;GO:0071555;GO:0016021;GO:0000139;GO:004726	BP:pectin biosynthetic process;BP:cell wall organization;CC:integral component of membrane;CC:Golgi membrane;MF:polygalacturonate 4-alpha-galacturonosyltransferase activity;	K13648	GAUT	map00520	Amino sugar and nucleotide sugar metabolism	ENOG4111FC1	M:Cell wall/membrane/envelope biogenesis	XP_010106747.1	polygalacturonate 4-alpha-galacturonosyltransferase isoform X1 [Morus notabilis]	sp|Q9LE59|GAUT1_ARATH;	Polygalacturonate 4-alpha-galacturonosyltransferase OS=Arabidopsis thaliana OX=3702 GN=GAUT1 PE=1 SV=1;	PF01501.23;PF18404.4	Glyco_transf_8;Glyco_transf_24	Glycosyl transferase family 8;Glucosyltransferase 24
mnot00000409	9.557	3.25655	1.38611478805E-21	6.92055038289E-21	yes	up	7.66	8.21	7.09	0.69	0.79	0.71	7.65333	0.73	GO:0006633;GO:0016310;GO:0006000;GO:0019252;GO:0005829;GO:0016773;GO:0016301;GO:000886	BP:fatty acid biosynthetic process;BP:phosphorylation;BP:fructose metabolic process;BP:starch biosynthetic process;CC:cytosol;MF:phosphotransferase activity, alcohol group as acceptor;MF:kinase activity;MF:fructokinase activity;	K00847	E2.7.1.4, scrK	map00520;map00500;map01250;map00051	Amino sugar and nucleotide sugar metabolism;Starch and sucrose metabolism;Biosynthesis of nucleotide sugars;Fructose and mannose metabolism	COG0524	G:Carbohydrate transport and metabolism	XP_024028242.1	probable fructokinase-7 [Morus notabilis]	sp|Q9C524|SCRK6_ARATH;	Probable fructokinase-6, chloroplastic OS=Arabidopsis thaliana OX=3702 GN=At1g66430 PE=2 SV=1;	PF00294.27	PfkB	pfkB family carbohydrate kinase
mnot00000418	0.179	-2.47881	1.06000843579E-29	6.69457140829E-29	yes	down	2.4	2.68	2.36	11.28	13.26	12.34	2.48	12.2933	GO:0006508;GO:000425	BP:proteolysis;MF:serine-type endopeptidase activity;	------	------	------	------	COG1404	O:Posttranslational modification, protein turnover, chaperones	EXC11730.1	Xylem serine proteinase 1 [Morus notabilis]	sp|Q9LLL8|SBT4E_ARATH;	Subtilisin-like protease SBT4.14 OS=Arabidopsis thaliana OX=3702 GN=SBT4.14 PE=2 SV=1;	PF00082.25;PF17766.4;PF05922.19	Peptidase_S8;fn3_6;Inhibitor_I9	Subtilase family;Fibronectin type-III domain;Peptidase inhibitor I9
mnot00000426	0.282	-1.82735	2.00485494354E-51	2.03133415978E-50	yes	down	2.64	2.91	2.64	7.6	9.99	10.53	2.73	9.37333	GO:0006075;GO:0071555;GO:0008360;GO:0016021;GO:0000148;GO:0005886;GO:0003843;GO:004652	BP:;BP:cell wall organization;BP:regulation of cell shape;CC:integral component of membrane;CC:1,3-beta-D-glucan synthase complex;CC:plasma membrane;MF:1,3-beta-D-glucan synthase activity;MF:glucosyltransferase activity;	K11000	CALS	------	------	------	------	XP_024028224.1	putative callose synthase 8 [Morus notabilis]	sp|Q9LUD7|CALS8_ARATH;	Putative callose synthase 8 OS=Arabidopsis thaliana OX=3702 GN=CALS8 PE=3 SV=2;	PF02364.18;PF14288.9	Glucan_synthase;FKS1_dom1	1,3-beta-glucan synthase component;1,3-beta-glucan synthase subunit FKS1, domain-1
mnot00000453	5.543	2.47068	0.0112825375948	0.0187029683402	yes	up	2.69	2.3	2.79	0.97	0	0.27	2.59333	0.413333	GO:000695	BP:defense response;	------	------	------	------	------	------	XP_010092739.1	BON1-associated protein 2 [Morus notabilis]	sp|Q58FX0|BAP2_ARATH;	BON1-associated protein 2 OS=Arabidopsis thaliana OX=3702 GN=BAP2 PE=1 SV=1;	PF00168.33	C2	C2 domain
mnot00000469	0.439	-1.18649	8.91844872747E-6	2.06406621333E-5	yes	down	4.07	3.04	2.77	6.57	6.7	7.13	3.29333	6.8	GO:0046658;GO:0016021;GO:000905	CC:anchored component of plasma membrane;CC:integral component of membrane;MF:electron carrier activity;	------	------	------	------	ENOG410YRSI	S:Function unknown	XP_010092726.1	uclacyanin-2 [Morus notabilis]	------	------	PF02298.20	Cu_bind_like	Plastocyanin-like domain
mnot00000473	2.278	1.1878	4.48455533125E-23	2.35265735858E-22	yes	up	26.9	25.07	23.83	8.16	11.72	10.32	25.2667	10.0667	GO:0010162;GO:0016121;GO:0009570;GO:0016702;GO:0045549;GO:0046872;GO:001043	BP:seed dormancy process;BP:carotene catabolic process;CC:chloroplast stroma;MF:oxidoreductase activity, acting on single donors with incorporation of molecular oxygen, incorporation of two atoms of oxygen;MF:9-cis-epoxycarotenoid dioxygenase activity;MF:metal ion binding;MF:carotenoid dioxygenase activity;	K09840	NCED	map00906	Carotenoid biosynthesis	COG3670	Q:Secondary metabolites biosynthesis, transport and catabolism	XP_010092722.1	9-cis-epoxycarotenoid dioxygenase NCED1, chloroplastic [Morus notabilis]	sp|O24023|NCED1_SOLLC;	9-cis-epoxycarotenoid dioxygenase NCED1, chloroplastic OS=Solanum lycopersicum OX=4081 GN=NCED1 PE=1 SV=2;	PF03055.18	RPE65	Retinal pigment epithelial membrane protein
mnot00000490	2.733	1.4504	9.76158594326E-5	0.000204764517638	yes	up	4.26	3.8	2.37	0.3	0.31	0.39	3.47667	0.333333	GO:0009451;GO:000372	BP:RNA modification;MF:RNA binding;	------	------	------	------	ENOG410Z7Z7	S:Function unknown	EXB52055.1	hypothetical protein L484_024605 [Morus notabilis]	sp|Q9SS83|PP220_ARATH;	Pentatricopeptide repeat-containing protein At3g09040, mitochondrial OS=Arabidopsis thaliana OX=3702 GN=PCMP-E88 PE=2 SV=1;	PF13041.9;PF01535.23;PF13812.9;PF12854.10;PF20431.1	PPR_2;PPR;PPR_3;PPR_1;E_motif	PPR repeat family;PPR repeat;Pentatricopeptide repeat domain;PPR repeat;E motif
mnot00000502	2.125	1.08739	0.00106488183409	0.00200939927932	yes	up	1.85	1.62	1.95	0.57	0.9	0.85	1.80667	0.773333	GO:0009451;GO:0008270;GO:000372	BP:RNA modification;MF:zinc ion binding;MF:RNA binding;	------	------	------	------	ENOG410Z7Z7	S:Function unknown	XP_010090626.1	pentatricopeptide repeat-containing protein At2g03880, mitochondrial [Morus notabilis]	sp|Q9M1V3|PP296_ARATH;	Pentatricopeptide repeat-containing protein At3g63370, chloroplastic OS=Arabidopsis thaliana OX=3702 GN=PCMP-H83 PE=2 SV=2;	PF01535.23;PF13041.9;PF12854.10;PF14432.9;PF20431.1;PF17177.7	PPR;PPR_2;PPR_1;DYW_deaminase;E_motif;PPR_long	PPR repeat;PPR repeat family;PPR repeat;DYW family of nucleic acid deaminases;E motif;Pentacotripeptide-repeat region of PRORP
mnot00000506	0.25	-1.99749	1.19318426782E-128	3.16849426724E-127	yes	down	12.27	13.13	13.43	49.81	47.37	45.11	12.9433	47.43	GO:0032259;GO:0005737;GO:0016021;GO:0008168;GO:000875	BP:methylation;CC:cytoplasm;CC:integral component of membrane;MF:methyltransferase activity;MF:S-adenosylmethionine-dependent methyltransferase activity;	K23872	QUA3	------	------	ENOG410XP0D	S:Function unknown	XP_010091551.2	probable methyltransferase PMT13 [Morus notabilis]	sp|Q93W95|PMTD_ARATH;	Probable pectin methyltransferase QUA3 OS=Arabidopsis thaliana OX=3702 GN=QUA3 PE=2 SV=1;	PF03141.19;PF08241.15;PF13649.9;PF13847.9;PF13489.9	Methyltransf_29;Methyltransf_11;Methyltransf_25;Methyltransf_31;Methyltransf_23	Putative S-adenosyl-L-methionine-dependent methyltransferase;Methyltransferase domain;Methyltransferase domain;Methyltransferase domain;Methyltransferase domain
mnot00000510	0.287	-1.80168	1.00310020412E-17	4.37543617918E-17	yes	down	1.96	2.49	2.41	7.05	7.64	6.97	2.28667	7.22	------	------	------	------	------	------	ENOG410XSFS	S:Function unknown	EXB44734.1	FAS-associated factor 2-B [Morus notabilis]	sp|Q4V3D3|PUX9_ARATH;	Plant UBX domain-containing protein 9 OS=Arabidopsis thaliana OX=3702 GN=PUX9 PE=1 SV=1;	PF00789.23;PF14555.9	UBX;UBA_4	UBX domain;UBA-like domain
mnot00000511	0.194	-2.3672	7.98427006068E-51	8.0266203231E-50	yes	down	3.49	2.78	3.26	13.17	16.12	15.42	3.17667	14.9033	GO:0032259;GO:0016021;GO:000816	BP:methylation;CC:integral component of membrane;MF:methyltransferase activity;	------	------	------	------	ENOG410YAWV	S:Function unknown	XP_010091548.1	probable methyltransferase PMT15 [Morus notabilis]	sp|Q9ZPH9|PMTF_ARATH;	Probable methyltransferase PMT15 OS=Arabidopsis thaliana OX=3702 GN=At4g00750 PE=2 SV=1;	PF03141.19	Methyltransf_29	Putative S-adenosyl-L-methionine-dependent methyltransferase
mnot00000538	0.165	-2.6031	5.21319189274E-19	2.38197649895E-18	yes	down	0.62	0.83	1.2	4.35	5.65	4.61	0.883333	4.87	GO:0006508;GO:000823	BP:proteolysis;MF:peptidase activity;	------	------	------	------	COG0596	S:Function unknown	XP_024018872.1	uncharacterized protein LOC21396099 [Morus notabilis]	sp|P46547|PIP_AERSO;	Proline iminopeptidase OS=Aeromonas sobria OX=646 GN=pip PE=1 SV=3;	PF00561.23;PF12146.11;PF12697.10	Abhydrolase_1;Hydrolase_4;Abhydrolase_6	alpha/beta hydrolase fold;Serine aminopeptidase, S33;Alpha/beta hydrolase family
mnot00000540	3.256	1.70289	4.52909698937E-23	2.37537989686E-22	yes	up	12.29	13.57	12.83	3.26	3.88	3.63	12.8967	3.59	GO:0015940;GO:0032259;GO:0005737;GO:0043231;GO:0008168;GO:000386	BP:pantothenate biosynthetic process;BP:methylation;CC:cytoplasm;CC:intracellular membrane-bounded organelle;MF:methyltransferase activity;MF:3-methyl-2-oxobutanoate hydroxymethyltransferase activity;	K00606	panB	map00770;map01240	Pantothenate and CoA biosynthesis;Biosynthesis of cofactors	COG0413	H:Coenzyme transport and metabolism	EXB51617.1	3-methyl-2-oxobutanoate hydroxymethyltransferase [Morus notabilis]	sp|Q9M315|PANB2_ARATH;	3-methyl-2-oxobutanoate hydroxymethyltransferase 2, mitochondrial OS=Arabidopsis thaliana OX=3702 GN=KPHMT2 PE=1 SV=1;	PF02548.18;PF13714.9	Pantoate_transf;PEP_mutase	Ketopantoate hydroxymethyltransferase;Phosphoenolpyruvate phosphomutase
mnot00000551	0.318	-1.652	1.39910697209E-28	8.54582495561E-28	yes	down	16.79	18.89	10.38	39.06	43.75	56.81	15.3533	46.54	GO:004687	MF:metal ion binding;	------	------	------	------	COG2608	S:Function unknown	XP_024018867.1	heavy metal-associated isoprenylated plant protein 39 [Morus notabilis]	sp|O03982|HIP39_ARATH;	Heavy metal-associated isoprenylated plant protein 39 OS=Arabidopsis thaliana OX=3702 GN=HIPP39 PE=2 SV=1;	PF00403.29;PF02724.17;PF06459.15	HMA;CDC45;RR_TM4-6	Heavy-metal-associated domain;CDC45-like protein;Ryanodine Receptor TM 4-6
mnot00000558	0.447	-1.16153	5.06985747236E-73	7.10220903302E-72	yes	down	76.2	70.76	67.34	145.89	149.38	140.96	71.4333	145.41	GO:0006412;GO:0016021;GO:1990904;GO:0005840;GO:000373	BP:translation;CC:integral component of membrane;CC:ribonucleoprotein complex;CC:ribosome;MF:structural constituent of ribosome;	K02931	RP-L5, MRPL5, rplE	map03010	Ribosome	COG0094	J:Translation, ribosomal structure and biogenesis	EXB51635.1	50S ribosomal protein L5 [Morus notabilis]	sp|O04603|RK5_ARATH;	50S ribosomal protein L5, chloroplastic OS=Arabidopsis thaliana OX=3702 GN=RPL5 PE=2 SV=1;	PF00673.24;PF00281.22	Ribosomal_L5_C;Ribosomal_L5	ribosomal L5P family C-terminus;Ribosomal protein L5
mnot00000566	0.479	-1.06045	4.91223076242E-7	1.25496557551E-6	yes	down	4.69	3.48	4.74	8.28	8.27	7.45	4.30333	8	GO:004698	MF:protein dimerization activity;	------	------	------	------	COG1091	M:Cell wall/membrane/envelope biogenesis	XP_024020373.1	methionine adenosyltransferase 2 subunit beta [Morus notabilis]	sp|Q99LB6|MAT2B_MOUSE;	Methionine adenosyltransferase 2 subunit beta OS=Mus musculus OX=10090 GN=Mat2b PE=1 SV=1;	PF04321.20;PF01370.24;PF07993.15	RmlD_sub_bind;Epimerase;NAD_binding_4	RmlD substrate binding domain;NAD dependent epimerase/dehydratase family;Male sterility protein
mnot00000579	2.025	1.01762	5.78463843702E-41	4.70857390587E-40	yes	up	73.13	71.66	72.41	34.55	30.68	32.09	72.4	32.44	GO:0006730;GO:0035999;GO:0005829;GO:0004477;GO:000448	BP:one-carbon metabolic process;BP:tetrahydrofolate interconversion;CC:cytosol;MF:methenyltetrahydrofolate cyclohydrolase activity;MF:methylenetetrahydrofolate dehydrogenas;	------	------	------	------	------	------	XP_024028769.1	bifunctional protein FolD 4, chloroplastic isoform X2 [Morus notabilis]	sp|O65271|FOLD4_ARATH;	Bifunctional protein FolD 4, chloroplastic OS=Arabidopsis thaliana OX=3702 GN=FOLD4 PE=1 SV=1;	PF02882.22;PF00763.26	THF_DHG_CYH_C;THF_DHG_CYH	Tetrahydrofolate dehydrogenase/cyclohydrolase, NA;Tetrahydrofolate dehydrogenase/cyclohydrolase, catalytic domain
mnot00000585	4.481	2.16367	6.68732511341E-200	2.97878730628E-198	yes	up	73.45	82.29	76.65	16.09	16.65	14.79	77.4633	15.8433	------	------	------	------	------	------	ENOG410XP3U	S:Function unknown	EXB44572.1	hypothetical protein L484_001289 [Morus notabilis]	------	------	PF07287.14	AtuA	Acyclic terpene utilisation family protein AtuA
mnot00000593	0.461	-1.11577	4.72192585588E-138	1.33847904173E-136	yes	down	212.27	228.91	215.34	399.88	423.92	443.36	218.84	422.387	GO:1901700;GO:000367	BP:response to oxygen-containing compound;MF:DNA binding;	------	------	------	------	ENOG410YI71	S:Function unknown	XP_024027698.1	remorin [Morus notabilis]	sp|P93788|REMO_SOLTU;	Remorin OS=Solanum tuberosum OX=4113 PE=1 SV=1;	PF03763.16;PF03766.16	Remorin_C;Remorin_N	Remorin, C-terminal region;Remorin, N-terminal region
mnot00000595	9.427	3.23672	1.77898929095E-254	1.04734066057E-252	yes	up	75.43	74.84	71.79	7.1	7.96	8.85	74.02	7.97	------	------	------	------	------	------	ENOG4111G2A	S:Function unknown	XP_010105964.1	uncharacterized protein LOC21400315 isoform X1 [Morus notabilis]	sp|Q9MUK3|PSAA_SEQSE;	Photosystem I P700 chlorophyll a apoprotein A1;	PF13371.9;PF13369.9	TPR_9;Transglut_core2	Tetratricopeptide repeat;Transglutaminase-like superfamily
mnot00000624	0.4	-1.32319	1.08530955221E-10	3.47083610641E-10	yes	down	1.83	2.07	1.89	3.82	4.52	4.66	1.93	4.33333	GO:0005634;GO:004698	CC:nucleus;MF:protein dimerization activity;	------	------	------	------	ENOG410Z2WK	K:Transcription	XP_010105934.1	transcription factor EGL1 [Morus notabilis]	sp|Q9FN69|GL3_ARATH;	Transcription factor GLABRA 3 OS=Arabidopsis thaliana OX=3702 GN=GL3 PE=1 SV=1;	PF14215.9	bHLH-MYC_N	bHLH-MYC and R2R3-MYB transcription factors N-terminal
mnot00000626	0.116	-3.11133	3.73548061073E-16	1.52030128772E-15	yes	down	0.78	0.77	1.48	6.52	8.47	9.26	1.01	8.08333	GO:0016021;GO:000827	CC:integral component of membrane;MF:zinc ion binding;	------	------	------	------	COG0123;COG0123	B:Chromatin structure and dynamics;Q:Secondary metabolites biosynthesis, transport and catabolism	EXC06814.1	hypothetical protein L484_017280 [Morus notabilis]	------	------	PF02588.18	YitT_membrane	Uncharacterised 5xTM membrane BCR, YitT family COG1284
mnot00000630	0.085	-3.56005	9.11057551146E-9	2.5977233892E-8	yes	down	0.31	0.11	0.05	1.85	1.5	1.63	0.156667	1.66	GO:0009536;GO:000508	CC:plastid;MF:guanyl-nucleotide exchange factor activity;	------	------	------	------	ENOG410Y9NY	S:Function unknown	XP_010105928.1	rop guanine nucleotide exchange factor 3 [Morus notabilis]	sp|Q9LQ89|ROGF2_ARATH;	Rop guanine nucleotide exchange factor 2 OS=Arabidopsis thaliana OX=3702 GN=ROPGEF2 PE=1 SV=2;	PF03759.16	PRONE	PRONE
mnot00000643	0.133	-2.90979	0	0	yes	down	17.75	20.37	19.02	128.06	129.7	129.93	19.0467	129.23	GO:0010143;GO:0016021;GO:0016020;GO:0016791;GO:0090447;GO:001674	BP:cutin biosynthetic process;CC:integral component of membrane;CC:membrane;MF:phosphatase activity;MF:glycerol-3-phosphate 2-O-acyltransferase activity;MF:transferase activity, transferring acyl groups;	K13508	GPAT	map00564;map00561	Glycerophospholipid metabolism;Glycerolipid metabolism	ENOG4111C4N	I:Lipid transport and metabolism	PON92098.1	Phospholipid/glycerol acyltransferase [Trema orientale]	sp|Q5XF03|GPAT8_ARATH;	Probable glycerol-3-phosphate acyltransferase 8 OS=Arabidopsis thaliana OX=3702 GN=GPAT8 PE=2 SV=1;	PF12710.10;PF01553.24	HAD;Acyltransferase	haloacid dehalogenase-like hydrolase;Acyltransferase
mnot00000646	0.004	-7.91371	1.99598081527E-33	1.39552626115E-32	yes	down	0.11	0.06	0.11	19.74	20.14	22.72	0.0933333333333	20.8667	GO:0016021;GO:0005506;GO:0016705;GO:0004497;GO:002003	CC:integral component of membrane;MF:iron ion binding;MF:oxidoreductase activity, acting on paired donors, with incorporation or reduction of molecular oxygen;MF:monooxygenase activity;MF:heme binding;	K15398	CYP86A4S	map00073	Cutin, suberine and wax biosynthesis	------	------	XP_010087951.1	cytochrome P450 86A8 [Morus notabilis]	sp|Q9LMM1|C86A4_ARATH;	Cytochrome P450 86A4 OS=Arabidopsis thaliana OX=3702 GN=CYP86A4 PE=1 SV=1;	PF00067.25	p450	Cytochrome P450
mnot00000650	0.39	-1.35982	9.52282557281E-8	2.55262429248E-7	yes	down	3.83	3.77	4.06	10.1	10.39	6.58	3.88667	9.02333	GO:0006457;GO:000578	BP:protein folding;CC:endoplasmic reticulum;	K25366	MESD, BOCA	------	------	ENOG4111T0Q	S:Function unknown	XP_010087944.1	uncharacterized protein LOC21395614 [Morus notabilis]	------	------	PF10185.12	Mesd	Chaperone for wingless signalling and trafficking of LDL receptor
mnot00000651	15.854	3.98675	1.46178497033E-37	1.10994607409E-36	yes	up	9.21	10.34	10.02	0.41	0.8	0.48	9.85667	0.563333	GO:0009058;GO:0030639;GO:001674	BP:biosynthetic process;BP:polyketide biosynthetic process;MF:transferase activity, transferring acyl groups other than amino-acyl groups;	K00660	CHS	map04712;map00960;map00941	Circadian rhythm - plant;Tropane, piperidine and pyridine alkaloid biosynthesis;Flavonoid biosynthesis	COG3424	Q:Secondary metabolites biosynthesis, transport and catabolism	XP_024023990.1	chalcone synthase 2 [Morus notabilis]	sp|Q9FSB8|CHS2_RUTGR;	Chalcone synthase 2 OS=Ruta graveolens OX=37565 GN=CHS2 PE=2 SV=1;	PF00195.22;PF02797.18;PF08541.13;PF08392.15;PF08545.13	Chal_sti_synt_N;Chal_sti_synt_C;ACP_syn_III_C;FAE1_CUT1_RppA;ACP_syn_III	Chalcone and stilbene synthases, N-terminal domain;Chalcone and stilbene synthases, C-terminal domain;3-Oxoacyl-[acyl-carrier-protein;FAE1/Type III polyketide synthase-like protein;3-Oxoacyl-[acyl-carrier-protein
mnot00000663	2.34	1.22642	6.80248420069E-15	2.62696013919E-14	yes	up	24.26	24.65	21.79	8.23	8.81	10.25	23.5667	9.09667	GO:000372	MF:RNA helicase activity;	------	------	------	------	------	------	EXB40232.1	hypothetical protein L484_003944 [Morus notabilis]	------	------	------	------	------
mnot00000667	3.704	1.8889	0.000416798244922	0.000822198333759	yes	up	0.94	1.15	1.12	0.2	0.29	0.29	1.07	0.26	GO:0009451;GO:000372	BP:RNA modification;MF:RNA binding;	------	------	------	------	COG0515;ENOG410Z7Z7	T:Signal transduction mechanisms;S:Function unknown	XP_010112940.1	pentatricopeptide repeat-containing protein At2g46050, mitochondrial [Morus notabilis]	sp|O82363|PP203_ARATH;	Pentatricopeptide repeat-containing protein At2g46050, mitochondrial OS=Arabidopsis thaliana OX=3702 GN=PCMP-E39 PE=3 SV=1;	PF13041.9;PF01535.23;PF12854.10;PF20431.1;PF13812.9;PF20430.1	PPR_2;PPR;PPR_1;E_motif;PPR_3;Eplus_motif	PPR repeat family;PPR repeat;PPR repeat;E motif;Pentatricopeptide repeat domain;E+ motif
mnot00000676	7.889	2.97992	6.62666440157E-32	4.43736322172E-31	yes	up	6.73	8.76	6.94	0.72	0.75	1.1	7.47667	0.856667	GO:0016021;GO:001649	CC:integral component of membrane;MF:oxidoreductase activity;	K00521	E1.16.1.7	------	------	ENOG410XNZY	U:Intracellular trafficking, secretion, and vesicular transport	XP_010112949.1	ferric reduction oxidase 2 [Morus notabilis]	sp|P92949|FRO2_ARATH;	Ferric reduction oxidase 2 OS=Arabidopsis thaliana OX=3702 GN=FRO2 PE=1 SV=2;	PF08030.15;PF08022.15;PF01794.22;PF00175.24	NAD_binding_6;FAD_binding_8;Ferric_reduct;NAD_binding_1	Ferric reductase NAD binding domain;FAD-binding domain;Ferric reductase like transmembrane component;Oxidoreductase NAD-binding domain
mnot00000689	0.357	-1.48651	2.02393049484E-79	3.10036642839E-78	yes	down	22.98	23.63	21.55	57.94	55.56	57.63	22.72	57.0433	GO:0006468;GO:0016021;GO:0004674;GO:0004709;GO:000552	BP:protein phosphorylation;CC:integral component of membrane;MF:protein serine/threonine kinase activity;MF:MAP kinase kinase kinase activity;MF:ATP binding;	------	------	------	------	COG0515	T:Signal transduction mechanisms	EXC35122.1	putative serine/threonine-protein kinase [Morus notabilis]	sp|Q3EDL4|Y1154_ARATH;	Probable serine/threonine-protein kinase At1g01540 OS=Arabidopsis thaliana OX=3702 GN=At1g01540 PE=1 SV=2;	PF07714.20;PF00069.28	PK_Tyr_Ser-Thr;Pkinase	Protein tyrosine and serine/threonine kinase;Protein kinase domain
mnot00000697	0.008	-7.0555	2.72605260245E-21	1.34782733787E-20	yes	down	0.1	0.23	0.1	13.34	17.05	17.91	0.143333	16.1	GO:0042546;GO:0071555;GO:0010411;GO:0016021;GO:0048046;GO:0016762;GO:000455	BP:cell wall biogenesis;BP:cell wall organization;BP:xyloglucan metabolic process;CC:integral component of membrane;CC:apoplast;MF:xylogluca;MF:hydrolase activity, hydrolyzing O-glycosyl compounds;	K08235	E2.4.1.207	------	------	ENOG4110JM4	G:Carbohydrate transport and metabolism	XP_010112970.1	probable xyloglucan endotransglucosylase/hydrolase protein B [Morus notabilis]	sp|Q8GZD5|XTH34_POPPZ;	Xyloglucan endotransglucosylase protein 34 OS=Populus tremula x Populus tremuloides OX=47664 GN=XTH16-34 PE=1 SV=1;	PF00722.24;PF06955.15	Glyco_hydro_16;XET_C	Glycosyl hydrolases family 16;Xyloglucan endo-transglycosylase
mnot00000709	2.599	1.37805	1.58382656724E-205	7.23842439665E-204	yes	up	14616.5	15954	16035.4	5623.2	5217.51	5404.25	15535.3	5414.99	GO:0006878;GO:0005507;GO:000827	BP:cellular copper ion homeostasis;MF:copper ion binding;MF:zinc ion binding;	------	------	------	------	ENOG410YZRT	S:Function unknown	EXC35138.1	Metallothionein-like protein type 3 [Morus notabilis]	sp|O24059|MT3_MALDO;	Metallothionein-like protein type 3 OS=Malus domestica OX=3750 GN=MT2 PE=3 SV=1;	------	------	------
mnot00000713	2.97	1.57023	2.62388449304E-9	7.73599741032E-9	yes	up	3.1	2.74	2.93	0.73	1.06	0.9	2.92333	0.896667	GO:001602	CC:integral component of membrane;	------	------	------	------	ENOG410XQIH	S:Function unknown	XP_010092518.1	uncharacterized protein LOC21386483 [Morus notabilis]	------	------	PF11145.11	DUF2921	Protein of unknown function
mnot00000721	9.012	3.17191	1.49614229773E-7	3.95669259914E-7	yes	up	4.45	4.75	4.14	0.36	0.28	0.28	4.44667	0.306667	GO:0007017;GO:0005737;GO:0005868;GO:0030286;GO:0005874;GO:004550	BP:microtubule-based process;CC:cytoplasm;CC:cytoplasmic dynein complex;CC:dynein complex;CC:microtubule;MF:dynein intermediate chain binding;	K10418	DYNLL	------	------	ENOG4111NK2	S:Function unknown	XP_010092510.2	dynein light chain, cytoplasmic [Morus notabilis]	sp|Q86A88|DYL_DICDI;	Dynein light chain, cytoplasmic OS=Dictyostelium discoideum OX=44689 GN=dlcB PE=3 SV=1;	PF01221.21	Dynein_light	Dynein light chain type 1
mnot00000734	3.124	1.64348	1.49376685832E-23	7.97060472123E-23	yes	up	12.28	12.78	12.37	4.38	3.48	2.97	12.4767	3.61	GO:0006355;GO:0048731;GO:000367	BP:regulation of transcription, DNA-templated;BP:system development;MF:DNA binding;	------	------	------	------	ENOG4111FG3	K:Transcription	XP_010089502.1	NAC transcription factor 56 [Morus notabilis]	sp|Q9LD44|NAC56_ARATH;	NAC transcription factor 56 OS=Arabidopsis thaliana OX=3702 GN=NAC056 PE=2 SV=1;	PF02365.18	NAM	No apical meristem
mnot00000735	12.679	3.66442	0	0	yes	up	222.94	209.61	205.89	14.99	14.88	15.89	212.813	15.2533	GO:0006355;GO:000367	BP:regulation of transcription, DNA-templated;MF:DNA binding;	------	------	------	------	ENOG4111FG3	K:Transcription	XP_010089503.1	NAC domain-containing protein 72 [Morus notabilis]	sp|A0A3Q7HH64|JA2L_SOLLC;	NAC domain-containing protein JA2L OS=Solanum lycopersicum OX=4081 GN=JA2L PE=2 SV=1;	PF02365.18	NAM	No apical meristem
mnot00000737	0.142	-2.81883	1.72471989711E-89	2.97433408126E-88	yes	down	4.27	4.99	4.1	30.02	27.71	27.49	4.45333	28.4067	GO:0005975;GO:000455	BP:carbohydrate metabolic process;MF:hydrolase activity, hydrolyzing O-glycosyl compounds;	K05350	bglB	map00460;map00500;map00999	Cyanoamino acid metabolism;Starch and sucrose metabolism;Biosynthesis of various plant secondary metabolites	COG2723	G:Carbohydrate transport and metabolism	PON45672.1	Glycoside hydrolase [Trema orientale]	sp|Q7XSK0|BGL18_ORYSJ;	Beta-glucosidase 18 OS=Oryza sativa subsp. japonica OX=39947 GN=BGLU18 PE=1 SV=2;	PF00232.21	Glyco_hydro_1	Glycosyl hydrolase family 1
mnot00000742	0.314	-1.66898	8.84482057678E-99	1.7184730793E-97	yes	down	8.37	8.27	8.48	22.39	24.57	25.49	8.37333	24.15	GO:0009416;GO:004589	BP:response to light stimulus;BP:positive regulation of transcription, DNA-templated;	------	------	------	------	ENOG4111427	S:Function unknown	XP_010099013.1	COP1-interacting protein 7 [Morus notabilis]	sp|O80386|CIP7_ARATH;	COP1-interacting protein 7 OS=Arabidopsis thaliana OX=3702 GN=CIP7 PE=1 SV=1;	------	------	------
mnot00000743	0.183	-2.45255	0	0	yes	down	63.7	71.71	70.95	335.24	339.51	348.79	68.7867	341.18	GO:001602	CC:integral component of membrane;	------	------	------	------	ENOG4111SY7	S:Function unknown	XP_010099012.1	uncharacterized protein LOC21408358 [Morus notabilis]	------	------	PF06749.15	DUF1218	Protein of unknown function
mnot00000744	0.234	-2.0935	0	0	yes	down	63.97	65.56	59.13	311.09	280.53	287.25	62.8867	292.957	GO:0015995;GO:0006364;GO:0015979;GO:0009507;GO:0016630;GO:001984	BP:chlorophyll biosynthetic process;BP:rRNA processing;BP:photosynthesis;CC:chloroplast;MF:protochlorophyllide reductase activity;MF:rRNA binding;	K20241	WDR44, RAB11BP	------	------	ENOG410XQPJ	S:Function unknown	KAF3442124.1	hypothetical protein FNV43_RR16040 [Rhamnella rubrinervis]	sp|Q41249|PORA_CUCSA;	Protochlorophyllide reductase, chloroplastic OS=Cucumis sativus OX=3659 GN=PORA PE=2 SV=1;	PF00400.35;PF00106.28;PF13561.9;PF08659.13	WD40;adh_short;adh_short_C2;KR	WD domain, G-beta repeat;short chain dehydrogenase;Enoyl;KR domain
mnot00000745	4.463	2.15805	1.92458570262E-59	2.212014911E-58	yes	up	28.43	30.22	29.07	5.46	5.88	6.42	29.24	5.92	GO:0005975;GO:000588	BP:carbohydrate metabolic process;CC:plasma membrane;	------	------	------	------	ENOG410XQIA	S:Function unknown	XP_010099009.1	lanC-like protein GCL2 [Morus notabilis]	sp|F4IEM5|GCR2_ARATH;	LanC-like protein GCR2 OS=Arabidopsis thaliana OX=3702 GN=GCR2 PE=1 SV=1;	PF05147.16	LANC_like	Lanthionine synthetase C-like protein
mnot00000758	0.214	-2.22402	4.36323684227E-119	1.04393681479E-117	yes	down	6.34	6.21	6.88	28.44	26.66	27.74	6.47667	27.6133	GO:0006952;GO:0009607;GO:0016021;GO:000551	BP:defense response;BP:response to biotic stimulus;CC:integral component of membrane;MF:calmodulin binding;	K08472	MLO	------	------	ENOG410XR5S	D:Cell cycle control, cell division, chromosome partitioning	XP_024023078.1	MLO-like protein 14 [Morus notabilis]	sp|Q94KB1|MLO14_ARATH;	MLO-like protein 14 OS=Arabidopsis thaliana OX=3702 GN=MLO14 PE=2 SV=1;	PF03094.18	Mlo	Mlo family
mnot00000771	0.096	-3.38328	4.35083659822E-11	1.42439243212E-10	yes	down	0.07	0.3	0.15	1.97	1.36	1.61	0.173333	1.64667	GO:0010268;GO:0016131;GO:0016021;GO:0004497;GO:0020037;GO:0016705;GO:000550	BP:brassinosteroid homeostasis;BP:brassinosteroid metabolic process;CC:integral component of membrane;MF:monooxygenase activity;MF:heme binding;MF:oxidoreductase activity, acting on paired donors, with incorporation or reduction of molecular oxygen;MF:iron ion binding;	K15639	CYP734A1, BAS1	map00905	Brassinosteroid biosynthesis	COG2124	Q:Secondary metabolites biosynthesis, transport and catabolism	XP_010098987.1	cytochrome P450 734A1 [Morus notabilis]	sp|O48786|C734A_ARATH;	Cytochrome P450 734A1 OS=Arabidopsis thaliana OX=3702 GN=CYP734A1 PE=2 SV=1;	PF00067.25	p450	Cytochrome P450
mnot00000778	0.474	-1.07787	5.88271842909E-10	1.80372264348E-9	yes	down	2.11	2.64	2.55	4.06	5.24	4.68	2.43333	4.66	GO:0016021;GO:000524	CC:integral component of membrane;MF:voltage-gated potassium channel activity;	K21867	AKT, KAT, GORK, SKOR	------	------	ENOG410XPSE	U:Intracellular trafficking, secretion, and vesicular transport	XP_024023109.1	LOW QUALITY PROTEIN: potassium channel AKT1 [Morus notabilis]	sp|Q38998|AKT1_ARATH;	Potassium channel AKT1 OS=Arabidopsis thaliana OX=3702 GN=AKT1 PE=1 SV=2;	PF00520.34;PF12796.10;PF13637.9;PF11834.11;PF13857.9;PF00023.33;PF13606.9;PF00027.32;PF07885.19	Ion_trans;Ank_2;Ank_4;KHA;Ank_5;Ank;Ank_3;cNMP_binding;Ion_trans_2	Ion transport protein;Ankyrin repeats;Ankyrin repeats;KHA, dimerisation domain of potassium ion channel;Ankyrin repeats;Ankyrin repeat;Ankyrin repeat;Cyclic nucleotide-binding domain;Ion channel
mnot00000780	2.84	1.50603	8.79864291552E-11	2.82926421894E-10	yes	up	28.17	26.12	25.8	7.79	7.22	10.59	26.6967	8.53333	------	------	------	------	------	------	ENOG410YRT4	S:Function unknown	XP_010098978.2	EG45-like domain containing protein [Morus notabilis]	sp|Q9ZP41|EGC_CITJA;	EG45-like domain containing protein OS=Citrus jambhiri OX=64884 GN=CjBAp12 PE=1 SV=1;	PF03330.21	DPBB_1	Lytic transglycolase
mnot00000786	2.408	1.26813	1.03376196993E-13	3.80443297213E-13	yes	up	7.42	7.44	8.5	2.53	3.65	2.81	7.78667	2.99667	GO:000827	MF:zinc ion binding;	------	------	------	------	ENOG410Z7Z7	S:Function unknown	XP_010098972.2	pentatricopeptide repeat-containing protein At1g31430 [Morus notabilis]	sp|Q9C866|PPR65_ARATH;	Pentatricopeptide repeat-containing protein At1g31430 OS=Arabidopsis thaliana OX=3702 GN=PCMP-E55 PE=2 SV=1;	PF01535.23;PF13041.9;PF12854.10;PF13812.9;PF20431.1	PPR;PPR_2;PPR_1;PPR_3;E_motif	PPR repeat;PPR repeat family;PPR repeat;Pentatricopeptide repeat domain;E motif
mnot00000792	38.34	5.26079	4.06453157536E-98	7.80293191806E-97	yes	up	2025.67	1892.98	1748.07	37.33	47.83	52.48	1888.91	45.88	------	------	------	------	------	------	------	------	EXB76271.1	hypothetical protein L484_025627 [Morus notabilis]	------	------	------	------	------
mnot00000793	21.577	4.43144	0.00812247362477	0.0137318460966	yes	up	1.83	2.52	1.46	0	0	0	1.93667	0	------	------	------	------	------	------	------	------	EXB76270.1	hypothetical protein L484_025626 [Morus notabilis]	------	------	------	------	------
mnot00000794	412.672	8.68885	6.39088702828E-13	2.27320382761E-12	yes	up	954.78	1119.9	1277.9	0	0	0	1117.53	0	------	------	------	------	------	------	------	------	EXB76269.1	hypothetical protein L484_025625 [Morus notabilis]	------	------	------	------	------
mnot00000796	0.367	-1.44749	1.14838120341E-26	6.66882109469E-26	yes	down	18.01	14.28	23.36	41.7	47.57	48.53	18.55	45.9333	GO:0005794;GO:0016021;GO:0015297;GO:000545	CC:Golgi apparatus;CC:integral component of membrane;MF:antiporter activity;MF:GDP-fucose transmembrane transporter activity;	------	------	------	------	ENOG410Y9J3	S:Function unknown	XP_010098965.1	GDP-fucose transporter 1 [Morus notabilis]	sp|Q84L08|GFT1_ARATH;	GDP-fucose transporter 1 OS=Arabidopsis thaliana OX=3702 GN=GFT1 PE=1 SV=1;	PF03151.19;PF00892.23	TPT;EamA	Triose-phosphate Transporter family;EamA-like transporter family
mnot00000800	0.243	-2.03897	3.62180994094E-30	2.31473413866E-29	yes	down	3.19	3.57	3.08	11.96	12.9	11.77	3.28	12.21	GO:0009740;GO:0006355;GO:0005634;GO:0003700;GO:004356	BP:gibberellic acid mediated signaling pathway;BP:regulation of transcription, DNA-templated;CC:nucleus;MF:transcription factor activity, sequence-specific DNA binding;MF:sequence-specific DNA binding;	K14494	DELLA	map04075	Plant hormone signal transduction	ENOG410YBFY	K:Transcription	XP_024023055.1	DELLA protein SLR1-like [Morus notabilis]	sp|B7F9I5|SLRL1_ORYSJ;	Protein SLENDER RICE1-LIKE 1 OS=Oryza sativa subsp. japonica OX=39947 GN=SLRL1 PE=2 SV=1;	PF03514.17;PF12041.11	GRAS;DELLA	GRAS domain family;Transcriptional regulator DELLA protein N terminal
mnot00000806	0.376	-1.41187	1.46496560074E-18	6.58774482286E-18	yes	down	3.52	2.88	2.99	7.65	7.32	7.66	3.13	7.54333	GO:0009451;GO:0043231;GO:000372	BP:RNA modification;CC:intracellular membrane-bounded organelle;MF:RNA binding;	------	------	------	------	ENOG410Z7Z7	S:Function unknown	XP_024023107.1	pentatricopeptide repeat-containing protein At5g55740, chloroplastic [Morus notabilis]	sp|Q9FM64|PP431_ARATH;	Pentatricopeptide repeat-containing protein At5g55740, chloroplastic OS=Arabidopsis thaliana OX=3702 GN=CRR21 PE=2 SV=1;	PF01535.23;PF13041.9;PF12854.10;PF13812.9;PF20431.1;PF17177.7;PF20430.1	PPR;PPR_2;PPR_1;PPR_3;E_motif;PPR_long;Eplus_motif	PPR repeat;PPR repeat family;PPR repeat;Pentatricopeptide repeat domain;E motif;Pentacotripeptide-repeat region of PRORP;E+ motif
mnot00000807	0.081	-3.62815	8.0149350607E-128	2.09668098232E-126	yes	down	1.44	1.66	1.5	17.09	17.26	17.1	1.53333	17.15	GO:0006468;GO:0016021;GO:0005524;GO:000467	BP:protein phosphorylation;CC:integral component of membrane;MF:ATP binding;MF:protein kinase activity;	------	------	------	------	ENOG4111F0S	S:Function unknown	XP_010098956.1	probable inactive receptor kinase At2g26730 [Morus notabilis]	sp|O48788|Y2267_ARATH;	Probable inactive receptor kinase At2g26730 OS=Arabidopsis thaliana OX=3702 GN=At2g26730 PE=1 SV=1;	PF00069.28;PF07714.20;PF13855.9;PF12799.10;PF08263.15	Pkinase;PK_Tyr_Ser-Thr;LRR_8;LRR_4;LRRNT_2	Protein kinase domain;Protein tyrosine and serine/threonine kinase;Leucine rich repeat;Leucine Rich repeats;Leucine rich repeat N-terminal domain
mnot00000816	0.051	-4.3035	0	0	yes	down	4.31	4.2	3.46	64.88	65.28	70.44	3.99	66.8667	GO:0016021;GO:0140359;GO:000552	CC:integral component of membrane;MF:ABC-type transmembrane transporter activity;MF:ATP binding;	K08711	PDR, CDR1	map02010	ABC transporters	COG0842	V:Defense mechanisms	XP_024023080.1	ABC transporter G family member 32 [Morus notabilis]	sp|O81016|AB32G_ARATH;	ABC transporter G family member 32 OS=Arabidopsis thaliana OX=3702 GN=ABCG32 PE=1 SV=1;	PF01061.27;PF00005.30;PF08370.14;PF19055.3;PF14510.9	ABC2_membrane;ABC_tran;PDR_assoc;ABC2_membrane_7;ABC_trans_N	ABC-2 type transporter;ABC transporter;Plant PDR ABC transporter associated;ABC-2 type transporter;ABC-transporter N-terminal
mnot00000820	4.412	2.14129	0.000511582006117	0.00100039483535	yes	up	14.72	9.93	16.42	0.56	4.86	3.06	13.69	2.82667	GO:001602	CC:integral component of membrane;	------	------	------	------	ENOG410XQMT	S:Function unknown	XP_024023088.1	protein PGR [Morus notabilis]	sp|Q0WP96|PGR_ARATH;	Protein PGR OS=Arabidopsis thaliana OX=3702 GN=PGR PE=2 SV=1;	PF01940.19	DUF92	Integral membrane protein DUF92
mnot00000824	0.451	-1.15019	6.26176755916E-118	1.48713133236E-116	yes	down	63.64	65.87	64.9	131.85	128.61	130.22	64.8033	130.227	GO:0006633;GO:0009507;GO:0000036;GO:001629	BP:fatty acid biosynthetic process;CC:chloroplast;MF:ACP phosphopantetheine attachment site binding involved in fatty acid biosynthetic process;MF:acyl-[acyl-carrier-protein] hydrolase activity;	K10781	FATB	map00061	Fatty acid biosynthesis	COG3884	I:Lipid transport and metabolism	XP_010098940.1	palmitoyl-acyl carrier protein thioesterase, chloroplastic [Morus notabilis]	sp|Q9SJE2|FATB_ARATH;	Palmitoyl-acyl carrier protein thioesterase, chloroplastic OS=Arabidopsis thaliana OX=3702 GN=FATB PE=1 SV=1;	PF01643.20;PF12590.11	Acyl-ACP_TE;Acyl-thio_N	Acyl-ACP thioesterase;Acyl-ATP thioesterase
mnot00000825	0.263	-1.92721	7.51841244418E-7	1.8940050739E-6	yes	down	0.75	1.01	1.5	4.2	4.65	2.38	1.08667	3.74333	GO:001602	CC:integral component of membrane;	------	------	------	------	ENOG410YAWB	S:Function unknown	XP_010098939.2	cysteine-rich repeat secretory protein 15 [Morus notabilis]	sp|Q6NKQ9|PDLP8_ARATH;	Plasmodesmata-located protein 8 OS=Arabidopsis thaliana OX=3702 GN=PDLP8 PE=1 SV=1;	PF01657.20	Stress-antifung	Salt stress response/antifungal
mnot00000826	12.479	3.64141	4.16506665643E-10	1.28789297188E-9	yes	up	1.59	1.77	2.41	0.2	0.17	0.04	1.92333	0.136667	GO:0042545;GO:0045490;GO:0016021;GO:0005576;GO:0046910;GO:0030599;GO:0045330;GO:000485	BP:cell wall modification;BP:pectin catabolic process;CC:integral component of membrane;CC:extracellular region;MF:pectinesterase inhibitor activity;MF:pectinesterase activity;MF:aspartyl esterase activity;MF:enzyme inhibitor activity;	K01051	E3.1.1.11	map00040	Pentose and glucuronate interconversions	COG4677	G:Carbohydrate transport and metabolism	XP_010098938.1	pectinesterase 2 [Morus notabilis]	sp|O04887|PME2_CITSI;	Pectinesterase 2 OS=Citrus sinensis OX=2711 GN=PECS-2.1 PE=2 SV=1;	PF01095.22;PF04043.18;PF12708.10	Pectinesterase;PMEI;Pectate_lyase_3	Pectinesterase;Plant invertase/pectin methylesterase inhibitor;Pectate lyase superfamily protein
mnot00000836	3.593	1.84507	2.59241249328E-98	5.01165183201E-97	yes	up	74.14	69.75	67.78	18.66	18.89	16.1	70.5567	17.8833	GO:0033389;GO:0016813;GO:0008783;GO:0046872;GO:000405	BP:putrescine biosynthetic process from arginine, using agmatinase;MF:hydrolase activity, acting on carbon-nitroge;MF:agmatinase activity;MF:metal ion binding;MF:arginase activity;	K01476	E3.5.3.1, rocF, arg	map00220;map00330	Arginine biosynthesis;Arginine and proline metabolism	COG0010	E:Amino acid transport and metabolism	XP_010098932.1	arginase 1, mitochondrial [Morus notabilis]	sp|B8AU84|ARGI1_ORYSI;	Arginase 1, mitochondrial OS=Oryza sativa subsp. indica OX=39946 GN=B0616E02-H0507E05.7 PE=1 SV=1;	PF00491.24	Arginase	Arginase family
mnot00000842	0.447	-1.16176	9.95585523509E-307	7.63756323035E-305	yes	down	493.52	502.84	490.64	1010.27	1003.29	998.53	495.667	1004.03	GO:0006281;GO:0006098;GO:0140664;GO:0005829;GO:0004802;GO:0003677;GO:0046872;GO:000552	BP:DNA repair;BP:pentose-phosphate shunt;BP:old GO;CC:cytosol;MF:transketolase activity;MF:DNA binding;MF:metal ion binding;MF:ATP binding;	K00615	E2.2.1.1, tktA, tktB	map00030;map00710	Pentose phosphate pathway;Carbon fixation in photosynthetic organisms	COG0021	G:Carbohydrate transport and metabolism	XP_010098926.1	transketolase, chloroplastic [Morus notabilis]	sp|Q43848|TKTC_SOLTU;	Transketolase, chloroplastic OS=Solanum tuberosum OX=4113 PE=2 SV=1;	PF00456.24	Transketolase_N	Transketolase, thiamine diphosphate binding domain
mnot00000844	0.035	-4.84063	3.31831687577E-131	8.94695981066E-130	yes	down	0.74	0.9	0.77	20.93	20.76	20.75	0.803333	20.8133	GO:001602	CC:integral component of membrane;	K08679	GAE, cap1J	map00520;map01250;map00053;map01240	Amino sugar and nucleotide sugar metabolism;Biosynthesis of nucleotide sugars;Ascorbate and aldarate metabolism;Biosynthesis of cofactors	COG0451	M:Cell wall/membrane/envelope biogenesis	XP_010098924.1	UDP-glucuronate 4-epimerase 3 [Morus notabilis]	sp|O81312|GAE3_ARATH;	UDP-glucuronate 4-epimerase 3 OS=Arabidopsis thaliana OX=3702 GN=GAE3 PE=2 SV=1;	PF01370.24;PF16363.8;PF04321.20;PF01073.22;PF02719.18;PF07993.15	Epimerase;GDP_Man_Dehyd;RmlD_sub_bind;3Beta_HSD;Polysacc_synt_2;NAD_binding_4	NAD dependent epimerase/dehydratase family;GDP-mannose 4,6 dehydratase;RmlD substrate binding domain;3-beta hydroxysteroid dehydrogenase/isomerase family;Polysaccharide biosynthesis protein;Male sterility protein
mnot00000851	0.275	-1.86437	9.55050456499E-15	3.6654825144E-14	yes	down	1.03	1.13	1.36	3.5	4.06	4.06	1.17333	3.87333	GO:0006468;GO:0016021;GO:0005524;GO:000467	BP:protein phosphorylation;CC:integral component of membrane;MF:ATP binding;MF:protein kinase activity;	------	------	------	------	ENOG4111HDQ	S:Function unknown	EXB76220.1	LRR receptor-like serine/threonine-protein kinase RCH1 [Morus notabilis]	sp|Q93YN1|CRPK1_ARATH;	Cold-responsive protein kinase 1 OS=Arabidopsis thaliana OX=3702 GN=CRPK1 PE=1 SV=1;	PF07714.20;PF00069.28;PF13855.9;PF12799.10;PF08263.15	PK_Tyr_Ser-Thr;Pkinase;LRR_8;LRR_4;LRRNT_2	Protein tyrosine and serine/threonine kinase;Protein kinase domain;Leucine rich repeat;Leucine Rich repeats;Leucine rich repeat N-terminal domain
mnot00000860	4.214	2.07522	4.489072347E-306	3.41664356741E-304	yes	up	263.08	251.59	264.53	53.15	53.97	55.68	259.733	54.2667	------	------	------	------	------	------	COG0451	M:Cell wall/membrane/envelope biogenesis	RDY02681.1	hypothetical protein CR513_13824 [Mucuna pruriens]	sp|Q40316|VESTR_MEDSA;	Vestitone reductase OS=Medicago sativa OX=3879 PE=1 SV=1;	PF01370.24;PF01073.22;PF16363.8;PF07993.15;PF13460.9;PF05368.16;PF08659.13;PF02719.18	Epimerase;3Beta_HSD;GDP_Man_Dehyd;NAD_binding_4;NAD_binding_10;NmrA;KR;Polysacc_synt_2	NAD dependent epimerase/dehydratase family;3-beta hydroxysteroid dehydrogenase/isomerase family;GDP-mannose 4,6 dehydratase;Male sterility protein;NA;NmrA-like family;KR domain;Polysaccharide biosynthesis protein
mnot00000867	71.864	6.16719	5.44690848716E-6	1.28382875974E-5	yes	up	1.3	2.2	3.14	0	0	0	2.21333	0	------	------	------	------	------	------	COG0451	M:Cell wall/membrane/envelope biogenesis	XP_024019065.1	vestitone reductase-like [Morus notabilis]	sp|Q40316|VESTR_MEDSA;	Vestitone reductase OS=Medicago sativa OX=3879 PE=1 SV=1;	PF01370.24;PF01073.22;PF13460.9;PF16363.8;PF05368.16;PF07993.15	Epimerase;3Beta_HSD;NAD_binding_10;GDP_Man_Dehyd;NmrA;NAD_binding_4	NAD dependent epimerase/dehydratase family;3-beta hydroxysteroid dehydrogenase/isomerase family;NA;GDP-mannose 4,6 dehydratase;NmrA-like family;Male sterility protein
mnot00000868	2.308	1.20672	0.0184382412436	0.0296274690151	yes	up	3.11	2.28	2.96	1.39	0.88	1.01	2.78333	1.09333	GO:0005634;GO:0016021;GO:0016787;GO:004687	CC:nucleus;CC:integral component of membrane;MF:hydrolase activity;MF:metal ion binding;	------	------	------	------	ENOG411206Y	S:Function unknown	XP_050259654.1	uncharacterized protein LOC126704667 [Quercus robur]	sp|Q9M2U3|ALPL_ARATH;	Protein ALP1-like OS=Arabidopsis thaliana OX=3702 GN=At3g55350 PE=2 SV=1;	PF13359.9;PF04827.17;PF01609.24	DDE_Tnp_4;Plant_tran;DDE_Tnp_1	DDE superfamily endonuclease;Plant transposon protein;Transposase DDE domain
mnot00000874	2.129	1.09013	4.75473612469E-20	2.26066302908E-19	yes	up	51.74	54.38	51.4	23.25	23.9	20.18	52.5067	22.4433	------	------	------	------	------	------	COG4446	S:Function unknown	XP_024019058.1	uncharacterized protein LOC21405243 [Morus notabilis]	------	------	PF07386.14	DUF1499	Protein of unknown function
mnot00000894	0.369	-1.43687	2.1615477868E-45	1.91771646693E-44	yes	down	6.16	5.81	5.96	13.52	15	15.18	5.97667	14.5667	GO:0007018;GO:0030705;GO:0005871;GO:0005874;GO:0008574;GO:0008017;GO:0005524;GO:0016887;GO:000377	BP:microtubule-based movement;BP:cytoskeleton-dependent intracellular transport;CC:kinesin complex;CC:microtubule;MF:ATP-dependent microtubule motor activity, plus-end-directed;MF:microtubule binding;MF:ATP binding;MF:ATPase activity;MF:microtubule motor activity;	K10396	KIF5	map04144	Endocytosis	COG5059	Z:Cytoskeleton	XP_010092851.1	kinesin-like protein KIN-UB [Morus notabilis]	sp|Q9LPC6|KINUB_ARATH;	Kinesin-like protein KIN-UB OS=Arabidopsis thaliana OX=3702 GN=KINUB PE=1 SV=2;	PF00225.26;PF16796.8;PF00514.26	Kinesin;Microtub_bd;Arm	Kinesin motor domain;Microtubule binding;Armadillo/beta-catenin-like repeat
mnot00000897	2.455	1.29579	6.46509360638E-5	0.000138408847839	yes	up	50.38	24.02	44.06	13.4	15.13	15.75	39.4867	14.76	GO:0006086;GO:0045254;GO:0016020;GO:001674	BP:acetyl-CoA biosynthetic process from pyruvate;CC:pyruvate dehydrogenase complex;CC:membrane;MF:transferase activity, transferring acyl groups;	K00627	DLAT, aceF, pdhC	map00020;map00010;map00620	Citrate cycle (TCA cycle);Glycolysis / Gluconeogenesis;Pyruvate metabolism	COG0508	C:Energy production and conversion	XP_010092852.1	ylmG homolog protein 1-2, chloroplastic [Morus notabilis]	sp|Q9SQI8|ODP24_ARATH;	Dihydrolipoyllysine-residue acetyltransferase component 4 of pyruvate dehydrogenase complex, chloroplastic OS=Arabidopsis thaliana OX=3702 GN=LTA2 PE=2 SV=1;	------	------	------
mnot00000900	0.073	-3.78562	8.39262346439E-24	4.51813413572E-23	yes	down	0.58	0.43	0.91	8.64	7.31	8.06	0.64	8.00333	GO:000367	MF:DNA binding;	------	------	------	------	ENOG4111AX1	S:Function unknown	XP_024019063.1	protein LITTLE ZIPPER 3 [Morus notabilis]	------	------	------	------	------
mnot00000904	0.013	-6.28137	6.04828712061E-91	1.05814920014E-89	yes	down	0.55	0.81	0.55	41.58	47.14	46.24	0.636667	44.9867	GO:0046658;GO:001602	CC:anchored component of plasma membrane;CC:integral component of membrane;	------	------	------	------	ENOG410YIMZ	M:Cell wall/membrane/envelope biogenesis	XP_010092859.1	fasciclin-like arabinogalactan protein 8 [Morus notabilis]	sp|O22126|FLA8_ARATH;	Fasciclin-like arabinogalactan protein 8 OS=Arabidopsis thaliana OX=3702 GN=FLA8 PE=2 SV=1;	PF02469.25	Fasciclin	Fasciclin domain
mnot00000907	0.412	-1.27855	4.67263059515E-10	1.44138016061E-9	yes	down	2.6	2.88	2.35	5.28	6.03	5.89	2.61	5.73333	GO:0099402;GO:0006355;GO:0006351;GO:0005634;GO:000552	BP:plant organ development;BP:regulation of transcription, DNA-templated;BP:transcription, DNA-templated;CC:nucleus;MF:ATP binding;	------	------	------	------	ENOG4111AY1	K:Transcription	XP_010092861.2	growth-regulating factor 9 [Morus notabilis]	sp|Q8S9M3|GRF9_ARATH;	Growth-regulating factor 9 OS=Arabidopsis thaliana OX=3702 GN=GRF9 PE=1 SV=1;	PF08879.13;PF08880.14	WRC;QLQ	WRC;QLQ
mnot00000919	2.616	1.38744	9.03445067731E-55	9.68685526865E-54	yes	up	44.01	42.08	43.58	13.54	15.07	16.19	43.2233	14.9333	GO:0016021;GO:0005506;GO:0016705;GO:0004497;GO:002003	CC:integral component of membrane;MF:iron ion binding;MF:oxidoreductase activity, acting on paired donors, with incorporation or reduction of molecular oxygen;MF:monooxygenase activity;MF:heme binding;	------	------	------	------	COG2124	Q:Secondary metabolites biosynthesis, transport and catabolism	XP_010092871.2	cytochrome P450 704C1 [Morus notabilis]	sp|Q50EK3|C04C1_PINTA;	Cytochrome P450 704C1 OS=Pinus taeda OX=3352 GN=CYP704C1 PE=2 SV=1;	PF00067.25	p450	Cytochrome P450
mnot00000921	5.737	2.52037	1.84314362669E-49	1.79776249199E-48	yes	up	42.57	42.39	43.68	6.45	6.66	7.23	42.88	6.78	GO:001602	CC:integral component of membrane;	------	------	------	------	ENOG410YMTZ	S:Function unknown	XP_024019057.1	uncharacterized protein LOC21405282 [Morus notabilis]	------	------	PF03168.16	LEA_2	Late embryogenesis abundant protein
mnot00000922	0.381	-1.39288	1.40465908959E-13	5.13421620723E-13	yes	down	15.84	12.65	14.29	33.62	34.67	33.8	14.26	34.03	GO:0016567;GO:0016021;GO:001674	BP:protein ubiquitination;CC:integral component of membrane;MF:transferase activity;	------	------	------	------	ENOG41121N2	O:Posttranslational modification, protein turnover, chaperones	XP_010092874.1	RING-H2 finger protein ATL67 [Morus notabilis]	sp|O82353|ATL67_ARATH;	RING-H2 finger protein ATL67 OS=Arabidopsis thaliana OX=3702 GN=ATL67 PE=2 SV=1;	PF13639.9;PF12678.10;PF17123.8;PF13923.9	zf-RING_2;zf-rbx1;zf-RING_11;zf-C3HC4_2	Ring finger domain;RING-H2 zinc finger domain;RING-like zinc finger;Zinc finger, C3HC4 type
mnot00000923	0.331	-1.59601	0.00139498751574	0.00259531312235	yes	down	0.35	1	1.07	2.31	1.66	2.65	0.806667	2.20667	GO:0032259;GO:0016020;GO:0016021;GO:000816	BP:methylation;CC:membrane;CC:integral component of membrane;MF:methyltransferase activity;	------	------	------	------	ENOG4111868	S:Function unknown	XP_010092875.2	uncharacterized protein LOC21405284 [Morus notabilis]	sp|Q8RWB7|PMT12_ARATH;	Probable methyltransferase At1g29790 OS=Arabidopsis thaliana OX=3702 GN=CLSC5 PE=2 SV=1;	PF03141.19	Methyltransf_29	Putative S-adenosyl-L-methionine-dependent methyltransferase
mnot00000931	0.036	-4.80386	4.14386582913E-24	2.2553269766E-23	yes	down	0.13	0.18	0.22	4.12	3.85	5.22	0.176667	4.39667	------	------	------	------	------	------	ENOG410YKFD	S:Function unknown	XP_024019031.1	interactor of constitutive active ROPs 1 [Morus notabilis]	sp|Q9M9F9|ICR4_ARATH;	Interactor of constitutive active ROPs 4 OS=Arabidopsis thaliana OX=3702 GN=ICR4 PE=1 SV=2;	PF12718.10;PF15905.8	Tropomyosin_1;HMMR_N	Tropomyosin like;Hyaluronan mediated motility receptor N-terminal
mnot00000932	2.048	1.03444	2.73860785427E-20	1.31078898338E-19	yes	up	29.46	27.41	25.65	13.2	12.39	13.59	27.5067	13.06	GO:004322	CC:intracellular organelle;	K14797	ENP1, BYSL	------	------	ENOG410XPH5	S:Function unknown	EXB52701.1	hypothetical protein L484_022478 [Morus notabilis]	sp|Q8RWS4|BYST_ARATH;	Bystin OS=Arabidopsis thaliana OX=3702 GN=ENP1 PE=1 SV=1;	PF05291.14	Bystin	Bystin
mnot00000936	0.061	-4.04087	0.0266457001985	0.0417063133542	yes	down	0	0	0	0.56	0.24	0.24	0	0.346667	GO:0005975;GO:000455	BP:carbohydrate metabolic process;MF:hydrolase activity, hydrolyzing O-glycosyl compounds;	K01183	E3.2.1.14	map00520	Amino sugar and nucleotide sugar metabolism	ENOG4111GPA	G:Carbohydrate transport and metabolism	XP_010092886.1	acidic endochitinase [Morus notabilis]	sp|P23472|CHLY_HEVBR;	Hevamine-A OS=Hevea brasiliensis OX=3981 PE=1 SV=2;	PF00704.31	Glyco_hydro_18	Glycosyl hydrolases family 18
mnot00000940	0.389	-1.36386	1.9314246442E-34	1.37779709305E-33	yes	down	10.84	9.97	9.88	24.02	25.34	22.17	10.23	23.8433	GO:0071555;GO:0016021;GO:0110165;GO:0000139;GO:001675	BP:cell wall organization;CC:integral component of membrane;CC:cellular anatomical entity;CC:Golgi membrane;MF:transferase activity, transferring glycosyl groups;	------	------	------	------	ENOG410YFHI;ENOG410Y0R7	S:Function unknown;	XP_010092890.1	protein ABIL1 [Morus notabilis]	sp|Q8S8M5|ABIL1_ARATH;	Protein ABIL1 OS=Arabidopsis thaliana OX=3702 GN=ABIL1 PE=1 SV=1;	------	------	------
mnot00000941	0.298	-1.74752	3.47813856642E-11	1.14449999602E-10	yes	down	1.57	1.06	1.67	4.42	4.51	4.15	1.43333	4.36	GO:0071555;GO:0016021;GO:0000139;GO:001675	BP:cell wall organization;CC:integral component of membrane;CC:Golgi membrane;MF:transferase activity, transferring glycosyl groups;	K11714	RGXT	------	------	ENOG4111Z77	S:Function unknown	XP_010092891.1	UDP-D-xylose:L-fucose alpha-1,3-D-xylosyltransferase MGP4 [Morus notabilis]	sp|Q9M146|MGP4_ARATH;	UDP-D-xylose:L-fucose alpha-1,3-D-xylosyltransferase MGP4 OS=Arabidopsis thaliana OX=3702 GN=MGP4 PE=2 SV=1;	PF03407.19	Nucleotid_trans	Nucleotide-diphospho-sugar transferase
mnot00000942	0.287	-1.8008	1.02197677673E-206	4.68171920562E-205	yes	down	16.29	16.17	16.13	49.7	51.46	51.05	16.1967	50.7367	GO:0016021;GO:001675	CC:integral component of membrane;MF:transferase activity, transferring glycosyl groups;	------	------	------	------	ENOG4111HG6	S:Function unknown	XP_010092892.1	uncharacterized protein LOC21405301 [Morus notabilis]	------	------	PF00534.23;PF13692.9	Glycos_transf_1;Glyco_trans_1_4	Glycosyl transferases group 1;Glycosyl transferases group 1
mnot00000943	4.754	2.24905	0	0	yes	up	223.92	230.02	229.4	39.52	46.07	44.69	227.78	43.4267	GO:005108	MF:chaperone binding;	------	------	------	------	ENOG410Z1AE	S:Function unknown	XP_010092893.1	BAG family molecular chaperone regulator 6 [Morus notabilis]	sp|O82345|BAG6_ARATH;	BAG family molecular chaperone regulator 6 OS=Arabidopsis thaliana OX=3702 GN=BAG6 PE=1 SV=1;	PF02179.19	BAG	BAG domain
mnot00000947	0.37	-1.43272	1.86999267083E-74	2.66205436764E-73	yes	down	28.54	24.86	26.74	63.94	64.27	66.66	26.7133	64.9567	GO:001602	CC:integral component of membrane;	------	------	------	------	ENOG410XPZA	S:Function unknown	XP_010092898.1	F-box/kelch-repeat protein At3g61590 [Morus notabilis]	sp|Q9M310|FBK77_ARATH;	F-box/kelch-repeat protein At3g61590 OS=Arabidopsis thaliana OX=3702 GN=At3g61590 PE=1 SV=1;	PF12937.10;PF00646.36;PF07646.18	F-box-like;F-box;Kelch_2	F-box-like;F-box domain;Kelch motif
mnot00000948	0.058	-4.10732	1.86990879034E-52	1.93000943592E-51	yes	down	0.58	0.59	0.57	9.57	8.43	8.46	0.58	8.82	------	------	------	------	------	------	ENOG410YF2F	S:Function unknown	XP_010092899.1	uncharacterized protein At5g41620 [Morus notabilis]	sp|Q66GQ2|Y5162_ARATH;	Uncharacterized protein At5g41620 OS=Arabidopsis thaliana OX=3702 GN=At5g41620 PE=2 SV=2;	------	------	------
mnot00000951	0.395	-1.33879	4.99677826445E-267	3.09608068616E-265	yes	down	780.8	762.07	793.2	1821.98	1791.91	1738.2	778.69	1784.03	GO:0009579;GO:0016021;GO:000481	CC:thylakoid;CC:integral component of membrane;MF:aminoacyl-tRNA ligase activity;	------	------	------	------	ENOG4111YWG	S:Function unknown	XP_024019020.1	protein CURVATURE THYLAKOID 1A, chloroplastic [Morus notabilis]	sp|O04616|CUT1A_ARATH;	Protein CURVATURE THYLAKOID 1A, chloroplastic OS=Arabidopsis thaliana OX=3702 GN=CURT1A PE=1 SV=1;	PF14159.9	CAAD	CAAD domains of cyanobacterial aminoacyl-tRNA synthetase
mnot00000953	0.02	-5.64639	1.23775759366E-67	1.62006295197E-66	yes	down	0.29	0.4	0.92	21.23	23.9	23.44	0.536667	22.8567	GO:0016021;GO:001678	CC:integral component of membrane;MF:hydrolase activity, acting on ester bonds;	------	------	------	------	ENOG410Y9BR	S:Function unknown	KAF4367177.1	hypothetical protein F8388_006485 [Cannabis sativa]	sp|Q9M153|GDL61_ARATH;	GDSL esterase/lipase At4g01130 OS=Arabidopsis thaliana OX=3702 GN=At4g01130 PE=2 SV=1;	PF00657.25	Lipase_GDSL	GDSL-like Lipase/Acylhydrolase
mnot00000959	2.156	1.1085	6.19122239819E-9	1.78880154539E-8	yes	up	16.34	15.69	14.53	5.89	7.09	6.86	15.52	6.61333	GO:0034475;GO:0071051;GO:0016075;GO:0034427;GO:0071028;GO:0005730;GO:0000176;GO:000017	BP:U4 snRNA 3'-end processing;BP:polyadenylation-dependent snoRNA 3'-end processing;BP:rRNA catabolic process;BP:nuclear-transcribed mRNA catabolic process, exonucleolytic, 3'-5';BP:nuclear mRNA surveillance;CC:nucleolus;CC:nuclear exosom;CC:cytoplasmic exosom;	K11600	RRP41, EXOSC4, SKI6	map03018	RNA degradation	COG0689	J:Translation, ribosomal structure and biogenesis	EXC22513.1	Exosome complex component [Morus notabilis]	sp|Q9SP08|RRP41_ARATH;	Exosome complex component RRP41 homolog OS=Arabidopsis thaliana OX=3702 GN=RRP41 PE=1 SV=1;	PF01138.24;PF03725.18	RNase_PH;RNase_PH_C	3' exoribonuclease family, domain 1;3' exoribonuclease family, domain 2
mnot00000960	0.405	-1.30287	5.63370143097E-63	6.84542527112E-62	yes	down	31.66	30.95	30.43	71.78	68.72	67.65	31.0133	69.3833	GO:001602	CC:integral component of membrane;	------	------	------	------	ENOG410Z0BX	S:Function unknown	EXC22514.1	hypothetical protein L484_003064 [Morus notabilis]	sp|Q8LD98|NHL6_ARATH;	NDR1/HIN1-like protein 6 OS=Arabidopsis thaliana OX=3702 GN=NHL6 PE=1 SV=1;	PF03168.16	LEA_2	Late embryogenesis abundant protein
mnot00000965	0.023	-5.46461	3.55059270051E-5	7.78850086081E-5	yes	down	0	0	0.1	0.93	1.85	1.75	0.0333333333333	1.51	GO:001002	BP:chloroplast fission;	------	------	------	------	ENOG4111DU1	S:Function unknown	EXC22519.1	hypothetical protein L484_003069 [Morus notabilis]	------	------	------	------	------
mnot00000967	0.042	-4.56241	1.00249577297E-9	3.02532754965E-9	yes	down	0	0.16	0.63	5.42	6.44	5.01	0.263333	5.62333	GO:001602	CC:integral component of membrane;	------	------	------	------	ENOG410Z4BH	S:Function unknown	XP_010109451.1	arabinogalactan peptide 20 [Morus notabilis]	sp|Q9M373|AGP20_ARATH;	Arabinogalactan protein 20 OS=Arabidopsis thaliana OX=3702 GN=AGP20 PE=1 SV=1;	PF06376.15	AGP	Arabinogalactan peptide
mnot00000971	0.018	-5.79671	1.2578760617E-7	3.34349787223E-7	yes	down	4.73	0	0	83.37	107.69	76.07	1.57667	89.0433	------	------	------	------	------	------	ENOG410ZCA0	S:Function unknown	EXC22523.1	hypothetical protein L484_003073 [Morus notabilis]	------	------	------	------	------
mnot00000979	2.745	1.45659	8.37457180034E-69	1.11040618686E-67	yes	up	44.27	48.79	47.35	14.58	16.21	14.63	46.8033	15.14	------	------	K14506	JAR1_4_6	map04075	Plant hormone signal transduction	------	------	XP_010095710.1	jasmonic acid-amido synthetase JAR1 [Morus notabilis]	sp|A0A314KSQ4|JAR6_NICAT;	Jasmonoyl--L-amino acid synthetase JAR6 OS=Nicotiana attenuata OX=49451 GN=JAR6 PE=1 SV=2;	PF03321.16	GH3	GH3 auxin-responsive promoter
mnot00000983	0.151	-2.72653	4.5432255518E-155	1.44219435743E-153	yes	down	8.31	6.58	8.01	44.37	48.48	44.59	7.63333	45.8133	GO:0005794;GO:0016021;GO:001641	CC:Golgi apparatus;CC:integral component of membrane;MF:O-acetyltransferase activity;	------	------	------	------	ENOG410XSGA	S:Function unknown	XP_010095796.1	protein trichome birefringence-like 25 [Morus notabilis]	sp|Q84JH9|TBL25_ARATH;	Protein trichome birefringence-like 25 OS=Arabidopsis thaliana OX=3702 GN=TBL25 PE=2 SV=1;	PF13839.9;PF14416.9	PC-Esterase;PMR5N	GDSL/SGNH-like Acyl-Esterase family found in Pmr5 and Cas1p;PMR5 N terminal Domain
mnot00000986	0.007	-7.0799	1.7059900663E-16	7.04253682718E-16	yes	down	0	0.11	0.21	12.09	13.3	9.99	0.106667	11.7933	GO:001661	MF:oxidoreductase activity, acting on the CH-OH group of donors, NAD or NADP as acceptor;	------	------	------	------	COG0451	M:Cell wall/membrane/envelope biogenesis	XP_010095791.2	putative anthocyanidin reductase [Morus notabilis]	sp|Q5XLY0|ANR_GINBI;	Putative anthocyanidin reductase OS=Ginkgo biloba OX=3311 PE=2 SV=1;	PF01370.24;PF01073.22;PF05368.16;PF13460.9;PF16363.8;PF07993.15	Epimerase;3Beta_HSD;NmrA;NAD_binding_10;GDP_Man_Dehyd;NAD_binding_4	NAD dependent epimerase/dehydratase family;3-beta hydroxysteroid dehydrogenase/isomerase family;NmrA-like family;NA;GDP-mannose 4,6 dehydratase;Male sterility protein
mnot00000987	2.85	1.51116	6.9009287266E-225	3.55756677714E-223	yes	up	629.11	665.98	636.94	212.54	198.81	202.37	644.01	204.573	GO:001661	MF:oxidoreductase activity, acting on the CH-OH group of donors, NAD or NADP as acceptor;	------	------	------	------	COG0451	M:Cell wall/membrane/envelope biogenesis	XP_010095790.1	putative anthocyanidin reductase [Morus notabilis]	sp|Q5XLY0|ANR_GINBI;	Putative anthocyanidin reductase OS=Ginkgo biloba OX=3311 PE=2 SV=1;	PF01370.24;PF01073.22;PF13460.9;PF05368.16;PF16363.8;PF07993.15;PF04321.20	Epimerase;3Beta_HSD;NAD_binding_10;NmrA;GDP_Man_Dehyd;NAD_binding_4;RmlD_sub_bind	NAD dependent epimerase/dehydratase family;3-beta hydroxysteroid dehydrogenase/isomerase family;NA;NmrA-like family;GDP-mannose 4,6 dehydratase;Male sterility protein;RmlD substrate binding domain
mnot00000988	2.118	1.0827	5.34059748344E-18	2.35234519366E-17	yes	up	22.56	19.21	19.1	9.11	7.98	8.92	20.29	8.67	GO:0005634;GO:0003700;GO:004356	CC:nucleus;MF:transcription factor activity, sequence-specific DNA binding;MF:sequence-specific DNA binding;	------	------	------	------	ENOG410YBEV	K:Transcription	XP_010095789.1	probable WRKY transcription factor 46 [Morus notabilis]	sp|Q9SUP6|WRK53_ARATH;	Probable WRKY transcription factor 53 OS=Arabidopsis thaliana OX=3702 GN=WRKY53 PE=1 SV=1;	PF03106.18	WRKY	WRKY DNA -binding domain
mnot00000990	0.322	-1.63674	8.06786871397E-299	6.02193196828E-297	yes	down	198.62	184.98	184.68	557.7	524.45	524.06	189.427	535.403	GO:0005975;GO:0016021;GO:0000786;GO:0016787;GO:0030527;GO:0008061;GO:0003677;GO:004698	BP:carbohydrate metabolic process;CC:integral component of membrane;CC:nucleosome;MF:hydrolase activity;MF:structural constituent of chromatin;MF:chitin binding;MF:DNA binding;MF:protein heterodimerization activity;	K17525	CHID1	------	------	ENOG410XQB6	G:Carbohydrate transport and metabolism	EXB62207.1	Uncharacterized protein L484_017594 [Morus notabilis]	sp|Q9M158|STR4_ARATH;	Rhodanese-like domain-containing protein 4, chloroplastic OS=Arabidopsis thaliana OX=3702 GN=STR4 PE=1 SV=2;	PF00704.31	Glyco_hydro_18	Glycosyl hydrolases family 18
mnot00000991	7.057	2.81901	2.70957897685E-158	8.84823999671E-157	yes	up	42.39	42.81	41.03	6.01	5.29	4.88	42.0767	5.39333	GO:0000373;GO:000372	BP:Group II intron splicing;MF:RNA binding;	------	------	------	------	ENOG4111S5T	S:Function unknown	XP_010095786.1	protein WHAT'S THIS FACTOR 1 homolog [Morus notabilis]	sp|A0MFS5|WTF1_ARATH;	Protein WHAT'S THIS FACTOR 1 homolog, chloroplastic OS=Arabidopsis thaliana OX=3702 GN=At4g01037 PE=3 SV=1;	PF11955.11	PORR	Plant organelle RNA recognition domain
mnot00000994	0.081	-3.62411	1.68168484081E-62	2.03316643793E-61	yes	down	0.91	1.02	1.01	10.1	11.45	11.51	0.98	11.02	GO:0006629;GO:000897	BP:lipid metabolic process;MF:phosphatidylcholine 1-acylhydrolase activity;	------	------	------	------	ENOG410ZUTC	S:Function unknown	XP_010095782.1	uncharacterized protein LOC21400580 [Morus notabilis]	sp|Q7Y220|PLIP1_ARATH;	Phospholipase A1 PLIP1, chloroplastic OS=Arabidopsis thaliana OX=3702 GN=PLIP1 PE=1 SV=1;	PF01764.28	Lipase_3	Lipase
mnot00000997	4.023	2.00816	7.22631878319E-79	1.09482127521E-77	yes	up	24.32	24.3	23.14	5.25	5.64	5.25	23.92	5.38	GO:0016787;GO:0003724;GO:0003676;GO:000552	MF:hydrolase activity;MF:RNA helicase activity;MF:nucleic acid binding;MF:ATP binding;	------	------	------	------	COG0513	L:Replication, recombination and repair	EXB62200.1	DEAD-box ATP-dependent RNA helicase 31 [Morus notabilis]	sp|Q9FFQ1|RH31_ARATH;	DEAD-box ATP-dependent RNA helicase 31 OS=Arabidopsis thaliana OX=3702 GN=RH31 PE=2 SV=2;	PF00270.32;PF00271.34;PF04851.18	DEAD;Helicase_C;ResIII	DEAD/DEAH box helicase;Helicase conserved C-terminal domain;Type III restriction enzyme, res subunit
mnot00001001	2.359	1.23837	5.2195503274E-158	1.69872637928E-156	yes	up	119.47	116.51	114.43	44.07	46.54	44.14	116.803	44.9167	GO:0016021;GO:000521	CC:integral component of membrane;MF:ion channel activity;	K05391	CNGC	map04626	Plant-pathogen interaction	------	------	XP_024020951.1	cyclic nucleotide-gated ion channel 1 [Morus notabilis]	sp|O65717|CNGC1_ARATH;	Cyclic nucleotide-gated ion channel 1 OS=Arabidopsis thaliana OX=3702 GN=CNGC1 PE=1 SV=1;	PF00520.34;PF00027.32	Ion_trans;cNMP_binding	Ion transport protein;Cyclic nucleotide-binding domain
mnot00001009	0.042	-4.57208	0.00566962503811	0.00977396033857	yes	down	0	0	0	0.26	0.27	0.64	0	0.39	GO:0061458;GO:000563	BP:reproductive system development;CC:nucleus;	------	------	------	------	ENOG4111KNI	S:Function unknown	EXB62187.1	hypothetical protein L484_017574 [Morus notabilis]	sp|Q9M365|FB331_ARATH;	Probable F-box protein At3g61730 OS=Arabidopsis thaliana OX=3702 GN=RMF PE=1 SV=2;	------	------	------
mnot00001017	0.251	-1.99422	1.32028324759E-6	3.26665138259E-6	yes	down	0.24	0.34	0.67	1.76	1.67	1.09	0.416667	1.50667	GO:001602	CC:integral component of membrane;	------	------	------	------	ENOG410ZJUK;ENOG411008J	U:Intracellular trafficking, secretion, and vesicular transport;S:Function unknown	XP_024020960.1	cytochrome b561 and DOMON domain-containing protein At3g61750 [Morus notabilis]	sp|Q9M363|B561I_ARATH;	Cytochrome b561 and DOMON domain-containing protein At3g61750 OS=Arabidopsis thaliana OX=3702 GN=At3g61750 PE=3 SV=1;	PF03351.20;PF03188.19;PF06149.15	DOMON;Cytochrom_B561;DUF969	DOMON domain;Eukaryotic cytochrome b561;Protein of unknown function
mnot00001019	0.147	-2.77023	0.000119863189696	0.000249214366875	yes	down	0.32	0.16	0.16	1.5	1.19	1.26	0.213333	1.31667	GO:0032259;GO:0016021;GO:000816	BP:methylation;CC:integral component of membrane;MF:methyltransferase activity;	------	------	------	------	ENOG410YHXP	S:Function unknown	XP_010095759.1	uncharacterized protein LOC21400557 [Morus notabilis]	------	------	PF07279.14;PF13578.9	DUF1442;Methyltransf_24	Protein of unknown function;Methyltransferase domain
mnot00001021	0.004	-7.93756	1.04947332938E-10	3.35900966946E-10	yes	down	0	0	0	2.13	2.2	2.03	0	2.12	GO:0005737;GO:001687	CC:cytoplasm;MF:ligase activity;	------	------	------	------	COG0318;COG0318	I:Lipid transport and metabolism;Q:Secondary metabolites biosynthesis, transport and catabolism	XP_010095757.1	probable acyl-activating enzyme 6 [Morus notabilis]	sp|M4ISH2|CCL11_HUMLU;	Probable CoA ligase CCL11 OS=Humulus lupulus OX=3486 GN=CCL11 PE=2 SV=1;	PF00501.31;PF13193.9	AMP-binding;AMP-binding_C	AMP-binding enzyme;AMP-binding enzyme C-terminal domain
mnot00001022	0.196	-2.35079	3.05272383001E-195	1.30564728057E-193	yes	down	15.2	14.07	13.64	64.76	64.96	69.97	14.3033	66.5633	GO:0019432;GO:0016021;GO:0005886;GO:0004144;GO:004719	BP:triglyceride biosynthetic process;CC:integral component of membrane;CC:plasma membrane;MF:diacylglycerol O-acyltransferase activity;MF:long-chain-alcohol O-fatty-acyltransferase activity;	------	------	------	------	ENOG410ZYUM	S:Function unknown	XP_024020962.1	O-acyltransferase WSD1 [Morus notabilis]	sp|Q5KS41|WSD11_ARATH;	Wax ester synthase/diacylglycerol acyltransferase 11 OS=Arabidopsis thaliana OX=3702 GN=WSD11 PE=1 SV=1;	PF06974.16;PF03007.19	WS_DGAT_C;WES_acyltransf	WS/DGAT C-terminal domain;Wax ester synthase-like Acyl-CoA acyltransferase domain
mnot00001025	4.945	2.30598	1.17512580201E-10	3.75062440225E-10	yes	up	2.2	1.67	2.39	0.4	0.45	0.3	2.08667	0.383333	GO:0005737;GO:0016020;GO:0043229;GO:0005874;GO:0008017;GO:0003924;GO:000552	CC:cytoplasm;CC:membrane;CC:intracellular organelle;CC:microtubule;MF:microtubule binding;MF:GTPase activity;MF:GTP binding;	------	------	------	------	COG0699	S:Function unknown	XP_010095754.1	dynamin-related protein 5A [Morus notabilis]	sp|Q39828|SDL5A_SOYBN;	Dynamin-related protein 5A OS=Glycine max OX=3847 PE=2 SV=1;	PF01031.23;PF00350.26;PF02212.21;PF01926.26	Dynamin_M;Dynamin_N;GED;MMR_HSR1	Dynamin central region;Dynamin family;Dynamin GTPase effector domain;50S ribosome-binding GTPase
mnot00001026	0.399	-1.32669	0.00160260385902	0.00296218929176	yes	down	0.79	1.19	0.86	1.74	2.55	2.11	0.946667	2.13333	GO:0016021;GO:000460	CC:integral component of membrane;MF:peroxidase activity;	------	------	------	------	COG1963	S:Function unknown	EXB62173.1	hypothetical protein L484_017559 [Morus notabilis]	sp|O32107|YUID_BACSU;	Uncharacterized membrane protein YuiD OS=Bacillus subtilis;	PF02681.17	DUF212	Divergent PAP2 family
mnot00001034	0.089	-3.48278	4.43399857737E-94	8.09424556163E-93	yes	down	2.5	2.78	2.97	25.5	28.88	29.23	2.75	27.87	GO:0006508;GO:000419	BP:proteolysis;MF:aspartic-type endopeptidase activity;	K22683	APF2	------	------	ENOG410XNV7	O:Posttranslational modification, protein turnover, chaperones	XP_010095748.1	aspartyl protease family protein 2 isoform X1 [Morus notabilis]	sp|Q9LNJ3|APF2_ARATH;	Aspartyl protease family protein 2 OS=Arabidopsis thaliana OX=3702 GN=APF2 PE=2 SV=1;	PF14543.9;PF14541.9;PF00026.26	TAXi_N;TAXi_C;Asp	Xylanase inhibitor N-terminal;Xylanase inhibitor C-terminal;Eukaryotic aspartyl protease
mnot00001036	2.587	1.37132	9.85664173003E-6	2.27493550531E-5	yes	up	5.4	6.51	7.2	2.68	2.58	1.57	6.37	2.27667	GO:0006777;GO:006179	BP:Mo-molybdopterin cofactor biosynthetic process;MF:cyclic pyranopterin monophosphate synthase activity;	K03637	moaC, CNX3	map04122;map00790;map01240	Sulfur relay system;Folate biosynthesis;Biosynthesis of cofactors	COG0315	H:Coenzyme transport and metabolism	XP_010095747.1	cyclic pyranopterin monophosphate synthase, mitochondrial [Morus notabilis]	sp|Q39056|CNX3_ARATH;	Cyclic pyranopterin monophosphate synthase, mitochondrial OS=Arabidopsis thaliana OX=3702 GN=CNX3 PE=1 SV=1;	PF01967.24	MoaC	MoaC family
mnot00001042	0.307	-1.70484	0.000353080239658	0.000700795399698	yes	down	0.51	0.8	0.93	2.24	2.34	2.09	0.746667	2.22333	------	------	------	------	------	------	ENOG410YVP4	S:Function unknown	XP_024024151.1	protein DEFECTIVE IN MERISTEM SILENCING 3 isoform X2 [Morus notabilis]	sp|Q94A79|DMS3_ARATH;	Protein DEFECTIVE IN MERISTEM SILENCING 3 OS=Arabidopsis thaliana OX=3702 GN=DMS3 PE=1 SV=1;	------	------	------
mnot00001044	0.084	-3.57043	1.17096776756E-111	2.58486630689E-110	yes	down	11.41	13.68	8.86	127.4	125.8	111.64	11.3167	121.613	GO:0005634;GO:0003700;GO:000367	CC:nucleus;MF:transcription factor activity, sequence-specific DNA binding;MF:DNA binding;	K09286	EREBP	------	------	ENOG41118MR	K:Transcription	XP_010100723.1	ethylene-responsive transcription factor ERF023 [Morus notabilis]	sp|Q1ECI2|ERF23_ARATH;	Ethylene-responsive transcription factor ERF023 OS=Arabidopsis thaliana OX=3702 GN=ERF023 PE=2 SV=1;	PF00847.23	AP2	AP2 domain
mnot00001047	0.409	-1.28997	0.00205866340311	0.00375595327567	yes	down	0.63	0.94	0.74	1.96	1.4	1.76	0.77	1.70667	GO:000979	BP:embryo development ending in seed dormancy;	------	------	------	------	------	------	XP_010100720.1	uncharacterized protein At4g00950 [Morus notabilis]	sp|Q9M160|Y4095_ARATH;	Uncharacterized protein At4g00950 OS=Arabidopsis thaliana OX=3702 GN=At4g00950 PE=2 SV=1;	PF05097.15	DUF688	Protein of unknown function
mnot00001052	0.283	-1.8225	6.54967123083E-30	4.16644436441E-29	yes	down	2.95	2.79	3.06	8.42	9.78	10.02	2.93333	9.40667	GO:001674	MF:transferase activity;	------	------	------	------	COG0457	S:Function unknown	XP_010100714.1	protein KINESIN LIGHT CHAIN-RELATED 1 [Morus notabilis]	sp|O81629|KLCR1_ARATH;	Protein KINESIN LIGHT CHAIN-RELATED 1 OS=Arabidopsis thaliana OX=3702 GN=KLCR1 PE=1 SV=1;	PF13424.9;PF13374.9;PF00515.31;PF07719.20;PF17874.4;PF14938.9;PF09986.12	TPR_12;TPR_10;TPR_1;TPR_2;TPR_MalT;SNAP;DUF2225	Tetratricopeptide repeat;Tetratricopeptide repeat;Tetratricopeptide repeat;Tetratricopeptide repeat;MalT-like TPR region;Soluble NSF attachment protein, SNAP;Uncharacterized protein conserved in bacteria
mnot00001055	0.042	-4.57237	0.00572766306161	0.0098648778725	yes	down	0	0	0	0.09	0.23	0.27	0	0.196667	GO:0046274;GO:0048046;GO:0052716;GO:0005507;GO:001649	BP:lignin catabolic process;CC:apoplast;MF:hydroquinon;MF:copper ion binding;MF:oxidoreductase activity;	K05909	E1.10.3.2	------	------	COG2132	Q:Secondary metabolites biosynthesis, transport and catabolism	EXB83873.1	hypothetical protein L484_023480 [Morus notabilis]	sp|Q9ZPY2|LAC6_ARATH;	Laccase-6 OS=Arabidopsis thaliana OX=3702 GN=LAC6 PE=2 SV=1;	PF00394.25;PF07731.17;PF07732.18	Cu-oxidase;Cu-oxidase_2;Cu-oxidase_3	Multicopper oxidase;Multicopper oxidase;Multicopper oxidase
mnot00001057	57.062	5.83446	5.5868528873E-6	1.31520993689E-5	yes	up	1.53	1.22	1.61	0	0.07	0	1.45333	0.0233333333333	GO:0030154;GO:0005634;GO:0000976;GO:000367	BP:cell differentiation;CC:nucleus;MF:transcription regulatory region sequence-specific DNA binding;MF:DNA binding;	K09422	MYBP	------	------	COG5147	K:Transcription	XP_010100709.1	myb-related protein 308 [Morus notabilis]	sp|Q38850|MYB5_ARATH;	Transcription repressor MYB5 OS=Arabidopsis thaliana OX=3702 GN=MYB5 PE=1 SV=1;	PF00249.34;PF13921.9	Myb_DNA-binding;Myb_DNA-bind_6	Myb-like DNA-binding domain;Myb-like DNA-binding domain
mnot00001061	0.063	-3.9821	5.65648667652E-40	4.50746910266E-39	yes	down	0.78	0.71	0.95	12.22	11.83	11.33	0.813333	11.7933	------	------	------	------	------	------	ENOG410XNRZ	S:Function unknown	XP_024024142.1	uncharacterized protein LOC21406235 isoform X1 [Morus notabilis]	sp|Q93V51|PSE1_ARATH;	Protein LEAD-SENSITIVE 1 OS=Arabidopsis thaliana OX=3702 GN=PSE1 PE=2 SV=1;	PF04970.16	LRAT	Lecithin retinol acyltransferase
mnot00001062	0.446	-1.16421	1.43835890794E-29	9.0397771158E-29	yes	down	6.62	6.28	6.1	11.77	13.14	13.82	6.33333	12.91	GO:0016310;GO:0016301;GO:0005524;GO:001677	BP:phosphorylation;MF:kinase activity;MF:ATP binding;MF:transferase activity, transferring phosphorus-containing groups;	K25314	FKGP, fkp	map00520;map01250	Amino sugar and nucleotide sugar metabolism;Biosynthesis of nucleotide sugars	ENOG4111FB6	I:Lipid transport and metabolism	XP_024024127.1	bifunctional fucokinase/fucose pyrophosphorylase [Morus notabilis]	sp|Q9LNJ9|FKGP_ARATH;	Bifunctional fucokinase/fucose pyrophosphorylase OS=Arabidopsis thaliana OX=3702 GN=FKGP PE=1 SV=2;	PF07959.15;PF00288.29;PF08544.16	Fucokinase;GHMP_kinases_N;GHMP_kinases_C	L-fucokinase;GHMP kinases N terminal domain;GHMP kinases C terminal
mnot00001063	0.444	-1.17272	0.00404622432697	0.00711040893455	yes	down	0.77	0.74	0.72	1.43	1.3	1.81	0.743333	1.51333	GO:0006468;GO:0004674;GO:0005524;GO:000467	BP:protein phosphorylation;MF:protein serine/threonine kinase activity;MF:ATP binding;MF:protein kinase activity;	K08867	WNK, PRKWNK	------	------	ENOG410XQWZ	T:Signal transduction mechanisms	EXB83865.1	putative serine/threonine-protein kinase WNK4 [Morus notabilis]	sp|Q6EU49|WNK4_ORYSJ;	Probable serine/threonine-protein kinase WNK4 OS=Oryza sativa subsp. japonica OX=39947 GN=WNK4 PE=2 SV=1;	PF00069.28;PF07714.20;PF12202.11	Pkinase;PK_Tyr_Ser-Thr;OSR1_C	Protein kinase domain;Protein tyrosine and serine/threonine kinase;Oxidative-stress-responsive kinase 1 C-terminal domain
mnot00001068	2.104	1.07309	5.57729745288E-45	4.90315208545E-44	yes	up	24.54	23.07	23.14	9.93	10	10.52	23.5833	10.15	GO:0006874;GO:0070588;GO:0034220;GO:0016021;GO:0016887;GO:0015662;GO:0005388;GO:000552	BP:cellular calcium ion homeostasis;BP:calcium ion transmembrane transport;BP:ion transmembrane transport;CC:integral component of membrane;MF:ATPase activity;MF:ATPase activity, coupled to transmembrane movement of ions, phosphorylative mechanism;MF:calcium-transporting ATPase activity;MF:ATP binding;	K01537	ATP2C	------	------	COG0474	P:Inorganic ion transport and metabolism	XP_010100698.1	calcium-transporting ATPase, endoplasmic reticulum-type [Morus notabilis]	sp|Q42883|ECAP_SOLLC;	Calcium-transporting ATPase, endoplasmic reticulum-type OS=Solanum lycopersicum OX=4081 GN=LCA1 PE=2 SV=1;	PF00122.23;PF00689.24;PF00702.29;PF00690.29;PF13246.9;PF08282.15	E1-E2_ATPase;Cation_ATPase_C;Hydrolase;Cation_ATPase_N;Cation_ATPase;Hydrolase_3	E1-E2 ATPase;Cation transporting ATPase, C-terminus;haloacid dehalogenase-like hydrolase;Cation transporter/ATPase, N-terminus;Cation transport ATPase;haloacid dehalogenase-like hydrolase
mnot00001069	2.69	1.42743	0.0036532182842	0.0064532178244	yes	up	1.27	1.26	0.83	0.48	0.41	0.24	1.12	0.376667	------	------	------	------	------	------	ENOG410Z7Z7	S:Function unknown	XP_010100697.1	pentatricopeptide repeat-containing protein At5g08510 [Morus notabilis]	sp|Q9FNN7|PP371_ARATH;	Pentatricopeptide repeat-containing protein At5g08510 OS=Arabidopsis thaliana OX=3702 GN=PCMP-E20 PE=2 SV=1;	PF01535.23;PF13041.9;PF12854.10;PF20431.1;PF13812.9;PF17177.7;PF20430.1	PPR;PPR_2;PPR_1;E_motif;PPR_3;PPR_long;Eplus_motif	PPR repeat;PPR repeat family;PPR repeat;E motif;Pentatricopeptide repeat domain;Pentacotripeptide-repeat region of PRORP;E+ motif
mnot00001072	0.089	-3.48508	1.06323339171E-106	2.25130645438E-105	yes	down	5.52	4.49	5.25	50.59	51.6	52.81	5.08667	51.6667	GO:0005768;GO:0005794;GO:0003924;GO:000552	CC:endosome;CC:Golgi apparatus;MF:GTPase activity;MF:GTP binding;	K07904	RAB11A	map04144	Endocytosis	COG1100	S:Function unknown	XP_010100694.1	ras-related protein RABA3 [Morus notabilis]	sp|Q9LNK1|RABA3_ARATH;	Ras-related protein RABA3 OS=Arabidopsis thaliana OX=3702 GN=RABA3 PE=2 SV=1;	PF00071.25;PF08477.16;PF00025.24;PF01926.26	Ras;Roc;Arf;MMR_HSR1	Ras family;Ras of Complex, Roc, domain of DAPkinase;ADP-ribosylation factor family;50S ribosome-binding GTPase
mnot00001074	0.436	-1.19836	1.8280951313E-64	2.2697967295E-63	yes	down	85.11	87.27	94.75	189.85	187.31	177.91	89.0433	185.023	GO:001602	CC:integral component of membrane;	------	------	------	------	ENOG4111JTZ	S:Function unknown	EXB83854.1	hypothetical protein L484_023461 [Morus notabilis]	------	------	PF13301.9	DUF4079	Protein of unknown function
mnot00001075	0.031	-4.98879	1.1816349848E-275	7.58915864655E-274	yes	down	1.37	1.93	1.64	43.51	51.45	47.01	1.64667	47.3233	GO:000176	BP:morphogenesis of a branching structure;	------	------	------	------	ENOG41113D4	S:Function unknown	XP_024024159.1	uncharacterized protein LOC21406219 [Morus notabilis]	sp|U3MMQ4|TAC1_PRUPE;	Protein TILLER ANGLE CONTROL 1 OS=Prunus persica OX=3760 GN=TAC1 PE=2 SV=1;	------	------	------
mnot00001077	10.696	3.41902	0	0	yes	up	93.87	101.66	93.02	7.14	9.21	8.13	96.1833	8.16	GO:0016021;GO:0005506;GO:0016705;GO:0004497;GO:002003	CC:integral component of membrane;MF:iron ion binding;MF:oxidoreductase activity, acting on paired donors, with incorporation or reduction of molecular oxygen;MF:monooxygenase activity;MF:heme binding;	K20619	CYP78A	------	------	COG2124	Q:Secondary metabolites biosynthesis, transport and catabolism	XP_010100687.1	cytochrome P450 78A9 [Morus notabilis]	sp|Q9SLP1|C78A9_ARATH;	Cytochrome P450 78A9 OS=Arabidopsis thaliana OX=3702 GN=CYP78A9 PE=1 SV=1;	PF00067.25	p450	Cytochrome P450
mnot00001078	0.349	-1.5199	3.09065653364E-6	7.430490251E-6	yes	down	1.25	2.61	2.77	4.19	5.3	7.48	2.21	5.65667	GO:001602	CC:integral component of membrane;	------	------	------	------	ENOG410YCN2	S:Function unknown	XP_024024147.1	uncharacterized membrane protein At1g16860 [Morus notabilis]	sp|Q9FZ45|Y1686_ARATH;	Uncharacterized membrane protein At1g16860 OS=Arabidopsis thaliana OX=3702 GN=At1g16860 PE=1 SV=1;	------	------	------
mnot00001079	4.464	2.15823	2.41404921687E-179	9.2412672199E-178	yes	up	123.65	129.19	127.82	23.95	27.76	25.81	126.887	25.84	GO:0045893;GO:0005634;GO:0043565;GO:000098	BP:positive regulation of transcription, DNA-templated;CC:nucleus;MF:sequence-specific DNA binding;MF:RNA polymerase II transcription factor activity, sequence-specific DNA binding;	K09338	HD-ZIP	------	------	ENOG410Z2UE	K:Transcription	XP_024024137.1	homeobox-leucine zipper protein ATHB-12 [Morus notabilis]	sp|P46897|ATHB7_ARATH;	Homeobox-leucine zipper protein ATHB-7 OS=Arabidopsis thaliana OX=3702 GN=ATHB-7 PE=1 SV=2;	PF00046.32;PF02183.21;PF05920.14	Homeodomain;HALZ;Homeobox_KN	Homeodomain;Homeobox associated leucine zipper;Homeobox KN domain
mnot00001083	0.47	-1.09	8.0728116173E-26	4.59145613962E-25	yes	down	15.19	15.36	14.13	27.42	28.98	29.77	14.8933	28.7233	GO:0006355;GO:0005634;GO:0003700;GO:0046983;GO:000097	BP:regulation of transcription, DNA-templated;CC:nucleus;MF:transcription factor activity, sequence-specific DNA binding;MF:protein dimerization activity;MF:transcription regulatory region sequence-specific DNA binding;	K13422	MYC2	map04016;map04075	MAPK signaling pathway - plant;Plant hormone signal transduction	ENOG410Y9TK	K:Transcription	XP_010100678.1	transcription factor MYC2 [Morus notabilis]	sp|Q39204|MYC2_ARATH;	Transcription factor MYC2 OS=Arabidopsis thaliana OX=3702 GN=MYC2 PE=1 SV=2;	PF14215.9;PF00010.29	bHLH-MYC_N;HLH	bHLH-MYC and R2R3-MYB transcription factors N-terminal;Helix-loop-helix DNA-binding domain
mnot00001086	0.198	-2.33814	4.67217384328E-32	3.14383796514E-31	yes	down	3.74	3.77	4.13	19.11	16.65	17.45	3.88	17.7367	GO:0032259;GO:0016021;GO:000816	BP:methylation;CC:integral component of membrane;MF:methyltransferase activity;	------	------	------	------	ENOG410Y65V	S:Function unknown	XP_010100675.1	uncharacterized protein LOC21406205 [Morus notabilis]	sp|Q54YG5|TPPC5_DICDI;	Trafficking protein particle complex subunit 5 OS=Dictyostelium discoideum OX=44689 GN=trappc5 PE=3 SV=1;	PF13578.9;PF04051.19;PF04989.15	Methyltransf_24;TRAPP;CmcI	Methyltransferase domain;Transport protein particle;Cephalosporin hydroxylase
mnot00001097	84.268	6.39692	1.45477412906E-6	3.58720579885E-6	yes	up	0.86	0.81	1.45	0	0	0	1.04	0	GO:0032259;GO:0046983;GO:000817	BP:methylation;MF:protein dimerization activity;MF:O-methyltransferase activity;	K13066	COMT	map00940;map00380	Phenylpropanoid biosynthesis;Tryptophan metabolism	------	------	XP_010100665.1	caffeic acid 3-O-methyltransferase [Morus notabilis]	sp|A9X7L0|ANMT_RUTGR;	Anthranilate N-methyltransferase OS=Ruta graveolens OX=37565 PE=1 SV=1;	PF00891.21;PF08100.14	Methyltransf_2;Dimerisation	O-methyltransferase domain;Dimerisation domain
mnot00001101	0.125	-2.99592	2.20347533337E-36	1.63021757155E-35	yes	down	1.17	1.15	0.94	7.76	8.74	7.08	1.08667	7.86	GO:000551	MF:calmodulin binding;	------	------	------	------	ENOG410YBUU	S:Function unknown	XP_010100661.1	protein IQ-DOMAIN 1 [Morus notabilis]	sp|F4JHN2|IQD17_ARATH;	Protein IQ-DOMAIN 17 OS=Arabidopsis thaliana OX=3702 GN=IQD17 PE=1 SV=1;	PF13178.9;PF00612.30	DUF4005;IQ	Protein of unknown function;IQ calmodulin-binding motif
mnot00001108	0.44	-1.18321	0.00149131727701	0.0027657468917	yes	down	5.93	3.42	4.09	9.12	9.48	9.21	4.48	9.27	------	------	------	------	------	------	ENOG4111EFJ	S:Function unknown	XP_010100652.1	uncharacterized protein LOC21406182 [Morus notabilis]	------	------	PF14009.9	PADRE	PADRE domain
mnot00001109	3.239	1.69552	1.66022673435E-9	4.95148152243E-9	yes	up	88.33	80.3	81.76	25.75	21.98	22.39	83.4633	23.3733	------	------	------	------	------	------	ENOG411147T	S:Function unknown	EXB83813.1	hypothetical protein L484_023418 [Morus notabilis]	------	------	------	------	------
mnot00001110	0.063	-3.98378	8.024375075E-5	0.000170076986021	yes	down	0.04	0.04	0.04	0.37	0.66	0.58	0.04	0.536667	GO:0006413;GO:0005737;GO:0005739;GO:0009507;GO:0003924;GO:0005525;GO:000374	BP:translational initiation;CC:cytoplasm;CC:mitochondrion;CC:chloroplast;MF:GTPase activity;MF:GTP binding;MF:translation initiation factor activity;	K03243	EIF5B	------	------	COG0532	J:Translation, ribosomal structure and biogenesis	XP_024028449.1	LOW QUALITY PROTEIN: eukaryotic translation initiation factor 5B [Morus notabilis]	sp|Q10251|IF2P_SCHPO;	Eukaryotic translation initiation factor 5B OS=Schizosaccharomyces pombe;	PF00009.30;PF14578.9;PF11987.11;PF03144.28;PF01926.26	GTP_EFTU;GTP_EFTU_D4;IF-2;GTP_EFTU_D2;MMR_HSR1	Elongation factor Tu GTP binding domain;Elongation factor Tu domain 4;Translation-initiation factor 2;Elongation factor Tu domain 2;50S ribosome-binding GTPase
mnot00001111	0.059	-4.0723	5.55136750059E-5	0.000119575528157	yes	down	0	0.12	0.13	0.47	1.09	0.99	0.0833333333333	0.85	GO:0030154;GO:000372	BP:cell differentiation;MF:mRNA binding;	------	------	------	------	ENOG4111PGT	S:Function unknown	XP_010107154.2	RNA-binding protein 38 [Morus notabilis]	sp|Q9M1S3|ARP1_ARATH;	Probable RNA-binding protein ARP1 OS=Arabidopsis thaliana OX=3702 GN=ARP1 PE=2 SV=1;	PF00076.25;PF14605.9	RRM_1;Nup35_RRM_2	RNA recognition motif.;Nup53/35/40-type RNA recognition motif
mnot00001123	0.333	-1.58744	1.58234119041E-59	1.82299284225E-58	yes	down	8.2	9.29	7.82	21.95	22.62	24.28	8.43667	22.95	GO:0006890;GO:0006888;GO:0015031;GO:0005794;GO:0016020;GO:007093	BP:retrograde vesicle-mediated transport, Golgi to ER;BP:ER to Golgi vesicle-mediated transport;BP:protein transport;CC:Golgi apparatus;CC:membrane;CC:Dsl1/NZR complex;	K20291	COG4, COD1	------	------	ENOG410XS60	U:Intracellular trafficking, secretion, and vesicular transport	XP_010107148.1	conserved oligomeric Golgi complex subunit 4 [Morus notabilis]	sp|Q8L838|COG4_ARATH;	Conserved oligomeric Golgi complex subunit 4 OS=Arabidopsis thaliana OX=3702 GN=COG4 PE=1 SV=1;	PF08318.15;PF04437.16	COG4;RINT1_TIP1	COG4 transport protein;RINT-1 / TIP-1 family
mnot00001129	0.01	-6.67087	1.47830481438E-144	4.43078894132E-143	yes	down	0.59	0.55	0.7	59.88	53.16	56.37	0.613333	56.47	GO:0006357;GO:0005634;GO:0000978;GO:0046983;GO:000098	BP:regulation of transcription from RNA polymerase II promoter;CC:nucleus;MF:RNA polymerase II core promoter proximal region sequence-specific DNA binding;MF:protein dimerization activity;MF:RNA polymerase II transcription factor activity, sequence-specific DNA binding;	------	------	------	------	ENOG41115JJ	K:Transcription	XP_024028485.1	LOW QUALITY PROTEIN: transcription factor bHLH57 [Morus notabilis]	sp|Q700E4|BH067_ARATH;	Transcription factor bHLH67 OS=Arabidopsis thaliana OX=3702 GN=BHLH67 PE=2 SV=1;	PF00010.29	HLH	Helix-loop-helix DNA-binding domain
mnot00001143	0.496	-1.01304	2.61058443887E-7	6.80709716378E-7	yes	down	4.47	5.37	5.31	10.58	8.72	8.34	5.05	9.21333	GO:0005634;GO:0003700;GO:000367	CC:nucleus;MF:transcription factor activity, sequence-specific DNA binding;MF:DNA binding;	------	------	------	------	ENOG410YHK7	K:Transcription	XP_010107127.1	B3 domain-containing protein Os03g0120900 [Morus notabilis]	sp|Q8LMR9|Y3209_ORYSJ;	B3 domain-containing protein Os03g0120900 OS=Oryza sativa subsp. japonica OX=39947 GN=Os03g0120900 PE=2 SV=1;	PF02362.24	B3	B3 DNA binding domain
mnot00001146	2.965	1.5681	2.00522091405E-55	2.1717048017E-54	yes	up	40.41	37.4	34.35	11.07	11.81	11.34	37.3867	11.4067	GO:0006355;GO:0016021;GO:000367	BP:regulation of transcription, DNA-templated;CC:integral component of membrane;MF:DNA binding;	------	------	------	------	------	------	XP_010107124.1	uncharacterized protein LOC21402541 [Morus notabilis]	sp|F4JN35|NTL9_ARATH;	Protein NTM1-like 9 OS=Arabidopsis thaliana OX=3702 GN=NTL9 PE=1 SV=1;	PF02365.18	NAM	No apical meristem
mnot00001155	5.342	2.41739	2.48287354589E-6	6.01113480139E-6	yes	up	2.62	2.86	1.88	0.41	0.28	0.56	2.45333	0.416667	GO:0016021;GO:0005886;GO:002285	CC:integral component of membrane;CC:plasma membrane;MF:transmembrane transporter activity;	------	------	------	------	ENOG410YEU9	S:Function unknown	EXC13630.1	Auxin-induced protein 5NG4 [Morus notabilis]	sp|Q9LI65|WTR24_ARATH;	WAT1-related protein At3g30340 OS=Arabidopsis thaliana OX=3702 GN=At3g30340 PE=2 SV=1;	PF00892.23	EamA	EamA-like transporter family
mnot00001164	3.761	1.91106	9.78979179817E-192	4.11426641396E-190	yes	up	231.35	234.42	237.52	53.75	60.26	54.64	234.43	56.2167	GO:2000022;GO:0009611;GO:0031347;GO:000563	BP:regulation of jasmonic acid mediated signaling pathway;BP:response to wounding;BP:regulation of defense response;CC:nucleus;	K13464	JAZ	map04075	Plant hormone signal transduction	ENOG410YSZ1	S:Function unknown	XP_024028470.1	protein TIFY 3B [Morus notabilis]	sp|Q9C5K8|TIF3B_ARATH;	Protein TIFY 3B OS=Arabidopsis thaliana OX=3702 GN=TIFY3B PE=1 SV=1;	PF06200.17;PF09425.13	tify;Jas_motif	tify domain;Jas motif
mnot00001168	0.435	-1.20089	0.00321330312674	0.0057216151834	yes	down	5.21	3.11	4.82	7.3	9.76	10.63	4.38	9.23	GO:0016021;GO:000827	CC:integral component of membrane;MF:zinc ion binding;	K16281	RHA1	------	------	ENOG41121N2	O:Posttranslational modification, protein turnover, chaperones	XP_010107099.1	E3 ubiquitin-protein ligase ATL4 [Morus notabilis]	sp|Q9XF92|BRH1_ARATH;	Brassinosteroid-responsive RING protein 1 OS=Arabidopsis thaliana OX=3702 GN=BRH1 PE=2 SV=1;	PF13639.9;PF13923.9;PF17123.8;PF00097.28;PF12678.10;PF13445.9;PF13920.9;PF17120.8;PF12861.10;PF14634.9	zf-RING_2;zf-C3HC4_2;zf-RING_11;zf-C3HC4;zf-rbx1;zf-RING_UBOX;zf-C3HC4_3;zf-RING_16;zf-ANAPC11;zf-RING_5	Ring finger domain;Zinc finger, C3HC4 type;RING-like zinc finger;Zinc finger, C3HC4 type;RING-H2 zinc finger domain;RING-type zinc-finger;Zinc finger, C3HC4 type;RING/Ubox like zinc-binding domain;Anaphase-promoting complex subunit 11 RING-H2 finger;zinc-RING finger domain
mnot00001174	0.234	-2.09531	2.29272866801E-27	1.35835214863E-26	yes	down	2.5	3.4	2.23	10.37	10.55	10.51	2.71	10.4767	GO:0042545;GO:0045490;GO:0016021;GO:0005576;GO:0046910;GO:0030599;GO:0045330;GO:000485	BP:cell wall modification;BP:pectin catabolic process;CC:integral component of membrane;CC:extracellular region;MF:pectinesterase inhibitor activity;MF:pectinesterase activity;MF:aspartyl esterase activity;MF:enzyme inhibitor activity;	K01051	E3.1.1.11	map00040	Pentose and glucuronate interconversions	COG4677	G:Carbohydrate transport and metabolism	XP_024028445.1	pectinesterase/pectinesterase inhibitor PPE8B [Morus notabilis]	sp|Q43062|PME_PRUPE;	Pectinesterase/pectinesterase inhibitor PPE8B OS=Prunus persica OX=3760 PE=2 SV=1;	PF01095.22;PF04043.18	Pectinesterase;PMEI	Pectinesterase;Plant invertase/pectin methylesterase inhibitor
mnot00001175	0.451	-1.14875	3.88792640157E-7	1.00201830683E-6	yes	down	1.27	1.14	1.36	2	2.85	2.74	1.25667	2.53	GO:0042545;GO:0045490;GO:0016021;GO:0030599;GO:0045330;GO:000485	BP:cell wall modification;BP:pectin catabolic process;CC:integral component of membrane;MF:pectinesterase activity;MF:aspartyl esterase activity;MF:enzyme inhibitor activity;	------	------	------	------	COG4677	G:Carbohydrate transport and metabolism	KAF4366434.1	hypothetical protein F8388_003672 [Cannabis sativa]	sp|O48711|PME12_ARATH;	Probable pectinesterase/pectinesterase inhibitor 12 OS=Arabidopsis thaliana OX=3702 GN=PME12 PE=2 SV=1;	PF01095.22;PF04043.18	Pectinesterase;PMEI	Pectinesterase;Plant invertase/pectin methylesterase inhibitor
mnot00001176	0.055	-4.19327	0.0166154351651	0.0268884641397	yes	down	0	0	0	0.91	0.73	0.75	0	0.796667	GO:0043086;GO:0016021;GO:0004857;GO:0046910;GO:003059	BP:negative regulation of catalytic activity;CC:integral component of membrane;MF:enzyme inhibitor activity;MF:pectinesterase inhibitor activity;MF:pectinesterase activity;	------	------	------	------	ENOG410Z9HA	S:Function unknown	XP_010107090.1	putative invertase inhibitor [Morus notabilis]	sp|A9YUH4|PLAO1_PLAOI;	Putative invertase inhibitor OS=Platanus orientalis OX=122832 PE=1 SV=1;	PF04043.18	PMEI	Plant invertase/pectin methylesterase inhibitor
mnot00001177	0.232	-2.10776	2.90328552262E-207	1.33953020819E-205	yes	down	18.17	17.4	18.87	69.51	71.5	71.56	18.1467	70.8567	GO:0042545;GO:0045490;GO:0005576;GO:0046910;GO:0030599;GO:0045330;GO:000485	BP:cell wall modification;BP:pectin catabolic process;CC:extracellular region;MF:pectinesterase inhibitor activity;MF:pectinesterase activity;MF:aspartyl esterase activity;MF:enzyme inhibitor activity;	K01051	E3.1.1.11	map00040	Pentose and glucuronate interconversions	COG4677	G:Carbohydrate transport and metabolism	XP_010107089.1	pectinesterase isoform X1 [Morus notabilis]	sp|Q3E989|PME54_ARATH;	Probable pectinesterase/pectinesterase inhibitor 54 OS=Arabidopsis thaliana OX=3702 GN=PME54 PE=2 SV=1;	PF01095.22;PF04043.18;PF12708.10	Pectinesterase;PMEI;Pectate_lyase_3	Pectinesterase;Plant invertase/pectin methylesterase inhibitor;Pectate lyase superfamily protein
mnot00001191	0.186	-2.42564	2.69861817144E-5	5.98344838746E-5	yes	down	0.03	0.19	0.18	0.52	0.62	0.8	0.133333	0.646667	GO:0007018;GO:0005874;GO:0008017;GO:0003777;GO:000552	BP:microtubule-based movement;CC:microtubule;MF:microtubule binding;MF:microtubule motor activity;MF:ATP binding;	K11498	CENPE	------	------	COG5059	Z:Cytoskeleton	XP_010107075.1	kinesin-like protein KIN-7B [Morus notabilis]	sp|Q8S949|KN7B_TOBAC;	Kinesin-like protein NACK2 OS=Nicotiana tabacum OX=4097 GN=NACK2 PE=1 SV=1;	PF00225.26;PF11995.11;PF16796.8	Kinesin;DUF3490;Microtub_bd	Kinesin motor domain;Domain of unknown function;Microtubule binding
mnot00001192	0.224	-2.15904	6.78284503234E-287	4.60091088299E-285	yes	down	23.39	25.02	24.48	89.7	101.24	101.68	24.2967	97.54	GO:0005985;GO:001615	BP:sucrose metabolic process;MF:sucrose synthase activity;	K00695	SUS	map00500	Starch and sucrose metabolism	COG0438	M:Cell wall/membrane/envelope biogenesis	XP_010107074.1	sucrose synthase [Morus notabilis]	sp|P13708|SUS_SOYBN;	Sucrose synthase OS=Glycine max OX=3847 GN=SS PE=1 SV=2;	PF00862.22;PF00534.23;PF13692.9;PF13524.9	Sucrose_synth;Glycos_transf_1;Glyco_trans_1_4;Glyco_trans_1_2	Sucrose synthase;Glycosyl transferases group 1;Glycosyl transferases group 1;Glycosyl transferases group 1
mnot00001193	0.435	-1.20116	9.73157129023E-95	1.78831498273E-93	yes	down	14.11	13.66	13.14	27.37	30.11	27.68	13.6367	28.3867	GO:0071586;GO:0016021;GO:000422	BP:CAAX-box protein processing;CC:integral component of membrane;MF:metalloendopeptidase activity;	K07052	K07052	------	------	COG1266	S:Function unknown	EXC13594.1	Embryogenesis-associated protein [Morus notabilis]	sp|Q40863|EMB8_PICGL;	Embryogenesis-associated protein EMB8 OS=Picea glauca OX=3330 GN=EMB8 PE=2 SV=1;	PF02517.19;PF00561.23	Rce1-like;Abhydrolase_1	Type II CAAX prenyl endopeptidase Rce1-like;alpha/beta hydrolase fold
mnot00001196	0.007	-7.13507	4.80251161247E-26	2.7500638179E-25	yes	down	0.65	0.43	0.42	41.68	79.74	63.59	0.5	61.67	GO:000973	BP:response to auxin;	------	------	------	------	ENOG410YYZF	S:Function unknown	XP_024025674.1	auxin-responsive protein SAUR50 isoform X1 [Morus notabilis]	sp|Q29PU2|SAU76_ARATH;	Auxin-responsive protein SAUR76 OS=Arabidopsis thaliana OX=3702 GN=SAUR76 PE=2 SV=1;	PF02519.17	Auxin_inducible	Auxin responsive protein
mnot00001197	0.055	-4.19348	0.0166070323056	0.0268816167237	yes	down	0	0	0	0.68	0.72	0.99	0	0.796667	GO:0042545;GO:0045490;GO:0030599;GO:004533	BP:cell wall modification;BP:pectin catabolic process;MF:pectinesterase activity;MF:aspartyl esterase activity;	K01051	E3.1.1.11	map00040	Pentose and glucuronate interconversions	COG4677	G:Carbohydrate transport and metabolism	EXB94758.1	Putative pectinesterase 63 [Morus notabilis]	sp|Q9FKF3|PME63_ARATH;	Putative pectinesterase 63 OS=Arabidopsis thaliana OX=3702 GN=PME63 PE=3 SV=2;	PF01095.22	Pectinesterase	Pectinesterase
mnot00001198	0.48	-1.05793	0.00730817884281	0.0124323929417	yes	down	3.22	3.39	4	5.53	8.5	6.47	3.53667	6.83333	GO:000973	BP:response to auxin;	K14488	SAUR	map04075	Plant hormone signal transduction	ENOG410Z28U	S:Function unknown	EXB95966.1	hypothetical protein L484_014484 [Morus notabilis]	sp|P32295|ARG7_VIGRR;	Indole-3-acetic acid-induced protein ARG7 OS=Vigna radiata var. radiata OX=3916 GN=ARG7 PE=2 SV=1;	PF02519.17	Auxin_inducible	Auxin responsive protein
mnot00001200	2.512	1.32871	2.1479913659E-10	6.77184753515E-10	yes	up	5.05	5.1	4.34	1.69	1.39	1.8	4.83	1.62667	GO:0016021;GO:0005886;GO:0000293;GO:0140824;GO:0050664;GO:0016174;GO:0005509;GO:000460	CC:integral component of membrane;CC:plasma membrane;MF:ferric-chelate reductase activity;MF:old GO;MF:oxidoreductase activity, acting on NA;MF:NA;MF:calcium ion binding;MF:peroxidase activity;	K13447	RBOH	map04016;map04626	MAPK signaling pathway - plant;Plant-pathogen interaction	ENOG410XNZY	U:Intracellular trafficking, secretion, and vesicular transport	XP_024025666.1	respiratory burst oxidase homolog protein E [Morus notabilis]	sp|O81211|RBOHE_ARATH;	Respiratory burst oxidase homolog protein E OS=Arabidopsis thaliana OX=3702 GN=RBOHE PE=2 SV=2;	PF08030.15;PF08414.13;PF08022.15;PF01794.22;PF13499.9;PF00036.35;PF13202.9;PF13405.9	NAD_binding_6;NADPH_Ox;FAD_binding_8;Ferric_reduct;EF-hand_7;EF-hand_1;EF-hand_5;EF-hand_6	Ferric reductase NAD binding domain;Respiratory burst NADPH oxidase;FAD-binding domain;Ferric reductase like transmembrane component;EF-hand domain pair;EF hand;EF hand;EF-hand domain
mnot00001204	0.182	-2.45478	4.36668293E-20	2.07820567215E-19	yes	down	4.79	3.01	4.19	20.7	19.78	20.19	3.99667	20.2233	GO:0016209;GO:0140824;GO:001649	MF:antioxidant activity;MF:old GO;MF:oxidoreductase activity;	K03564	BCP, PRXQ, DOT5	------	------	COG1225	O:Posttranslational modification, protein turnover, chaperones	EXB94751.1	Peroxiredoxin Q [Morus notabilis]	sp|Q6QPJ6|PRXQ_POPJC;	Peroxiredoxin Q, chloroplastic OS=Populus jackii OX=640484 GN=PRXQ PE=1 SV=1;	PF00578.24;PF08534.13	AhpC-TSA;Redoxin	AhpC/TSA family;Redoxin
mnot00001205	0.17	-2.55727	0	0	yes	down	100.74	92.6	97.94	528.66	504.37	519.49	97.0933	517.507	GO:0034599;GO:0045454;GO:0009535;GO:0016021;GO:0140824;GO:0005737;GO:0050664;GO:0008379;GO:0005509;GO:0016209;GO:001649	BP:cellular response to oxidative stress;BP:cell redox homeostasis;CC:chloroplast thylakoid membrane;CC:integral component of membrane;CC:old GO;CC:cytoplasm;MF:oxidoreductase activity, acting on NA;MF:thioredoxin peroxidase activity;MF:calcium ion binding;MF:antioxidant activity;MF:oxidoreductase activity;	K03564	BCP, PRXQ, DOT5	------	------	COG1225	O:Posttranslational modification, protein turnover, chaperones	XP_010089676.1	peroxiredoxin Q, chloroplastic [Morus notabilis]	sp|Q6QPJ6|PRXQ_POPJC;	Peroxiredoxin Q, chloroplastic OS=Populus jackii OX=640484 GN=PRXQ PE=1 SV=1;	PF00578.24;PF08534.13;PF13911.9;PF02630.17;PF13905.9	AhpC-TSA;Redoxin;AhpC-TSA_2;SCO1-SenC;Thioredoxin_8	AhpC/TSA family;Redoxin;AhpC/TSA antioxidant enzyme;SCO1/SenC;Thioredoxin-like
mnot00001210	0.201	-2.31335	5.18376637325E-66	6.61469118995E-65	yes	down	24.57	21.65	29.23	115.1	103.86	121.55	25.15	113.503	GO:001602	CC:integral component of membrane;	------	------	------	------	ENOG410Z6NZ	S:Function unknown	XP_010089669.1	uncharacterized protein LOC21387600 [Morus notabilis]	------	------	------	------	------
mnot00001211	0.017	-5.83971	1.53720479088E-56	1.69040062669E-55	yes	down	1.75	1.62	0.68	71.54	77.66	61.16	1.35	70.12	GO:0043086;GO:000485	BP:negative regulation of catalytic activity;MF:enzyme inhibitor activity;	------	------	------	------	ENOG41116AN	S:Function unknown	XP_010089668.1	pectinesterase inhibitor 3 [Morus notabilis]	sp|Q84WE4|PMEI3_ARATH;	Pectinesterase inhibitor 3 OS=Arabidopsis thaliana OX=3702 GN=PMEI3 PE=2 SV=1;	PF04043.18	PMEI	Plant invertase/pectin methylesterase inhibitor
mnot00001213	0.403	-1.30984	1.85164444237E-143	5.4733930214E-142	yes	down	58.25	60.08	58.11	136.78	132.23	126.05	58.8133	131.687	GO:0006633;GO:000431	BP:fatty acid biosynthetic process;MF:3-oxoacyl-[acyl-carrier-protein] synthase activity;	K09458	fabF, OXSM, CEM1	map00780;map00061;map01240	Biotin metabolism;Fatty acid biosynthesis;Biosynthesis of cofactors	COG0304	I:Lipid transport and metabolism	XP_010089666.1	3-oxoacyl-[acyl-carrier-protein] synthase II, chloroplastic [Morus notabilis]	sp|Q9C9P4|KASC2_ARATH;	3-oxoacyl-[acyl-carrier-protein] synthase II, chloroplastic OS=Arabidopsis thaliana OX=3702 GN=KAS2 PE=1 SV=1;	PF00109.29;PF02801.25	ketoacyl-synt;Ketoacyl-synt_C	Beta-ketoacyl synthase, N-terminal domain;Beta-ketoacyl synthase, C-terminal domain
mnot00001227	2.762	1.46583	1.41056578777E-42	1.18458113854E-41	yes	up	50.3	44.68	43.1	15.26	14.42	15.54	46.0267	15.0733	GO:2000022;GO:0009611;GO:0031347;GO:000563	BP:regulation of jasmonic acid mediated signaling pathway;BP:response to wounding;BP:regulation of defense response;CC:nucleus;	K13464	JAZ	map04075	Plant hormone signal transduction	ENOG410ZDCD	S:Function unknown	XP_010099096.1	protein TIFY 10A [Morus notabilis]	sp|Q9LMA8|TI10A_ARATH;	Protein TIFY 10A OS=Arabidopsis thaliana OX=3702 GN=TIFY10A PE=1 SV=1;	PF06200.17;PF09425.13	tify;Jas_motif	tify domain;Jas motif
mnot00001240	0.123	-3.02059	2.17167449168E-65	2.73325594226E-64	yes	down	1.39	2.37	2.13	13.33	14.26	16.27	1.96333	14.62	GO:0016021;GO:001674	CC:integral component of membrane;MF:transferase activity;	------	------	------	------	ENOG4110MRA	S:Function unknown	XP_010105038.2	protein trichome birefringence-like 16 [Morus notabilis]	sp|F4K5L5|TBL16_ARATH;	Protein trichome birefringence-like 16 OS=Arabidopsis thaliana OX=3702 GN=TBL16 PE=2 SV=1;	PF13839.9;PF14416.9	PC-Esterase;PMR5N	GDSL/SGNH-like Acyl-Esterase family found in Pmr5 and Cas1p;PMR5 N terminal Domain
mnot00001244	2.154	1.10727	6.45770189106E-54	6.8181481681E-53	yes	up	95.74	99.24	96.78	42.03	41.76	38.81	97.2533	40.8667	GO:0009058;GO:0005773;GO:0016021;GO:001684	BP:biosynthetic process;CC:vacuole;CC:integral component of membrane;MF:strictosidine synthase activity;	------	------	------	------	COG3386	G:Carbohydrate transport and metabolism	EXB38975.1	Adipocyte plasma membrane-associated protein [Morus notabilis]	sp|Q9SD07|SSL4_ARATH;	Protein STRICTOSIDINE SYNTHASE-LIKE 4 OS=Arabidopsis thaliana OX=3702 GN=SSL4 PE=1 SV=1;	PF03088.19;PF08450.15;PF20067.2	Str_synth;SGL;SSL_N	Strictosidine synthase;SMP-30/Gluconolactonase/LRE-like region;Strictosidine synthase-like, N-terminal
mnot00001246	6.093	2.60719	0	0	yes	up	139.07	146.15	148.92	19.31	23.06	22.08	144.713	21.4833	GO:0004029;GO:004387	MF:aldehyde dehydrogenas;MF:glyceraldehyde-3-phosphate dehydrogenas;	K14085	ALDH7A1	map00310;map00561;map00260;map00340;map00330;map00053;map00380;map00010;map00620;map00071;map00280;map00410	Lysine degradation;Glycerolipid metabolism;Glycine, serine and threonine metabolism;Histidine metabolism;Arginine and proline metabolism;Ascorbate and aldarate metabolism;Tryptophan metabolism;Glycolysis / Gluconeogenesis;Pyruvate metabolism;Fatty acid degradation;Valine, leucine and isoleucine degradation;beta-Alanine metabolism	COG1012	C:Energy production and conversion	XP_024017132.1	aldehyde dehydrogenase family 7 member A1 [Morus notabilis]	sp|Q9ZPB7|AL7A1_MALDO;	Aldehyde dehydrogenase family 7 member A1 OS=Malus domestica OX=3750 PE=1 SV=3;	PF00171.25	Aldedh	Aldehyde dehydrogenase family
mnot00001252	0.058	-4.10786	6.66194990857E-160	2.20151821594E-158	yes	down	3.31	4.44	5.06	68.15	66.69	65.08	4.27	66.64	GO:0009610;GO:0006508;GO:000425	BP:response to symbiotic fungus;BP:proteolysis;MF:serine-type endopeptidase activity;	------	------	------	------	COG1404	O:Posttranslational modification, protein turnover, chaperones	XP_010090170.1	subtilisin-like protease SBT1.8 [Morus notabilis]	sp|Q9ZUF6|SBT18_ARATH;	Subtilisin-like protease SBT1.8 OS=Arabidopsis thaliana OX=3702 GN=SBT1.8 PE=1 SV=1;	PF00082.25;PF17766.4;PF05922.19;PF02225.25	Peptidase_S8;fn3_6;Inhibitor_I9;PA	Subtilase family;Fibronectin type-III domain;Peptidase inhibitor I9;PA domain
mnot00001259	0.088	-3.49882	1.00020200036E-56	1.10301797324E-55	yes	down	1.46	1.8	1.6	15.82	15.94	17.51	1.62	16.4233	GO:0016021;GO:0005506;GO:0016705;GO:0004497;GO:002003	CC:integral component of membrane;MF:iron ion binding;MF:oxidoreductase activity, acting on paired donors, with incorporation or reduction of molecular oxygen;MF:monooxygenase activity;MF:heme binding;	------	------	------	------	COG2124	Q:Secondary metabolites biosynthesis, transport and catabolism	EXB38962.1	Flavonoid 3'-monooxygenase [Morus notabilis]	sp|A0A1D6F9Y9|C92C6_MAIZE;	Trimethyltridecatetraene synthase OS=Zea mays OX=4577 GN=CYP92C6 PE=1 SV=1;	PF00067.25	p450	Cytochrome P450
mnot00001260	20.245	4.3395	7.23987540919E-67	9.33697607808E-66	yes	up	15.18	14.28	15.5	1	0.35	0.65	14.9867	0.666667	GO:0006468;GO:0005524;GO:000467	BP:protein phosphorylation;MF:ATP binding;MF:protein kinase activity;	------	------	------	------	COG0515	T:Signal transduction mechanisms	XP_010090162.1	serine/threonine-protein kinase RIPK [Morus notabilis]	sp|Q9ZUF4|RIPK_ARATH;	Serine/threonine-protein kinase RIPK OS=Arabidopsis thaliana OX=3702 GN=RIPK PE=1 SV=1;	PF07714.20;PF00069.28	PK_Tyr_Ser-Thr;Pkinase	Protein tyrosine and serine/threonine kinase;Protein kinase domain
mnot00001261	6.164	2.62385	0	0	yes	up	2557.91	2561.32	2533.61	394.05	361.76	367.22	2550.95	374.343	GO:0006508;GO:000823	BP:proteolysis;MF:cysteine-type peptidase activity;	K01366	CTSH	------	------	COG4870	O:Posttranslational modification, protein turnover, chaperones	XP_010090161.1	thiol protease aleurain [Morus notabilis]	sp|Q8H166|ALEU_ARATH;	Thiol protease aleurain OS=Arabidopsis thaliana OX=3702 GN=ALEU PE=1 SV=2;	PF00112.26;PF08246.15;PF03051.18	Peptidase_C1;Inhibitor_I29;Peptidase_C1_2	Papain family cysteine protease;Cathepsin propeptide inhibitor domain;Peptidase C1-like family
mnot00001266	2.735	1.45167	1.53609544737E-52	1.58801054484E-51	yes	up	54.54	62.37	59.83	17.93	19.97	20.69	58.9133	19.53	GO:000367	MF:DNA binding;	------	------	------	------	ENOG411234X	S:Function unknown	XP_010090156.1	uncharacterized protein LOC21410010 [Morus notabilis]	sp|Q9C593|O3L1_ARATH;	Protein OXIDATIVE STRESS 3 LIKE 1 OS=Arabidopsis thaliana OX=3702 GN=O3L1 PE=1 SV=1;	------	------	------
mnot00001269	0.1	-3.31476	2.36169521375E-10	7.42499461248E-10	yes	down	0.77	0.4	0.52	4.97	5.34	4.99	0.563333	5.1	GO:001602	CC:integral component of membrane;	------	------	------	------	ENOG410Y7F3	S:Function unknown	XP_010090153.1	uncharacterized protein LOC21410007 [Morus notabilis]	------	------	------	------	------
mnot00001270	0.428	-1.22417	9.83718816956E-53	1.02133470297E-51	yes	down	28.9	28.91	28.04	61.97	59.92	59.73	28.6167	60.54	GO:0006508;GO:0016021;GO:0016407;GO:000823	BP:proteolysis;CC:integral component of membrane;MF:acetyltransferase activity;MF:cysteine-type peptidase activity;	------	------	------	------	ENOG4111YE4	S:Function unknown	XP_024017161.1	uncharacterized protein LOC21410006 [Morus notabilis]	------	------	PF13508.10;PF08445.13;PF13673.10	Acetyltransf_7;FR47;Acetyltransf_10	Acetyltransferase;FR47-like protein;Acetyltransferase
mnot00001273	0.061	-4.04176	0.0255070994846	0.0400590882264	yes	down	0	0	0	0.09	0.2	0.15	0	0.146667	GO:001602	CC:integral component of membrane;	------	------	------	------	COG0666	S:Function unknown	EXB38947.1	Transient receptor potential cation channel subfamily A member 1 [Morus notabilis]	sp|Q9C7A2|ITN1_ARATH;	Ankyrin repeat-containing protein ITN1 OS=Arabidopsis thaliana OX=3702 GN=ITN1 PE=1 SV=1;	PF13962.9;PF12796.10;PF13857.9	PGG;Ank_2;Ank_5	Domain of unknown function;Ankyrin repeats;Ankyrin repeats
mnot00001274	0.017	-5.91567	1.75864114899E-5	3.97173489395E-5	yes	down	0	0.11	0	3.44	2.33	2.69	0.0366666666667	2.82	GO:0016021;GO:001602	CC:integral component of membrane;CC:membrane;	------	------	------	------	------	------	XP_024017263.1	uncharacterized protein LOC21410003 [Morus notabilis]	sp|Q9C7A2|ITN1_ARATH;	Ankyrin repeat-containing protein ITN1 OS=Arabidopsis thaliana OX=3702 GN=ITN1 PE=1 SV=1;	PF13962.9	PGG	Domain of unknown function
mnot00001275	0.064	-3.9614	5.70301840476E-32	3.82682234644E-31	yes	down	0.46	0.38	0.51	5.01	6.38	6.67	0.45	6.02	GO:0016021;GO:001602	CC:integral component of membrane;CC:membrane;	------	------	------	------	COG0666	S:Function unknown	EXB38946.1	hypothetical protein L484_027381 [Morus notabilis]	------	------	PF12796.10;PF13857.9	Ank_2;Ank_5	Ankyrin repeats;Ankyrin repeats
mnot00001277	0.052	-4.27693	3.82293970923E-29	2.37179301858E-28	yes	down	0.31	0.31	0.26	4.92	5.83	4.82	0.293333	5.19	GO:001602	CC:integral component of membrane;	------	------	------	------	COG0666	S:Function unknown	EXB38944.1	Ankyrin repeat-containing protein [Morus notabilis]	sp|A2CIR5|NPR4_ORYSJ;	Ankyrin repeat-containing protein NPR4 OS=Oryza sativa subsp. japonica OX=39947 GN=NPR4 PE=2 SV=1;	PF13962.9;PF12796.10;PF13857.9;PF13637.9	PGG;Ank_2;Ank_5;Ank_4	Domain of unknown function;Ankyrin repeats;Ankyrin repeats;Ankyrin repeats
mnot00001280	0.378	-1.40515	0.00064974088768	0.00125645602087	yes	down	0.97	1.36	1.24	2.14	3.48	2.97	1.19	2.86333	------	------	K15082	RAD7	------	------	------	------	XP_024017240.1	uncharacterized protein LOC21409998 isoform X2 [Morus notabilis]	------	------	------	------	------
mnot00001289	2.389	1.25637	1.53776227624E-79	2.35936669241E-78	yes	up	45.04	44.5	44.79	16.97	17.58	16.54	44.7767	17.03	GO:0006355;GO:0099402;GO:0005634;GO:000552	BP:regulation of transcription, DNA-templated;BP:plant organ development;CC:nucleus;MF:ATP binding;	------	------	------	------	ENOG410YREK	S:Function unknown	KAF4363616.1	hypothetical protein F8388_002157 [Cannabis sativa]	sp|A2XA73|GRF1_ORYSI;	Growth-regulating factor 1 OS=Oryza sativa subsp. indica OX=39946 GN=GRF1 PE=2 SV=1;	PF02141.24;PF08879.13;PF08880.14;PF03456.21	DENN;WRC;QLQ;uDENN	DENN;WRC;QLQ;uDENN domain
mnot00001297	7.393	2.88615	5.60911684124E-21	2.74520118417E-20	yes	up	27.11	23.7	22.61	4.59	2.34	1.98	24.4733	2.97	------	------	------	------	------	------	ENOG4111VSH	S:Function unknown	XP_010090126.1	stress-response A/B barrel domain-containing protein UP3 [Morus notabilis]	sp|Q9SIP1|UP3_ARATH;	Stress-response A/B barrel domain-containing protein UP3 OS=Arabidopsis thaliana OX=3702 GN=UP3 PE=1 SV=1;	PF07876.15	Dabb	Stress responsive A/B Barrel Domain
mnot00001301	0.233	-2.10064	3.76853706723E-67	4.88620781916E-66	yes	down	959.56	1102.77	1061.58	4342.91	3851.62	3923.4	1041.3	4039.31	GO:0015979;GO:0016021;GO:000952	BP:photosynthesis;CC:integral component of membrane;CC:photosystem II;	------	------	------	------	ENOG410YXEC	S:Function unknown	XP_010090121.1	uncharacterized protein LOC21409975 [Morus notabilis]	------	------	PF06596.14	PsbX	Photosystem II reaction centre X protein
mnot00001304	6.337	2.66385	9.92666403113E-12	3.35434834906E-11	yes	up	15.33	19.89	18.68	2.61	2.23	2.87	17.9667	2.57	GO:0016567;GO:001602	BP:protein ubiquitination;CC:integral component of membrane;	------	------	------	------	ENOG41121N2	O:Posttranslational modification, protein turnover, chaperones	XP_010090118.1	RING-H2 finger protein ATL52 [Morus notabilis]	sp|Q9LM69|ATL80_ARATH;	RING-H2 finger protein ATL80 OS=Arabidopsis thaliana OX=3702 GN=ATL80 PE=2 SV=1;	PF13639.9;PF17123.8;PF13923.9;PF12678.10;PF00097.28;PF13445.9	zf-RING_2;zf-RING_11;zf-C3HC4_2;zf-rbx1;zf-C3HC4;zf-RING_UBOX	Ring finger domain;RING-like zinc finger;Zinc finger, C3HC4 type;RING-H2 zinc finger domain;Zinc finger, C3HC4 type;RING-type zinc-finger
mnot00001307	0.182	-2.45902	0.000133182049402	0.000275897490253	yes	down	0.19	0.49	0.38	1.78	1.69	1.77	0.353333	1.74667	GO:0009734;GO:000588	BP:auxin-activated signaling pathway;CC:plasma membrane;	------	------	------	------	ENOG410YXHC	S:Function unknown	XP_010090116.1	protein BIG GRAIN 1-like C [Morus notabilis]	sp|Q9M2B3|BIG1C_ARATH;	Protein BIG GRAIN 1-like C OS=Arabidopsis thaliana OX=3702 GN=At3g42800 PE=2 SV=1;	------	------	------
mnot00001311	4.569	2.19176	2.39800455856E-16	9.84251043016E-16	yes	up	9.21	11.26	8.65	1.45	2.12	2.12	9.70667	1.89667	GO:0006357;GO:0016602;GO:0005634;GO:0003700;GO:0003677;GO:0000978;GO:000098	BP:regulation of transcription from RNA polymerase II promoter;CC:CCAAT-binding factor complex;CC:nucleus;MF:transcription factor activity, sequence-specific DNA binding;MF:DNA binding;MF:RNA polymerase II core promoter proximal region sequence-specific DNA binding;MF:RNA polymerase II transcription factor activity, sequence-specific DNA binding;	K08064	NFYA, HAP2	------	------	COG5224	K:Transcription	XP_024017193.1	nuclear transcription factor Y subunit A-7 isoform X1 [Morus notabilis]	sp|Q9LNP6|NFYA8_ARATH;	Nuclear transcription factor Y subunit A-8 OS=Arabidopsis thaliana OX=3702 GN=NFYA8 PE=1 SV=2;	PF02045.18	CBFB_NFYA	CCAAT-binding transcription factor
mnot00001314	0.283	-1.81892	2.11237116293E-43	1.8013391849E-42	yes	down	5.37	4.8	5.28	14.74	17.19	17.48	5.15	16.47	GO:0009800;GO:0006559;GO:0005737;GO:004554	BP:cinnamic acid biosynthetic process;BP:L-phenylalanine catabolic process;CC:cytoplasm;MF:phenylalanine ammonia-lyase activity;	K10775	PAL	map00940;map00360	Phenylpropanoid biosynthesis;Phenylalanine metabolism	COG2986	E:Amino acid transport and metabolism	XP_010090109.1	phenylalanine ammonia-lyase [Morus notabilis]	sp|P52777|PALY_PINTA;	Phenylalanine ammonia-lyase OS=Pinus taeda OX=3352 GN=PAL PE=3 SV=1;	PF00221.22	Lyase_aromatic	Aromatic amino acid lyase
mnot00001327	2.328	1.21901	2.70887292291E-17	1.15832628502E-16	yes	up	30.8	27.59	26.74	10.75	11.71	10.76	28.3767	11.0733	GO:0006378;GO:0005737;GO:0005849;GO:000372	BP:mRNA polyadenylation;CC:cytoplasm;CC:mRNA cleavage factor complex;MF:mRNA binding;	K14397	NUDT21, CPSF5, CFIM25	map03015	mRNA surveillance pathway	ENOG410XS8Z	A:RNA processing and modification	XP_024017120.1	pre-mRNA cleavage factor Im 25 kDa subunit 1 [Morus notabilis]	sp|Q94AF0|CFIS1_ARATH;	Pre-mRNA cleavage factor Im 25 kDa subunit 1 OS=Arabidopsis thaliana OX=3702 GN=CFIS1 PE=1 SV=1;	PF13869.9	NUDIX_2	Nucleotide hydrolase
mnot00001328	2.455	1.29566	4.68660449012E-26	2.68448705194E-25	yes	up	20.71	22.56	22.16	8.68	7.75	7.68	21.81	8.03667	GO:0006468;GO:0004674;GO:000552	BP:protein phosphorylation;MF:protein serine/threonine kinase activity;MF:ATP binding;	K20603	MKK2	map04016	MAPK signaling pathway - plant	ENOG410XQ5A	T:Signal transduction mechanisms	XP_010090095.1	mitogen-activated protein kinase kinase 2 isoform X1 [Morus notabilis]	sp|Q9S7U9|M2K2_ARATH;	Mitogen-activated protein kinase kinase 2 OS=Arabidopsis thaliana OX=3702 GN=MKK2 PE=1 SV=2;	PF00069.28;PF07714.20;PF03109.19;PF14531.9;PF17667.4;PF07387.14	Pkinase;PK_Tyr_Ser-Thr;ABC1;Kinase-like;Pkinase_fungal;Seadorna_VP7	Protein kinase domain;Protein tyrosine and serine/threonine kinase;ABC1 atypical kinase-like domain;Kinase-like;Fungal protein kinase;Seadornavirus VP7
mnot00001329	3.881	1.95637	1.11826967085E-167	3.9092928168E-166	yes	up	63.71	57.76	61.06	14.28	13.71	14.49	60.8433	14.16	GO:0017018;GO:004687	MF:myosin phosphatase activity;MF:metal ion binding;	K14497	PP2C	map04016;map04075	MAPK signaling pathway - plant;Plant hormone signal transduction	COG0631	T:Signal transduction mechanisms	XP_010090094.1	protein phosphatase 2C 77 [Morus notabilis]	sp|Q9CAJ0|P2C16_ARATH;	Protein phosphatase 2C 16 OS=Arabidopsis thaliana OX=3702 GN=HAB1 PE=1 SV=1;	PF00481.24;PF13672.9	PP2C;PP2C_2	Protein phosphatase 2C;Protein phosphatase 2C
mnot00001331	0.433	-1.20591	2.67706650395E-30	1.71765846845E-29	yes	down	10.32	10.01	11.37	21.65	22.05	22.55	10.5667	22.0833	GO:0006468;GO:0004674;GO:000552	BP:protein phosphorylation;MF:protein serine/threonine kinase activity;MF:ATP binding;	K08790	STK38, NDR	------	------	ENOG410XQC0	T:Signal transduction mechanisms	EXB38889.1	Serine/threonine-protein kinase CBK1 [Morus notabilis]	sp|Q6TGC6|CBK1_PNECA;	Serine/threonine-protein kinase CBK1 OS=Pneumocystis carinii OX=4754 GN=CBK1 PE=2 SV=1;	PF00069.28;PF07714.20;PF03109.19;PF00433.27	Pkinase;PK_Tyr_Ser-Thr;ABC1;Pkinase_C	Protein kinase domain;Protein tyrosine and serine/threonine kinase;ABC1 atypical kinase-like domain;Protein kinase C terminal domain
mnot00001334	4.644	2.21536	2.97187934989E-99	5.80913767361E-98	yes	up	29.42	29.35	27.06	5.53	4.88	6.35	28.61	5.58667	GO:0006468;GO:0004674;GO:0004842;GO:0005524;GO:000467	BP:protein phosphorylation;MF:protein serine/threonine kinase activity;MF:ubiquitin-protein transferase activity;MF:ATP binding;MF:protein kinase activity;	------	------	------	------	COG0515	T:Signal transduction mechanisms	XP_010090090.1	U-box domain-containing protein 34 isoform X1 [Morus notabilis]	sp|Q8S8S7|PUB34_ARATH;	U-box domain-containing protein 34 OS=Arabidopsis thaliana OX=3702 GN=PUB34 PE=3 SV=1;	PF07714.20;PF00069.28;PF04564.18	PK_Tyr_Ser-Thr;Pkinase;U-box	Protein tyrosine and serine/threonine kinase;Protein kinase domain;U-box domain
mnot00001336	0.24	-2.06077	7.82896814381E-27	4.56284631161E-26	yes	down	12.64	11.83	9.52	33.12	44.01	45.71	11.33	40.9467	GO:000819	MF:UDP-glycosyltransferase activity;	------	------	------	------	------	------	XP_024017222.1	UDP-glycosyltransferase 91C1-like [Morus notabilis]	sp|Q9LTA3|U91C1_ARATH;	UDP-glycosyltransferase 91C1 OS=Arabidopsis thaliana OX=3702 GN=UGT91C1 PE=1 SV=1;	PF00201.21	UDPGT	UDP-glucoronosyl and UDP-glucosyl transferase
mnot00001339	0.205	-2.28356	7.38619252447E-50	7.25189811493E-49	yes	down	6.72	6.32	6.82	25.73	26.81	30.73	6.62	27.7567	GO:000819	MF:UDP-glycosyltransferase activity;	------	------	------	------	------	------	XP_024017222.1	UDP-glycosyltransferase 91C1-like [Morus notabilis]	sp|Q9LTA3|U91C1_ARATH;	UDP-glycosyltransferase 91C1 OS=Arabidopsis thaliana OX=3702 GN=UGT91C1 PE=1 SV=1;	------	------	------
mnot00001341	0.044	-4.51679	3.4416682158E-6	8.24465055116E-6	yes	down	0.15	0.05	0	1.72	0.92	1.66	0.0666666666667	1.43333	GO:000819	MF:UDP-glycosyltransferase activity;	------	------	------	------	------	------	XP_024017217.1	UDP-glycosyltransferase 91C1 [Morus notabilis]	sp|Q9LTA3|U91C1_ARATH;	UDP-glycosyltransferase 91C1 OS=Arabidopsis thaliana OX=3702 GN=UGT91C1 PE=1 SV=1;	PF00201.21	UDPGT	UDP-glucoronosyl and UDP-glucosyl transferase
mnot00001342	0.068	-3.87494	2.91050835192E-67	3.78895269087E-66	yes	down	0.76	1.64	0.97	14	15.53	15.35	1.12333	14.96	GO:000819	MF:UDP-glycosyltransferase activity;	------	------	------	------	------	------	XP_024017222.1	UDP-glycosyltransferase 91C1-like [Morus notabilis]	sp|Q9LTA3|U91C1_ARATH;	UDP-glycosyltransferase 91C1 OS=Arabidopsis thaliana OX=3702 GN=UGT91C1 PE=1 SV=1;	------	------	------
mnot00001344	0.097	-3.35975	4.33553423866E-19	1.98612672753E-18	yes	down	0.81	0.33	0.61	4.62	6.41	5.85	0.583333	5.62667	GO:000819	MF:UDP-glycosyltransferase activity;	------	------	------	------	------	------	XP_024017234.1	UDP-glycosyltransferase 91C1-like [Morus notabilis]	sp|Q9LTA3|U91C1_ARATH;	UDP-glycosyltransferase 91C1 OS=Arabidopsis thaliana OX=3702 GN=UGT91C1 PE=1 SV=1;	PF00201.21	UDPGT	UDP-glucoronosyl and UDP-glucosyl transferase
mnot00001346	5.242	2.39	6.22514348924E-13	2.2162886544E-12	yes	up	3.34	2.01	2.67	0.41	0.46	0.51	2.67333	0.46	GO:0006952;GO:0098542;GO:0016021;GO:004353	BP:defense response;BP:defense response to other organism;CC:integral component of membrane;MF:ADP binding;	K13459	RPS2	map04626	Plant-pathogen interaction	COG4886	S:Function unknown	XP_010090085.1	disease resistance protein RPS2 [Morus notabilis]	sp|Q42484|RPS2_ARATH;	Disease resistance protein RPS2 OS=Arabidopsis thaliana OX=3702 GN=RPS2 PE=1 SV=1;	PF00931.25;PF13855.9;PF12799.10;PF01637.21;PF13401.9	NB-ARC;LRR_8;LRR_4;ATPase_2;AAA_22	NB-ARC domain;Leucine rich repeat;Leucine Rich repeats;ATPase domain predominantly from Archaea;AAA domain
mnot00001351	0.18	-2.4728	0.0223177240434	0.0354487093261	yes	down	0	0.23	0.66	1.36	1.85	1.26	0.296667	1.49	GO:0016787;GO:0003724;GO:0005524;GO:000374	MF:hydrolase activity;MF:RNA helicase activity;MF:ATP binding;MF:translation initiation factor activity;	K03257;K13175	EIF4A;THOC6	map03013	Nucleocytoplasmic transport	ENOG410XTCD	S:Function unknown	EXB38878.1	hypothetical protein L484_027312 [Morus notabilis]	sp|Q8L4M1|THOC6_ARATH;	THO complex subunit 6 OS=Arabidopsis thaliana OX=3702 GN=THO6 PE=1 SV=1;	------	------	------
mnot00001355	0.367	-1.44809	1.44952109631E-31	9.58677448986E-31	yes	down	6.3	6.66	5.86	13.51	16.48	16.43	6.27333	15.4733	GO:0019432;GO:0009941;GO:0016021;GO:0005789;GO:0008374;GO:000414	BP:triglyceride biosynthetic process;CC:chloroplast envelope;CC:integral component of membrane;CC:endoplasmic reticulum membrane;MF:O-acyltransferase activity;MF:diacylglycerol O-acyltransferase activity;	K11155	DGAT1	map00561	Glycerolipid metabolism	COG5056	I:Lipid transport and metabolism	EXB38873.1	Diacylglycerol O-acyltransferase 1 [Morus notabilis]	sp|A0A161IUT7|DGAT1_CORAE;	Diacylglycerol O-acyltransferase 1 OS=Corylus americana OX=78632 GN=DGAT1 PE=1 SV=1;	PF03062.22	MBOAT	MBOAT, membrane-bound O-acyltransferase family
mnot00001356	0.243	-2.03948	7.01130288292E-9	2.01808335382E-8	yes	down	7.35	6.41	10.71	26.05	35.54	30.16	8.15667	30.5833	GO:0019432;GO:0016021;GO:0005789;GO:000414	BP:triglyceride biosynthetic process;CC:integral component of membrane;CC:endoplasmic reticulum membrane;MF:diacylglycerol O-acyltransferase activity;	------	------	------	------	ENOG410Z48Y	S:Function unknown	XP_010090075.1	uncharacterized protein LOC21409929 [Morus notabilis]	------	------	PF12023.11	DUF3511	Domain of unknown function
mnot00001358	2.232	1.15853	0.00079717576044	0.00152523770792	yes	up	1.45	1.89	1.22	0.74	0.53	0.58	1.52	0.616667	GO:000563	CC:nucleus;	------	------	------	------	ENOG4111I0K	S:Function unknown	XP_010090073.1	IQ domain-containing protein IQM1 [Morus notabilis]	sp|O82645|IQM1_ARATH;	IQ domain-containing protein IQM1 OS=Arabidopsis thaliana OX=3702 GN=IQM1 PE=1 SV=1;	------	------	------
mnot00001360	0.337	-1.57081	1.31703754969E-5	3.00708278147E-5	yes	down	2.03	1.37	1.64	3.9	5.33	4.41	1.68	4.54667	------	------	------	------	------	------	ENOG410YNGG	S:Function unknown	XP_024017235.1	uncharacterized protein LOC21409924 isoform X1 [Morus notabilis]	------	------	------	------	------
mnot00001364	0.168	-2.57353	1.14431236806E-13	4.20088239637E-13	yes	down	1.06	1.3	0.64	4.6	6.81	4.74	1	5.38333	GO:0046872;GO:000825	MF:metal ion binding;MF:nucleotidase activity;	K03787	surE	map00240;map01232;map00230;map00760	Pyrimidine metabolism;Nucleotide metabolism;Purine metabolism;Nicotinate and nicotinamide metabolism	COG0496	F:Nucleotide transport and metabolism	XP_024017220.1	uncharacterized protein LOC21409921 [Morus notabilis]	sp|Q3A4N5|SURE_SYNC1;	5'-nucleotidase SurE OS=Syntrophotalea carbinolica;	PF01975.20	SurE	Survival protein SurE
mnot00001371	46.983	5.55408	2.05566088675E-5	4.61771278907E-5	yes	up	0.56	0.53	0.59	0	0	0.03	0.56	0.01	GO:0016021;GO:0005634;GO:004698	CC:integral component of membrane;CC:nucleus;MF:protein dimerization activity;	------	------	------	------	ENOG410YFS3	S:Function unknown	XP_010090062.2	putative transcription factor bHLH041 isoform X1 [Morus notabilis]	sp|Q9LTS4|BH041_ARATH;	Putative transcription factor bHLH041 OS=Arabidopsis thaliana OX=3702 GN=BHLH41 PE=3 SV=1;	PF00010.29	HLH	Helix-loop-helix DNA-binding domain
mnot00001380	31.25	4.9658	1.65198509126E-53	1.73471894537E-52	yes	up	13.27	12.83	13.88	0.41	0.38	0.37	13.3267	0.386667	GO:0009690;GO:0016021;GO:0019139;GO:0071949;GO:001649	BP:cytokinin metabolic process;CC:integral component of membrane;MF:cytokinin dehydrogenase activity;MF:FAD binding;MF:oxidoreductase activity;	K00279	CKX	map00908	Zeatin biosynthesis	COG0277	C:Energy production and conversion	XP_010090055.1	cytokinin dehydrogenase 3 [Morus notabilis]	sp|Q9LTS3|CKX3_ARATH;	Cytokinin dehydrogenase 3 OS=Arabidopsis thaliana OX=3702 GN=CKX3 PE=1 SV=1;	PF09265.13;PF01565.26	Cytokin-bind;FAD_binding_4	Cytokinin dehydrogenase 1, FAD and cytokinin binding;FAD binding domain
mnot00001381	34.196	5.09575	0.000844311452756	0.00161143538401	yes	up	0.4	0.53	0.17	0	0	0	0.366667	0	GO:0009690;GO:0016021;GO:0019139;GO:0071949;GO:001649	BP:cytokinin metabolic process;CC:integral component of membrane;MF:cytokinin dehydrogenase activity;MF:FAD binding;MF:oxidoreductase activity;	K00279	CKX	map00908	Zeatin biosynthesis	COG0277	C:Energy production and conversion	EXB38851.1	Cytokinin dehydrogenase 4 [Morus notabilis]	sp|Q9FUJ2|CKX4_ARATH;	Cytokinin dehydrogenase 4 OS=Arabidopsis thaliana OX=3702 GN=CKX4 PE=1 SV=2;	PF09265.13;PF01565.26	Cytokin-bind;FAD_binding_4	Cytokinin dehydrogenase 1, FAD and cytokinin binding;FAD binding domain
mnot00001391	0.039	-4.67787	3.13694331202E-96	5.88199690669E-95	yes	down	0.96	0.87	1.29	22.06	25.94	24.36	1.04	24.12	GO:001649	MF:oxidoreductase activity;	K12259	SMOX, PAO5	map00330;map00410	Arginine and proline metabolism;beta-Alanine metabolism	ENOG410XQW0	S:Function unknown	XP_010090043.1	probable polyamine oxidase 5 [Morus notabilis]	sp|Q9SU79|PAO5_ARATH;	Probable polyamine oxidase 5 OS=Arabidopsis thaliana OX=3702 GN=PAO5 PE=1 SV=1;	PF01593.27;PF13450.9	Amino_oxidase;NAD_binding_8	Flavin containing amine oxidoreductase;NA
mnot00001392	0.26	-1.94172	4.01781874429E-5	8.76763426623E-5	yes	down	0.25	0.16	0.38	1	0.86	0.91	0.263333	0.923333	GO:0005975;GO:0005773;GO:0004565;GO:0030246;GO:000455	BP:carbohydrate metabolic process;CC:vacuole;MF:beta-galactosidase activity;MF:carbohydrate binding;MF:hydrolase activity, hydrolyzing O-glycosyl compounds;	------	------	------	------	COG1874	G:Carbohydrate transport and metabolism	XP_024017149.1	beta-galactosidase 1 [Morus notabilis]	sp|Q9SCW1|BGAL1_ARATH;	Beta-galactosidase 1 OS=Arabidopsis thaliana OX=3702 GN=BGAL1 PE=2 SV=1;	PF01301.22;PF17834.4;PF02449.18	Glyco_hydro_35;GHD;Glyco_hydro_42	Glycosyl hydrolases family 35;Beta-sandwich domain in beta galactosidase;Beta-galactosidase
mnot00001394	0.196	-2.35321	6.28450900249E-65	7.85848176171E-64	yes	down	2.16	2.49	2.56	9.73	11.59	11.73	2.40333	11.0167	GO:0005975;GO:0005773;GO:0004565;GO:0030246;GO:000455	BP:carbohydrate metabolic process;CC:vacuole;MF:beta-galactosidase activity;MF:carbohydrate binding;MF:hydrolase activity, hydrolyzing O-glycosyl compounds;	------	------	------	------	COG1874	G:Carbohydrate transport and metabolism	XP_010090040.1	beta-galactosidase [Morus notabilis]	sp|P48980|BGAL_SOLLC;	Beta-galactosidase OS=Solanum lycopersicum OX=4081 PE=1 SV=1;	PF01301.22;PF17834.4;PF02140.21;PF02449.18	Glyco_hydro_35;GHD;Gal_Lectin;Glyco_hydro_42	Glycosyl hydrolases family 35;Beta-sandwich domain in beta galactosidase;Galactose binding lectin domain;Beta-galactosidase
mnot00001396	0.309	-1.6942	0.0289668	0.0450548	yes	down	0.77	0.31	0.79	2.62	1.66	1.5	0.623333	1.92667	GO:0016021;GO:001675	CC:integral component of membrane;MF:transferase activity, transferring glycosyl groups;	------	------	------	------	ENOG410Y60C	S:Function unknown	XP_024017242.1	uncharacterized protein LOC112090341 [Morus notabilis]	------	------	------	------	------
mnot00001403	0.431	-1.21582	4.92792890218E-48	4.63428973243E-47	yes	down	42.76	45.96	45.46	96.14	91.38	94.92	44.7267	94.1467	GO:0009734;GO:001602	BP:auxin-activated signaling pathway;CC:integral component of membrane;	------	------	------	------	ENOG410Y9CQ	S:Function unknown	EXB38830.1	hypothetical protein L484_027263 [Morus notabilis]	sp|Q9ZUN5|TET2_ARATH;	Tetraspanin-2 OS=Arabidopsis thaliana OX=3702 GN=TET2 PE=2 SV=1;	PF00335.23;PF09972.12	Tetraspanin;DUF2207	Tetraspanin family;Predicted membrane protein
mnot00001405	0.114	-3.13302	0.00562750402516	0.00970394325345	yes	down	0.09	0	0.19	0.41	0.95	0.87	0.0933333333333	0.743333	GO:1901576;GO:0016705;GO:0046872;GO:0051213;GO:001649	BP:organic substance biosynthetic process;MF:oxidoreductase activity, acting on paired donors, with incorporation or reduction of molecular oxygen;MF:metal ion binding;MF:dioxygenase activity;MF:oxidoreductase activity;	K05933	E1.14.17.4	map00270	Cysteine and methionine metabolism	COG3491	S:Function unknown	XP_010090031.1	1-aminocyclopropane-1-carboxylate oxidase 1 [Morus notabilis]	sp|Q9ZUN4|ACCO1_ARATH;	1-aminocyclopropane-1-carboxylate oxidase 1 OS=Arabidopsis thaliana OX=3702 GN=ACO1 PE=2 SV=1;	PF03171.23;PF14226.9	2OG-FeII_Oxy;DIOX_N	2OG-F;non-haem dioxygenase in morphine synthesis N-terminal
mnot00001406	0.162	-2.62628	2.05339505994E-115	4.74268020295E-114	yes	down	4.23	3.88	4.19	21.33	22.28	24.27	4.1	22.6267	GO:0016021;GO:0003887;GO:001538	CC:integral component of membrane;MF:DNA-directed DNA polymerase activity;MF:potassiu;	------	------	------	------	COG0475	P:Inorganic ion transport and metabolism	XP_024017121.1	K(+) efflux antiporter 4 isoform X1 [Morus notabilis]	sp|Q9ZUN3|KEA4_ARATH;	;	PF00999.24	Na_H_Exchanger	Sodium/hydrogen exchanger family
mnot00001407	0.39	-1.35702	2.8599320589E-21	1.41257553814E-20	yes	down	8.75	8.6	6.96	19.58	17.15	19.61	8.10333	18.78	GO:0009733;GO:0009739;GO:0009723;GO:0008270;GO:000367	BP:response to auxin;BP:response to gibberellin;BP:response to ethylene;MF:zinc ion binding;MF:DNA binding;	------	------	------	------	ENOG410YK2X	K:Transcription	XP_010090029.1	transcription factor KUA1 [Morus notabilis]	sp|Q9LVS0|KUA1_ARATH;	Transcription factor KUA1 OS=Arabidopsis thaliana OX=3702 GN=KUA1 PE=1 SV=1;	PF00249.34	Myb_DNA-binding	Myb-like DNA-binding domain
mnot00001408	0.419	-1.25557	1.5528940917E-9	4.63946725204E-9	yes	down	4.17	3.89	3.71	6.03	9.71	8.64	3.92333	8.12667	GO:0009245;GO:000878	BP:lipid A biosynthetic process;MF:acyl-[acyl-carrier-protein]-UDP-N-acetylglucosamine O-acyltransferase activity;	K00677	lpxA	------	------	COG1043	M:Cell wall/membrane/envelope biogenesis	XP_024017216.1	probable acyl-[acyl-carrier-protein]--UDP-N-acetylglucosamine O-acyltransferase, mitochondrial [Morus notabilis]	sp|Q9SU91|LPXA_ARATH;	Probable acyl-[acyl-carrier-protein]--UDP-N-acetylglucosamine O-acyltransferase, mitochondrial OS=Arabidopsis thaliana OX=3702 GN=LPXA PE=1 SV=1;	PF00132.27;PF13720.9;Domain 2)	Hexapep;Acetyltransf_11;	Bacterial transferase hexapeptide;Udp N-acetylglucosamine O-acyltransferas;
mnot00001409	0.452	-1.14691	3.90375745775E-9	1.14068076139E-8	yes	down	2.13	2.73	2.12	4.14	4.82	5.07	2.32667	4.67667	GO:0004714;GO:000552	MF:transmembrane receptor protein tyrosine kinase activity;MF:ATP binding;	------	------	------	------	COG0515	T:Signal transduction mechanisms	XP_024017150.1	inactive protein kinase SELMODRAFT_444075 [Morus notabilis]	sp|P0DH62|Y4407_SELML;	Inactive protein kinase SELMODRAFT_444075 OS=Selaginella moellendorffii OX=88036 GN=SELMODRAFT_444075 PE=2 SV=1;	PF07714.20;PF00069.28	PK_Tyr_Ser-Thr;Pkinase	Protein tyrosine and serine/threonine kinase;Protein kinase domain
mnot00001414	2.663	1.4129	1.35025993425E-47	1.25920043651E-46	yes	up	44.27	42.52	44.4	13.9	14.86	15.95	43.73	14.9033	GO:0009451;GO:0006535;GO:0005737;GO:0009001;GO:0008270;GO:000372	BP:RNA modification;BP:cysteine biosynthetic process from serine;CC:cytoplasm;MF:serine O-acetyltransferase activity;MF:zinc ion binding;MF:RNA binding;	------	------	------	------	ENOG410Z7Z7	S:Function unknown	XP_024017189.1	pentatricopeptide repeat-containing protein At2g15690, mitochondrial-like [Morus notabilis]	sp|Q9ZQE5|PP153_ARATH;	Pentatricopeptide repeat-containing protein At2g15690, mitochondrial OS=Arabidopsis thaliana OX=3702 GN=PCMP-H66 PE=1 SV=2;	PF14432.9;PF01535.23;PF13041.9;PF13812.9	DYW_deaminase;PPR;PPR_2;PPR_3	DYW family of nucleic acid deaminases;PPR repeat;PPR repeat family;Pentatricopeptide repeat domain
mnot00001425	5.002	2.32243	3.93011558679E-96	7.35498494906E-95	yes	up	31.08	24.86	27.47	4.04	4.54	5.56	27.8033	4.71333	GO:0016310;GO:0016021;GO:001630	BP:phosphorylation;CC:integral component of membrane;MF:kinase activity;	------	------	------	------	------	------	EXB38815.1	LRR receptor-like serine/threonine-protein kinase GSO1 [Morus notabilis]	sp|Q6JN46|EIX2_SOLLC;	Receptor-like protein EIX2 OS=Solanum lycopersicum OX=4081 GN=EIX2 PE=1 SV=2;	PF13855.9;PF12799.10;PF08263.15	LRR_8;LRR_4;LRRNT_2	Leucine rich repeat;Leucine Rich repeats;Leucine rich repeat N-terminal domain
mnot00001426	2.882	1.52698	4.71941826124E-5	0.000102305218464	yes	up	12.37	13.33	12.48	4.32	3.29	4.21	12.7267	3.94	GO:0016310;GO:0016021;GO:001630	BP:phosphorylation;CC:integral component of membrane;MF:kinase activity;	K13466	EIX1_2	map04626	Plant-pathogen interaction	COG4886	S:Function unknown	XP_024017251.1	receptor-like protein EIX1 [Morus notabilis]	sp|Q6JN46|EIX2_SOLLC;	Receptor-like protein EIX2 OS=Solanum lycopersicum OX=4081 GN=EIX2 PE=1 SV=2;	------	------	------
mnot00001429	2.268	1.18151	4.63615625826E-48	4.36349429332E-47	yes	up	63.16	59.07	54.23	22.01	24.66	23.85	58.82	23.5067	GO:0008233;GO:0030145;GO:007000	MF:peptidase activity;MF:manganese ion binding;MF:metalloaminopeptidase activity;	K14213	PEPD	------	------	COG0006	E:Amino acid transport and metabolism	EXB38811.1	Xaa-Pro dipeptidase [Morus notabilis]	sp|P12955|PEPD_HUMAN;	Xaa-Pro dipeptidase OS=Homo sapiens OX=9606 GN=PEPD PE=1 SV=3;	PF00557.27;PF05195.19	Peptidase_M24;AMP_N	Metallopeptidase family M24;Aminopeptidase P, N-terminal domain
mnot00001430	44.706	5.48238	0.000163622538487	0.000336112093724	yes	up	0.67	0.3	0.89	0	0	0	0.62	0	GO:0009058;GO:0003824;GO:003017	BP:biosynthetic process;MF:catalytic activity;MF:pyridoxal phosphate binding;	K01762	ACS	map00270	Cysteine and methionine metabolism	COG0436	E:Amino acid transport and metabolism	XP_010090013.1	1-aminocyclopropane-1-carboxylate synthase 7 [Morus notabilis]	sp|Q9STR4|1A17_ARATH;	1-aminocyclopropane-1-carboxylate synthase 7 OS=Arabidopsis thaliana OX=3702 GN=ACS7 PE=1 SV=1;	PF00155.24;PF01212.24	Aminotran_1_2;Beta_elim_lyase	Aminotransferase class I and II;Beta-eliminating lyase
mnot00001432	0.419	-1.25579	4.34575102366E-6	1.03259659279E-5	yes	down	4.85	5.23	4.89	10.29	9.66	9.89	4.99	9.94667	GO:0006644;GO:0009860;GO:0009555;GO:0050482;GO:0016042;GO:0009846;GO:0005576;GO:0047498;GO:0005543;GO:0005509;GO:000462	BP:phospholipid metabolic process;BP:pollen tube growth;BP:pollen development;BP:arachidonic acid secretion;BP:lipid catabolic process;BP:pollen germination;CC:extracellular region;MF:calcium-dependent phospholipase A2 activity;MF:phospholipid binding;MF:calcium ion binding;MF:phospholipase A2 activity;	------	------	------	------	ENOG410YKKG	G:Carbohydrate transport and metabolism	XP_010090011.1	probable phospholipase A2 homolog 1 [Morus notabilis]	sp|Q9XG80|PLA21_ORYSJ;	Probable phospholipase A2 homolog 1 OS=Oryza sativa subsp. japonica OX=39947 GN=PLA2-I PE=2 SV=1;	PF00068.22	Phospholip_A2_1	Phospholipase A2
mnot00001457	2.416	1.27283	1.49408800147E-70	2.03120318174E-69	yes	up	111.09	113.51	117.73	42.91	43.29	42.14	114.11	42.78	GO:004687	MF:metal ion binding;	------	------	------	------	ENOG4111G2K	S:Function unknown	XP_010086901.1	zinc finger CCCH domain-containing protein 20 [Morus notabilis]	sp|O82199|C3H20_ARATH;	Zinc finger CCCH domain-containing protein 20 OS=Arabidopsis thaliana OX=3702 GN=At2g19810 PE=2 SV=1;	PF00642.27;PF18345.4	zf-CCCH;zf_CCCH_4	Zinc finger C-x8-C-x5-C-x3-H type;Zinc finger domain
mnot00001464	5.921	2.56578	1.68503576275E-29	1.05557716674E-28	yes	up	18.16	19.05	18.24	2.87	2.41	3.21	18.4833	2.83	GO:0016787;GO:004687	MF:hydrolase activity;MF:metal ion binding;	------	------	------	------	ENOG410Z4GH	S:Function unknown	XP_010086909.1	nudix hydrolase 8 [Morus notabilis]	sp|Q8L7W2|NUDT8_ARATH;	Nudix hydrolase 8 OS=Arabidopsis thaliana OX=3702 GN=NUDT8 PE=2 SV=2;	PF18290.4;PF00293.31	Nudix_hydro;NUDIX	Nudix hydrolase domain;NUDIX domain
mnot00001469	0.035	-4.82634	1.16936833127E-62	1.41820756463E-61	yes	down	0.7	0.64	1.17	21.2	21.12	22.1	0.836667	21.4733	------	------	------	------	------	------	ENOG410YAYQ	S:Function unknown	EXC28685.1	Leucine-rich repeat extensin-like protein 2 [Morus notabilis]	sp|Q9LJ64|PLRX1_ARATH;	Pollen-specific leucine-rich repeat extensin-like protein 1 OS=Arabidopsis thaliana OX=3702 GN=PEX1 PE=1 SV=1;	PF13855.9;PF12799.10;PF08263.15	LRR_8;LRR_4;LRRNT_2	Leucine rich repeat;Leucine Rich repeats;Leucine rich repeat N-terminal domain
mnot00001471	0.024	-5.37294	1.64557607183E-6	4.03862849062E-6	yes	down	0.05	0	0.05	0.74	1.15	1.57	0.0333333333333	1.15333	------	------	------	------	------	------	ENOG410Y9KR	S:Function unknown	XP_010110868.1	uncharacterized protein LOC21390397 [Morus notabilis]	------	------	PF06219.15	DUF1005	Protein of unknown function
mnot00001483	0.009	-6.84433	7.28007017926E-70	9.78708739258E-69	yes	down	0.32	0.3	0.36	34.21	33.56	30.35	0.326667	32.7067	GO:0042545;GO:0045490;GO:0016829;GO:0052689;GO:0030599;GO:004533	BP:cell wall modification;BP:pectin catabolic process;MF:lyase activity;MF:carboxylic ester hydrolase activity;MF:pectinesterase activity;MF:aspartyl esterase activity;	K01051	E3.1.1.11	map00040	Pentose and glucuronate interconversions	------	------	XP_010110876.1	probable pectinesterase 53 [Morus notabilis]	sp|Q8VYZ3|PME53_ARATH;	Probable pectinesterase 53 OS=Arabidopsis thaliana OX=3702 GN=PME53 PE=2 SV=1;	PF01095.22	Pectinesterase	Pectinesterase
mnot00001488	4.283	2.09849	3.49955918545E-17	1.48983655964E-16	yes	up	10.14	9.82	11	1.93	2.28	2.39	10.32	2.2	GO:0006468;GO:0016021;GO:0005524;GO:000467	BP:protein phosphorylation;CC:integral component of membrane;MF:ATP binding;MF:protein kinase activity;	------	------	------	------	------	------	XP_024028212.1	receptor-like protein kinase HSL1 [Morus notabilis]	sp|Q9M0G7|MIK1_ARATH;	MDIS1-interacting receptor like kinase 1 OS=Arabidopsis thaliana OX=3702 GN=MIK1 PE=1 SV=1;	PF00069.28;PF07714.20	Pkinase;PK_Tyr_Ser-Thr	Protein kinase domain;Protein tyrosine and serine/threonine kinase
mnot00001489	5.375	2.42635	1.27858251423E-14	4.87814429942E-14	yes	up	4.34	3.44	5.8	0.47	0.94	0.87	4.52667	0.76	GO:0006468;GO:0016310;GO:0016021;GO:0016301;GO:0004672;GO:000552	BP:protein phosphorylation;BP:phosphorylation;CC:integral component of membrane;MF:kinase activity;MF:protein kinase activity;MF:ATP binding;	------	------	------	------	COG4886	S:Function unknown	XP_024028212.1	receptor-like protein kinase HSL1 [Morus notabilis]	sp|Q9M6A7|CLV1B_SOYBN;	Leucine-rich repeat receptor-like kinase protein CLV1B OS=Glycine max OX=3847 GN=CLV1B PE=2 SV=1;	PF13855.9;PF12799.10;PF08263.15	LRR_8;LRR_4;LRRNT_2	Leucine rich repeat;Leucine Rich repeats;Leucine rich repeat N-terminal domain
mnot00001490	3.193	1.67494	4.3168818362E-45	3.80027138695E-44	yes	up	15.5	13.2	14.32	4.89	3.44	3.84	14.34	4.05667	GO:0006468;GO:0016021;GO:0004674;GO:0005524;GO:000467	BP:protein phosphorylation;CC:integral component of membrane;MF:protein serine/threonine kinase activity;MF:ATP binding;MF:protein kinase activity;	------	------	------	------	------	------	XP_024028212.1	receptor-like protein kinase HSL1 [Morus notabilis]	sp|Q9M0G7|MIK1_ARATH;	MDIS1-interacting receptor like kinase 1 OS=Arabidopsis thaliana OX=3702 GN=MIK1 PE=1 SV=1;	PF00069.28;PF07714.20;PF13855.9;PF12799.10;PF08263.15	Pkinase;PK_Tyr_Ser-Thr;LRR_8;LRR_4;LRRNT_2	Protein kinase domain;Protein tyrosine and serine/threonine kinase;Leucine rich repeat;Leucine Rich repeats;Leucine rich repeat N-terminal domain
mnot00001491	3.849	1.94463	1.31256063056E-49	1.28283226036E-48	yes	up	11.83	10.2	9.3	2.69	2.34	2.32	10.4433	2.45	GO:0006468;GO:0016021;GO:0004674;GO:0005524;GO:000467	BP:protein phosphorylation;CC:integral component of membrane;MF:protein serine/threonine kinase activity;MF:ATP binding;MF:protein kinase activity;	------	------	------	------	COG4886	S:Function unknown	XP_024030854.1	receptor-like protein kinase HSL1 [Morus notabilis]	sp|Q9M0G7|MIK1_ARATH;	MDIS1-interacting receptor like kinase 1 OS=Arabidopsis thaliana OX=3702 GN=MIK1 PE=1 SV=1;	PF00069.28;PF07714.20;PF13855.9;PF12799.10;PF08263.15	Pkinase;PK_Tyr_Ser-Thr;LRR_8;LRR_4;LRRNT_2	Protein kinase domain;Protein tyrosine and serine/threonine kinase;Leucine rich repeat;Leucine Rich repeats;Leucine rich repeat N-terminal domain
mnot00001495	0.043	-4.5509	1.29353028293E-71	1.78873586764E-70	yes	down	0.75	0.57	0.72	13.87	15.18	15.16	0.68	14.7367	GO:0006679;GO:0006665;GO:0016021;GO:0016020;GO:0102769;GO:000812	BP:glucosylceramide biosynthetic process;BP:sphingolipid metabolic process;CC:integral component of membrane;CC:membrane;MF:dihydroceramide glucosyltransferase activity;MF:ceramide glucosyltransferase activity;	------	------	------	------	COG1215	M:Cell wall/membrane/envelope biogenesis	EXB59758.1	hypothetical protein L484_010869 [Morus notabilis]	------	------	PF13506.9	Glyco_transf_21	Glycosyl transferase family 21
mnot00001496	0.433	-1.20771	3.14012367758E-7	8.13847311101E-7	yes	down	7.87	7.22	7.69	16.25	18.24	13.21	7.59333	15.9	GO:0016021;GO:0046872;GO:002003	CC:integral component of membrane;MF:metal ion binding;MF:heme binding;	------	------	------	------	COG5274;COG5274	C:Energy production and conversion;I:Lipid transport and metabolism	EXB59759.1	Cytochrome b5 [Morus notabilis]	sp|O22704|CYP5F_ARATH;	Cytochrome B5-like protein OS=Arabidopsis thaliana OX=3702 GN=CB5LP PE=2 SV=1;	PF00173.31	Cyt-b5	Cytochrome b5-like Heme/Steroid binding domain
mnot00001497	0.405	-1.30545	2.33330136216E-29	1.4546076083E-28	yes	down	13.53	14.45	15.59	27.47	34.58	35.66	14.5233	32.57	GO:000588	CC:plasma membrane;	------	------	------	------	ENOG410YG0V	S:Function unknown	XP_010095341.2	senescence/dehydration-associated protein At4g35985, chloroplastic [Morus notabilis]	sp|F4JNX2|SDEH4_ARATH;	Senescence/dehydration-associated protein At4g35985, chloroplastic OS=Arabidopsis thaliana OX=3702 GN=P85 PE=2 SV=1;	PF06911.15	Senescence	Senescence domain
mnot00001499	0.201	-2.31234	2.55801594873E-10	8.02394358605E-10	yes	down	0.24	0.21	0.28	0.96	1.18	1.13	0.243333	1.09	GO:0016021;GO:0140359;GO:000552	CC:integral component of membrane;MF:ABC-type transmembrane transporter activity;MF:ATP binding;	K05658	ABCB1, CD243	map02010	ABC transporters	COG1132	V:Defense mechanisms	XP_024020680.1	putative ABC transporter B family member 8 [Morus notabilis]	sp|Q9LHK4|AB8B_ARATH;	Putative ABC transporter B family member 8 OS=Arabidopsis thaliana OX=3702 GN=ABCB8 PE=5 SV=1;	PF00664.26;PF00005.30;PF02463.22;PF06414.15;PF13191.9	ABC_membrane;ABC_tran;SMC_N;Zeta_toxin;AAA_16	ABC transporter transmembrane region;ABC transporter;RecF/RecN/SMC N terminal domain;Zeta toxin;AAA ATPase domain
mnot00001506	7.925	2.98635	0.000692882141934	0.00133573968567	yes	up	7.06	8.55	9.54	0.53	0.58	1.86	8.38333	0.99	GO:0016567;GO:0005737;GO:006163	BP:protein ubiquitination;CC:cytoplasm;MF:ubiquitin protein ligase activity;	K22378	RNF181	------	------	ENOG41121N2	O:Posttranslational modification, protein turnover, chaperones	XP_010095353.1	E3 ubiquitin-protein ligase RNF181 [Morus notabilis]	sp|Q9SPL2|CIP8_ARATH;	E3 ubiquitin-protein ligase CIP8 OS=Arabidopsis thaliana OX=3702 GN=CIP8 PE=1 SV=1;	PF13639.9;PF13923.9;PF12678.10;PF17123.8;PF13445.9;PF00097.28;PF14447.9;PF13920.9;PF14634.9	zf-RING_2;zf-C3HC4_2;zf-rbx1;zf-RING_11;zf-RING_UBOX;zf-C3HC4;Prok-RING_4;zf-C3HC4_3;zf-RING_5	Ring finger domain;Zinc finger, C3HC4 type;RING-H2 zinc finger domain;RING-like zinc finger;RING-type zinc-finger;Zinc finger, C3HC4 type;Prokaryotic RING finger family 4;Zinc finger, C3HC4 type;zinc-RING finger domain
mnot00001507	4.45	2.15369	6.99370575442E-39	5.44731344256E-38	yes	up	13.32	11.82	11.87	2.47	2.74	2.34	12.3367	2.51667	GO:0006468;GO:0016310;GO:0016021;GO:0016301;GO:0004672;GO:000552	BP:protein phosphorylation;BP:phosphorylation;CC:integral component of membrane;MF:kinase activity;MF:protein kinase activity;MF:ATP binding;	------	------	------	------	COG4886	S:Function unknown	EXB59773.1	LRR receptor-like serine/threonine-protein kinase HSL2 [Morus notabilis]	------	------	PF13855.9;PF12799.10;PF08263.15	LRR_8;LRR_4;LRRNT_2	Leucine rich repeat;Leucine Rich repeats;Leucine rich repeat N-terminal domain
mnot00001508	2.37	1.24476	0.0131831443075	0.0216475448699	yes	up	1.67	0.82	1.92	0.59	0.59	0.51	1.47	0.563333	GO:0006468;GO:0016021;GO:0005524;GO:000467	BP:protein phosphorylation;CC:integral component of membrane;MF:ATP binding;MF:protein kinase activity;	------	------	------	------	COG4886	S:Function unknown	EXB59774.1	putative LRR receptor-like serine/threonine-protein kinase [Morus notabilis]	sp|F4I2N7|RLK7_ARATH;	Receptor-like protein kinase 7 OS=Arabidopsis thaliana OX=3702 GN=RLK7 PE=1 SV=1;	PF13855.9;PF12799.10;PF08263.15;PF00069.28	LRR_8;LRR_4;LRRNT_2;Pkinase	Leucine rich repeat;Leucine Rich repeats;Leucine rich repeat N-terminal domain;Protein kinase domain
mnot00001515	0.129	-2.95133	5.68744183911E-83	9.12445026006E-82	yes	down	1.71	1.35	1.32	9.54	10.67	10.44	1.46	10.2167	GO:0031047;GO:0003968;GO:000372	BP:gene silencing by RNA;MF:RNA-directed RNA polymerase activity;MF:RNA binding;	K11699	RDR, RDRP	------	------	ENOG410XQMQ	K:Transcription	XP_024020679.1	probable RNA-dependent RNA polymerase 3 [Morus notabilis]	sp|O82190|RDR3_ARATH;	Probable RNA-dependent RNA polymerase 3 OS=Arabidopsis thaliana OX=3702 GN=RDR3 PE=3 SV=2;	PF05183.15	RdRP	RNA dependent RNA polymerase
mnot00001517	0.498	-1.0057	5.15669029255E-30	3.28898504572E-29	yes	down	67.83	67.89	69.52	121.85	124.26	127.8	68.4133	124.637	------	------	------	------	------	------	ENOG410YR0A	S:Function unknown	XP_010095364.1	uncharacterized protein LOC21394177 [Morus notabilis]	------	------	PF05553.14	DUF761	Cotton fibre expressed protein
mnot00001527	0.113	-3.14374	1.27561848862E-37	9.71258630246E-37	yes	down	3.07	2.6	3.86	26.72	25.09	24.54	3.17667	25.45	GO:0005634;GO:0003700;GO:000367	CC:nucleus;MF:transcription factor activity, sequence-specific DNA binding;MF:DNA binding;	K09286	EREBP	------	------	ENOG410YM26;ENOG411144I	K:Transcription;	XP_010095372.1	ethylene-responsive transcription factor TINY [Morus notabilis]	sp|Q9LYD3|DREB3_ARATH;	Dehydration-responsive element-binding protein 3 OS=Arabidopsis thaliana OX=3702 GN=DREB3 PE=2 SV=1;	PF00847.23	AP2	AP2 domain
mnot00001531	0.368	-1.44342	2.56302283628E-17	1.09717354896E-16	yes	down	2.13	2.72	2.83	6.25	6.54	6.03	2.56	6.27333	GO:0006486;GO:0016021;GO:0000139;GO:001675	BP:protein glycosylation;CC:integral component of membrane;CC:Golgi membrane;MF:transferase activity, transferring glycosyl groups;	------	------	------	------	ENOG410XTFH	S:Function unknown	EXB59796.1	putative glycosyltransferase [Morus notabilis]	sp|Q9FFN2|GLYT3_ARATH;	Probable glycosyltransferase At5g03795 OS=Arabidopsis thaliana OX=3702 GN=At5g03795 PE=3 SV=2;	PF03016.18	Exostosin	Exostosin family
mnot00001534	4.294	2.10239	3.72803119901E-29	2.3136532629E-28	yes	up	7.88	10.02	9.34	2.04	1.97	1.73	9.08	1.91333	GO:0016021;GO:0015145;GO:001529	CC:integral component of membrane;MF:monosaccharide transmembrane transporter activity;MF:symporter activity;	K24193	STP	------	------	ENOG410XNQK	G:Carbohydrate transport and metabolism	XP_010095380.1	sugar transport protein 14 [Morus notabilis]	sp|Q8GW61|STP14_ARATH;	Sugar transport protein 14 OS=Arabidopsis thaliana OX=3702 GN=STP14 PE=2 SV=2;	PF00083.27;PF07690.19	Sugar_tr;MFS_1	Sugar;Major Facilitator Superfamily
mnot00001550	2.25	1.16963	3.51599462619E-151	1.09278469636E-149	yes	up	372.7	375.74	375.85	151.16	148.41	153	374.763	150.857	GO:0006351;GO:0055029;GO:0003899;GO:000367	BP:transcription, DNA-templated;CC:nuclear DNA-directed RNA polymerase complex;MF:DNA-directed RNA polymerase activity;MF:DNA binding;	K03013	RPABC1, RPB5, POLR2E	map03020	RNA polymerase	COG2012	K:Transcription	XP_024028624.1	DNA-directed RNA polymerases II and IV subunit 5A [Morus notabilis]	sp|O81098|RPB5A_ARATH;	DNA-directed RNA polymerases II and IV subunit 5A OS=Arabidopsis thaliana OX=3702 GN=NRPB5A PE=1 SV=1;	PF01191.22;PF03871.17	RNA_pol_Rpb5_C;RNA_pol_Rpb5_N	RNA polymerase Rpb5, C-terminal domain;RNA polymerase Rpb5, N-terminal domain
mnot00001553	0.157	-2.66872	1.11579565142E-78	1.68520011979E-77	yes	down	22.74	29.27	25.99	126.17	163.52	160.45	26	150.047	GO:0009734;GO:0006355;GO:0006351;GO:0005634;GO:0003677;GO:000389	BP:auxin-activated signaling pathway;BP:regulation of transcription, DNA-templated;BP:transcription, DNA-templated;CC:nucleus;MF:DNA binding;MF:DNA-directed RNA polymerase activity;	K14484	IAA	map04075	Plant hormone signal transduction	ENOG410YEX5	K:Transcription	XP_024028623.1	auxin-responsive protein IAA27 [Morus notabilis]	sp|Q9ZSY8|IAA27_ARATH;	Auxin-responsive protein IAA27 OS=Arabidopsis thaliana OX=3702 GN=IAA27 PE=1 SV=1;	PF02309.19	AUX_IAA	AUX/IAA family
mnot00001556	0.079	-3.65717	6.64373597698E-258	3.92772794823E-256	yes	down	2.28	2.14	3.16	59.95	57.41	55.55	2.52667	57.6367	GO:0009116;GO:000484	BP:nucleoside metabolic process;MF:ubiquitin-protein transferase activity;	------	------	------	------	ENOG410Y4J9	S:Function unknown	XP_024024111.1	putative E3 ubiquitin-protein ligase LIN-1 [Morus notabilis]	sp|D1FP53|LIN_MEDTR;	Putative E3 ubiquitin-protein ligase LIN OS=Medicago truncatula OX=3880 GN=LIN PE=2 SV=1;	PF01048.23;PF04564.18;PF00400.35;PF11789.11	PNP_UDP_1;U-box;WD40;zf-Nse	Phosphorylase superfamily;U-box domain;WD domain, G-beta repeat;Zinc-finger of the MIZ type in Nse subunit
mnot00001568	0.106	-3.23727	6.5057421701E-11	2.10633072571E-10	yes	down	0.49	0.34	0.41	2.79	3.91	3.89	0.413333	3.53	GO:0007264;GO:0003924;GO:000552	BP:small GTPase mediated signal transduction;MF:GTPase activity;MF:GTP binding;	K04392	RAC1	map04145	Phagosome	COG1100	S:Function unknown	XP_010104154.2	rac-like GTP-binding protein ARAC7 [Morus notabilis]	sp|O82480|RAC7_ARATH;	Rac-like GTP-binding protein ARAC7 OS=Arabidopsis thaliana OX=3702 GN=ARAC7 PE=1 SV=1;	PF00071.25;PF08477.16;PF00025.24	Ras;Roc;Arf	Ras family;Ras of Complex, Roc, domain of DAPkinase;ADP-ribosylation factor family
mnot00001580	0.437	-1.19537	7.65364162148E-24	4.12720222668E-23	yes	down	6.57	6.82	6.03	11.96	13.7	14.64	6.47333	13.4333	GO:0006635;GO:0016021;GO:0005777;GO:0004165;GO:0008692;GO:0004300;GO:0070403;GO:000385	BP:fatty acid beta-oxidation;CC:integral component of membrane;CC:peroxisome;MF:dodecenoyl-CoA delta-isomerase activity;MF:3-hydroxybutyryl-CoA epimerase activity;MF:enoyl-CoA hydratase activity;MF:NAD+ binding;MF:3-hydroxyacyl-CoA dehydrogenase activity;	K10527	MFP2	map00592;map00071	alpha-Linolenic acid metabolism;Fatty acid degradation	COG1250	I:Lipid transport and metabolism	XP_010089223.1	peroxisomal fatty acid beta-oxidation multifunctional protein AIM1 [Morus notabilis]	sp|Q9ZPI6|AIM1_ARATH;	Peroxisomal fatty acid beta-oxidation multifunctional protein AIM1 OS=Arabidopsis thaliana OX=3702 GN=AIM1 PE=1 SV=1;	PF02737.21;PF00378.23;PF00725.25;PF16113.8	3HCDH_N;ECH_1;3HCDH;ECH_2	3-hydroxyacyl-CoA dehydrogenase, NAD binding domain;Enoyl-CoA hydratase/isomerase;3-hydroxyacyl-CoA dehydrogenase, C-terminal domain;Enoyl-CoA hydratase/isomerase
mnot00001583	0.008	-7.04171	3.51311099366E-8	9.65943133687E-8	yes	down	0	0	0	1.64	3.02	2.52	0	2.39333	GO:011016	CC:cellular anatomical entity;	------	------	------	------	ENOG410YZ7R;ENOG410YW15	S:Function unknown;	XP_024032373.1	probable protein ABIL5 [Morus notabilis]	sp|Q5JMF2|ABIL5_ORYSJ;	Probable protein ABIL5 OS=Oryza sativa subsp. japonica OX=39947 GN=Os01g0760900 PE=2 SV=1;	------	------	------
mnot00001584	0.039	-4.67889	0.00374544966687	0.00660949639069	yes	down	0	0	0	0.19	0.24	0.12	0	0.183333	GO:000508	MF:guanyl-nucleotide exchange factor activity;	------	------	------	------	ENOG410YG86	S:Function unknown	EXB37515.1	Rho guanine nucleotide exchange factor 8 [Morus notabilis]	sp|Q9LV40|ROGF8_ARATH;	Rho guanine nucleotide exchange factor 8 OS=Arabidopsis thaliana OX=3702 GN=ROPGEF8 PE=1 SV=1;	PF03759.16	PRONE	PRONE
mnot00001585	0.141	-2.8298	7.91939497719E-12	2.68639662571E-11	yes	down	0.16	0.19	0.32	1.16	1.73	1.38	0.223333	1.42333	------	------	K09420	MYB, C-MYB	------	------	COG5147	K:Transcription	XP_024032317.1	transcription factor MYB3R-1 isoform X1 [Morus notabilis]	sp|Q94FL9|MB3R4_ARATH;	Transcription factor MYB3R-4 OS=Arabidopsis thaliana OX=3702 GN=MYB3R4 PE=1 SV=1;	PF00249.34;PF13921.9	Myb_DNA-binding;Myb_DNA-bind_6	Myb-like DNA-binding domain;Myb-like DNA-binding domain
mnot00001586	0.14	-2.83428	8.20807301017E-35	5.89225649583E-34	yes	down	0.67	0.76	0.73	4.51	4.89	4.82	0.72	4.74	------	------	------	------	------	------	ENOG410YPR3	S:Function unknown	XP_010089228.2	uncharacterized protein LOC21386071 [Morus notabilis]	------	------	PF14309.9;PF14383.9	DUF4378;VARLMGL	Domain of unknown function;DUF761-associated sequence motif
mnot00001588	2.191	1.13149	1.30249613595E-18	5.87216774723E-18	yes	up	12.28	11.91	12.73	4.88	4.65	5.83	12.3067	5.12	GO:0002097;GO:0016879;GO:000552	BP:tRNA wobble base modification;MF:ligase activity, forming carbon-nitrogen bonds;MF:ATP binding;	------	------	------	------	COG0037	D:Cell cycle control, cell division, chromosome partitioning	XP_024025652.1	uncharacterized protein LOC21385464 [Morus notabilis]	sp|B3CLY6|TILS_WOLPP;	tRN;	PF01171.23	ATP_bind_3	PP-loop family
mnot00001592	0.188	-2.41193	2.79422889692E-171	9.98484898988E-170	yes	down	16.61	17.18	14.5	74.56	79.58	78.64	16.0967	77.5933	GO:001602	CC:integral component of membrane;	------	------	------	------	------	------	EXB94675.1	hypothetical protein L484_001883 [Morus notabilis]	------	------	PF03168.16	LEA_2	Late embryogenesis abundant protein
mnot00001596	3.375	1.75483	3.04683143587E-7	7.90517070598E-7	yes	up	25.6	25.94	28.01	5.99	8.73	9.19	26.5167	7.97	GO:0007017;GO:0005737;GO:0005868;GO:0030286;GO:0005874;GO:004550	BP:microtubule-based process;CC:cytoplasm;CC:cytoplasmic dynein complex;CC:dynein complex;CC:microtubule;MF:dynein intermediate chain binding;	K10418	DYNLL	------	------	ENOG4111NK2	S:Function unknown	XP_010103056.1	dynein light chain LC6, flagellar outer arm [Morus notabilis]	sp|P61285|DYL1_BOVIN;	Dynein light chain 1, cytoplasmic OS=Bos taurus OX=9913 GN=DYNLL1 PE=1 SV=1;	PF01221.21	Dynein_light	Dynein light chain type 1
mnot00001597	0.263	-1.92554	3.65423565621E-5	8.00857994625E-5	yes	down	0.93	0.78	0.97	2.78	2.92	3.57	0.893333	3.09	GO:0006564;GO:0051287;GO:0004617;GO:0016616;GO:001649	BP:L-serine biosynthetic process;MF:NAD binding;MF:phosphoglycerate dehydrogenase activity;MF:oxidoreductase activity, acting on the CH-OH group of donors, NAD or NADP as acceptor;MF:oxidoreductase activity;	K00058	serA, PHGDH	map00270;map00260	Cysteine and methionine metabolism;Glycine, serine and threonine metabolism	COG0111	E:Amino acid transport and metabolism	XP_024025656.1	D-3-phosphoglycerate dehydrogenase 1, chloroplastic-like [Morus notabilis]	sp|O49485|SERA1_ARATH;	D-3-phosphoglycerate dehydrogenase 1, chloroplastic OS=Arabidopsis thaliana OX=3702 GN=PGDH1 PE=1 SV=1;	PF02826.22	2-Hacid_dh_C	D-isomer specific 2-hydroxyacid dehydrogenase, NAD binding domain
mnot00001607	0.076	-3.71869	0.000429105834156	0.000845700273821	yes	down	0.39	0	0	1.89	1.37	1.49	0.13	1.58333	GO:0045892;GO:000563	BP:negative regulation of transcription, DNA-templated;CC:nucleus;	------	------	------	------	ENOG410YX1Q	S:Function unknown	XP_010099584.1	transcription repressor OFP8 [Morus notabilis]	sp|Q3E9B4|OFP8_ARATH;	Transcription repressor OFP8 OS=Arabidopsis thaliana OX=3702 GN=OFP8 PE=1 SV=1;	PF04844.16	Ovate	Transcriptional repressor, ovate
mnot00001611	0.45	-1.15186	1.92674555618E-20	9.26793856484E-20	yes	down	5	5.48	5.27	10.1	11.36	10.33	5.25	10.5967	GO:0007018;GO:0007019;GO:0005874;GO:0008017;GO:0005524;GO:000377	BP:microtubule-based movement;BP:microtubule depolymerization;CC:microtubule;MF:microtubule binding;MF:ATP binding;MF:microtubule motor activity;	K10393	KIF2_24, MCAK	------	------	COG5059	Z:Cytoskeleton	EXB37019.1	Kinesin-related protein 6 [Morus notabilis]	sp|Q940Y8|KN13B_ARATH;	Kinesin-like protein KIN-13B OS=Arabidopsis thaliana OX=3702 GN=KIN13B PE=1 SV=1;	PF00225.26;PF16796.8	Kinesin;Microtub_bd	Kinesin motor domain;Microtubule binding
mnot00001616	0.042	-4.57172	0.00573758526298	0.00988054501193	yes	down	0	0	0	0.69	0.6	0.24	0	0.51	GO:0015031;GO:001602	BP:protein transport;CC:integral component of membrane;	------	------	------	------	ENOG41117YP	S:Function unknown	XP_010088825.1	uncharacterized protein LOC21403688 [Morus notabilis]	------	------	------	------	------
mnot00001619	10.386	3.37659	0	0	yes	up	250.72	245.8	254.89	24.2	19.85	21.39	250.47	21.8133	GO:0032259;GO:0046983;GO:000817	BP:methylation;MF:protein dimerization activity;MF:O-methyltransferase activity;	K22588	ASMT	map00380	Tryptophan metabolism	ENOG410XS7T	S:Function unknown	XP_024029779.1	xanthohumol 4'-O-methyltransferase [Morus notabilis]	sp|B0ZB56|OMT2_HUMLU;	Xanthohumol 4-O-methyltransferase OS=Humulus lupulus OX=3486 GN=OMT2 PE=1 SV=1;	PF00891.21;PF08100.14	Methyltransf_2;Dimerisation	O-methyltransferase domain;Dimerisation domain
mnot00001620	2.323	1.21619	2.00474941654E-7	5.25787759064E-7	yes	up	2115.09	1858.78	1825.41	798.38	743.38	734.89	1933.09	758.883	------	------	------	------	------	------	ENOG4111A14	S:Function unknown	EXB37025.1	hypothetical protein L484_020811 [Morus notabilis]	------	------	------	------	------
mnot00001629	0.047	-4.41712	4.51399349072E-38	3.4670052508E-37	yes	down	0.61	0.56	0.22	7.03	8.85	9.13	0.463333	8.33667	GO:001662	MF:oxidoreductase activity, acting on the aldehyde or oxo group of donors, NAD or NADP as acceptor;	K12355	REF1	map00940	Phenylpropanoid biosynthesis	------	------	XP_024029742.1	aldehyde dehydrogenase family 2 member C4-like isoform X2 [Morus notabilis]	sp|Q56YU0|AL2C4_ARATH;	Aldehyde dehydrogenase family 2 member C4 OS=Arabidopsis thaliana OX=3702 GN=ALDH2C4 PE=1 SV=2;	PF00171.25	Aldedh	Aldehyde dehydrogenase family
mnot00001631	18.581	4.21576	1.0646211266E-195	4.58379857894E-194	yes	up	45.77	46.34	43.19	1.94	2.19	2.47	45.1	2.2	GO:001662	MF:oxidoreductase activity, acting on the aldehyde or oxo group of donors, NAD or NADP as acceptor;	K12355	REF1	map00940	Phenylpropanoid biosynthesis	------	------	XP_010088838.2	aldehyde dehydrogenase family 2 member C4 [Morus notabilis]	sp|Q56YU0|AL2C4_ARATH;	Aldehyde dehydrogenase family 2 member C4 OS=Arabidopsis thaliana OX=3702 GN=ALDH2C4 PE=1 SV=2;	PF00171.25	Aldedh	Aldehyde dehydrogenase family
mnot00001632	4.187	2.06592	1.73204058595E-172	6.23534610941E-171	yes	up	399.94	375.23	379.26	81.49	83.65	85.17	384.81	83.4367	GO:0009737;GO:0009414;GO:0009408;GO:0005730;GO:0005634;GO:0003713;GO:000367	BP:response to abscisic acid;BP:response to water deprivation;BP:response to heat;CC:nucleolus;CC:nucleus;MF:transcription coactivator activity;MF:DNA binding;	K03627	MBF1	------	------	COG1813	K:Transcription	XP_010088839.1	multiprotein-bridging factor 1c [Morus notabilis]	sp|Q9LV58|MBF1C_ARATH;	Multiprotein-bridging factor 1c OS=Arabidopsis thaliana OX=3702 GN=MBF1C PE=1 SV=1;	PF08523.13;PF01381.25;PF13560.9	MBF1;HTH_3;HTH_31	Multiprotein bridging factor 1;Helix-turn-helix;Helix-turn-helix domain
mnot00001634	3.558	1.83092	7.62825884094E-165	2.60546819634E-163	yes	up	214.34	214.27	206.43	54.8	50.39	56.52	211.68	53.9033	GO:0009737;GO:0009414;GO:0009408;GO:0005730;GO:0005634;GO:0003713;GO:000367	BP:response to abscisic acid;BP:response to water deprivation;BP:response to heat;CC:nucleolus;CC:nucleus;MF:transcription coactivator activity;MF:DNA binding;	K03627	MBF1	------	------	COG1813	K:Transcription	XP_010088841.1	multiprotein-bridging factor 1c [Morus notabilis]	sp|Q9LV58|MBF1C_ARATH;	Multiprotein-bridging factor 1c OS=Arabidopsis thaliana OX=3702 GN=MBF1C PE=1 SV=1;	PF08523.13;PF01381.25;PF13560.9	MBF1;HTH_3;HTH_31	Multiprotein bridging factor 1;Helix-turn-helix;Helix-turn-helix domain
mnot00001640	0.02	-5.62654	7.12717695763E-5	0.000151876747073	yes	down	0	0	0	0.53	0.76	0.55	0	0.613333	------	------	------	------	------	------	------	------	CBI28092.3	unnamed protein product, partial [Vitis vinifera]	------	------	------	------	------
mnot00001642	0.11	-3.18275	0.00434245123338	0.00760332100749	yes	down	0	0.04	0.08	0.27	0.43	0.25	0.04	0.316667	GO:0016021;GO:0005887;GO:0008271;GO:001529	CC:integral component of membrane;CC:integral component of plasma membrane;MF:secondary active sulfate transmembrane transporter activity;MF:symporter activity;	K17471	SULTR3	------	------	------	------	XP_010088848.1	probable sulfate transporter 3.5 [Morus notabilis]	sp|Q94LW6|SUT35_ARATH;	Probable sulfate transporter 3.5 OS=Arabidopsis thaliana OX=3702 GN=SULTR3;5 PE=2 SV=1;	PF00916.23;PF01740.24	Sulfate_transp;STAS	Sulfate permease family;STAS domain
mnot00001645	0.034	-4.86789	0	0	yes	down	4.02	3.2	2.56	79.85	79.53	82.56	3.26	80.6467	GO:001602	CC:integral component of membrane;	------	------	------	------	ENOG410Y973	S:Function unknown	XP_010088853.1	leucine-rich repeat extensin-like protein 4 [Morus notabilis]	sp|Q9LHF1|LRX4_ARATH;	Leucine-rich repeat extensin-like protein 4 OS=Arabidopsis thaliana OX=3702 GN=LRX4 PE=1 SV=1;	PF13855.9;PF12799.10;PF08263.15	LRR_8;LRR_4;LRRNT_2	Leucine rich repeat;Leucine Rich repeats;Leucine rich repeat N-terminal domain
mnot00001646	0.389	-1.36283	1.16976245317E-6	2.90928184031E-6	yes	down	1.29	1.88	1.78	3.27	4.57	3.65	1.65	3.83	GO:0016021;GO:001602	CC:integral component of membrane;CC:membrane;	K23544	SERINC1	------	------	------	------	XP_024029926.1	probable serine incorporator [Morus notabilis]	sp|A7S4N4|SERIC_NEMVE;	Probable serine incorporator OS=Nematostella vectensis OX=45351 GN=serinc PE=3 SV=1;	PF03348.18	Serinc	Serine incorporator
mnot00001652	0.353	-1.50158	3.41387002121E-6	8.18057109901E-6	yes	down	1.79	2.11	1.46	4.75	4.4	3.38	1.78667	4.17667	GO:004687	MF:metal ion binding;	------	------	------	------	COG2608	S:Function unknown	XP_010088858.1	protein SODIUM POTASSIUM ROOT DEFECTIVE 2 [Morus notabilis]	sp|Q58FZ0|NAKR2_ARATH;	Protein SODIUM POTASSIUM ROOT DEFECTIVE 2 OS=Arabidopsis thaliana OX=3702 GN=NAKR2 PE=2 SV=1;	PF00403.29	HMA	Heavy-metal-associated domain
mnot00001656	0.259	-1.95135	1.94347029031E-236	1.0436435459E-234	yes	down	64.3	68.89	64.97	234.33	230.78	228.91	66.0533	231.34	GO:001678	MF:hydrolase activity;	------	------	------	------	ENOG410XPCS	S:Function unknown	XP_010088862.1	strigolactone esterase D14 [Morus notabilis]	sp|Q9SQR3|D14_ARATH;	Strigolactone esterase D14 OS=Arabidopsis thaliana OX=3702 GN=D14 PE=1 SV=1;	PF00561.23;PF12697.10;PF12146.11;PF03096.17	Abhydrolase_1;Abhydrolase_6;Hydrolase_4;Ndr	alpha/beta hydrolase fold;Alpha/beta hydrolase family;Serine aminopeptidase, S33;Ndr family
mnot00001664	0.012	-6.42598	1.3111994003E-6	3.2472415517E-6	yes	down	0	0	0	0.83	0.54	1.13	0	0.833333	GO:0005975;GO:0016021;GO:0005759;GO:0005634;GO:0052906;GO:004297	BP:carbohydrate metabolic process;CC:integral component of membrane;CC:mitochondrial matrix;CC:nucleus;MF:tRN;MF:glucan endo-1,3-beta-D-glucosidase activity;	------	------	------	------	ENOG410YDQN	G:Carbohydrate transport and metabolism	EXB37069.1	Glucan endo-1,3-beta-glucosidase 8 [Morus notabilis]	sp|Q6NKW9|E138_ARATH;	Glucan endo-1,3-beta-glucosidase 8 OS=Arabidopsis thaliana OX=3702 GN=At1g64760 PE=2 SV=2;	PF00332.21;PF07983.16	Glyco_hydro_17;X8	Glycosyl hydrolases family 17;X8 domain
mnot00001671	0.016	-5.95903	1.35215462931E-5	3.08434847124E-5	yes	down	0	0	0	1.07	1.33	1.02	0	1.14	GO:0005886;GO:0031225;GO:000828	CC:plasma membrane;CC:anchored component of membrane;MF:lipid binding;	------	------	------	------	ENOG410YR9F	S:Function unknown	XP_010088879.1	protein YLS3 [Morus notabilis]	sp|O64865|LTG14_ARATH;	Non-specific lipid transfer protein GPI-anchored 14 OS=Arabidopsis thaliana OX=3702 GN=LTPG14 PE=2 SV=1;	PF14368.9;PF00234.25	LTP_2;Tryp_alpha_amyl	Probable lipid transfer;Protease inhibitor/seed storage/LTP family
mnot00001674	0.083	-3.583	2.43925784825E-27	1.44295387768E-26	yes	down	0.69	0.91	0.84	7.85	8.86	10.04	0.813333	8.91667	GO:0032502;GO:0045165;GO:0009944;GO:0010154;GO:0010158;GO:1902183;GO:2000024;GO:0005634;GO:000367	BP:developmental process;BP:cell fate commitment;BP:polarity specification of adaxial/abaxial axis;BP:fruit development;BP:abaxial cell fate specification;BP:regulation of shoot apical meristem development;BP:regulation of leaf development;CC:nucleus;MF:DNA binding;	K25796	YAB	------	------	ENOG410YG5N	K:Transcription	XP_010088882.1	axial regulator YABBY 1 [Morus notabilis]	sp|O22152|YAB1_ARATH;	Axial regulator YABBY 1 OS=Arabidopsis thaliana OX=3702 GN=YAB1 PE=1 SV=1;	PF04690.16;PF09011.13	YABBY;HMG_box_2	YABBY protein;HMG-box domain
mnot00001680	0.073	-3.78289	2.26033460034E-35	1.64335421188E-34	yes	down	7.09	5.61	5.97	79.95	71.5	83.32	6.22333	78.2567	GO:000828	MF:lipid binding;	------	------	------	------	ENOG410ZMQE	S:Function unknown	XP_010088890.1	14 kDa proline-rich protein DC2.15 [Morus notabilis]	sp|P14009|14KD_DAUCA;	14 kDa proline-rich protein DC2.15 OS=Daucus carota OX=4039 PE=2 SV=1;	PF14547.9;PF00234.25;PF14368.9	Hydrophob_seed;Tryp_alpha_amyl;LTP_2	Hydrophobic seed protein;Protease inhibitor/seed storage/LTP family;Probable lipid transfer
mnot00001681	0.07	-3.82919	0	0	yes	down	92.37	86.63	100.21	1275.35	1171.82	1151.72	93.07	1199.63	GO:000828	MF:lipid binding;	------	------	------	------	ENOG4111D88	O:Posttranslational modification, protein turnover, chaperones	EXB37088.1	hypothetical protein L484_020879 [Morus notabilis]	sp|Q8RW93|LBP65_ARATH;	Putative lipid-binding protein At4g00165 OS=Arabidopsis thaliana OX=3702 GN=At4g00165 PE=2 SV=1;	PF14547.9;PF14368.9;PF00234.25	Hydrophob_seed;LTP_2;Tryp_alpha_amyl	Hydrophobic seed protein;Probable lipid transfer;Protease inhibitor/seed storage/LTP family
mnot00001689	2.11	1.07741	7.98884045865E-18	3.50125286208E-17	yes	up	18.74	20.53	20.17	9.26	8.03	8.52	19.8133	8.60333	GO:001602	CC:integral component of membrane;	------	------	------	------	ENOG410Y2AN	S:Function unknown	XP_010088901.1	uncharacterized protein LOC21403764 [Morus notabilis]	------	------	------	------	------
mnot00001692	0.36	-1.47332	0.0205210467466	0.0327591144265	yes	down	0.83	0.74	0.36	1.29	1.8	1.8	0.643333	1.63	GO:001603	BP:cellular response to phosphate starvation;	------	------	------	------	ENOG4111W1U;ENOG410YBCG;COG5036	T:Signal transduction mechanisms;O:Posttranslational modification, protein turnover, chaperones;P:Inorganic ion transport and metabolism	XP_010088906.1	SPX domain-containing protein 3 [Morus notabilis]	sp|Q5PP62|SPX3_ARATH;	SPX domain-containing protein 3 OS=Arabidopsis thaliana OX=3702 GN=SPX3 PE=2 SV=1;	PF03105.22	SPX	SPX domain
mnot00001697	6.645	2.73226	7.21736030666E-47	6.62831398804E-46	yes	up	8.52	7.77	8.04	1.02	1.06	1.24	8.11	1.10667	GO:0006952;GO:0051707;GO:0004523;GO:0003676;GO:004353	BP:defense response;BP:response to other organism;MF:RNA-DNA hybrid ribonuclease activity;MF:nucleic acid binding;MF:ADP binding;	------	------	------	------	------	------	XP_010112018.1	putative disease resistance protein At1g50180 [Morus notabilis]	sp|Q9SX38|DRL4_ARATH;	Putative disease resistance protein At1g50180 OS=Arabidopsis thaliana OX=3702 GN=At1g50180 PE=3 SV=2;	PF00931.25;PF18052.4;PF13191.9	NB-ARC;Rx_N;AAA_16	NB-ARC domain;Rx N-terminal domain;AAA ATPase domain
mnot00001701	0.079	-3.65576	0.00416774448002	0.00731398296003	yes	down	0	0.06	0.06	0.36	0.54	0.43	0.04	0.443333	------	------	------	------	------	------	COG5048	S:Function unknown	XP_010089243.1	zinc finger protein ZAT4 [Morus notabilis]	sp|Q9SIJ0|ZAT2_ARATH;	Zinc finger protein ZAT2 OS=Arabidopsis thaliana OX=3702 GN=ZAT2 PE=1 SV=1;	PF13912.9;PF13894.9;PF12874.10	zf-C2H2_6;zf-C2H2_4;zf-met	C2H2-type zinc finger;C2H2-type zinc finger;Zinc-finger of C2H2 type
mnot00001703	0.026	-5.25646	1.45114787124E-18	6.52816014728E-18	yes	down	0.19	0.2	0.29	8.12	7.86	7.57	0.226667	7.85	GO:0009653;GO:0019953;GO:000557	BP:anatomical structure morphogenesis;BP:sexual reproduction;CC:extracellular region;	------	------	------	------	ENOG410YEZU	G:Carbohydrate transport and metabolism	EXB37570.1	hypothetical protein L484_021774 [Morus notabilis]	sp|Q9SHY6|EXPB2_ARATH;	Putative expansin-B2 OS=Arabidopsis thaliana OX=3702 GN=EXPB2 PE=3 SV=2;	PF01357.24;PF03330.21	Expansin_C;DPBB_1	Expansin C-terminal domain;Lytic transglycolase
mnot00001705	0.042	-4.55941	1.81703247693E-11	6.06996230241E-11	yes	down	0.3	0.11	0.2	3.65	4.69	4.87	0.203333	4.40333	GO:0000079;GO:001990	BP:regulation of cyclin-dependent protein serine/threonine kinase activity;MF:protein kinase binding;	------	------	------	------	ENOG4111TTK	S:Function unknown	XP_010089246.1	cyclin-U2-1 [Morus notabilis]	sp|Q9SHD3|CCU21_ARATH;	Cyclin-U2-1 OS=Arabidopsis thaliana OX=3702 GN=CYCU2-1 PE=1 SV=1;	PF08613.14;PF00134.26	Cyclin;Cyclin_N	Cyclin;Cyclin, N-terminal domain
mnot00001706	0.243	-2.04119	9.75029995148E-160	3.20565984119E-158	yes	down	17.18	16.02	16.21	59.36	64.02	63.02	16.47	62.1333	GO:0016021;GO:0005634;GO:0046983;GO:000367	CC:integral component of membrane;CC:nucleus;MF:protein dimerization activity;MF:DNA binding;	------	------	------	------	ENOG4111B0G	K:Transcription	XP_024032923.1	transcription factor UNE10 [Morus notabilis]	sp|Q8GZ38|UNE10_ARATH;	Transcription factor UNE10 OS=Arabidopsis thaliana OX=3702 GN=UNE10 PE=2 SV=1;	PF00010.29	HLH	Helix-loop-helix DNA-binding domain
mnot00001711	0.013	-6.28695	6.34589087263E-13	2.25802986103E-12	yes	down	0.07	0.07	0.07	4.99	5.34	4.52	0.07	4.95	GO:0030154;GO:0006355;GO:0045893;GO:0005634;GO:0043565;GO:0016788;GO:000827	BP:cell differentiation;BP:regulation of transcription, DNA-templated;BP:positive regulation of transcription, DNA-templated;CC:nucleus;MF:sequence-specific DNA binding;MF:hydrolase activity, acting on ester bonds;MF:zinc ion binding;	------	------	------	------	COG5641	K:Transcription	XP_024032949.1	GATA transcription factor 4 [Morus notabilis]	sp|O49743|GATA4_ARATH;	GATA transcription factor 4 OS=Arabidopsis thaliana OX=3702 GN=GATA4 PE=2 SV=1;	PF00320.30	GATA	GATA zinc finger
mnot00001714	0.177	-2.50213	4.99815604208E-25	2.7813573001E-24	yes	down	5.77	4.98	7.69	27.7	37.17	30.12	6.14667	31.6633	GO:004687	MF:metal ion binding;	------	------	------	------	ENOG410YYS8	S:Function unknown	XP_010089254.1	uncharacterized protein LOC21404625 [Morus notabilis]	------	------	------	------	------
mnot00001716	0.022	-5.5153	0.000116828695415	0.000243297677449	yes	down	0	0	0	0.49	0.46	0.46	0	0.47	GO:0005634;GO:0046872;GO:000367	CC:nucleus;MF:metal ion binding;MF:DNA binding;	------	------	------	------	ENOG410YGJH	K:Transcription	EXB37582.1	Squamosa promoter-binding-like protein 7 [Morus notabilis]	sp|Q7XT42|SPL7_ORYSJ;	Squamosa promoter-binding-like protein 7 OS=Oryza sativa subsp. japonica OX=39947 GN=SPL7 PE=2 SV=2;	PF03110.17	SBP	SBP domain
mnot00001717	0.002	-9.24281	7.80407757224E-15	3.00474860838E-14	yes	down	0.06	0	0	10.3	9.29	10.77	0.02	10.12	GO:0005634;GO:0046872;GO:000367	CC:nucleus;MF:metal ion binding;MF:DNA binding;	------	------	------	------	ENOG41120IC	S:Function unknown	XP_010089258.1	squamosa promoter-binding-like protein 8 [Morus notabilis]	sp|Q8GXL3|SPL8_ARATH;	Squamosa promoter-binding-like protein 8 OS=Arabidopsis thaliana OX=3702 GN=SPL8 PE=1 SV=2;	PF03110.17	SBP	SBP domain
mnot00001720	0.057	-4.14397	2.22668511716E-46	2.01905612969E-45	yes	down	0.78	0.51	1.25	12.88	13.62	13.67	0.846667	13.39	GO:0006099;GO:0006734;GO:0006107;GO:0006108;GO:0016021;GO:003006	BP:tricarboxylic acid cycle;BP:NADH metabolic process;BP:oxaloacetate metabolic process;BP:malate metabolic process;CC:integral component of membrane;MF:L-malate dehydrogenase activity;	K00025	MDH1	map00020;map00630;map00620;map00710;map00270	Citrate cycle (TCA cycle);Glyoxylate and dicarboxylate metabolism;Pyruvate metabolism;Carbon fixation in photosynthetic organisms;Cysteine and methionine metabolism	COG0039	C:Energy production and conversion	XP_010089261.1	malate dehydrogenase isoform X2 [Morus notabilis]	sp|Q9FSF0|MDH_TOBAC;	Malate dehydrogenase OS=Nicotiana tabacum OX=4097 GN=MD1 PE=1 SV=1;	PF00056.26;PF02866.21	Ldh_1_N;Ldh_1_C	lactate/malate dehydrogenase, NAD binding domain;lactate/malate dehydrogenase, alpha/beta C-terminal domain
mnot00001725	2.254	1.17231	4.96034433448E-62	5.93399608133E-61	yes	up	42.17	40.06	40.33	15.82	16.97	16.5	40.8533	16.43	GO:0070125;GO:0005739;GO:0003746;GO:0003924;GO:000552	BP:mitochondrial translational elongation;CC:mitochondrion;MF:translation elongation factor activity;MF:GTPase activity;MF:GTP binding;	K02355	fusA, GFM, EFG	------	------	------	------	XP_024032543.1	elongation factor G-2, mitochondrial [Morus notabilis]	sp|F4IW10|EFGM2_ARATH;	Elongation factor G-2, mitochondrial OS=Arabidopsis thaliana OX=3702 GN=MEFG2 PE=1 SV=1;	PF00009.30;PF03764.21;PF14492.9;PF00679.27;PF03144.28;PF16658.8	GTP_EFTU;EFG_IV;EFG_III;EFG_C;GTP_EFTU_D2;RF3_C	Elongation factor Tu GTP binding domain;Elongation factor G, domain IV;Elongation Factor G, domain III;Elongation factor G C-terminus;Elongation factor Tu domain 2;Class II release factor RF3, C-terminal domain
mnot00001726	0.437	-1.19545	0.00484083376856	0.00842558732455	yes	down	0.73	0.9	1.39	2.3	2.13	1.84	1.00667	2.09	GO:001602	CC:integral component of membrane;	------	------	------	------	------	------	XP_010089267.1	cell number regulator 6 [Morus notabilis]	sp|B6SGC5|CNR6_MAIZE;	Cell number regulator 6 OS=Zea mays OX=4577 GN=CNR6 PE=2 SV=1;	PF04749.20	PLAC8	PLAC8 family
mnot00001737	0.134	-2.90157	0.000171599947855	0.000351751690375	yes	down	0.15	0.79	0.15	3.01	2.31	2.03	0.363333	2.45	GO:0005634;GO:0003700;GO:000367	CC:nucleus;MF:transcription factor activity, sequence-specific DNA binding;MF:DNA binding;	------	------	------	------	ENOG410YIZG	K:Transcription	XP_024032951.1	LOW QUALITY PROTEIN: ethylene-responsive transcription factor ERF034 [Morus notabilis]	sp|Q8LBQ7|ERF34_ARATH;	Ethylene-responsive transcription factor ERF034 OS=Arabidopsis thaliana OX=3702 GN=ERF034 PE=2 SV=2;	PF00847.23	AP2	AP2 domain
mnot00001750	2.599	1.37808	0.0087722650226	0.0147607	yes	up	1.21	1.13	1	0.24	0.49	0.44	1.11333	0.39	GO:0009451;GO:0043231;GO:000372	BP:RNA modification;CC:intracellular membrane-bounded organelle;MF:RNA binding;	------	------	------	------	ENOG410Z7Z7	S:Function unknown	XP_010089295.1	pentatricopeptide repeat-containing protein At2g44880 [Morus notabilis]	sp|Q1PEU4|PP201_ARATH;	Pentatricopeptide repeat-containing protein At2g44880 OS=Arabidopsis thaliana OX=3702 GN=PCMP-E9 PE=2 SV=2;	PF01535.23;PF13041.9;PF12854.10;PF20431.1;PF09049.13	PPR;PPR_2;PPR_1;E_motif;SNN_transmemb	PPR repeat;PPR repeat family;PPR repeat;E motif;Stannin transmembrane
mnot00001751	0.047	-4.41969	1.64876811692E-82	2.62553420397E-81	yes	down	3.4	2.88	2.92	49.92	65.65	69.36	3.06667	61.6433	------	------	------	------	------	------	------	------	XP_024032963.1	uncharacterized protein LOC21404667 [Morus notabilis]	------	------	------	------	------
mnot00001757	0.495	-1.01347	1.00539248288E-18	4.55288064629E-18	yes	down	6.74	6.85	5.53	11.89	11.66	11.4	6.37333	11.65	GO:0016021;GO:000375	CC:integral component of membrane;MF:peptidyl-prolyl cis-trans isomerase activity;	------	------	------	------	ENOG4111FGV	A:RNA processing and modification	XP_024032934.1	uncharacterized protein LOC112095355 [Morus notabilis]	sp|Q9M117|ARC5A_ARATH;	Actin-related protein 2/3 complex subunit 5A OS=Arabidopsis thaliana OX=3702 GN=ARPC5A PE=1 SV=2;	PF04699.17	P16-Arc	ARP2/3 complex 16 kDa subunit
mnot00001758	0.046	-4.4576	3.79943016395E-95	7.02204435272E-94	yes	down	0.73	1.55	1.52	28.18	23.31	23.89	1.26667	25.1267	GO:0005634;GO:0043565;GO:000098	CC:nucleus;MF:sequence-specific DNA binding;MF:RNA polymerase II transcription factor activity, sequence-specific DNA binding;	K09338	HD-ZIP	------	------	ENOG410Z2UE	K:Transcription	XP_010089303.1	homeobox-leucine zipper protein HAT3 [Morus notabilis]	sp|P46602|HAT3_ARATH;	Homeobox-leucine zipper protein HAT3 OS=Arabidopsis thaliana OX=3702 GN=HAT3 PE=1 SV=2;	PF04618.15;PF00046.32;PF02183.21;PF05920.14	HD-ZIP_N;Homeodomain;HALZ;Homeobox_KN	HD-ZIP protein N terminus;Homeodomain;Homeobox associated leucine zipper;Homeobox KN domain
mnot00001762	2.971	1.5711	7.16354025329E-14	2.65247194362E-13	yes	up	9.16	9.5	9.93	2.53	3.08	3.12	9.53	2.91	GO:0005615;GO:000486	CC:extracellular space;MF:serine-type endopeptidase inhibitor activity;	------	------	------	------	COG4826	O:Posttranslational modification, protein turnover, chaperones	XP_010089308.1	serpin-ZX [Morus notabilis]	sp|Q75H81|SPZXA_ORYSJ;	Serpin-ZXA OS=Oryza sativa subsp. japonica OX=39947 GN=Os03g0610650 PE=1 SV=1;	PF00079.23	Serpin	Serpin
mnot00001764	1148.4	10.1654	1.8197038181E-55	1.97188981006E-54	yes	up	188.49	189.67	191.7	0.1	0.24	0.11	189.953	0.15	GO:001602	CC:integral component of membrane;	------	------	------	------	------	------	EXB37635.1	Receptor-like protein 12 [Morus notabilis]	sp|Q9C637|RLP6_ARATH;	Receptor-like protein 6 OS=Arabidopsis thaliana OX=3702 GN=RLP6 PE=3 SV=1;	PF13855.9;PF12799.10;PF08263.15	LRR_8;LRR_4;LRRNT_2	Leucine rich repeat;Leucine Rich repeats;Leucine rich repeat N-terminal domain
mnot00001765	804.332	9.65165	6.29661429422E-16	2.54125568968E-15	yes	up	85.64	103.32	104.96	0	0	0	97.9733	0	------	------	------	------	------	------	------	------	------	------	------	------	PF13855.9;PF12799.10	LRR_8;LRR_4	Leucine rich repeat;Leucine Rich repeats
mnot00001768	335.954	8.39212	8.78763095549E-38	6.72003487467E-37	yes	up	46.14	46.81	47.35	0.15	0.08	0.15	46.7667	0.126667	GO:001602	CC:integral component of membrane;	------	------	------	------	------	------	XP_024032633.1	receptor-like protein Cf-9 [Morus notabilis]	sp|Q9C637|RLP6_ARATH;	Receptor-like protein 6 OS=Arabidopsis thaliana OX=3702 GN=RLP6 PE=3 SV=1;	PF13855.9;PF08263.15	LRR_8;LRRNT_2	Leucine rich repeat;Leucine rich repeat N-terminal domain
mnot00001770	3744.3	11.8705	9.91616984964E-24	5.32054941807E-23	yes	up	40.88	44.74	38.99	0	0	0	41.5367	0	GO:001602	CC:integral component of membrane;	------	------	------	------	COG4886	S:Function unknown	XP_024032633.1	receptor-like protein Cf-9 [Morus notabilis]	sp|Q9SVN2|RLP47_ARATH;	Receptor-like protein 47 OS=Arabidopsis thaliana OX=3702 GN=RLP47 PE=3 SV=2;	PF13855.9;PF12799.10	LRR_8;LRR_4	Leucine rich repeat;Leucine Rich repeats
mnot00001772	5.609	2.48777	7.1973133369E-55	7.72991452383E-54	yes	up	19.64	24.21	16.54	2.7	2.55	3.86	20.13	3.03667	GO:001602	CC:integral component of membrane;	------	------	------	------	COG4886	S:Function unknown	EXB37637.1	Receptor-like protein 12 [Morus notabilis]	sp|Q9SRL7|RLP35_ARATH;	Receptor-like protein 35 OS=Arabidopsis thaliana OX=3702 GN=RLP35 PE=3 SV=1;	PF13855.9;PF12799.10;PF14223.9;PF08263.15	LRR_8;LRR_4;Retrotran_gag_2;LRRNT_2	Leucine rich repeat;Leucine Rich repeats;gag-polypeptide of LTR copia-type;Leucine rich repeat N-terminal domain
mnot00001773	5.284	2.40173	5.09727688306E-52	5.23039048319E-51	yes	up	8.74	9.59	9.19	1.64	1.6	1.44	9.17333	1.56	GO:001602	CC:integral component of membrane;	------	------	------	------	COG4886	S:Function unknown	EXB37638.1	Receptor-like protein 12 [Morus notabilis]	sp|Q9SVN2|RLP47_ARATH;	Receptor-like protein 47 OS=Arabidopsis thaliana OX=3702 GN=RLP47 PE=3 SV=2;	PF13855.9;PF12799.10;PF14372.9;PF08263.15	LRR_8;LRR_4;DUF4413;LRRNT_2	Leucine rich repeat;Leucine Rich repeats;Domain of unknown function;Leucine rich repeat N-terminal domain
mnot00001774	2.872	1.52206	3.31893210953E-9	9.72882419126E-9	yes	up	5.14	6.06	4.95	1.5	1.64	1.83	5.38333	1.65667	GO:0046983;GO:000367	MF:protein dimerization activity;MF:DNA binding;	------	------	------	------	ENOG4110057	S:Function unknown	EXB37639.1	Putative AC9 transposase [Morus notabilis]	------	------	PF10561.12	C2orf69	C2orf69
mnot00001779	0.055	-4.19394	0.0184407245642	0.0296289966153	yes	down	0	0	0	0.33	1.06	0.36	0	0.583333	GO:0009873;GO:0005634;GO:0003700;GO:000367	BP:ethylene-activated signaling pathway;CC:nucleus;MF:transcription factor activity, sequence-specific DNA binding;MF:DNA binding;	K09286	EREBP	------	------	------	------	XP_010089319.1	ethylene-responsive transcription factor 13 [Morus notabilis]	sp|Q8L9K1|ERF99_ARATH;	Ethylene-responsive transcription factor 13 OS=Arabidopsis thaliana OX=3702 GN=ERF13 PE=1 SV=2;	PF00847.23	AP2	AP2 domain
mnot00001782	0.324	-1.62595	1.63512538562E-28	9.97798104632E-28	yes	down	2.82	3.02	2.42	6.99	7.75	8.35	2.75333	7.69667	------	------	------	------	------	------	ENOG410YACB	S:Function unknown	XP_024032852.1	nitrate regulatory gene2 protein [Morus notabilis]	sp|Q93YU8|NRG2_ARATH;	Nitrate regulatory gene2 protein OS=Arabidopsis thaliana OX=3702 GN=NRG2 PE=1 SV=1;	PF04782.15;PF04783.15	DUF632;DUF630	Protein of unknown function;Protein of unknown function
mnot00001783	21.534	4.42857	1.51347338363E-138	4.31540817881E-137	yes	up	79.65	69.07	78.19	2.41	3.23	3.94	75.6367	3.19333	GO:001602	CC:integral component of membrane;	------	------	------	------	ENOG410YFUQ	S:Function unknown	XP_010089323.2	uncharacterized protein LOC21404694 [Morus notabilis]	------	------	------	------	------
mnot00001797	0.326	-1.61801	4.54553360378E-12	1.55777797604E-11	yes	down	2.14	2.41	1.75	6.44	5.73	5.24	2.1	5.80333	------	------	------	------	------	------	COG2214	O:Posttranslational modification, protein turnover, chaperones	XP_024032708.1	chaperone protein dnaJ 10 [Morus notabilis]	sp|Q8GYX8|DNJ10_ARATH;	Chaperone protein dnaJ 10 OS=Arabidopsis thaliana OX=3702 GN=ATJ10 PE=2 SV=2;	PF14308.9;PF00226.34	DnaJ-X;DnaJ	X-domain of DnaJ-containing;DnaJ domain
mnot00001801	43.168	5.43189	0.000172864501295	0.000354193591842	yes	up	0.36	0.53	0.36	0	0	0	0.416667	0	GO:0004714;GO:000552	MF:transmembrane receptor protein tyrosine kinase activity;MF:ATP binding;	------	------	------	------	COG0515	T:Signal transduction mechanisms	EXB37666.1	Proline-rich receptor-like protein kinase PERK13 [Morus notabilis]	sp|Q9CAL8|PEK13_ARATH;	Proline-rich receptor-like protein kinase PERK13 OS=Arabidopsis thaliana OX=3702 GN=PERK13 PE=1 SV=1;	PF00069.28;PF07714.20	Pkinase;PK_Tyr_Ser-Thr	Protein kinase domain;Protein tyrosine and serine/threonine kinase
mnot00001804	2.157	1.10907	0.00102053318496	0.00193080324248	yes	up	2.92	2.93	2.21	0.8	1.55	1.12	2.68667	1.15667	GO:0009451;GO:000372	BP:RNA modification;MF:RNA binding;	------	------	------	------	ENOG410Z7Z7	S:Function unknown	EXB37670.1	hypothetical protein L484_021877 [Morus notabilis]	sp|Q9LP03|PPR73_ARATH;	Pentatricopeptide repeat-containing protein At1g43980, mitochondrial OS=Arabidopsis thaliana OX=3702 GN=PCMP-E58 PE=3 SV=1;	PF01535.23;PF13041.9;PF12854.10;PF20431.1	PPR;PPR_2;PPR_1;E_motif	PPR repeat;PPR repeat family;PPR repeat;E motif
mnot00001811	0.168	-2.57502	7.36952268884E-108	1.56730046887E-106	yes	down	9.16	10.02	8.9	52.01	49.21	50.38	9.36	50.5333	GO:000965	BP:chloroplast organization;	K22013	SGR, SGRL	map00860	Porphyrin metabolism	ENOG4111UAI	S:Function unknown	XP_010112027.1	protein STAY-GREEN LIKE, chloroplastic [Morus notabilis]	sp|Q94AQ9|SGRL_ARATH;	Magnesium dechelatase SGRL, chloroplastic OS=Arabidopsis thaliana OX=3702 GN=SGRL PE=1 SV=1;	PF12638.10	Staygreen	Staygreen protein
mnot00001813	0.156	-2.67796	4.20517452544E-120	1.0136463083E-118	yes	down	4.03	5.68	5.24	25.44	30.5	30.94	4.98333	28.96	GO:0032259;GO:0016021;GO:000816	BP:methylation;CC:integral component of membrane;MF:methyltransferase activity;	------	------	------	------	ENOG410Y2C5	S:Function unknown	XP_010112029.1	probable methyltransferase PMT24 [Morus notabilis]	sp|Q0WT31|PMTP_ARATH;	Probable methyltransferase PMT25 OS=Arabidopsis thaliana OX=3702 GN=At2g34300 PE=2 SV=2;	PF03141.19;PF08241.15;PF13649.9	Methyltransf_29;Methyltransf_11;Methyltransf_25	Putative S-adenosyl-L-methionine-dependent methyltransferase;Methyltransferase domain;Methyltransferase domain
mnot00001826	0.002	-8.85271	4.02662627404E-122	9.86599988971E-121	yes	down	0.4	0.41	0.2	137.64	141.33	144.13	0.336667	141.033	GO:0009755;GO:0050832;GO:000588	BP:hormone-mediated signaling pathway;BP:defense response to fungus;CC:plasma membrane;	------	------	------	------	------	------	EXC32460.1	Receptor-like protein 12 [Morus notabilis]	sp|Q9M5J8|PGIP2_ARATH;	Polygalacturonase inhibitor 2 OS=Arabidopsis thaliana OX=3702 GN=PGIP2 PE=2 SV=2;	PF13855.9;PF12799.10;PF08263.15	LRR_8;LRR_4;LRRNT_2	Leucine rich repeat;Leucine Rich repeats;Leucine rich repeat N-terminal domain
mnot00001827	0.105	-3.25782	1.87860230782E-85	3.10934416223E-84	yes	down	2.6	2.93	2.73	22.37	22.59	24.72	2.75333	23.2267	GO:0009755;GO:000588	BP:hormone-mediated signaling pathway;CC:plasma membrane;	------	------	------	------	------	------	EXC32461.1	DNA-damage-repair/toleration protein [Morus notabilis]	sp|Q9M5J8|PGIP2_ARATH;	Polygalacturonase inhibitor 2 OS=Arabidopsis thaliana OX=3702 GN=PGIP2 PE=2 SV=2;	PF13855.9;PF12799.10;PF08263.15	LRR_8;LRR_4;LRRNT_2	Leucine rich repeat;Leucine Rich repeats;Leucine rich repeat N-terminal domain
mnot00001830	0.451	-1.15028	0.0128249782306	0.0211042287329	yes	down	0.28	1.04	0.9	1.57	1.64	1.26	0.74	1.49	GO:0030245;GO:000881	BP:cellulose catabolic process;MF:cellulase activity;	K01179	E3.2.1.4	map00500	Starch and sucrose metabolism	ENOG410YA4V	G:Carbohydrate transport and metabolism	XP_010112045.1	endoglucanase 3 [Morus notabilis]	sp|Q2V4L8|GUN3_ARATH;	Endoglucanase 3 OS=Arabidopsis thaliana OX=3702 GN=CEL5 PE=2 SV=2;	PF00759.22	Glyco_hydro_9	Glycosyl hydrolase family 9
mnot00001852	2.918	1.54478	8.75643640095E-12	2.96617186794E-11	yes	up	4.47	4.43	4.46	1.67	1.41	1.07	4.45333	1.38333	GO:004687	MF:metal ion binding;	------	------	------	------	ENOG410Y2G1	S:Function unknown	XP_010112064.1	PHD finger protein At1g33420 isoform X1 [Morus notabilis]	sp|Q9C810|Y1342_ARATH;	PHD finger protein At1g33420 OS=Arabidopsis thaliana OX=3702 GN=At1g33420 PE=1 SV=1;	PF00628.32	PHD	PHD-finger
mnot00001854	0.155	-2.68912	3.22329710111E-15	1.26190319074E-14	yes	down	0.45	0.78	0.49	2.83	3.58	3.67	0.573333	3.36	GO:0016020;GO:0016021;GO:002285	CC:membrane;CC:integral component of membrane;MF:transmembrane transporter activity;	------	------	------	------	COG3104	E:Amino acid transport and metabolism	EXC32485.1	putative peptide/nitrate transporter [Morus notabilis]	sp|Q56XQ6|PTR15_ARATH;	Protein NRT1/ PTR FAMILY 4.4 OS=Arabidopsis thaliana OX=3702 GN=NPF4.4 PE=2 SV=1;	PF00854.24	PTR2	POT family
mnot00001857	0.391	-1.35342	2.70817501967E-81	4.24954865912E-80	yes	down	15.79	15.26	14.16	32.98	36.69	35.07	15.07	34.9133	GO:0030154;GO:000372	BP:cell differentiation;MF:mRNA binding;	------	------	------	------	ENOG4111PGT	S:Function unknown	XP_010112069.1	RNA-binding protein 24 isoform X1 [Morus notabilis]	sp|Q9M1S3|ARP1_ARATH;	Probable RNA-binding protein ARP1 OS=Arabidopsis thaliana OX=3702 GN=ARP1 PE=2 SV=1;	PF00076.25;PF16367.8	RRM_1;RRM_7	RNA recognition motif.;RNA recognition motif
mnot00001858	0.267	-1.90273	0	0	yes	down	1433.74	1525.76	1460.75	5067.06	4834.63	5085.53	1473.42	4995.74	GO:0009768;GO:0009416;GO:0009765;GO:0009535;GO:0009522;GO:0009523;GO:001616	BP:photosynthesis, light harvesting in photosystem I;BP:response to light stimulus;BP:photosynthesis, light harvesting;CC:chloroplast thylakoid membrane;CC:photosystem I;CC:photosystem II;MF:chlorophyll binding;	K08916	LHCB5	map00196	Photosynthesis - antenna proteins	ENOG41110WY	S:Function unknown	XP_010112070.1	chlorophyll a-b binding protein CP26, chloroplastic [Morus notabilis]	sp|Q9XF89|CB5_ARATH;	Chlorophyll a-b binding protein CP26, chloroplastic OS=Arabidopsis thaliana OX=3702 GN=LHCB5 PE=1 SV=1;	PF00504.24	Chloroa_b-bind	Chlorophyll A-B binding protein
mnot00001867	0.055	-4.19398	0.0190259799146	0.0305211388024	yes	down	0	0	0	0.15	0.62	0.78	0	0.516667	------	------	------	------	------	------	ENOG410Z2U1	S:Function unknown	XP_010091447.2	uncharacterized protein LOC21397065 [Morus notabilis]	------	------	------	------	------
mnot00001874	0.412	-1.27849	3.56889508116E-17	1.51868544374E-16	yes	down	2.07	2.68	2.51	5.1	5.61	5.26	2.42	5.32333	GO:0006470;GO:000472	BP:protein dephosphorylation;MF:protein serine/threonine phosphatase activity;	------	------	------	------	COG0631	T:Signal transduction mechanisms	XP_024018171.1	LOW QUALITY PROTEIN: protein phosphatase 2C 32 [Morus notabilis]	sp|Q8RWN7|P2C32_ARATH;	Protein phosphatase 2C 32 OS=Arabidopsis thaliana OX=3702 GN=POL PE=1 SV=2;	PF00481.24;PF13672.9	PP2C;PP2C_2	Protein phosphatase 2C;Protein phosphatase 2C
mnot00001876	0.142	-2.81212	1.73574842286E-63	2.12376509562E-62	yes	down	5.01	4.19	4.49	29.06	31.07	29.94	4.56333	30.0233	GO:0000413;GO:0006457;GO:0005737;GO:0016018;GO:000375	BP:protein peptidyl-prolyl isomerization;BP:protein folding;CC:cytoplasm;MF:cyclosporin A binding;MF:peptidyl-prolyl cis-trans isomerase activity;	K03768	PPIB, ppiB	------	------	ENOG410Z0G4	O:Posttranslational modification, protein turnover, chaperones	XP_024018187.1	peptidyl-prolyl cis-trans isomerase [Morus notabilis]	sp|Q41651|CYPB_VICFA;	Peptidyl-prolyl cis-trans isomerase, chloroplastic OS=Vicia faba OX=3906 PE=1 SV=1;	PF00160.24	Pro_isomerase	Cyclophilin type peptidyl-prolyl cis-trans isomerase/CLD
mnot00001877	2.579	1.36676	2.97206201734E-7	7.71427267982E-7	yes	up	8.4	8.72	9.55	2.39	3.57	3.47	8.89	3.14333	GO:001678	MF:hydrolase activity;	K18551	SDT1	map00760	Nicotinate and nicotinamide metabolism	COG1011	S:Function unknown	XP_010091441.1	uncharacterized protein C24B11.05 [Morus notabilis]	sp|P53078|SDT1_YEAST;	Suppressor of disruption of TFIIS OS=Saccharomyces cerevisiae;	PF13419.9;PF00702.29	HAD_2;Hydrolase	Haloacid dehalogenase-like hydrolase;haloacid dehalogenase-like hydrolase
mnot00001879	0.032	-4.97494	2.4476322718E-91	4.30943780313E-90	yes	down	0.52	0.86	1	24.33	21.16	21.68	0.793333	22.39	GO:0071555;GO:0016021;GO:0005576;GO:001678	BP:cell wall organization;CC:integral component of membrane;CC:extracellular region;MF:hydrolase activity;	K19882	NOTUM	------	------	------	------	XP_024018177.1	pectin acetylesterase 12 isoform X1 [Morus notabilis]	sp|F4I839|PAE2_ARATH;	Pectin acetylesterase 2 OS=Arabidopsis thaliana OX=3702 GN=PAE2 PE=2 SV=1;	PF03283.16	PAE	Pectinacetylesterase
mnot00001883	0.378	-1.40215	9.59660054111E-69	1.2715660155E-67	yes	down	13.94	14.21	15.19	33.53	35.59	34.65	14.4467	34.59	GO:0051321;GO:0005634;GO:0003700;GO:004698	BP:meiotic cell cycle;CC:nucleus;MF:transcription factor activity, sequence-specific DNA binding;MF:protein dimerization activity;	K12126	PIF3	map04712;map04075	Circadian rhythm - plant;Plant hormone signal transduction	ENOG4111SYS;ENOG41107PA	K:Transcription;S:Function unknown	XP_024018172.1	transcription factor APG isoform X1 [Morus notabilis]	sp|Q0JNI9|PIL15_ORYSJ;	Transcription factor PHYTOCHROME INTERACTING FACTOR-LIKE 15 OS=Oryza sativa subsp. japonica OX=39947 GN=PIL15 PE=1 SV=2;	PF00010.29	HLH	Helix-loop-helix DNA-binding domain
mnot00001884	0.308	-1.70086	2.20266844263E-6	5.35555104176E-6	yes	down	0.36	0.36	0.66	1.45	1.82	1.52	0.46	1.59667	GO:005132	BP:meiotic cell cycle;	------	------	------	------	ENOG410YPP3	S:Function unknown	EXB44472.1	hypothetical protein L484_013890 [Morus notabilis]	sp|Q0WR66|ASY3_ARATH;	Meiosis-specific protein ASY3 OS=Arabidopsis thaliana OX=3702 GN=ASY3 PE=1 SV=1;	PF20435.1	ASY3-like	Meiosis-specific protein ASY3-like
mnot00001886	0.228	-2.13153	0	0	yes	down	40.57	40.25	39.61	161.61	156.95	157.74	40.1433	158.767	GO:0006783;GO:0006782;GO:0009507;GO:0016491;GO:000472	BP:heme biosynthetic process;BP:protoporphyrinogen IX biosynthetic process;CC:chloroplast;MF:oxidoreductase activity;MF:oxygen-dependent protoporphyrinogen oxidase activity;	K00231	PPOX, hemY	map00860;map01240	Porphyrin metabolism;Biosynthesis of cofactors	COG1232	H:Coenzyme transport and metabolism	XP_010091434.1	protoporphyrinogen oxidase 1, chloroplastic [Morus notabilis]	sp|P55826|PPOC_ARATH;	Protoporphyrinogen oxidase 1, chloroplastic OS=Arabidopsis thaliana OX=3702 GN=PPOX1 PE=1 SV=1;	PF01593.27;PF13450.9;PF01266.27	Amino_oxidase;NAD_binding_8;DAO	Flavin containing amine oxidoreductase;NA;FAD dependent oxidoreductase
mnot00001888	0.44	-1.18527	0.0152893392818	0.0248799248314	yes	down	0.7	0.44	0.36	0.81	1.01	1.49	0.5	1.10333	GO:0016021;GO:001970	CC:integral component of membrane;MF:protein-cysteine S-palmitoyltransferase activity;	K20027	ZDHHC1_11	------	------	COG5273	S:Function unknown	EXB44468.1	putative S-acyltransferase [Morus notabilis]	sp|Q9M115|ZDH16_ARATH;	Protein S-acyltransferase 18 OS=Arabidopsis thaliana OX=3702 GN=PAT18 PE=2 SV=2;	PF01529.23	DHHC	DHHC palmitoyltransferase
mnot00001889	0.32	-1.64188	4.37101961536E-53	4.5552857792E-52	yes	down	9.39	10.12	9.3	25.36	26.8	29.73	9.60333	27.2967	GO:0005975;GO:000465	BP:carbohydrate metabolic process;MF:polygalacturonase activity;	------	------	------	------	COG5434	M:Cell wall/membrane/envelope biogenesis	XP_010091430.2	probable polygalacturonase [Morus notabilis]	sp|A7PZL3|PGLR_VITVI;	Probable polygalacturonase OS=Vitis vinifera OX=29760 GN=GSVIVT00026920001 PE=1 SV=1;	PF00295.20;PF12708.10;PF13229.9	Glyco_hydro_28;Pectate_lyase_3;Beta_helix	Glycosyl hydrolases family 28;Pectate lyase superfamily protein;Right handed beta helix region
mnot00001896	3.209	1.68234	2.38848802028E-126	6.14019287341E-125	yes	up	43.54	47.08	48.24	11.82	11.56	12.25	46.2867	11.8767	GO:0016021;GO:0140359;GO:000552	CC:integral component of membrane;MF:ABC-type transmembrane transporter activity;MF:ATP binding;	K05658	ABCB1, CD243	map02010	ABC transporters	COG1132	V:Defense mechanisms	XP_010091424.1	ABC transporter B family member 11 [Morus notabilis]	sp|Q9FWX7|AB11B_ARATH;	ABC transporter B family member 11 OS=Arabidopsis thaliana OX=3702 GN=ABCB11 PE=2 SV=1;	PF00664.26;PF00005.30;PF02463.22;PF13191.9;PF13555.9;PF13401.9;PF09818.12	ABC_membrane;ABC_tran;SMC_N;AAA_16;AAA_29;AAA_22;ABC_ATPase	ABC transporter transmembrane region;ABC transporter;RecF/RecN/SMC N terminal domain;AAA ATPase domain;P-loop containing region of AAA domain;AAA domain;ATPase of the ABC class
mnot00001899	0.325	-1.62308	3.57943082938E-7	9.24483056695E-7	yes	down	1.29	1.26	1.11	3.32	3.58	3.32	1.22	3.40667	GO:0009836;GO:0016740;GO:0016410;GO:005064	BP:fruit ripening, climacteric;MF:transferase activity;MF:N-acyltransferase activity;MF:10-deacetylbaccatin III 10-O-acetyltransferase activity;	------	------	------	------	ENOG410YE2Y	S:Function unknown	XP_010091423.1	acyl transferase 4 [Morus notabilis]	sp|Q5JNT2|AT4_ORYSJ;	Acyl transferase 4 OS=Oryza sativa subsp. japonica OX=39947 GN=AT4 PE=1 SV=1;	PF02458.18	Transferase	Transferase family
mnot00001901	0.22	-2.18321	1.19468472708E-8	3.38001538766E-8	yes	down	0.67	0.73	0.5	2.43	2.67	2.75	0.633333	2.61667	GO:0016310;GO:000467	BP:phosphorylation;MF:protein serine/threonine kinase activity;	------	------	------	------	ENOG410YD8R	S:Function unknown	EXB44458.1	hypothetical protein L484_013876 [Morus notabilis]	------	------	------	------	------
mnot00001902	2.178	1.12317	2.65632548111E-12	9.18806301679E-12	yes	up	14.77	13.69	14.42	6.41	5.88	5.53	14.2933	5.94	GO:000370	MF:transcription factor activity, sequence-specific DNA binding;	------	------	------	------	------	------	XP_010091420.2	protein RADIALIS-like 4 isoform X1 [Morus notabilis]	sp|F4JVB8|RADL1_ARATH;	Protein RADIALIS-like 1 OS=Arabidopsis thaliana OX=3702 GN=RL1 PE=2 SV=1;	PF00249.34	Myb_DNA-binding	Myb-like DNA-binding domain
mnot00001910	0.354	-1.49791	1.80488211631E-295	1.29709966812E-293	yes	down	255.52	269.59	264.7	627.23	708.49	686.3	263.27	674.007	GO:0006556;GO:0006730;GO:0005737;GO:0004478;GO:0046872;GO:000552	BP:S-adenosylmethionine biosynthetic process;BP:one-carbon metabolic process;CC:cytoplasm;MF:methionine adenosyltransferase activity;MF:metal ion binding;MF:ATP binding;	K00789	metK, MAT	map00270;map00999;map01240	Cysteine and methionine metabolism;Biosynthesis of various plant secondary metabolites;Biosynthesis of cofactors	COG0192	H:Coenzyme transport and metabolism	XP_010091412.1	S-adenosylmethionine synthase 2 [Morus notabilis]	sp|Q9AT55|METK2_ELAUM;	S-adenosylmethionine synthase 2 OS=Elaeagnus umbellata OX=43233 GN=SAMS2 PE=2 SV=1;	PF02773.19;PF02772.19;PF00438.23	S-AdoMet_synt_C;S-AdoMet_synt_M;S-AdoMet_synt_N	S-adenosylmethionine synthetase, C-terminal domain;S-adenosylmethionine synthetase, central domain;S-adenosylmethionine synthetase, N-terminal domain
mnot00001915	2.886	1.52916	7.88689169367E-66	1.00374845439E-64	yes	up	198.59	161.28	182.52	57.49	54.77	55.89	180.797	56.05	GO:0006914;GO:0005737;GO:0016020;GO:000587	BP:autophagy;CC:cytoplasm;CC:membrane;CC:microtubule;	K08341	GABARAP, ATG8, LC3	map04136	Autophagy - other	ENOG4111JAT	U:Intracellular trafficking, secretion, and vesicular transport	XP_010091409.1	autophagy-related protein 8i [Morus notabilis]	sp|Q9LRP7|ATG8I_ARATH;	Autophagy-related protein 8i OS=Arabidopsis thaliana OX=3702 GN=ATG8I PE=1 SV=1;	PF02991.19;PF04110.16	ATG8;APG12	Autophagy protein Atg8 ubiquitin like;Ubiquitin-like autophagy protein Apg12
mnot00001929	3.87	1.95249	0.000111566584315	0.00023284089474	yes	up	13.52	13.88	13.43	1.22	3.96	4.64	13.61	3.27333	GO:0010112;GO:000563	BP:regulation of systemic acquired resistance;CC:nucleus;	------	------	------	------	ENOG4111DEV	S:Function unknown	XP_024020053.1	uncharacterized protein LOC112091224 isoform X1 [Morus notabilis]	------	------	PF15699.8	NPR1_interact	NPR1 interacting
mnot00001930	0.397	-1.33428	3.26866267083E-54	3.46815514558E-53	yes	down	27.67	32.6	31.88	66.17	80.82	78.84	30.7167	75.2767	GO:0016021;GO:001526	CC:integral component of membrane;MF:channel activity;	K09874	NIP	------	------	COG0580	G:Carbohydrate transport and metabolism	XP_010094419.1	probable aquaporin NIP5-1 [Morus notabilis]	sp|Q0IWF3|NIP31_ORYSJ;	Aquaporin NIP3-1 OS=Oryza sativa subsp. japonica OX=39947 GN=NIP3-1 PE=2 SV=2;	PF00230.23	MIP	Major intrinsic protein
mnot00001934	0.453	-1.14285	1.82810564505E-98	3.53763146448E-97	yes	down	122.91	130.54	133.7	244.7	257.5	279.22	129.05	260.473	GO:0016192;GO:0006886;GO:0015031;GO:0005794;GO:0016021;GO:0003924;GO:000552	BP:vesicle-mediated transport;BP:intracellular protein transport;BP:protein transport;CC:Golgi apparatus;CC:integral component of membrane;MF:GTPase activity;MF:GTP binding;	K07937	ARF1_2	map04144	Endocytosis	COG1100	S:Function unknown	EXB55996.1	ADP-ribosylation factor 2 [Morus notabilis]	sp|P51823|ARF2_ORYSJ;	ADP-ribosylation factor 2 OS=Oryza sativa subsp. japonica OX=39947 GN=ARF PE=2 SV=2;	PF00025.24;PF08477.16;PF09439.13;PF00503.23;PF00071.25;PF04670.15;PF01926.26	Arf;Roc;SRPRB;G-alpha;Ras;Gtr1_RagA;MMR_HSR1	ADP-ribosylation factor family;Ras of Complex, Roc, domain of DAPkinase;Signal recognition particle receptor beta subunit;G-protein alpha subunit;Ras family;Gtr1/RagA G protein conserved region;50S ribosome-binding GTPase
mnot00001935	2.756	1.46279	3.76434261993E-35	2.72249425846E-34	yes	up	42.83	32.1	30.4	7.82	9.32	8.48	35.11	8.54	GO:001675	MF:transferase activity, transferring glycosyl groups;	K18819	GOLS	map00052	Galactose metabolism	COG5597	O:Posttranslational modification, protein turnover, chaperones	XP_010094413.1	galactinol synthase 1 [Morus notabilis]	sp|O22893|GOLS1_ARATH;	Galactinol synthase 1 OS=Arabidopsis thaliana OX=3702 GN=GOLS1 PE=1 SV=1;	PF01501.23	Glyco_transf_8	Glycosyl transferase family 8
mnot00001938	0.001	-9.87737	5.69415208623E-22	2.88241288639E-21	yes	down	0	0.07	0.07	33.72	39.94	38.12	0.0466666666667	37.26	GO:0042545;GO:0045490;GO:0016021;GO:0052689;GO:0030599;GO:004533	BP:cell wall modification;BP:pectin catabolic process;CC:integral component of membrane;MF:carboxylic ester hydrolase activity;MF:pectinesterase activity;MF:aspartyl esterase activity;	K01051	E3.1.1.11	map00040	Pentose and glucuronate interconversions	COG4677	G:Carbohydrate transport and metabolism	XP_024020055.1	probable pectinesterase 53 [Morus notabilis]	sp|Q8VYZ3|PME53_ARATH;	Probable pectinesterase 53 OS=Arabidopsis thaliana OX=3702 GN=PME53 PE=2 SV=1;	PF01095.22	Pectinesterase	Pectinesterase
mnot00001942	0.063	-3.97719	1.55134789253E-65	1.95889336762E-64	yes	down	1.11	1.07	1.95	17.9	20.56	20.49	1.37667	19.65	GO:0016042;GO:001629	BP:lipid catabolic process;MF:lipase activity;	------	------	------	------	COG3621	S:Function unknown	EXB55987.1	Patatin group A-3 [Morus notabilis]	sp|O23181|PLP3_ARATH;	Patatin-like protein 3 OS=Arabidopsis thaliana OX=3702 GN=PLP3 PE=2 SV=2;	PF01734.25	Patatin	Patatin-like phospholipase
mnot00001943	0.306	-1.70806	0.000457742510921	0.000900119847535	yes	down	0.5	0.7	0.37	1.35	1.64	1.68	0.523333	1.55667	GO:0016042;GO:001629	BP:lipid catabolic process;MF:lipase activity;	------	------	------	------	COG3621	S:Function unknown	XP_010094405.1	patatin-like protein 2 [Morus notabilis]	sp|O23181|PLP3_ARATH;	Patatin-like protein 3 OS=Arabidopsis thaliana OX=3702 GN=PLP3 PE=2 SV=2;	PF01734.25	Patatin	Patatin-like phospholipase
mnot00001948	0.333	-1.58593	2.25241042524E-183	8.85032486599E-182	yes	down	40.6	41.79	42.56	110.72	116.78	110.79	41.65	112.763	GO:0010143;GO:0010025;GO:0005737;GO:0005783;GO:0016020;GO:0004467;GO:000552	BP:cutin biosynthetic process;BP:wax biosynthetic process;CC:cytoplasm;CC:endoplasmic reticulum;CC:membrane;MF:long-chain fatty acid-CoA ligase activity;MF:ATP binding;	K01897	ACSL, fadD	map04146;map00061;map00071	Peroxisome;Fatty acid biosynthesis;Fatty acid degradation	COG1022	I:Lipid transport and metabolism	XP_024020032.1	long chain acyl-CoA synthetase 1 [Morus notabilis]	sp|O22898|LACS1_ARATH;	Long chain acyl-CoA synthetase 1 OS=Arabidopsis thaliana OX=3702 GN=LACS1 PE=2 SV=1;	PF00501.31;PF13193.9	AMP-binding;AMP-binding_C	AMP-binding enzyme;AMP-binding enzyme C-terminal domain
mnot00001958	5.629	2.49283	2.47923148156E-17	1.06271625281E-16	yes	up	4.95	5.98	5.78	0.74	0.93	1.02	5.57	0.896667	GO:0005634;GO:0003700;GO:004356	CC:nucleus;MF:transcription factor activity, sequence-specific DNA binding;MF:sequence-specific DNA binding;	------	------	------	------	ENOG410YRNP	K:Transcription	XP_024019374.1	probable WRKY transcription factor 23 [Morus notabilis]	sp|O22900|WRK23_ARATH;	WRKY transcription factor 23 OS=Arabidopsis thaliana OX=3702 GN=WRKY23 PE=2 SV=1;	PF03106.18	WRKY	WRKY DNA -binding domain
mnot00001959	0.055	-4.19284	0.0196072	0.0313858281725	yes	down	0	0	0	2.6	1.41	0.5	0	1.50333	GO:0006355;GO:0005634;GO:004698	BP:regulation of transcription, DNA-templated;CC:nucleus;MF:protein dimerization activity;	------	------	------	------	ENOG4111CN7	K:Transcription	XP_010087214.1	transcription factor UPBEAT1 [Morus notabilis]	sp|O22901|BH151_ARATH;	Transcription factor UPBEAT1 OS=Arabidopsis thaliana OX=3702 GN=UPB1 PE=2 SV=1;	------	------	------
mnot00001960	150.22	7.23094	7.36022737002E-84	1.19670240132E-82	yes	up	17.4	20.04	18.47	0.06	0.06	0.21	18.6367	0.11	GO:0005975;GO:001678	BP:carbohydrate metabolic process;MF:hydrolase activity;	K06611	E2.4.1.67	map00052	Galactose metabolism	ENOG410YCZ1	S:Function unknown	XP_010087215.1	stachyose synthase [Morus notabilis]	sp|Q93XK2|STSYN_PEA;	Stachyose synthase OS=Pisum sativum OX=3888 GN=STS1 PE=1 SV=1;	PF05691.15	Raffinose_syn	Raffinose synthase or seed imbibition protein Sip1
mnot00001962	2.065	1.04588	4.93415989392E-94	8.98184360352E-93	yes	up	95.46	94.41	101.12	40.52	42.92	44.23	96.9967	42.5567	GO:000950	CC:chloroplast;	------	------	------	------	ENOG410Z7Z7	S:Function unknown	XP_010087216.1	pentatricopeptide repeat-containing protein At2g31400, chloroplastic [Morus notabilis]	sp|Q9SIC9|PP178_ARATH;	Pentatricopeptide repeat-containing protein GUN1, chloroplastic OS=Arabidopsis thaliana OX=3702 GN=GUN1 PE=2 SV=1;	PF13041.9;PF12854.10;PF01535.23;PF13812.9;PF17177.7	PPR_2;PPR_1;PPR;PPR_3;PPR_long	PPR repeat family;PPR repeat;PPR repeat;Pentatricopeptide repeat domain;Pentacotripeptide-repeat region of PRORP
mnot00001968	2.014	1.01037	1.52926853224E-15	6.05815968549E-15	yes	up	36.83	41.9	36.36	15.43	18.31	18.16	38.3633	17.3	GO:0005506;GO:001685	MF:iron ion binding;MF:isomerase activity;	------	------	------	------	ENOG4111GF7	S:Function unknown	XP_010087223.1	beta-carotene isomerase D27, chloroplastic [Morus notabilis]	sp|Q7XA78|D27_ARATH;	Beta-carotene isomerase D27, chloroplastic OS=Arabidopsis thaliana OX=3702 GN=D27 PE=1 SV=1;	------	------	------
mnot00001974	2.928	1.54968	5.60791696596E-173	2.03400095283E-171	yes	up	269.7	264.35	247.66	85.26	79.19	76.94	260.57	80.4633	GO:0006515;GO:0006508;GO:0009532;GO:0009368;GO:0004176;GO:0004252;GO:005111	BP:misfolded or incompletely synthesized protein catabolic process;BP:proteolysis;CC:plastid stroma;CC:endopeptidase Clp complex;MF:ATP-dependent peptidase activity;MF:serine-type endopeptidase activity;MF:ATPase binding;	K01358	clpP, CLPP	------	------	COG0740	O:Posttranslational modification, protein turnover, chaperones	XP_010087229.1	ATP-dependent Clp protease proteolytic subunit 5, chloroplastic [Morus notabilis]	sp|Q9S834|CLPP5_ARATH;	ATP-dependent Clp protease proteolytic subunit 5, chloroplastic OS=Arabidopsis thaliana OX=3702 GN=CLPP5 PE=1 SV=1;	PF00574.26	CLP_protease	Clp protease
mnot00001975	3.261	1.70526	1.80104116561E-42	1.50856706298E-41	yes	up	33.32	38.39	34.49	9.69	9.92	9.91	35.4	9.84	GO:0005634;GO:0003700;GO:004356	CC:nucleus;MF:transcription factor activity, sequence-specific DNA binding;MF:sequence-specific DNA binding;	------	------	------	------	ENOG4111ACC	K:Transcription	XP_010087230.1	probable WRKY transcription factor 65 [Morus notabilis]	sp|Q93WV5|WRK69_ARATH;	Probable WRKY transcription factor 69 OS=Arabidopsis thaliana OX=3702 GN=WRKY69 PE=2 SV=1;	PF03106.18	WRKY	WRKY DNA -binding domain
mnot00001976	0.058	-4.11548	5.22150206794E-9	1.51564681648E-8	yes	down	0.23	0.24	0.23	3.21	3.36	4.45	0.233333	3.67333	GO:0006338;GO:0016021;GO:0031519;GO:001802	BP:chromatin remodeling;CC:integral component of membrane;CC:PcG protein complex;MF:histone-lysine N-methyltransferase activity;	------	------	------	------	ENOG41118N5	S:Function unknown	XP_010087231.1	uncharacterized protein LOC21393059 [Morus notabilis]	------	------	------	------	------
mnot00001980	0.436	-1.19879	6.27997674622E-28	3.77266968483E-27	yes	down	11.68	10.39	10.39	23.65	21.37	22.59	10.82	22.5367	GO:0005794;GO:0016021;GO:001641	CC:Golgi apparatus;CC:integral component of membrane;MF:O-acetyltransferase activity;	------	------	------	------	ENOG410Y9J1	S:Function unknown	XP_010087235.1	protein trichome birefringence-like 6 [Morus notabilis]	sp|Q9LZQ1|TBL6_ARATH;	Protein trichome birefringence-like 6 OS=Arabidopsis thaliana OX=3702 GN=TBL6 PE=2 SV=1;	PF13839.9;PF14416.9	PC-Esterase;PMR5N	GDSL/SGNH-like Acyl-Esterase family found in Pmr5 and Cas1p;PMR5 N terminal Domain
mnot00001987	3.219	1.68651	2.00433758742E-31	1.32064942877E-30	yes	up	3270.42	3385.67	3227.13	1031.87	858.69	887.87	3294.41	926.143	GO:0080153;GO:000950	BP:negative regulation of reductive pentose-phosphate cycle;CC:chloroplast;	------	------	------	------	ENOG4112442	S:Function unknown	XP_010087241.1	calvin cycle protein CP12-1, chloroplastic [Morus notabilis]	sp|Q9LZP9|CP122_ARATH;	Calvin cycle protein CP12-2, chloroplastic OS=Arabidopsis thaliana OX=3702 GN=CP12-2 PE=1 SV=1;	PF02672.18	CP12	CP12 domain
mnot00001995	6.587	2.71964	1.39237872381E-32	9.50811214721E-32	yes	up	21.79	24.43	25.8	3.71	3.19	2.04	24.0067	2.98	GO:0016567;GO:0016021;GO:0004842;GO:000827	BP:protein ubiquitination;CC:integral component of membrane;MF:ubiquitin-protein transferase activity;MF:zinc ion binding;	------	------	------	------	COG5183	O:Posttranslational modification, protein turnover, chaperones	XP_010087249.1	E3 ubiquitin-protein ligase MARCH8 [Morus notabilis]	sp|F4JKK0|SUD1_ARATH;	Probable E3 ubiquitin ligase SUD1 OS=Arabidopsis thaliana OX=3702 GN=SUD1 PE=1 SV=1;	PF12428.11;PF12906.10;PF13639.9	DUF3675;RINGv;zf-RING_2	Protein of unknown function;RING-variant domain;Ring finger domain
mnot00001996	11.958	3.57996	1.23948737326E-76	1.8070716365E-75	yes	up	196.25	204.2	212.69	18.35	11.35	16.64	204.38	15.4467	GO:001678	MF:hydrolase activity;	------	------	------	------	ENOG410ZR4Y	T:Signal transduction mechanisms	XP_010087250.1	universal stress protein PHOS34 [Morus notabilis]	sp|Q8LGG8|USPAL_ARATH;	Universal stress protein A-like protein OS=Arabidopsis thaliana OX=3702 GN=At3g01520 PE=1 SV=2;	PF00582.29	Usp	Universal stress protein family
mnot00001997	0.396	-1.33729	0.0111635714993	0.0185152851943	yes	down	4.15	2.88	3.12	8.94	4.53	9	3.38333	7.49	GO:0002181;GO:0006412;GO:0005840;GO:0022625;GO:1990904;GO:000373	BP:cytoplasmic translation;BP:translation;CC:ribosome;CC:cytosolic large ribosomal subunit;CC:ribonucleoprotein complex;MF:structural constituent of ribosome;	K02905	RP-L29e, RPL29	map03010	Ribosome	ENOG4112428	J:Translation, ribosomal structure and biogenesis	PON61694.1	Ribosomal protein [Parasponia andersonii]	sp|Q84WM0|RL292_ARATH;	60S ribosomal protein L29-2 OS=Arabidopsis thaliana OX=3702 GN=RPL29B PE=3 SV=2;	PF01779.20	Ribosomal_L29e	Ribosomal L29e protein family
mnot00002000	0.185	-2.43367	3.62201053665E-30	2.31473413866E-29	yes	down	1.18	1.41	1.92	6.79	8.45	6.84	1.50333	7.36	GO:0031222;GO:0045493;GO:0005576;GO:0046556;GO:0008422;GO:0102483;GO:000904	BP:arabinan catabolic process;BP:xylan catabolic process;CC:extracellular region;MF:alpha-L-arabinofuranosidase activity;MF:beta-glucosidase activity;MF:scopolin beta-glucosidase activity;MF:xylan 1,4-beta-xylosidase activity;	------	------	------	------	COG1472	G:Carbohydrate transport and metabolism	XP_010087253.1	probable beta-D-xylosidase 2 [Morus notabilis]	sp|Q94KD8|BXL2_ARATH;	Probable beta-D-xylosidase 2 OS=Arabidopsis thaliana OX=3702 GN=BXL2 PE=2 SV=1;	PF01915.25;PF00933.24;PF14310.9	Glyco_hydro_3_C;Glyco_hydro_3;Fn3-like	Glycosyl hydrolase family 3 C-terminal domain;Glycosyl hydrolase family 3 N terminal domain;Fibronectin type III-like domain
mnot00002001	0.067	-3.90396	1.83549822016E-177	6.94400226853E-176	yes	down	2.21	2.43	2.29	30.89	30.11	32.85	2.31	31.2833	GO:001674	MF:transferase activity;	------	------	------	------	ENOG410Y929	O:Posttranslational modification, protein turnover, chaperones	XP_010087254.1	uncharacterized protein LOC21393082 [Morus notabilis]	------	------	PF00515.31	TPR_1	Tetratricopeptide repeat
mnot00002002	0.406	-1.30004	0.014281	0.0233240783002	yes	down	0.12	0.17	0.22	0.48	0.31	0.36	0.17	0.383333	GO:004687	MF:metal ion binding;	K10728	TOPBP1	map03440	Homologous recombination	ENOG41128IE	S:Function unknown	XP_024020639.1	BRCT domain-containing protein At4g02110 [Morus notabilis]	sp|O04251|Y4211_ARATH;	BRCT domain-containing protein At4g02110 OS=Arabidopsis thaliana OX=3702 GN=At4g02110 PE=4 SV=3;	PF12738.10;PF00533.29;PF16589.8;PF16770.8;PF00628.32	PTCB-BRCT;BRCT;BRCT_2;RTT107_BRCT_5;PHD	twin BRCT domain;BRCA1 C Terminus;BRCT domain, a BRCA1 C-terminus domain;Regulator of Ty1 transposition protein 107 BRCT domain;PHD-finger
mnot00002007	0.44	-1.18524	3.19538353819E-12	1.10171490209E-11	yes	down	4.04	3.51	4.26	7.4	7.82	9.12	3.93667	8.11333	GO:000367	MF:DNA binding;	K09422	MYBP	------	------	COG5147	K:Transcription	XP_010095299.1	transcription factor MYB12 [Morus notabilis]	sp|P27898|MYBP_MAIZE;	Myb-related protein P OS=Zea mays OX=4577 GN=P PE=2 SV=1;	PF00249.34;PF13921.9	Myb_DNA-binding;Myb_DNA-bind_6	Myb-like DNA-binding domain;Myb-like DNA-binding domain
mnot00002010	0.152	-2.7163	2.30041497325E-27	1.36248842717E-26	yes	down	1.85	2.61	1.86	10.39	14.99	12.32	2.10667	12.5667	------	------	------	------	------	------	ENOG410YCVB	S:Function unknown	XP_010113205.1	uncharacterized protein LOC21383919 [Morus notabilis]	------	------	PF07816.14	DUF1645	Protein of unknown function
mnot00002015	0.036	-4.77845	0.00254110890906	0.00458124754545	yes	down	0	0	0	1.35	1.73	1.19	0	1.42333	GO:001009	BP:trichome morphogenesis;	------	------	------	------	ENOG41113DS	S:Function unknown	XP_010103388.1	zinc finger protein 5 [Morus notabilis]	sp|Q39265|ZFP6_ARATH;	Zinc finger protein 6 OS=Arabidopsis thaliana OX=3702 GN=ZFP6 PE=2 SV=1;	PF13912.9;PF13894.9	zf-C2H2_6;zf-C2H2_4	C2H2-type zinc finger;C2H2-type zinc finger
mnot00002018	0.325	-1.62221	8.25977514586E-31	5.36732682756E-30	yes	down	7.77	7.48	5.88	21.72	17.88	19.35	7.04333	19.65	GO:0016021;GO:0003700;GO:001678	CC:integral component of membrane;MF:transcription factor activity, sequence-specific DNA binding;MF:hydrolase activity;	------	------	------	------	ENOG410YG8C	S:Function unknown	XP_010103392.1	uncharacterized protein LOC21390859 [Morus notabilis]	------	------	------	------	------
mnot00002022	0.02	-5.65596	2.9343716688E-80	4.54181530034E-79	yes	down	2.77	1.88	2.6	117.59	112.57	102.1	2.41667	110.753	------	------	------	------	------	------	------	------	EXB95713.1	hypothetical protein L484_007463 [Morus notabilis]	------	------	------	------	------
mnot00002023	0.255	-1.97155	0.000281554114439	0.000564568420323	yes	down	0.5	1.3	0.63	3.03	3.18	2.36	0.81	2.85667	GO:0006334;GO:0000786;GO:0005634;GO:0030527;GO:0003677;GO:000816	BP:nucleosome assembly;CC:nucleosome;CC:nucleus;MF:structural constituent of chromatin;MF:DNA binding;MF:methyltransferase activity;	K11275	H1_5	------	------	ENOG410XYG5	S:Function unknown	XP_010103395.1	histone H1 [Morus notabilis]	sp|P37218|H1_SOLLC;	Histone H1 OS=Solanum lycopersicum OX=4081 PE=3 SV=1;	PF00538.22	Linker_histone	linker histone H1 and H5 family
mnot00002024	0.199	-2.3261	2.11661266002E-46	1.92104957481E-45	yes	down	33.12	28.19	34.33	139.91	153.17	143.86	31.88	145.647	------	------	------	------	------	------	ENOG410ZHKU	S:Function unknown	XP_010103396.1	uncharacterized protein LOC21390863 [Morus notabilis]	------	------	------	------	------
mnot00002026	0.16	-2.64337	1.07888329124E-187	4.43765357153E-186	yes	down	15.1	16.11	14.26	86.39	86.58	84.26	15.1567	85.7433	GO:0016021;GO:001675	CC:integral component of membrane;MF:transferase activity, transferring glycosyl groups;	------	------	------	------	ENOG41106K3	O:Posttranslational modification, protein turnover, chaperones	XP_010103398.1	probable galacturonosyltransferase-like 7 [Morus notabilis]	sp|Q8VYF4|GATL7_ARATH;	Probable galacturonosyltransferase-like 7 OS=Arabidopsis thaliana OX=3702 GN=GATL7 PE=2 SV=1;	PF01501.23;PF18404.4	Glyco_transf_8;Glyco_transf_24	Glycosyl transferase family 8;Glucosyltransferase 24
mnot00002027	0.061	-4.02993	2.8793748377E-31	1.88947978148E-30	yes	down	0.15	0.24	1.74	5.37	7.3	8.11	0.71	6.92667	GO:0009833;GO:0000919;GO:0030244;GO:0048367;GO:0009414;GO:0009651;GO:0005794;GO:0016021;GO:0005886;GO:0051753;GO:001676	BP:plant-type primary cell wall biogenesis;BP:cell plate assembly;BP:cellulose biosynthetic process;BP:shoot system development;BP:response to water deprivation;BP:response to salt stress;CC:Golgi apparatus;CC:integral component of membrane;CC:plasma membrane;MF:mannan synthase activity;MF:cellulose synthas;	K00770	E2.4.2.24	map00520	Amino sugar and nucleotide sugar metabolism	COG1215	M:Cell wall/membrane/envelope biogenesis	XP_010103399.1	cellulose synthase-like protein D5 [Morus notabilis]	sp|Q9SRW9|CSLD5_ARATH;	Cellulose synthase-like protein D5 OS=Arabidopsis thaliana OX=3702 GN=CSLD5 PE=2 SV=1;	PF03552.17;PF14570.9;PF13632.9	Cellulose_synt;zf-RING_4;Glyco_trans_2_3	Cellulose synthase;RING/Ubox like zinc-binding domain;Glycosyl transferase family group 2
mnot00002035	0.097	-3.35978	5.09320836934E-67	6.58608054823E-66	yes	down	1	0.98	0.89	7.65	9.18	7.87	0.956667	8.23333	GO:0007018;GO:0008017;GO:0003777;GO:000552	BP:microtubule-based movement;MF:microtubule binding;MF:microtubule motor activity;MF:ATP binding;	K10406	KIFC2_3	------	------	COG5059	Z:Cytoskeleton	XP_024025860.1	kinesin-like protein KIN-14I [Morus notabilis]	sp|F4IL57|KN14I_ARATH;	Kinesin-like protein KIN-14I OS=Arabidopsis thaliana OX=3702 GN=KIN14I PE=2 SV=1;	PF16796.8;PF00225.26;PF00307.34	Microtub_bd;Kinesin;CH	Microtubule binding;Kinesin motor domain;Calponin homology
mnot00002036	0.093	-3.42734	1.54441710795E-37	1.1713092009E-36	yes	down	0.96	1.01	1.43	10.74	11.55	11.02	1.13333	11.1033	GO:0007018;GO:0008017;GO:0003777;GO:000552	BP:microtubule-based movement;MF:microtubule binding;MF:microtubule motor activity;MF:ATP binding;	K10406	KIFC2_3	------	------	COG5059	Z:Cytoskeleton	EXB95728.1	hypothetical protein L484_007478 [Morus notabilis]	sp|F4IL57|KN14I_ARATH;	Kinesin-like protein KIN-14I OS=Arabidopsis thaliana OX=3702 GN=KIN14I PE=2 SV=1;	PF00225.26	Kinesin	Kinesin motor domain
mnot00002037	0.301	-1.73106	1.95320146045E-18	8.74462497302E-18	yes	down	11.11	9.99	9.82	35.3	34.16	30.16	10.3067	33.2067	------	------	------	------	------	------	COG0484	O:Posttranslational modification, protein turnover, chaperones	EXB95729.1	DnaJ homolog subfamily B member 3 [Morus notabilis]	sp|O35723|DNJB3_MOUSE;	DnaJ homolog subfamily B member 3 OS=Mus musculus OX=10090 GN=Dnajb3 PE=2 SV=1;	PF00226.34	DnaJ	DnaJ domain
mnot00002047	3.95	1.98172	2.01630738281E-13	7.31318092392E-13	yes	up	6.81	7.54	7.79	1.71	2	1.37	7.38	1.69333	GO:0009873;GO:0005634;GO:0003700;GO:000367	BP:ethylene-activated signaling pathway;CC:nucleus;MF:transcription factor activity, sequence-specific DNA binding;MF:DNA binding;	K09286	EREBP	------	------	------	------	XP_010107742.1	ethylene-responsive transcription factor ERF071 [Morus notabilis]	sp|O22259|ERF71_ARATH;	Ethylene-responsive transcription factor ERF071 OS=Arabidopsis thaliana OX=3702 GN=ERF071 PE=1 SV=1;	PF00847.23	AP2	AP2 domain
mnot00002058	0.262	-1.92968	1.64079675211E-72	2.29024424634E-71	yes	down	43.62	39.26	43.34	137.47	147.04	152.82	42.0733	145.777	GO:0030154;GO:0008283;GO:0005576;GO:000808	BP:cell differentiation;BP:cell proliferation;CC:extracellular region;MF:growth factor activity;	------	------	------	------	ENOG410ZAZR;ENOG41116ZZ	S:Function unknown;	EXB62120.1	Phytosulfokines 3 [Morus notabilis]	sp|Q9FS10|PSK_ASPOF;	Phytosulfokines OS=Asparagus officinalis OX=4686 GN=PSK PE=1 SV=1;	PF06404.15	PSK	Phytosulfokine precursor protein
mnot00002061	0.119	-3.06697	2.50767856942E-12	8.68166943122E-12	yes	down	0.29	0.3	0.25	1.89	2.47	1.95	0.28	2.10333	GO:001602	CC:integral component of membrane;	------	------	------	------	------	------	EXB62123.1	hypothetical protein L484_003352 [Morus notabilis]	------	------	PF13968.9;PF04578.16	DUF4220;DUF594	Domain of unknown function;Protein of unknown function, DUF594
mnot00002066	0.473	-1.07926	1.61889343829E-11	5.41929834614E-11	yes	down	3.86	4.5	4.11	7.51	7.85	8.5	4.15667	7.95333	GO:0006096;GO:0005737;GO:0043231;GO:0030955;GO:0016301;GO:0000287;GO:0004743;GO:000552	BP:glycolytic process;CC:cytoplasm;CC:intracellular membrane-bounded organelle;MF:potassium ion binding;MF:kinase activity;MF:magnesium ion binding;MF:pyruvate kinase activity;MF:ATP binding;	K00873	PK, pyk	map00010;map00620	Glycolysis / Gluconeogenesis;Pyruvate metabolism	COG0469	G:Carbohydrate transport and metabolism	XP_010095745.1	pyruvate kinase isozyme A, chloroplastic [Morus notabilis]	sp|Q43117|KPYA_RICCO;	Pyruvate kinase isozyme A, chloroplastic OS=Ricinus communis OX=3988 PE=1 SV=1;	PF00224.24;PF02887.19	PK;PK_C	Pyruvate kinase, barrel domain;Pyruvate kinase, alpha/beta domain
mnot00002076	2.185	1.12746	1.85546629882E-7	4.87892743318E-7	yes	up	2.06	1.56	1.9	0.68	0.81	0.79	1.84	0.76	GO:0015074;GO:0008270;GO:000367	BP:DNA integration;MF:zinc ion binding;MF:nucleic acid binding;	------	------	------	------	COG2801	L:Replication, recombination and repair	KAG7558942.1	Retrotransposon gag domain [Arabidopsis thaliana x Arabidopsis arenosa]	sp|Q9FR53|TOR_ARATH;	Serine/threonine-protein kinase TOR OS=Arabidopsis thaliana OX=3702 GN=TOR PE=1 SV=1;	PF00454.30;PF08771.14;PF00078.30;PF17919.4;PF17917.4;PF17921.4;PF00665.29;PF03732.20;PF13650.9;PF13975.9	PI3_PI4_kinase;FRB_dom;RVT_1;RT_RNaseH_2;RT_RNaseH;Integrase_H2C2;rve;Retrotrans_gag;Asp_protease_2;gag-asp_proteas	Phosphatidylinositol 3- and 4-kinase;FKBP12-rapamycin binding domain;Reverse transcriptase;RNase H-like domain found in reverse transcriptase;RNase H-like domain found in reverse transcriptase;Integrase zinc binding domain;Integrase core domain;Retrotransposon gag protein;Aspartyl protease;gag-polyprotein putative aspartyl protease
mnot00002080	2.176	1.12147	1.05054281171E-31	6.99589860007E-31	yes	up	23.76	24.53	23.97	9.86	10.07	10.25	24.0867	10.06	GO:0006418;GO:0006422;GO:0005737;GO:0005739;GO:0009507;GO:0004812;GO:0004815;GO:0003677;GO:000552	BP:tRNA aminoacylation for protein translation;BP:aspartyl-tRNA aminoacylation;CC:cytoplasm;CC:mitochondrion;CC:chloroplast;MF:aminoacyl-tRNA ligase activity;MF:aspartate-tRNA ligase activity;MF:DNA binding;MF:ATP binding;	K01876	DARS2, aspS	map00970	Aminoacyl-tRNA biosynthesis	COG0173	J:Translation, ribosomal structure and biogenesis	XP_010095637.1	aspartate--tRNA ligase, chloroplastic/mitochondrial isoform X1 [Morus notabilis]	sp|F4JJT9|SYDM_ARATH;	Aspartate--tRNA ligase, chloroplastic/mitochondrial OS=Arabidopsis thaliana OX=3702 GN=At4g33760 PE=2 SV=1;	PF00152.23;PF02938.17;PF01336.28	tRNA-synt_2;GAD;tRNA_anti-codon	tRNA synthetases class II;GAD domain;OB-fold nucleic acid binding domain
mnot00002083	0.133	-2.91414	2.65402121362E-48	2.51754357712E-47	yes	down	1.78	1.78	1.44	10.67	11.19	12.29	1.66667	11.3833	------	------	------	------	------	------	ENOG410YCGU	S:Function unknown	XP_010095633.1	uncharacterized protein LOC21387258 [Morus notabilis]	------	------	PF06219.15	DUF1005	Protein of unknown function
mnot00002084	0.304	-1.71629	2.20828802477E-6	5.36853924733E-6	yes	down	4.19	2.61	2.54	7.72	11.44	8.83	3.11333	9.33	GO:0008202;GO:0016021;GO:0005783;GO:0005789;GO:003067	BP:steroid metabolic process;CC:integral component of membrane;CC:endoplasmic reticulum;CC:endoplasmic reticulum membrane;MF:protein binding, bridging;	------	------	------	------	ENOG4111J9X	S:Function unknown	XP_024020881.1	ergosterol biosynthetic protein 28 [Morus notabilis]	sp|O80594|ERG28_ARATH;	Ergosterol biosynthetic protein 28 OS=Arabidopsis thaliana OX=3702 GN=At1g10030 PE=2 SV=2;	PF03694.16	Erg28	Erg28 like protein
mnot00002088	0.089	-3.48959	1.6909058987E-8	4.74435309633E-8	yes	down	0.29	0.1	0.49	3.04	2.91	2.99	0.293333	2.98	GO:0042546;GO:0071555;GO:0010411;GO:0048046;GO:0016762;GO:000455	BP:cell wall biogenesis;BP:cell wall organization;BP:xyloglucan metabolic process;CC:apoplast;MF:xylogluca;MF:hydrolase activity, hydrolyzing O-glycosyl compounds;	K08235	E2.4.1.207	------	------	ENOG410YAEJ	G:Carbohydrate transport and metabolism	XP_010095629.1	probable xyloglucan endotransglucosylase/hydrolase protein 10 [Morus notabilis]	sp|Q9ZVK1|XTH10_ARATH;	Probable xyloglucan endotransglucosylase/hydrolase protein 10 OS=Arabidopsis thaliana OX=3702 GN=XTH10 PE=2 SV=1;	PF00722.24;PF06955.15	Glyco_hydro_16;XET_C	Glycosyl hydrolases family 16;Xyloglucan endo-transglycosylase
mnot00002103	0.28	-1.83402	3.34550079745E-109	7.21016961163E-108	yes	down	26.68	28.4	30.32	87.68	93.28	92.42	28.4667	91.1267	GO:0016021;GO:001641	CC:integral component of membrane;MF:O-acetyltransferase activity;	------	------	------	------	ENOG4110DHZ	S:Function unknown	OMO75340.1	hypothetical protein CCACVL1_16231 [Corchorus capsularis]	sp|Q9ZQR5|TBL13_ARATH;	Protein trichome birefringence-like 13 OS=Arabidopsis thaliana OX=3702 GN=TBL13 PE=2 SV=1;	PF13839.9;PF14416.9	PC-Esterase;PMR5N	GDSL/SGNH-like Acyl-Esterase family found in Pmr5 and Cas1p;PMR5 N terminal Domain
mnot00002127	0.344	-1.54071	1.12689520852E-9	3.39226692171E-9	yes	down	2.03	1.45	1.83	4.22	5.82	4.16	1.77	4.73333	GO:0016021;GO:001641	CC:integral component of membrane;MF:O-acetyltransferase activity;	------	------	------	------	ENOG4110DHZ	S:Function unknown	EXC04273.1	hypothetical protein L484_002204 [Morus notabilis]	sp|Q9ZQR5|TBL13_ARATH;	Protein trichome birefringence-like 13 OS=Arabidopsis thaliana OX=3702 GN=TBL13 PE=2 SV=1;	PF13839.9;PF14416.9	PC-Esterase;PMR5N	GDSL/SGNH-like Acyl-Esterase family found in Pmr5 and Cas1p;PMR5 N terminal Domain
mnot00002131	0.283	-1.82062	5.08287218408E-10	1.56543070038E-9	yes	down	2.3	2.5	2.05	5.98	7.37	8.75	2.28333	7.36667	GO:0018344;GO:0005968;GO:0046872;GO:000466	BP:protein geranylgeranylation;CC:Rab-protein geranylgeranyltransferase complex;MF:metal ion binding;MF:Rab geranylgeranyltransferase activity;	K05956	RABGGTB	------	------	COG5029	O:Posttranslational modification, protein turnover, chaperones	KAH7533373.1	hypothetical protein FEM48_Zijuj04G0123900 [Ziziphus jujuba var. spinosa]	sp|Q84J75|PG2B1_ARATH;	Geranylgeranyl transferase type-2 subunit beta 1 OS=Arabidopsis thaliana OX=3702 GN=RGTB1 PE=1 SV=1;	PF00432.24;PF13243.9	Prenyltrans;SQHop_cyclase_C	Prenyltransferase and squalene oxidase repeat;Squalene-hopene cyclase C-terminal domain
mnot00002138	0.065	-3.94273	7.39691767927E-6	1.72410432331E-5	yes	down	0	0.1	0.06	0.54	0.68	0.78	0.0533333333333	0.666667	------	------	------	------	------	------	ENOG410YJRE	S:Function unknown	XP_010105307.1	DNA ligase 1 [Morus notabilis]	------	------	------	------	------
mnot00002140	6.474	2.6946	2.05393176498E-16	8.45181117083E-16	yes	up	2.4	2.2	2.23	0.31	0.32	0.32	2.27667	0.316667	GO:0006468;GO:0006508;GO:0005737;GO:0016021;GO:0004177;GO:0004672;GO:000552	BP:protein phosphorylation;BP:proteolysis;CC:cytoplasm;CC:integral component of membrane;MF:aminopeptidase activity;MF:protein kinase activity;MF:ATP binding;	------	------	------	------	COG4886	S:Function unknown	XP_010107637.1	receptor-like protein kinase HAIKU2 [Morus notabilis]	sp|F4I2N7|RLK7_ARATH;	Receptor-like protein kinase 7 OS=Arabidopsis thaliana OX=3702 GN=RLK7 PE=1 SV=1;	PF00069.28;PF07714.20;PF13855.9;PF12799.10;PF08263.15	Pkinase;PK_Tyr_Ser-Thr;LRR_8;LRR_4;LRRNT_2	Protein kinase domain;Protein tyrosine and serine/threonine kinase;Leucine rich repeat;Leucine Rich repeats;Leucine rich repeat N-terminal domain
mnot00002144	42.687	5.41571	8.82876004943E-38	6.74881729045E-37	yes	up	16.61	14.47	16.67	0.16	0.46	0.25	15.9167	0.29	GO:0005634;GO:004698	CC:nucleus;MF:protein dimerization activity;	------	------	------	------	ENOG410YG6S	K:Transcription	XP_010107640.2	transcription factor bHLH18 [Morus notabilis]	sp|Q9T072|BH025_ARATH;	Transcription factor bHLH25 OS=Arabidopsis thaliana OX=3702 GN=BHLH25 PE=2 SV=2;	PF00010.29	HLH	Helix-loop-helix DNA-binding domain
mnot00002150	0.105	-3.2577	0	0	yes	down	19.41	22.78	23.99	191.3	194.31	187.61	22.06	191.073	GO:0016021;GO:001526	CC:integral component of membrane;MF:channel activity;	K09866	AQP4	------	------	COG0580	G:Carbohydrate transport and metabolism	XP_010088679.1	aquaporin AQPAn.G [Morus notabilis]	sp|A0A804KTT0|PIP12_MUSAM;	Aquaporin PIP1-2 OS=Musa acuminata subsp. malaccensis OX=214687 GN=PIP1-2 PE=2 SV=1;	PF00230.23	MIP	Major intrinsic protein
mnot00002155	0.375	-1.41516	0.00528180110936	0.00914452615495	yes	down	0.39	0.35	0.48	0.96	0.95	1.03	0.406667	0.98	GO:0005975;GO:0005987;GO:0015031;GO:0006621;GO:0016021;GO:0005789;GO:0033926;GO:0004564;GO:0004575;GO:004692	BP:carbohydrate metabolic process;BP:sucrose catabolic process;BP:protein transport;BP:protein retention in ER lumen;CC:integral component of membrane;CC:endoplasmic reticulum membrane;MF:glycopeptide alpha-N-acetylgalactosaminidase activity;MF:beta-fructofuranosidase activity;MF:sucrose alpha-glucosidase activity;MF:ER retention sequence binding;	------	------	------	------	ENOG410XPYN	S:Function unknown	XP_010088674.1	probable alkaline/neutral invertase B [Morus notabilis]	sp|Q9SW48|INVB_ARATH;	Probable alkaline/neutral invertase B OS=Arabidopsis thaliana OX=3702 GN=INVB PE=1 SV=1;	PF12899.10;PF06202.17	Glyco_hydro_100;GDE_C	Alkaline and neutral invertase;Amylo-alpha-1,6-glucosidase
mnot00002160	2.515	1.33077	1.32859485138E-29	8.3635283839E-29	yes	up	5.27	5.89	5.38	1.77	2.06	2.13	5.51333	1.98667	GO:0042254;GO:000573	BP:ribosome biogenesis;CC:nucleolus;	------	------	------	------	ENOG4111TH4	S:Function unknown	XP_024028768.1	uncharacterized protein LOC21386765 isoform X1 [Morus notabilis]	------	------	PF10441.12	Urb2	Urb2/Npa2 family
mnot00002161	0.343	-1.542	5.3469322749E-9	1.55089114386E-8	yes	down	48.52	42.48	43.91	135.86	106.91	113.52	44.97	118.763	GO:001602	CC:integral component of membrane;	------	------	------	------	------	------	EXB36836.1	hypothetical protein L484_003221 [Morus notabilis]	------	------	------	------	------
mnot00002162	5.464	2.44996	4.59855874675E-54	4.86852889881E-53	yes	up	204.86	209.65	213.41	37.55	34.91	31.48	209.307	34.6467	GO:001602	CC:integral component of membrane;	------	------	------	------	ENOG410YU5M	S:Function unknown	XP_010088668.1	uncharacterized protein LOC21386763 [Morus notabilis]	------	------	------	------	------
mnot00002168	0.004	-8.06509	0	0	yes	down	2.24	3.14	3.06	660.79	692.27	691.33	2.81333	681.463	------	------	------	------	------	------	ENOG410YNJG	S:Function unknown	XP_010090290.1	proline-rich protein 4 [Morus notabilis]	sp|Q9T0I5|PRP4_ARATH;	Proline-rich protein 4 OS=Arabidopsis thaliana OX=3702 GN=PRP4 PE=2 SV=1;	PF01190.20	Pollen_Ole_e_1	Pollen protein Ole e 1 like
mnot00002175	0.061	-4.04547	5.13200913307E-140	1.47636905596E-138	yes	down	3.31	3.42	4.17	58.27	49.82	54.81	3.63333	54.3	------	------	------	------	------	------	ENOG4111UBM	S:Function unknown	XP_010090296.1	protodermal factor 1 [Morus notabilis]	------	------	PF01190.20	Pollen_Ole_e_1	Pollen protein Ole e 1 like
mnot00002190	0.03	-5.07933	0.000189738788746	0.000387331601272	yes	down	0.75	0	0	11.48	8.15	6.48	0.25	8.70333	GO:001602	CC:integral component of membrane;	------	------	------	------	COG2214	O:Posttranslational modification, protein turnover, chaperones	XP_010090310.1	chaperone protein dnaJ 11, chloroplastic [Morus notabilis]	sp|Q9FYB5|DNJ11_ARATH;	Chaperone protein dnaJ 11, chloroplastic OS=Arabidopsis thaliana OX=3702 GN=ATJ11 PE=1 SV=2;	PF00226.34	DnaJ	DnaJ domain
mnot00002194	0.498	-1.00629	3.49419548661E-16	1.42419960251E-15	yes	down	21.28	20.78	20.01	43.03	47.9	38.19	20.69	43.04	GO:0008270;GO:000367	MF:zinc ion binding;MF:nucleic acid binding;	------	------	------	------	COG1278	K:Transcription	XP_010090314.1	glycine-rich protein 2 [Morus notabilis]	sp|P27484|GRP2_NICSY;	Glycine-rich protein 2 OS=Nicotiana sylvestris OX=4096 GN=GRP-2 PE=2 SV=1;	PF00313.25;PF00098.26;PF13917.9;PF08206.14	CSD;zf-CCHC;zf-CCHC_3;OB_RNB	'Cold-shock' DNA-binding domain;Zinc knuckle;Zinc knuckle;Ribonuclease B OB domain
mnot00002195	0.006	-7.50595	6.09623857782E-13	2.17119536084E-12	yes	down	0	0	0.09	4.76	4.87	5.49	0.03	5.04	GO:0009734;GO:0003333;GO:0006865;GO:0016020;GO:0016021;GO:0015293;GO:001517	BP:auxin-activated signaling pathway;BP:amino acid transmembrane transport;BP:amino acid transport;CC:membrane;CC:integral component of membrane;MF:symporter activity;MF:amino acid transmembrane transporter activity;	K13946	AUX1, LAX	map04075	Plant hormone signal transduction	COG0814	E:Amino acid transport and metabolism	XP_010090315.1	auxin transporter-like protein 2 [Morus notabilis]	sp|Q8L883|LAX5_MEDTR;	Auxin transporter-like protein 5 OS=Medicago truncatula OX=3880 GN=LAX5 PE=2 SV=1;	PF01490.21	Aa_trans	Transmembrane amino acid transporter protein
mnot00002196	0.05	-4.33078	0.0132148875362	0.0216959835116	yes	down	0	0	0	0.56	0.58	0.12	0	0.42	------	------	------	------	------	------	ENOG410YYH1	S:Function unknown	XP_010090316.1	uncharacterized protein At2g29880 [Morus notabilis]	------	------	PF12776.10;PF13837.9	Myb_DNA-bind_3;Myb_DNA-bind_4	Myb/SANT-like DNA-binding domain;Myb/SANT-like DNA-binding domain
mnot00002197	0.409	-1.2908	2.78919563957E-21	1.37798952477E-20	yes	down	9.3	12.03	12.56	25.2	23.89	25.83	11.2967	24.9733	GO:0016021;GO:000557	CC:integral component of membrane;CC:extracellular region;	------	------	------	------	ENOG4111GDH	S:Function unknown	EXB39287.1	hypothetical protein L484_024982 [Morus notabilis]	sp|A0A1P8B554|THLP1_ARATH;	Thaumatin-like protein 1 OS=Arabidopsis thaliana OX=3702 GN=TLP1 PE=2 SV=1;	PF00314.20	Thaumatin	Thaumatin family
mnot00002199	0.053	-4.23258	2.31275577307E-12	8.02120462954E-12	yes	down	0.2	0.15	0.3	4.54	4.51	3.85	0.216667	4.3	GO:0016021;GO:000557	CC:integral component of membrane;CC:extracellular region;	------	------	------	------	ENOG410YD5Y	S:Function unknown	XP_010090318.1	thaumatin-like protein 1 [Morus notabilis]	sp|A0A1P8B554|THLP1_ARATH;	Thaumatin-like protein 1 OS=Arabidopsis thaliana OX=3702 GN=TLP1 PE=2 SV=1;	PF00314.20	Thaumatin	Thaumatin family
mnot00002201	0.161	-2.63182	2.33116557539E-6	5.65872587939E-6	yes	down	0.14	0.32	0.3	1.34	1.21	1.33	0.253333	1.29333	GO:0045493;GO:0000272;GO:003117	BP:xylan catabolic process;BP:polysaccharide catabolic process;MF:endo-1,4-beta-xylanase activity;	------	------	------	------	COG3693	G:Carbohydrate transport and metabolism	EXB39290.1	Endo-1,4-beta-xylanase A [Morus notabilis]	sp|A0A1P8B8F8|XYN5_ARATH;	Endo-1,4-beta-xylanase 5 OS=Arabidopsis thaliana OX=3702 GN=XYN5 PE=3 SV=1;	PF00331.23	Glyco_hydro_10	Glycosyl hydrolase family 10
mnot00002204	0.318	-1.65452	9.42440067634E-35	6.75788256213E-34	yes	down	8.84	9.12	9.27	23.22	26.59	27.93	9.07667	25.9133	GO:0000413;GO:0006457;GO:0005737;GO:0043231;GO:0003755;GO:001601	BP:protein peptidyl-prolyl isomerization;BP:protein folding;CC:cytoplasm;CC:intracellular membrane-bounded organelle;MF:peptidyl-prolyl cis-trans isomerase activity;MF:cyclosporin A binding;	------	------	------	------	COG0652	O:Posttranslational modification, protein turnover, chaperones	XP_010090322.1	peptidyl-prolyl cis-trans isomerase CYP21-1 [Morus notabilis]	sp|O49605|CP21A_ARATH;	Peptidyl-prolyl cis-trans isomerase CYP21-1 OS=Arabidopsis thaliana OX=3702 GN=CYP21-1 PE=2 SV=1;	PF00160.24	Pro_isomerase	Cyclophilin type peptidyl-prolyl cis-trans isomerase/CLD
mnot00002208	0.13	-2.94864	2.07183027056E-250	1.18498883995E-248	yes	down	8.19	8.78	7.87	52.75	61.28	59.69	8.28	57.9067	GO:0009610;GO:0006508;GO:000425	BP:response to symbiotic fungus;BP:proteolysis;MF:serine-type endopeptidase activity;	------	------	------	------	COG1404	O:Posttranslational modification, protein turnover, chaperones	XP_010090327.1	subtilisin-like protease SBT1.6 [Morus notabilis]	sp|O49607|SBT16_ARATH;	Subtilisin-like protease SBT1.6 OS=Arabidopsis thaliana OX=3702 GN=SBT1.6 PE=2 SV=1;	PF00082.25;PF17766.4;PF02225.25;PF05922.19	Peptidase_S8;fn3_6;PA;Inhibitor_I9	Subtilase family;Fibronectin type-III domain;PA domain;Peptidase inhibitor I9
mnot00002209	5.116	2.355	0.000112428591302	0.00023451332834	yes	up	0.95	1.41	0.85	0.13	0.18	0.26	1.07	0.19	------	------	------	------	------	------	ENOG410Z7Z7	S:Function unknown	EXB39298.1	hypothetical protein L484_024993 [Morus notabilis]	sp|Q3E6Q1|PPR32_ARATH;	Pentatricopeptide repeat-containing protein At1g11290, chloroplastic OS=Arabidopsis thaliana OX=3702 GN=PCMP-H40 PE=2 SV=1;	PF01535.23;PF13041.9;PF12854.10;PF20431.1	PPR;PPR_2;PPR_1;E_motif	PPR repeat;PPR repeat family;PPR repeat;E motif
mnot00002218	0.419	-1.25455	8.91407394869E-79	1.34735635321E-77	yes	down	55.96	60.87	58.25	123.17	128.72	132.14	58.36	128.01	GO:0006270;GO:0006260;GO:0007264;GO:0005634;GO:0016020;GO:0003924;GO:0003690;GO:0003697;GO:000552	BP:DNA replication initiation;BP:DNA replication;BP:small GTPase mediated signal transduction;CC:nucleus;CC:membrane;MF:GTPase activity;MF:double-stranded DNA binding;MF:single-stranded DNA binding;MF:GTP binding;	K10736	MCM10	------	------	ENOG41100ZT	S:Function unknown	XP_024017400.1	protein MCM10 homolog [Morus notabilis]	sp|Q39435|RAC1_BETVU;	Rac-like GTP-binding protein RHO1 OS=Beta vulgaris OX=161934 GN=RHO1 PE=2 SV=1;	PF00071.25;PF09329.14;PF08477.16	Ras;zf-primase;Roc	Ras family;Primase zinc finger;Ras of Complex, Roc, domain of DAPkinase
mnot00002225	2.015	1.01076	2.53284172585E-11	8.39734114975E-11	yes	up	15.3	14.35	14.32	6.14	7.14	6.42	14.6567	6.56667	GO:0000178;GO:000372	CC:exosom;MF:RNA binding;	K03679	RRP4, EXOSC2	map03018	RNA degradation	COG1097	J:Translation, ribosomal structure and biogenesis	XP_010090344.1	exosome complex component RRP4 homolog [Morus notabilis]	sp|Q9ZVT7|RRP4_ARATH;	Exosome complex component RRP4 homolog OS=Arabidopsis thaliana OX=3702 GN=RRP4 PE=1 SV=1;	PF15985.8;PF14382.9	KH_6;ECR1_N	KH domain;Exosome complex exonuclease RRP4 N-terminal region
mnot00002227	0.042	-4.57047	9.64492222368E-5	0.00020236122903	yes	down	0.26	0	0.27	3.03	4.73	3.82	0.176667	3.86	------	------	------	------	------	------	------	------	EXB39316.1	hypothetical protein L484_025011 [Morus notabilis]	------	------	------	------	------
mnot00002240	4.289	2.10061	2.71867556745E-52	2.80156908688E-51	yes	up	28.82	30.09	29.78	6.13	6.03	6.55	29.5633	6.23667	GO:0071482;GO:0048366;GO:0009965;GO:0009658;GO:0010239;GO:0009537;GO:0009509;GO:0009501;GO:0009513;GO:000950	BP:cellular response to light stimulus;BP:leaf development;BP:leaf morphogenesis;BP:chloroplast organization;BP:chloroplast mRNA processing;CC:proplastid;CC:chromoplast;CC:amyloplast;CC:etioplast;CC:chloroplast;	------	------	------	------	ENOG4111FTZ	S:Function unknown	XP_010090365.1	protein PALE CRESS, chloroplastic [Morus notabilis]	sp|Q39089|PAC_ARATH;	Protein PALE CRESS, chloroplastic OS=Arabidopsis thaliana OX=3702 GN=PAC PE=2 SV=1;	------	------	------
mnot00002242	0.307	-1.70531	5.73679036813E-89	9.84060615765E-88	yes	down	8.76	8.95	8.2	25.44	25.12	25.92	8.63667	25.4933	GO:0019252;GO:0016021;GO:0019156;GO:000522	BP:starch biosynthetic process;CC:integral component of membrane;MF:isoamylase activity;MF:calcium activated cation channel activity;	K01214	ISA, treX	map00500	Starch and sucrose metabolism	COG1523	G:Carbohydrate transport and metabolism	XP_010090367.2	isoamylase 2, chloroplastic isoform X2 [Morus notabilis]	sp|Q8L735|ISOA2_ARATH;	Isoamylase 2, chloroplastic OS=Arabidopsis thaliana OX=3702 GN=ISA2 PE=1 SV=2;	PF02922.21;PF00128.27	CBM_48;Alpha-amylase	Carbohydrate-binding module 48;Alpha amylase, catalytic domain
mnot00002245	52.744	5.72095	1.36794156315E-37	1.040324402E-36	yes	up	25.04	25.53	24.05	0.31	0.65	0.33	24.8733	0.43	------	------	------	------	------	------	ENOG410YC43	S:Function unknown	XP_010090370.1	EID1-like F-box protein 3 [Morus notabilis]	sp|Q93ZT5|EDL3_ARATH;	EID1-like F-box protein 3 OS=Arabidopsis thaliana OX=3702 GN=EDL3 PE=2 SV=1;	------	------	------
mnot00002251	4.92	2.29879	7.62961893773E-10	2.32167154579E-9	yes	up	5.77	4.98	5.73	1.12	0.99	1.09	5.49333	1.06667	GO:001674	MF:transferase activity;	K10760	IPT	map00908	Zeatin biosynthesis	COG0324	J:Translation, ribosomal structure and biogenesis	XP_010090377.1	adenylate isopentenyltransferase 5, chloroplastic [Morus notabilis]	sp|Q94ID2|IPT5_ARATH;	Adenylate isopentenyltransferase 5, chloroplastic OS=Arabidopsis thaliana OX=3702 GN=IPT5 PE=1 SV=2;	PF01715.20;PF01745.19;PF13671.9	IPPT;IPT;AAA_33	IPP transferase;Isopentenyl transferase;AAA domain
mnot00002253	0.125	-2.99805	4.16224072084E-19	1.9085492793E-18	yes	down	0.81	1.01	1.07	6.21	6.17	7.48	0.963333	6.62	GO:0005634;GO:004698	CC:nucleus;MF:protein dimerization activity;	------	------	------	------	ENOG41116U8	S:Function unknown	XP_010090380.1	transcription factor bHLH66 isoform X2 [Morus notabilis]	sp|Q8S3D5|LRL2_ARATH;	Transcription factor LRL2 OS=Arabidopsis thaliana OX=3702 GN=LRL2 PE=2 SV=2;	PF00010.29	HLH	Helix-loop-helix DNA-binding domain
mnot00002256	5.227	2.38595	1.46027276339E-13	5.33043675639E-13	yes	up	8.07	6.27	6.11	1.2	1.1	1.25	6.81667	1.18333	GO:0009058;GO:0003824;GO:001685	BP:biosynthetic process;MF:catalytic activity;MF:isomerase activity;	------	------	------	------	COG0384	S:Function unknown	XP_024017373.1	uncharacterized protein LOC21407765 [Morus notabilis]	sp|Q9KG32|Y283_ALKHC;	Uncharacterized isomerase BH0283 OS=Alkalihalobacillus halodurans;	PF02567.19	PhzC-PhzF	Phenazine biosynthesis-like protein
mnot00002258	2.74	1.45427	1.3319562593E-79	2.04685042963E-78	yes	up	85.77	78.7	87.33	25.53	29.64	26.61	83.9333	27.26	------	------	------	------	------	------	ENOG4111MD6	S:Function unknown	XP_010090384.1	F-box protein At2g27310 isoform X1 [Morus notabilis]	sp|Q9XIN8|FB119_ARATH;	F-box protein At2g27310 OS=Arabidopsis thaliana OX=3702 GN=At2g27310 PE=2 SV=1;	------	------	------
mnot00002261	0.448	-1.1596	7.24210710741E-22	3.6526066945E-21	yes	down	11.76	10.76	8.96	19.51	22.01	22.2	10.4933	21.24	GO:0016021;GO:001641	CC:integral component of membrane;MF:O-acetyltransferase activity;	------	------	------	------	ENOG410YIU5	S:Function unknown	XP_010090387.1	protein trichome birefringence-like 10 [Morus notabilis]	sp|Q5BPJ0|TBL11_ARATH;	Protein trichome birefringence-like 11 OS=Arabidopsis thaliana OX=3702 GN=TBL11 PE=2 SV=1;	PF13839.9;PF14416.9	PC-Esterase;PMR5N	GDSL/SGNH-like Acyl-Esterase family found in Pmr5 and Cas1p;PMR5 N terminal Domain
mnot00002263	0.039	-4.67869	0.00374760692389	0.00661269962145	yes	down	0	0	0	0.72	0.63	0.38	0	0.576667	GO:0016021;GO:001641	CC:integral component of membrane;MF:O-acetyltransferase activity;	------	------	------	------	ENOG410YIU5	S:Function unknown	XP_024017385.1	protein trichome birefringence-like 10 [Morus notabilis]	sp|Q5BPJ0|TBL11_ARATH;	Protein trichome birefringence-like 11 OS=Arabidopsis thaliana OX=3702 GN=TBL11 PE=2 SV=1;	PF13839.9;PF14416.9	PC-Esterase;PMR5N	GDSL/SGNH-like Acyl-Esterase family found in Pmr5 and Cas1p;PMR5 N terminal Domain
mnot00002273	0.01	-6.63773	1.04032477688E-7	2.77937515017E-7	yes	down	0	0.13	0	3.92	5.42	2.95	0.0433333333333	4.09667	------	------	------	------	------	------	ENOG41115QF;ENOG4110553	S:Function unknown;	XP_010090398.1	protein FANTASTIC FOUR 2 [Morus notabilis]	sp|Q8GXU9|FAF2_ARATH;	Protein FANTASTIC FOUR 2 OS=Arabidopsis thaliana OX=3702 GN=FAF2 PE=2 SV=1;	PF11250.11	FAF	Fantastic Four meristem regulator
mnot00002275	0.419	-1.25534	8.18469214596E-13	2.89685954899E-12	yes	down	5.21	4.82	5.16	9.91	11.19	11.78	5.06333	10.96	------	------	------	------	------	------	ENOG4111CCY	S:Function unknown	XP_024017413.1	uncharacterized protein LOC21407783 isoform X1 [Morus notabilis]	------	------	------	------	------
mnot00002277	0.431	-1.21287	5.97856975641E-17	2.51693620494E-16	yes	down	9.64	9.74	8.99	20.38	18.94	20.38	9.45667	19.9	------	------	------	------	------	------	ENOG410YABV	S:Function unknown	XP_010090402.1	uncharacterized protein LOC21407785 [Morus notabilis]	------	------	------	------	------
mnot00002280	0.204	-2.29217	9.21822754829E-135	2.5531056585E-133	yes	down	16.57	17.35	16.5	75.15	74.86	73.67	16.8067	74.56	GO:0000079;GO:001990	BP:regulation of cyclin-dependent protein serine/threonine kinase activity;MF:protein kinase binding;	------	------	------	------	ENOG4111TTK	S:Function unknown	XP_024017336.1	cyclin-P3-1 [Morus notabilis]	sp|Q75HV0|CCP31_ORYSJ;	Cyclin-P3-1 OS=Oryza sativa subsp. japonica OX=39947 GN=CYCP3-1 PE=3 SV=1;	PF08613.14;PF00134.26	Cyclin;Cyclin_N	Cyclin;Cyclin, N-terminal domain
mnot00002281	0.202	-2.30532	0.00132987894961	0.00248038782961	yes	down	0.08	0.16	0.15	0.28	0.76	0.72	0.13	0.586667	------	------	------	------	------	------	ENOG410XRDX;ENOG410XRTN	S:Function unknown;	XP_024017337.1	ARM REPEAT PROTEIN INTERACTING WITH ABF2 [Morus notabilis]	sp|B9DHT4|ARIA_ARATH;	ARM REPEAT PROTEIN INTERACTING WITH ABF2 OS=Arabidopsis thaliana OX=3702 GN=ARIA PE=1 SV=2;	PF00514.26;PF00651.34;PF13646.9;PF09759.12;PF13513.9;PF01602.23	Arm;BTB;HEAT_2;Atx10homo_assoc;HEAT_EZ;Adaptin_N	Armadillo/beta-catenin-like repeat;BTB/POZ domain;HEAT repeats;Spinocerebellar ataxia type 10 protein domain;HEAT-like repeat;Adaptin N terminal region
mnot00002282	0.049	-4.36206	6.87976304223E-22	3.4716674271E-21	yes	down	0.39	0.23	0.17	4.38	5.61	4.73	0.263333	4.90667	GO:0006629;GO:0016042;GO:001629	BP:lipid metabolic process;BP:lipid catabolic process;MF:lipase activity;	------	------	------	------	COG3621	S:Function unknown	XP_010090405.1	probable inactive patatin-like protein 9 [Morus notabilis]	sp|Q93ZQ3|PLP9_ARATH;	Probable inactive patatin-like protein 9 OS=Arabidopsis thaliana OX=3702 GN=PLP9 PE=2 SV=1;	PF01734.25	Patatin	Patatin-like phospholipase
mnot00002285	0.295	-1.76154	1.38959987638E-15	5.51503691441E-15	yes	down	5.05	3.14	3.89	13	12.47	11.66	4.02667	12.3767	GO:0006631;GO:0009813;GO:0009570;GO:0045430;GO:0005504;GO:001687	BP:fatty acid metabolic process;BP:flavonoid biosynthetic process;CC:chloroplast stroma;MF:chalcone isomerase activity;MF:fatty acid binding;MF:intramolecular lyase activity;	------	------	------	------	ENOG410Y0PD	S:Function unknown	XP_010090408.1	fatty-acid-binding protein 1 [Morus notabilis]	sp|Q9M1X2|FAP1_ARATH;	Fatty-acid-binding protein 1 OS=Arabidopsis thaliana OX=3702 GN=FAP1 PE=1 SV=1;	PF16035.8;PF16036.8;PF02431.18	Chalcone_2;Chalcone_3;Chalcone	Chalcone isomerase like;Chalcone isomerase-like;Chalcone-flavanone isomerase
mnot00002291	2.421	1.27538	1.73191961294E-29	1.08354271707E-28	yes	up	70.86	61.18	65.04	23.58	25.91	24.37	65.6933	24.62	GO:001602	CC:integral component of membrane;	------	------	------	------	ENOG410XW0Q	S:Function unknown	XP_010090412.1	uncharacterized protein LOC21407795 [Morus notabilis]	------	------	PF20522.1	DUF6737	Domain of unknown function
mnot00002295	0.163	-2.61535	6.83820777277E-26	3.89385074118E-25	yes	down	2.42	3.02	3.31	15.59	16.22	16.72	2.91667	16.1767	------	------	------	------	------	------	ENOG4111EYK	S:Function unknown	XP_010090415.1	uncharacterized protein LOC21407798 isoform X1 [Morus notabilis]	------	------	PF05910.15	DUF868	Plant protein of unknown function
mnot00002300	0.347	-1.52878	1.91680293161E-20	9.22240773369E-20	yes	down	1.26	1.28	1.64	3.36	3.83	3.73	1.39333	3.64	GO:0006412;GO:0005840;GO:1990904;GO:0003714;GO:0003735;GO:0003723;GO:0003677;GO:004687	BP:translation;CC:ribosome;CC:ribonucleoprotein complex;MF:transcription corepressor activity;MF:structural constituent of ribosome;MF:RNA binding;MF:DNA binding;MF:metal ion binding;	------	------	------	------	ENOG4111KXR	S:Function unknown	XP_010090420.1	uncharacterized protein LOC21407803 [Morus notabilis]	sp|F4IXE7|IDM1_ARATH;	Increased DNA methylation 1 OS=Arabidopsis thaliana OX=3702 GN=IDM1 PE=1 SV=1;	PF16135.8;PF00628.32	TDBD;PHD	Tify domain binding domain;PHD-finger
mnot00002302	0.005	-7.6914	6.75084001048E-10	2.06074907757E-9	yes	down	0	0	0	7.97	4.39	7.11	0	6.49	GO:0045892;GO:000563	BP:negative regulation of transcription, DNA-templated;CC:nucleus;	------	------	------	------	------	------	XP_010090422.1	transcription repressor OFP16 [Morus notabilis]	sp|Q9SKY9|OFP16_ARATH;	Transcription repressor OFP16 OS=Arabidopsis thaliana OX=3702 GN=OFP16 PE=2 SV=1;	PF04844.16	Ovate	Transcriptional repressor, ovate
mnot00002310	19.423	4.27971	0.00427201390967	0.00748744994576	yes	up	1.18	1.7	0.3	0	0	0.14	1.06	0.0466666666667	GO:0006869;GO:0016021;GO:0031225;GO:0005886;GO:000828	BP:lipid transport;CC:integral component of membrane;CC:anchored component of membrane;CC:plasma membrane;MF:lipid binding;	------	------	------	------	ENOG4111902	S:Function unknown	XP_010086611.1	non-specific lipid-transfer protein-like protein At2g13820 [Morus notabilis]	sp|Q7EB72|LTG15_ARATH;	Non-specific lipid transfer protein GPI-anchored 15 OS=Arabidopsis thaliana OX=3702 GN=LTPG15 PE=2 SV=1;	PF14368.9;PF00234.25	LTP_2;Tryp_alpha_amyl	Probable lipid transfer;Protease inhibitor/seed storage/LTP family
mnot00002311	23.375	4.5469	0.00705850087501	0.0120288204263	yes	up	0.88	0.92	0.15	0	0	0	0.65	0	GO:0006869;GO:0016021;GO:0005886;GO:0031225;GO:000828	BP:lipid transport;CC:integral component of membrane;CC:plasma membrane;CC:anchored component of membrane;MF:lipid binding;	------	------	------	------	ENOG410YQE6	S:Function unknown	XP_010086610.1	non-specific lipid transfer protein-like 1 [Morus notabilis]	sp|Q94AX3|LTG16_ARATH;	Non-specific lipid transfer protein GPI-anchored 16 OS=Arabidopsis thaliana OX=3702 GN=LTPG16 PE=2 SV=1;	PF14368.9;PF00234.25	LTP_2;Tryp_alpha_amyl	Probable lipid transfer;Protease inhibitor/seed storage/LTP family
mnot00002316	2.747	1.45793	1.43535767061E-6	3.54151548522E-6	yes	up	2.17	2.72	2.51	0.76	0.88	0.78	2.46667	0.806667	------	------	------	------	------	------	ENOG410YA7A	S:Function unknown	EXB22115.1	hypothetical protein L484_002429 [Morus notabilis]	sp|Q9SA60|PPR6_ARATH;	Pentatricopeptide repeat-containing protein At1g03100, mitochondrial OS=Arabidopsis thaliana OX=3702 GN=At1g03100 PE=2 SV=1;	PF13041.9;PF01535.23;PF13812.9;PF17177.7	PPR_2;PPR;PPR_3;PPR_long	PPR repeat family;PPR repeat;Pentatricopeptide repeat domain;Pentacotripeptide-repeat region of PRORP
mnot00002318	0.085	-3.55063	9.04643506878E-38	6.90974645395E-37	yes	down	0.58	0.44	0.61	5.08	6.1	6.12	0.543333	5.76667	GO:0046856;GO:0046855;GO:0034485;GO:0004439;GO:000444	BP:phosphatidylinositol dephosphorylation;BP:inositol phosphate dephosphorylation;MF:phosphatidylinositol-3,4,5-trisphosphate 5-phosphatase activity;MF:phosphatidylinositol-4,5-bisphosphate 5-phosphatase activity;MF:inositol-polyphosphate 5-phosphatase activity;	------	------	------	------	COG5411	T:Signal transduction mechanisms	XP_024019985.1	type I inositol polyphosphate 5-phosphatase 4 [Morus notabilis]	sp|Q0WQ41|IP5P7_ARATH;	Type IV inositol polyphosphate 5-phosphatase 7 OS=Arabidopsis thaliana OX=3702 GN=IP5P7 PE=1 SV=1;	PF03372.26	Exo_endo_phos	Endonuclease/Exonuclease/phosphatase family
mnot00002319	7.279	2.86379	0.0147120121916	0.0239889186647	yes	up	2.65	3.59	1.39	0.3	0.64	0	2.54333	0.313333	GO:000367	MF:nucleic acid binding;	K23312	STN1	------	------	ENOG410XYJH	S:Function unknown	XP_010102382.1	CST complex subunit STN1 [Morus notabilis]	sp|Q9LMK5|STN1_ARATH;	CST complex subunit STN1 OS=Arabidopsis thaliana OX=3702 GN=STN1 PE=1 SV=1;	PF01336.28	tRNA_anti-codon	OB-fold nucleic acid binding domain
mnot00002330	0.121	-3.05178	0.000478840040108	0.000938742080455	yes	down	0.14	0.05	0.05	0.6	0.62	0.57	0.08	0.596667	------	------	------	------	------	------	ENOG4111DWT	S:Function unknown	XP_024021427.1	VAN3-binding protein [Morus notabilis]	sp|Q8W4K5|VAB_ARATH;	VAN3-binding protein OS=Arabidopsis thaliana OX=3702 GN=VAB PE=1 SV=1;	PF05703.14;PF08458.13	Auxin_canalis;PH_2	Auxin canalisation;Plant pleckstrin homology-like region
mnot00002331	2.254	1.17248	9.33802800138E-43	7.86591535175E-42	yes	up	74.04	72.02	71.69	29.07	28.23	30.22	72.5833	29.1733	GO:0016021;GO:001602	CC:integral component of membrane;CC:membrane;	K24205	TMBIM, LFG	------	------	COG0670	S:Function unknown	XP_010096442.1	protein LIFEGUARD 4 [Morus notabilis]	sp|Q9SA63|LFG4_ARATH;	Protein LIFEGUARD 4 OS=Arabidopsis thaliana OX=3702 GN=LFG4 PE=2 SV=1;	PF01027.23	Bax1-I	Inhibitor of apoptosis-promoting Bax1
mnot00002332	5.022	2.32829	1.43025050519E-8	4.02703215356E-8	yes	up	4.13	3.85	3.44	0.72	0.75	0.6	3.80667	0.69	GO:0015996;GO:0047746;GO:010229	BP:chlorophyll catabolic process;MF:chlorophyllase activity;MF:pheophytinase b activity;	K08099	E3.1.1.14	map00860	Porphyrin metabolism	ENOG410XWBW	I:Lipid transport and metabolism	EXB64218.1	Chlorophyllase-1 [Morus notabilis]	sp|Q9MV14|CLH1_CITSI;	Chlorophyllase-1, chloroplastic OS=Citrus sinensis OX=2711 GN=CHLASE1 PE=1 SV=1;	PF07224.14;PF12740.10	Chlorophyllase;Chlorophyllase2	Chlorophyllase;Chlorophyllase enzyme
mnot00002333	0.184	-2.44277	1.7555638649E-6	4.3025558616E-6	yes	down	0.32	0.45	0.38	1.82	1.48	2.35	0.383333	1.88333	GO:0015996;GO:0047746;GO:010229	BP:chlorophyll catabolic process;MF:chlorophyllase activity;MF:pheophytinase b activity;	K08099	E3.1.1.14	map00860	Porphyrin metabolism	ENOG410XWBW	I:Lipid transport and metabolism	XP_010096444.1	chlorophyllase-1 [Morus notabilis]	sp|O22527|CLH1_ARATH;	Chlorophyllase-1 OS=Arabidopsis thaliana OX=3702 GN=CLH1 PE=1 SV=1;	PF07224.14;PF12740.10;PF00756.23;PF03403.16	Chlorophyllase;Chlorophyllase2;Esterase;PAF-AH_p_II	Chlorophyllase;Chlorophyllase enzyme;Putative esterase;Platelet-activating factor acetylhydrolase, isoform II
mnot00002336	0.043	-4.55199	4.93471107002E-22	2.50256648493E-21	yes	down	0.14	0.2	0.29	3.6	5.75	3.93	0.21	4.42667	GO:0016310;GO:0016021;GO:001630	BP:phosphorylation;CC:integral component of membrane;MF:kinase activity;	------	------	------	------	------	------	EXB64224.1	hypothetical protein L484_002357 [Morus notabilis]	------	------	PF13962.9;PF12796.10;PF13637.9;PF13857.9	PGG;Ank_2;Ank_4;Ank_5	Domain of unknown function;Ankyrin repeats;Ankyrin repeats;Ankyrin repeats
mnot00002337	0.197	-2.34204	3.07482344798E-14	1.15624366653E-13	yes	down	0.85	0.7	0.72	2.68	3.87	3.9	0.756667	3.48333	GO:0016310;GO:0016021;GO:001630	BP:phosphorylation;CC:integral component of membrane;MF:kinase activity;	------	------	------	------	------	------	EXB64223.1	Ankyrin repeat-containing protein [Morus notabilis]	------	------	PF13962.9;PF12796.10;PF13637.9;PF13606.9;PF00023.33;PF13857.9	PGG;Ank_2;Ank_4;Ank_3;Ank;Ank_5	Domain of unknown function;Ankyrin repeats;Ankyrin repeats;Ankyrin repeat;Ankyrin repeat;Ankyrin repeats
mnot00002338	0.061	-4.04162	0.028072	0.0437440517654	yes	down	0	0	0	0.11	0.2	0.04	0	0.116667	GO:0016310;GO:0016021;GO:001630	BP:phosphorylation;CC:integral component of membrane;MF:kinase activity;	------	------	------	------	------	------	EXB64224.1	hypothetical protein L484_002357 [Morus notabilis]	------	------	PF13962.9;PF12796.10;PF13637.9;PF13857.9	PGG;Ank_2;Ank_4;Ank_5	Domain of unknown function;Ankyrin repeats;Ankyrin repeats;Ankyrin repeats
mnot00002339	0.104	-3.26157	2.09909803948E-43	1.7908103839E-42	yes	down	0.61	0.68	0.56	4.88	5.59	5.65	0.616667	5.37333	GO:0016310;GO:0016021;GO:0016301;GO:000467	BP:phosphorylation;CC:integral component of membrane;MF:kinase activity;MF:protein serine/threonine kinase activity;	------	------	------	------	------	------	XP_010096450.1	uncharacterized protein LOC21385934 [Morus notabilis]	sp|Q9FY48|KEG_ARATH;	E3 ubiquitin-protein ligase KEG OS=Arabidopsis thaliana OX=3702 GN=KEG PE=1 SV=2;	PF13962.9;PF12796.10;PF13637.9;PF13857.9	PGG;Ank_2;Ank_4;Ank_5	Domain of unknown function;Ankyrin repeats;Ankyrin repeats;Ankyrin repeats
mnot00002340	0.286	-1.80414	3.69024534014E-7	9.52213333096E-7	yes	down	1.05	0.82	1.32	2.65	3.12	3.48	1.06333	3.08333	------	------	------	------	------	------	ENOG4111C4B	S:Function unknown	EXC43838.1	Protein TIFY 4A [Morus notabilis]	sp|Q8GY55|TIF4B_ARATH;	Protein TIFY 4B OS=Arabidopsis thaliana OX=3702 GN=TIFY4B PE=1 SV=1;	PF06200.17;PF09425.13	tify;Jas_motif	tify domain;Jas motif
mnot00002344	0.446	-1.16554	2.1474837425E-9	6.3624759709E-9	yes	down	2.15	2.78	2.56	5.1	4.84	5.27	2.49667	5.07	GO:0005634;GO:000370	CC:nucleus;MF:transcription factor activity, sequence-specific DNA binding;	K25870	IDD3S	------	------	ENOG410YBH1;COG5048	S:Function unknown;	XP_010087102.2	protein indeterminate-domain 12 [Morus notabilis]	sp|O22759|IDD12_ARATH;	Protein indeterminate-domain 12 OS=Arabidopsis thaliana OX=3702 GN=IDD12 PE=2 SV=2;	PF12171.11;PF00096.29	zf-C2H2_jaz;zf-C2H2	Zinc-finger double-stranded RNA-binding;Zinc finger, C2H2 type
mnot00002347	4.255	2.08927	0.00344035746095	0.00610174224176	yes	up	1.38	1.09	1.06	0.29	0.15	0.31	1.17667	0.25	GO:000827	MF:zinc ion binding;	------	------	------	------	ENOG410Z7Z7	S:Function unknown	XP_010087106.2	pentatricopeptide repeat-containing protein At3g63370, chloroplastic [Morus notabilis]	sp|Q9M1V3|PP296_ARATH;	Pentatricopeptide repeat-containing protein At3g63370, chloroplastic OS=Arabidopsis thaliana OX=3702 GN=PCMP-H83 PE=2 SV=2;	PF01535.23;PF13041.9;PF12854.10;PF13812.9	PPR;PPR_2;PPR_1;PPR_3	PPR repeat;PPR repeat family;PPR repeat;Pentatricopeptide repeat domain
mnot00002351	19.283	4.26925	5.86777059403E-7	1.48963547109E-6	yes	up	2.52	1.79	1.9	0	0.07	0.22	2.07	0.0966666666667	GO:000550	MF:calcium ion binding;	K13448	CML	map04626	Plant-pathogen interaction	COG5126;COG5126;COG5126	D:Cell cycle control, cell division, chromosome partitioning;T:Signal transduction mechanisms;Z:Cytoskeleton	XP_010087110.1	calmodulin-like protein 11 isoform X2 [Morus notabilis]	sp|P04464|CALM_WHEAT;	Calmodulin OS=Triticum aestivum OX=4565 PE=1 SV=3;	PF00036.35;PF13499.9;PF13405.9;PF13202.9;PF13833.9;PF14658.9;PF10591.12;PF12763.10;PF00404.21	EF-hand_1;EF-hand_7;EF-hand_6;EF-hand_5;EF-hand_8;EF-hand_9;SPARC_Ca_bdg;EF-hand_4;Dockerin_1	EF hand;EF-hand domain pair;EF-hand domain;EF hand;EF-hand domain pair;EF-hand domain;Secreted protein acidic and rich in cysteine Ca binding region;Cytoskeletal-regulatory complex EF hand;Dockerin type I domain
mnot00002355	0.345	-1.53653	0.000699088863726	0.0013468991343	yes	down	1.19	1.72	1.97	4.83	4.81	3.13	1.62667	4.25667	GO:0007186;GO:0005887;GO:000851	BP:G-protein coupled receptor signaling pathway;CC:integral component of plasma membrane;MF:ammonium transmembrane transporter activity;	K24772	GG1_2	------	------	ENOG41117R5	Z:Cytoskeleton	ANK58712.1	guanine nucleotide-binding protein subunit gamma-like 1 protein [Morus alba var. atropurpurea]	sp|B8AN27|GG1_ORYSI;	Guanine nucleotide-binding protein subunit gamma 1 OS=Oryza sativa subsp. indica OX=39946 GN=RGG1 PE=3 SV=1;	------	------	------
mnot00002356	3.381	1.75753	3.37564990201E-11	1.11247978018E-10	yes	up	6.12	6.17	7.99	1.63	1.7	2.49	6.76	1.94	GO:000563	CC:nucleus;	------	------	------	------	ENOG410YF3T	S:Function unknown	XP_010087113.1	uncharacterized protein LOC21395750 isoform X1 [Morus notabilis]	------	------	PF05641.15;PF03735.17	Agenet;ENT	Agenet domain;ENT domain
mnot00002357	0.014	-6.16114	7.83002283571E-34	5.53050790866E-33	yes	down	0.03	0.13	0.13	5.67	6.89	6.42	0.0966666666667	6.32667	GO:005151	BP:regulation of monopolar cell growth;	------	------	------	------	ENOG410YFY6	S:Function unknown	XP_010087114.1	protein LONGIFOLIA 1 [Morus notabilis]	------	------	PF14309.9;PF14383.9	DUF4378;VARLMGL	Domain of unknown function;DUF761-associated sequence motif
mnot00002359	0.246	-2.02182	7.83475173995E-40	6.22785446697E-39	yes	down	11.9	11.96	14.22	43.27	46.99	50.09	12.6933	46.7833	GO:0005634;GO:0000786;GO:0030527;GO:0046982;GO:000367	CC:nucleus;CC:nucleosome;MF:structural constituent of chromatin;MF:protein heterodimerization activity;MF:DNA binding;	K11251	H2A	------	------	------	------	XP_010087116.1	histone H2A variant 1 [Morus notabilis]	sp|O23628|H2AV1_ARATH;	Histone H2A variant 1 OS=Arabidopsis thaliana OX=3702 GN=H2AV PE=1 SV=1;	PF00125.27;PF16211.8	Histone;Histone_H2A_C	Core histone H2A/H2B/H3/H4;C-terminus of histone H2A
mnot00002360	2.475	1.30746	1.24505273632E-86	2.08032493504E-85	yes	up	63.95	66.18	65.36	22.62	24.39	24.56	65.1633	23.8567	GO:0006096;GO:0005737;GO:0043231;GO:0009570;GO:0030955;GO:0016301;GO:0000287;GO:0004743;GO:000552	BP:glycolytic process;CC:cytoplasm;CC:intracellular membrane-bounded organelle;CC:chloroplast stroma;MF:potassium ion binding;MF:kinase activity;MF:magnesium ion binding;MF:pyruvate kinase activity;MF:ATP binding;	K00873	PK, pyk	map00010;map00620	Glycolysis / Gluconeogenesis;Pyruvate metabolism	COG0469	G:Carbohydrate transport and metabolism	XP_010087117.1	pyruvate kinase isozyme A, chloroplastic [Morus notabilis]	sp|Q43117|KPYA_RICCO;	Pyruvate kinase isozyme A, chloroplastic OS=Ricinus communis OX=3988 PE=1 SV=1;	PF00224.24;PF02887.19;PF03328.17	PK;PK_C;HpcH_HpaI	Pyruvate kinase, barrel domain;Pyruvate kinase, alpha/beta domain;HpcH/HpaI aldolase/citrate lyase family
mnot00002362	7.464	2.8999	2.71668445585E-53	2.84347286954E-52	yes	up	28.99	31.6	37.51	4.28	3.24	4.38	32.7	3.96667	GO:0008333;GO:0036211;GO:0015031;GO:0000813;GO:0005768;GO:004313	BP:endosome to lysosome transport;BP:protein modification process;BP:protein transport;CC:ESCRT I complex;CC:endosome;MF:ubiquitin binding;	K12183	TSG101, STP22, VPS23	map03250;map04144	Viral life cycle - HIV-1;Endocytosis	ENOG410XT2Q	U:Intracellular trafficking, secretion, and vesicular transport	XP_010087120.1	protein ELC [Morus notabilis]	sp|Q9LHG8|ELC_ARATH;	Protein ELC OS=Arabidopsis thaliana OX=3702 GN=ELC PE=1 SV=1;	PF05743.16;PF09454.13	UEV;Vps23_core	UEV domain;Vps23 core domain
mnot00002365	2.976	1.57359	9.70592787382E-68	1.27210167903E-66	yes	up	50.21	53.87	51.5	13.9	17.52	15.91	51.86	15.7767	GO:0005634;GO:000370	CC:nucleus;MF:transcription factor activity, sequence-specific DNA binding;	K25784	BZIP9_10_25_63	------	------	------	------	XP_010087124.1	light-inducible protein CPRF2 [Morus notabilis]	sp|Q99090|CPRF2_PETCR;	Light-inducible protein CPRF2 OS=Petroselinum crispum OX=4043 GN=CPRF2 PE=2 SV=2;	PF12498.11;PF00170.24;PF07716.18;PF03131.20	bZIP_C;bZIP_1;bZIP_2;bZIP_Maf	Basic leucine-zipper C terminal;bZIP transcription factor;Basic region leucine zipper;bZIP Maf transcription factor
mnot00002366	4.16	2.05648	1.60866290628E-6	3.95355597562E-6	yes	up	7.15	7.32	6.46	0.73	2.32	1.56	6.97667	1.53667	GO:0033180;GO:004696	CC:proton-transporting V-type ATPase, V1 domain;MF:proton-transporting ATPase activity, rotational mechanism;	K02151	ATPeV1F, ATP6S14	map04145;map00190	Phagosome;Oxidative phosphorylation	COG1436	C:Energy production and conversion	XP_024018841.1	V-type proton ATPase subunit F [Morus notabilis]	sp|Q9ZQX4|VATF_ARATH;	V-type proton ATPase subunit F OS=Arabidopsis thaliana OX=3702 GN=VHA-F PE=2 SV=1;	PF01990.20	ATP-synt_F	ATP synthase
mnot00002370	0.173	-2.5286	2.61443524843E-57	2.90639805766E-56	yes	down	7.06	6.22	6.14	29.46	37.26	35.06	6.47333	33.9267	GO:0006355;GO:0009734;GO:000563	BP:regulation of transcription, DNA-templated;BP:auxin-activated signaling pathway;CC:nucleus;	K14484	IAA	map04075	Plant hormone signal transduction	ENOG410YIDV	K:Transcription	XP_010087128.1	auxin-induced protein IAA4 isoform X2 [Morus notabilis]	sp|O24543|AX22E_VIGRR;	Auxin-induced protein 22E OS=Vigna radiata var. radiata OX=3916 GN=AUX22E PE=2 SV=1;	PF02309.19	AUX_IAA	AUX/IAA family
mnot00002371	0.036	-4.81001	8.02097793408E-239	4.35566138825E-237	yes	down	11.59	14.34	15.78	300.95	374.66	380.13	13.9033	351.913	GO:0006355;GO:0009734;GO:000563	BP:regulation of transcription, DNA-templated;BP:auxin-activated signaling pathway;CC:nucleus;	K14484	IAA	map04075	Plant hormone signal transduction	ENOG410YEC3	K:Transcription	XP_024018670.1	LOW QUALITY PROTEIN: auxin-induced protein AUX28-like [Morus notabilis]	sp|P13089|AUX28_SOYBN;	Auxin-induced protein AUX28 OS=Glycine max OX=3847 GN=AUX28 PE=2 SV=1;	PF02309.19	AUX_IAA	AUX/IAA family
mnot00002373	0.015	-6.03783	2.97169152723E-8	8.21752833706E-8	yes	down	0.09	0	0	1.35	2.47	1.47	0.03	1.76333	GO:0044260;GO:0005737;GO:0005739;GO:0016301;GO:000552	BP:cellular macromolecule metabolic process;CC:cytoplasm;CC:mitochondrion;MF:kinase activity;MF:ATP binding;	------	------	------	------	ENOG410YEIX	S:Function unknown	XP_010087131.1	F-box/LRR-repeat protein 17 [Morus notabilis]	sp|Q8W104|FBL17_ARATH;	F-box/LRR-repeat protein 17 OS=Arabidopsis thaliana OX=3702 GN=FBL17 PE=1 SV=1;	PF12937.10;PF00646.36	F-box-like;F-box	F-box-like;F-box domain
mnot00002377	0.425	-1.23615	1.11521543337E-52	1.15537753258E-51	yes	down	1729	1643.06	1612.07	3789	3412.07	3427.96	1661.38	3543.01	GO:0042549;GO:0015979;GO:0009535;GO:0016021;GO:000952	BP:photosystem II stabilization;BP:photosynthesis;CC:chloroplast thylakoid membrane;CC:integral component of membrane;CC:photosystem II;	K02721	psbW	map00195	Photosynthesis	ENOG410XZ0Y	S:Function unknown	XP_010087137.1	photosystem II reaction center W protein, chloroplastic [Morus notabilis]	sp|Q39194|PSBW_ARATH;	Photosystem II reaction center W protein, chloroplastic OS=Arabidopsis thaliana OX=3702 GN=PSBW PE=1 SV=2;	PF07123.15	PsbW	Photosystem II reaction centre W protein
mnot00002378	0.497	-1.00942	4.81704242341E-11	1.57063693927E-10	yes	down	4.15	4.5	4.15	6.91	7.74	8.52	4.26667	7.72333	GO:0045489;GO:0071555;GO:0000139;GO:004726	BP:pectin biosynthetic process;BP:cell wall organization;CC:Golgi membrane;MF:polygalacturonate 4-alpha-galacturonosyltransferase activity;	K13648	GAUT	map00520	Amino sugar and nucleotide sugar metabolism	ENOG410YA0P	M:Cell wall/membrane/envelope biogenesis	PON95028.1	Galacturonosyltransferase [Trema orientale]	sp|Q9M9Y5|GAUT6_ARATH;	Probable galacturonosyltransferase 6 OS=Arabidopsis thaliana OX=3702 GN=GAUT6 PE=2 SV=1;	PF01501.23;PF18404.4	Glyco_transf_8;Glyco_transf_24	Glycosyl transferase family 8;Glucosyltransferase 24
mnot00002385	0.295	-1.76007	7.65056742155E-99	1.48943373004E-97	yes	down	19.04	21.91	21.17	60.8	66.11	63.73	20.7067	63.5467	GO:0006334;GO:0030261;GO:0045910;GO:0000786;GO:0005634;GO:0030527;GO:0003677;GO:0031492;GO:000369	BP:nucleosome assembly;BP:chromosome condensation;BP:negative regulation of DNA recombination;CC:nucleosome;CC:nucleus;MF:structural constituent of chromatin;MF:DNA binding;MF:nucleosomal DNA binding;MF:double-stranded DNA binding;	K11275	H1_5	------	------	ENOG410XYG5	S:Function unknown	XP_010100081.1	histone H1 [Morus notabilis]	sp|P37218|H1_SOLLC;	Histone H1 OS=Solanum lycopersicum OX=4081 PE=3 SV=1;	PF00538.22	Linker_histone	linker histone H1 and H5 family
mnot00002392	0.427	-1.2272	1.52171697914E-26	8.81037215958E-26	yes	down	3.39	4.03	3.58	7.69	7.82	7.81	3.66667	7.77333	GO:0016021;GO:0004497;GO:0080115;GO:0020037;GO:0016705;GO:0017022;GO:000550	CC:integral component of membrane;MF:monooxygenase activity;MF:myosin XI tail binding;MF:heme binding;MF:oxidoreductase activity, acting on paired donors, with incorporation or reduction of molecular oxygen;MF:myosin binding;MF:iron ion binding;	K20769	CYP94A5	map00073	Cutin, suberine and wax biosynthesis	COG2124	Q:Secondary metabolites biosynthesis, transport and catabolism	EXB81312.1	Cytochrome P450 94A1 [Morus notabilis]	sp|O81117|C94A1_VICSA;	Cytochrome P450 94A1 OS=Vicia sativa OX=3908 GN=CYP94A1 PE=2 SV=2;	PF00067.25;PF04576.18	p450;Zein-binding	Cytochrome P450;Zein-binding
mnot00002394	2.654	1.40841	0.000997729056079	0.00188932296132	yes	up	8.72	6.58	8.75	2.48	3.96	1.79	8.01667	2.74333	GO:0009611;GO:000486	BP:response to wounding;MF:serine-type endopeptidase inhibitor activity;	------	------	------	------	ENOG410Z25M	S:Function unknown	XP_024023749.1	proteinase inhibitor [Morus notabilis]	sp|P82381|ICI_LINUS;	Proteinase inhibitor OS=Linum usitatissimum OX=4006 PE=1 SV=1;	PF00280.21	potato_inhibit	Potato inhibitor I family
mnot00002410	2.161	1.11178	9.42075937588E-28	5.63845573544E-27	yes	up	32.86	36.01	35.72	13.49	15.54	14.85	34.8633	14.6267	------	------	------	------	------	------	ENOG4110X8D	S:Function unknown	XP_010111886.1	F-box/kelch-repeat protein OR23 [Morus notabilis]	sp|Q0V7S6|FK125_ARATH;	F-box/kelch-repeat protein OR23 OS=Arabidopsis thaliana OX=3702 GN=OR23 PE=2 SV=1;	PF01344.28;PF13964.9;PF12937.10;PF13415.9;PF00646.36	Kelch_1;Kelch_6;F-box-like;Kelch_3;F-box	Kelch motif;Kelch motif;F-box-like;Galactose oxidase, central domain;F-box domain
mnot00002411	0.45	-1.15228	7.19873308165E-13	2.5558477123E-12	yes	down	2.19	2.51	2.02	4.67	4.34	4.49	2.24	4.5	GO:0030048;GO:0016459;GO:0003779;GO:0005516;GO:0003774;GO:000552	BP:actin filament-based movement;CC:myosin complex;MF:actin binding;MF:calmodulin binding;MF:motor activity;MF:ATP binding;	K10357	MYO5	------	------	COG5022	Z:Cytoskeleton	XP_024031490.1	myosin-9 [Morus notabilis]	sp|F4HXP9|MYO9_ARATH;	Myosin-9 OS=Arabidopsis thaliana OX=3702 GN=XI-C PE=2 SV=1;	PF00063.24;PF00612.30	Myosin_head;IQ	Myosin head;IQ calmodulin-binding motif
mnot00002413	0.099	-3.33352	0.0125686372549	0.0207071	yes	down	0	0.24	0.24	1.03	2.18	1.11	0.16	1.44	------	------	------	------	------	------	ENOG410Z06A	S:Function unknown	XP_010111889.1	transcriptional regulator TAC1 [Morus notabilis]	sp|Q9SR34|TA1_ARATH;	Transcriptional regulator TAC1 OS=Arabidopsis thaliana OX=3702 GN=TAC1 PE=2 SV=1;	PF13912.9	zf-C2H2_6	C2H2-type zinc finger
mnot00002415	2.579	1.36659	0.00145879803061	0.0027080356758	yes	up	9.06	8.24	10.84	4.45	2.11	3.26	9.38	3.27333	------	------	------	------	------	------	------	------	XP_010111891.1	uncharacterized protein LOC21393093 [Morus notabilis]	------	------	------	------	------
mnot00002417	0.046	-4.45664	0.00766017	0.0129900286049	yes	down	0	0	0	0.31	0.43	0.54	0	0.426667	GO:0009755;GO:0045893;GO:000563	BP:hormone-mediated signaling pathway;BP:positive regulation of transcription, DNA-templated;CC:nucleus;	K13944	LBD16	------	------	ENOG410YA3N	S:Function unknown	XP_024031499.1	LOB domain-containing protein 16 [Morus notabilis]	sp|Q9SLB7|LBD16_ARATH;	LOB domain-containing protein 16 OS=Arabidopsis thaliana OX=3702 GN=LBD16 PE=1 SV=1;	PF03195.17	LOB	Lateral organ boundaries
mnot00002428	5.783	2.5318	4.90309209018E-36	3.60816811143E-35	yes	up	9.42	9.02	10.41	1.64	1.34	1.53	9.61667	1.50333	GO:001674	MF:transferase activity;	------	------	------	------	COG0457	S:Function unknown	XP_010111904.1	protein KINESIN LIGHT CHAIN-RELATED 1 [Morus notabilis]	sp|Q9LII8|KLCR2_ARATH;	Protein KINESIN LIGHT CHAIN-RELATED 2 OS=Arabidopsis thaliana OX=3702 GN=KLCR2 PE=1 SV=1;	PF13424.9;PF00515.31;PF13374.9;PF13181.9;PF14559.9	TPR_12;TPR_1;TPR_10;TPR_8;TPR_19	Tetratricopeptide repeat;Tetratricopeptide repeat;Tetratricopeptide repeat;Tetratricopeptide repeat;Tetratricopeptide repeat
mnot00002429	0.039	-4.67863	0.00365203614759	0.0064517191634	yes	down	0	0	0	0.67	0.47	0.47	0	0.536667	GO:0016567;GO:0016021;GO:001674	BP:protein ubiquitination;CC:integral component of membrane;MF:transferase activity;	K19041	RNF38_44	------	------	ENOG41121N2	O:Posttranslational modification, protein turnover, chaperones	EXC31939.1	RING-H2 finger protein ATL16 [Morus notabilis]	sp|Q9LSW9|ATL16_ARATH;	RING-H2 finger protein ATL16 OS=Arabidopsis thaliana OX=3702 GN=ATL16 PE=2 SV=1;	PF13639.9;PF17123.8;PF12678.10;PF13923.9;PF00097.28;PF12861.10;PF13920.9;PF13445.9;PF14634.9;PF17120.8	zf-RING_2;zf-RING_11;zf-rbx1;zf-C3HC4_2;zf-C3HC4;zf-ANAPC11;zf-C3HC4_3;zf-RING_UBOX;zf-RING_5;zf-RING_16	Ring finger domain;RING-like zinc finger;RING-H2 zinc finger domain;Zinc finger, C3HC4 type;Zinc finger, C3HC4 type;Anaphase-promoting complex subunit 11 RING-H2 finger;Zinc finger, C3HC4 type;RING-type zinc-finger;zinc-RING finger domain;RING/Ubox like zinc-binding domain
mnot00002430	52.152	5.70464	1.59428755341E-10	5.05092870903E-10	yes	up	4.55	4.43	4.49	0	0.16	0.08	4.49	0.08	GO:0046872;GO:0051213;GO:001649	MF:metal ion binding;MF:dioxygenase activity;MF:oxidoreductase activity;	------	------	------	------	COG3491	S:Function unknown	XP_010111906.1	hyoscyamine 6-dioxygenase [Morus notabilis]	sp|P24397|HY6H_HYONI;	Hyoscyamine 6-dioxygenase OS=Hyoscyamus niger OX=4079 GN=H6H PE=1 SV=1;	PF03171.23;PF14226.9	2OG-FeII_Oxy;DIOX_N	2OG-F;non-haem dioxygenase in morphine synthesis N-terminal
mnot00002437	0.061	-4.04218	0.0294210884527	0.0457319676745	yes	down	0	0	0	0.16	0.99	0.33	0	0.493333	GO:0006952;GO:0009873;GO:0005634;GO:0003700;GO:000367	BP:defense response;BP:ethylene-activated signaling pathway;CC:nucleus;MF:transcription factor activity, sequence-specific DNA binding;MF:DNA binding;	K14516	ERF1	map04016;map04075	MAPK signaling pathway - plant;Plant hormone signal transduction	ENOG4111E8T;ENOG410YJNR	K:Transcription;	XP_010111912.2	ethylene-responsive transcription factor 15 [Morus notabilis]	sp|A0A3Q7I5Y9|ERFC3_SOLLC;	Ethylene-response factor C3 OS=Solanum lycopersicum OX=4081 GN=ERF.C.3 PE=2 SV=1;	PF00847.23	AP2	AP2 domain
mnot00002440	5.432	2.44151	1.43065748382E-31	9.46849382992E-31	yes	up	11.55	14.34	11.46	1.85	1.93	2.46	12.45	2.08	GO:0006817;GO:0016021;GO:000531	BP:phosphate ion transport;CC:integral component of membrane;MF:inorganic phosphate transmembrane transporter activity;	K08176	PHO84	------	------	------	------	XP_010111916.1	inorganic phosphate transporter 1-4 [Morus notabilis]	sp|Q96303|PHT14_ARATH;	Inorganic phosphate transporter 1-4 OS=Arabidopsis thaliana OX=3702 GN=PHT1-4 PE=1 SV=1;	PF00083.27;PF07690.19;PF06779.17	Sugar_tr;MFS_1;MFS_4	Sugar;Major Facilitator Superfamily;Uncharacterised MFS-type transporter YbfB
mnot00002444	13.864	3.79332	2.34301881296E-6	5.68535705938E-6	yes	up	1.4	1.52	2.04	0.19	0.13	0	1.65333	0.106667	------	------	K09422	MYBP	------	------	COG5147	K:Transcription	EXC31955.1	Myb-related protein Myb4 [Morus notabilis]	sp|Q9SJX8|MYB14_ARATH;	Transcription factor MYB14 OS=Arabidopsis thaliana OX=3702 GN=MYB14 PE=2 SV=1;	PF00249.34;PF13921.9	Myb_DNA-binding;Myb_DNA-bind_6	Myb-like DNA-binding domain;Myb-like DNA-binding domain
mnot00002456	0.112	-3.16041	2.11000978286E-91	3.71838734022E-90	yes	down	2.39	2.32	2.01	18.36	17.48	18.53	2.24	18.1233	GO:1901135;GO:0005975;GO:0097367;GO:001685	BP:carbohydrate derivative metabolic process;BP:carbohydrate metabolic process;MF:carbohydrate derivative binding;MF:isomerase activity;	K06041	kdsD, kpsF	map01250	Biosynthesis of nucleotide sugars	COG0794	M:Cell wall/membrane/envelope biogenesis	XP_010101415.1	probable arabinose 5-phosphate isomerase [Morus notabilis]	sp|Q9M1T1|SETH3_ARATH;	Probable arabinose 5-phosphate isomerase OS=Arabidopsis thaliana OX=3702 GN=SETH3 PE=2 SV=1;	PF01380.25;PF00571.31;PF13580.9	SIS;CBS;SIS_2	SIS domain;CBS domain;SIS domain
mnot00002461	0.157	-2.6671	0	0	yes	down	12.5	11.51	11.12	63.82	68.9	66.96	11.71	66.56	GO:0032259;GO:0016021;GO:000816	BP:methylation;CC:integral component of membrane;MF:methyltransferase activity;	------	------	------	------	ENOG410YDXK	S:Function unknown	XP_010101410.1	probable methyltransferase PMT3 [Morus notabilis]	sp|Q93YV7|PMT3_ARATH;	Probable methyltransferase PMT3 OS=Arabidopsis thaliana OX=3702 GN=At4g14360 PE=2 SV=1;	PF03141.19;PF08241.15;PF13649.9;PF13489.9	Methyltransf_29;Methyltransf_11;Methyltransf_25;Methyltransf_23	Putative S-adenosyl-L-methionine-dependent methyltransferase;Methyltransferase domain;Methyltransferase domain;Methyltransferase domain
mnot00002466	0.5	-1.00086	1.97548911668E-68	2.61040024632E-67	yes	down	82.73	79.79	84.3	152.55	155.82	149.98	82.2733	152.783	GO:000552	MF:ATP binding;	K12608	CAF16	map03018	RNA degradation	COG4586	S:Function unknown	XP_010101406.1	ABC transporter I family member 19 [Morus notabilis]	sp|Q3EDJ0|AB19I_ARATH;	ABC transporter I family member 19 OS=Arabidopsis thaliana OX=3702 GN=ABCI19 PE=2 SV=1;	PF00005.30;PF13304.9;PF13555.9	ABC_tran;AAA_21;AAA_29	ABC transporter;AAA domain, putative AbiEii toxin, Type IV TA system;P-loop containing region of AAA domain
mnot00002470	4.482	2.16421	6.11695210508E-49	5.8803042315E-48	yes	up	34.12	33.35	37.01	6.59	6.79	7.75	34.8267	7.04333	GO:0007034;GO:000576	BP:vacuolar transport;CC:endosome;	K12192	CHMP2B	map04144	Endocytosis	COG5491	N:Cell motility	EXB53493.1	Vacuolar protein sorting-associated protein 2-3-like protein [Morus notabilis]	sp|Q941D5|VPS2C_ARATH;	Vacuolar protein sorting-associated protein 2 homolog 3 OS=Arabidopsis thaliana OX=3702 GN=VPS2.3 PE=2 SV=1;	PF03357.24	Snf7	Snf7
mnot00002472	0.472	-1.08298	1.25898878263E-9	3.77813895463E-9	yes	down	17.04	16.92	17.53	33.77	31.77	33.35	17.1633	32.9633	GO:0042273;GO:0006412;GO:0005840;GO:0022625;GO:1990904;GO:0003735;GO:000372	BP:ribosomal large subunit biogenesis;BP:translation;CC:ribosome;CC:cytosolic large ribosomal subunit;CC:ribonucleoprotein complex;MF:structural constituent of ribosome;MF:RNA binding;	K02875	RP-L14e, RPL14	map03010	Ribosome	COG2163	J:Translation, ribosomal structure and biogenesis	EXB53495.1	60S ribosomal protein L14-2 [Morus notabilis]	sp|Q9T043|RL142_ARATH;	60S ribosomal protein L14-2 OS=Arabidopsis thaliana OX=3702 GN=RPL14B PE=1 SV=1;	PF01929.20	Ribosomal_L14e	Ribosomal protein L14
mnot00002479	0.311	-1.68317	0	0	yes	down	142.82	142.68	146.97	429.01	406.92	422.93	144.157	419.62	GO:0016021;GO:0046577;GO:0050660;GO:004659	CC:integral component of membrane;MF:long-chain-alcohol oxidase activity;MF:flavin adenine dinucleotide binding;MF:mandelonitrile lyase activity;	K17756	FAO3	------	------	COG2303	E:Amino acid transport and metabolism	XP_010093072.1	long-chain-alcohol oxidase FAO2 [Morus notabilis]	sp|B5WWZ9|FAO2_LOTJA;	Long-chain-alcohol oxidase FAO2 OS=Lotus japonicus OX=34305 GN=FAO2 PE=2 SV=1;	PF00732.22;PF05199.16;PF00890.27;PF13450.9	GMC_oxred_N;GMC_oxred_C;FAD_binding_2;NAD_binding_8	GMC oxidoreductase;GMC oxidoreductase;FAD binding domain;NA
mnot00002491	0.204	-2.29245	0.00533569674273	0.00922957135205	yes	down	0.08	0.12	0.08	0.39	0.37	0.48	0.0933333333333	0.413333	GO:0006281;GO:0043231;GO:0016740;GO:0046872;GO:014009	BP:DNA repair;CC:intracellular membrane-bounded organelle;MF:transferase activity;MF:metal ion binding;MF:catalytic activity, acting on a protein;	K10683	BARD1	map03440	Homologous recombination	ENOG4111GMJ;ENOG41120NI	S:Function unknown;	EXB53512.1	Protein BREAST CANCER SUSCEPTIBILITY 1-like protein [Morus notabilis]	sp|F4I443|BARD1_ARATH;	BRCA1-associated RING domain protein 1 OS=Arabidopsis thaliana OX=3702 GN=BARD1 PE=1 SV=1;	PF00533.29;PF16589.8;PF13771.9;PF13832.9;PF16770.8;PF12738.10	BRCT;BRCT_2;zf-HC5HC2H;zf-HC5HC2H_2;RTT107_BRCT_5;PTCB-BRCT	BRCA1 C Terminus;BRCT domain, a BRCA1 C-terminus domain;PHD-like zinc-binding domain;PHD-zinc-finger like domain;Regulator of Ty1 transposition protein 107 BRCT domain;twin BRCT domain
mnot00002495	0.43	-1.2178	6.99862281132E-10	2.13436466617E-9	yes	down	4.4	3.97	3.15	6.4	8.55	8.72	3.84	7.89	GO:000714	BP:male meiosis II;	------	------	------	------	ENOG410YHIB	S:Function unknown	XP_010093087.1	putative vacuolar protein sorting-associated protein 13F [Morus notabilis]	sp|F4IDQ5|JASON_ARATH;	Protein JASON OS=Arabidopsis thaliana OX=3702 GN=JASON PE=2 SV=1;	------	------	------
mnot00002499	3.297	1.72134	8.49441177289E-48	7.96381999969E-47	yes	up	13.39	13.73	13.17	3.43	3.53	3.97	13.43	3.64333	GO:0006468;GO:0050832;GO:0016021;GO:0005886;GO:0004672;GO:000552	BP:protein phosphorylation;BP:defense response to fungus;CC:integral component of membrane;CC:plasma membrane;MF:protein kinase activity;MF:ATP binding;	------	------	------	------	COG4886	S:Function unknown	XP_010091788.1	probable leucine-rich repeat receptor-like protein kinase At1g35710 [Morus notabilis]	sp|Q8VZG8|MIK2_ARATH;	MDIS1-interacting receptor like kinase 2 OS=Arabidopsis thaliana OX=3702 GN=MIK2 PE=1 SV=3;	PF13855.9;PF00069.28;PF07714.20;PF12799.10;PF08263.15	LRR_8;Pkinase;PK_Tyr_Ser-Thr;LRR_4;LRRNT_2	Leucine rich repeat;Protein kinase domain;Protein tyrosine and serine/threonine kinase;Leucine Rich repeats;Leucine rich repeat N-terminal domain
mnot00002501	0.074	-3.74988	2.32218825187E-16	9.53942696242E-16	yes	down	0.31	0.16	0.77	5.38	4.61	5.09	0.413333	5.02667	GO:0045735;GO:000399	MF:nutrient reservoir activity;MF:acid phosphatase activity;	------	------	------	------	ENOG410Y9AU	S:Function unknown	XP_010091790.1	acid phosphatase 1 [Morus notabilis]	sp|P27061|PPA1_SOLLC;	Acid phosphatase 1 OS=Solanum lycopersicum OX=4081 GN=APS1 PE=2 SV=1;	PF03767.17	Acid_phosphat_B	HAD superfamily, subfamily IIIB
mnot00002504	3.05	1.60865	3.11410965328E-47	2.88738454759E-46	yes	up	39.31	44.73	43.37	12.12	12.94	12.8	42.47	12.62	GO:0042221;GO:000436	BP:response to chemical;MF:glutathione transferase activity;	K07393	ECM4, yqjG	------	------	COG0435	O:Posttranslational modification, protein turnover, chaperones	XP_010091794.2	uncharacterized protein LOC21398941 [Morus notabilis]	sp|P42620|YQJG_ECOLI;	Glutathionyl-hydroquinone reductase YqjG OS=Escherichia coli;	PF13409.9;PF13410.9;PF00043.28;PF14497.9	GST_N_2;GST_C_2;GST_C;GST_C_3	Glutathione S-transferase, N-terminal domain;Glutathione S-transferase, C-terminal domain;Glutathione S-transferase, C-terminal domain;Glutathione S-transferase, C-terminal domain
mnot00002506	0.239	-2.0624	2.02566072185E-32	1.37984753611E-31	yes	down	4.06	5.65	4.38	17.66	17.09	18.47	4.69667	17.74	GO:0010497;GO:0046739;GO:0016021;GO:000950	BP:plasmodesmata-mediated intercellular transport;BP:transport of virus in multicellular host;CC:integral component of membrane;CC:plasmodesma;	------	------	------	------	ENOG410YTC3	U:Intracellular trafficking, secretion, and vesicular transport	XP_010091797.1	cysteine-rich repeat secretory protein 3 isoform X1 [Morus notabilis]	sp|Q6NM73|PDLP2_ARATH;	Plasmodesmata-located protein 2 OS=Arabidopsis thaliana OX=3702 GN=PDLP2 PE=1 SV=1;	PF01657.20	Stress-antifung	Salt stress response/antifungal
mnot00002508	0.081	-3.63161	4.90958916095E-17	2.07549043646E-16	yes	down	1.21	1.27	0.7	10.56	10.83	14.42	1.06	11.9367	------	------	------	------	------	------	ENOG410Z9S3;ENOG4111AHE	S:Function unknown;	XP_024018433.1	uncharacterized protein LOC21398946 [Morus notabilis]	------	------	------	------	------
mnot00002512	2.316	1.21192	8.88008554312E-172	3.19088873085E-170	yes	up	426.5	400.38	391.65	160.96	152.8	162.31	406.177	158.69	GO:000639	BP:RNA processing;	------	------	------	------	ENOG410YKFM	S:Function unknown	XP_024018431.1	uncharacterized protein LOC21398949 [Morus notabilis]	------	------	PF14559.9;PF00515.31;PF13181.9	TPR_19;TPR_1;TPR_8	Tetratricopeptide repeat;Tetratricopeptide repeat;Tetratricopeptide repeat
mnot00002516	3.349	1.74357	0.000100117377401	0.000209852449302	yes	up	0.74	0.78	0.63	0.2	0.14	0.24	0.716667	0.193333	GO:0006468;GO:0016021;GO:0004674;GO:0005524;GO:000467	BP:protein phosphorylation;CC:integral component of membrane;MF:protein serine/threonine kinase activity;MF:ATP binding;MF:protein kinase activity;	------	------	------	------	COG4886	S:Function unknown	XP_010091806.1	MDIS1-interacting receptor like kinase 1 [Morus notabilis]	sp|Q9M0G7|MIK1_ARATH;	MDIS1-interacting receptor like kinase 1 OS=Arabidopsis thaliana OX=3702 GN=MIK1 PE=1 SV=1;	PF13855.9;PF00069.28;PF07714.20;PF12799.10;PF08263.15	LRR_8;Pkinase;PK_Tyr_Ser-Thr;LRR_4;LRRNT_2	Leucine rich repeat;Protein kinase domain;Protein tyrosine and serine/threonine kinase;Leucine Rich repeats;Leucine rich repeat N-terminal domain
mnot00002521	0.077	-3.69398	4.76433402852E-65	5.97302888711E-64	yes	down	0.86	0.9	1.24	12.25	12.42	11.58	1	12.0833	GO:0006468;GO:0016021;GO:0005886;GO:0004672;GO:0004674;GO:000552	BP:protein phosphorylation;CC:integral component of membrane;CC:plasma membrane;MF:protein kinase activity;MF:protein serine/threonine kinase activity;MF:ATP binding;	------	------	------	------	COG0515	T:Signal transduction mechanisms	XP_010091811.2	cysteine-rich receptor-like protein kinase 2 [Morus notabilis]	sp|Q9CAL3|CRK2_ARATH;	Cysteine-rich receptor-like protein kinase 2 OS=Arabidopsis thaliana OX=3702 GN=CRK2 PE=1 SV=1;	PF00069.28;PF07714.20;PF01657.20;PF03494.16	Pkinase;PK_Tyr_Ser-Thr;Stress-antifung;Beta-APP	Protein kinase domain;Protein tyrosine and serine/threonine kinase;Salt stress response/antifungal;Beta-amyloid peptide
mnot00002529	0.447	-1.16097	8.83160703182E-113	1.9898907592E-111	yes	down	256.28	232.22	228.34	467.75	475.77	510.63	238.947	484.717	GO:0015979;GO:000965	BP:photosynthesis;CC:photosystem II oxygen evolving complex;	K08903	psb28	map00195	Photosynthesis	ENOG4111V3V	H:Coenzyme transport and metabolism	XP_010091818.1	photosystem II reaction center PSB28 protein, chloroplastic [Morus notabilis]	sp|Q0JG75|PSB28_ORYSJ;	Photosystem II reaction center PSB28 protein, chloroplastic OS=Oryza sativa subsp. japonica OX=39947 GN=PSB28 PE=2 SV=2;	PF03912.17	Psb28	Psb28 protein
mnot00002530	0.025	-5.33096	0.000269204412748	0.00054126466014	yes	down	0	0	0	0.25	0.26	0.29	0	0.266667	GO:0009610;GO:0006508;GO:0004252;GO:003244	BP:response to symbiotic fungus;BP:proteolysis;MF:serine-type endopeptidase activity;MF:2-alkenal reductase [NA;	------	------	------	------	COG1404	O:Posttranslational modification, protein turnover, chaperones	XP_010091819.1	subtilisin-like protease SBT1.2 [Morus notabilis]	sp|O64495|SBT12_ARATH;	Subtilisin-like protease SBT1.2 OS=Arabidopsis thaliana OX=3702 GN=SBT1.2 PE=2 SV=1;	PF00082.25;PF17766.4;PF05922.19;PF02225.25	Peptidase_S8;fn3_6;Inhibitor_I9;PA	Subtilase family;Fibronectin type-III domain;Peptidase inhibitor I9;PA domain
mnot00002531	0.203	-2.30286	1.42690853555E-194	6.08940304842E-193	yes	down	15.22	14.59	13.35	61.01	63.63	68.28	14.3867	64.3067	GO:0006486;GO:0016021;GO:0000139;GO:001675	BP:protein glycosylation;CC:integral component of membrane;CC:Golgi membrane;MF:transferase activity, transferring glycosyl groups;	K20888	MUR3	------	------	ENOG410XTFH	S:Function unknown	XP_010091820.1	xyloglucan galactosyltransferase MUR3 [Morus notabilis]	sp|Q7XJ98|MUR3_ARATH;	Xyloglucan galactosyltransferase MUR3 OS=Arabidopsis thaliana OX=3702 GN=MUR3 PE=1 SV=1;	PF03016.18	Exostosin	Exostosin family
mnot00002537	0.097	-3.36251	7.41973929143E-47	6.81094017008E-46	yes	down	0.7	0.44	0.55	4.87	5.81	5.1	0.563333	5.26	------	------	------	------	------	------	ENOG410YREK	S:Function unknown	XP_010091827.1	uncharacterized protein LOC21398974 isoform X1 [Morus notabilis]	sp|Q9ULE3|DEN2A_HUMAN;	DENN domain-containing protein 2A OS=Homo sapiens OX=9606 GN=DENND2A PE=1 SV=4;	PF02141.24;PF03456.21;PF03455.22	DENN;uDENN;dDENN	DENN;uDENN domain;dDENN domain
mnot00002541	2.575	1.36432	2.41933586979E-5	5.39640025786E-5	yes	up	10.83	12.07	9.02	5.11	3.49	2.56	10.64	3.72	------	------	------	------	------	------	COG3450	S:Function unknown	XP_010091831.1	uncharacterized protein LOC21398978 [Morus notabilis]	------	------	PF05899.15	Cupin_3	EutQ-like cupin domain
mnot00002545	0.096	-3.38073	1.80294963065E-132	4.90910172673E-131	yes	down	1.43	6.85	6.22	15.19	16.9	16.95	4.83333	16.3467	GO:0006468;GO:0010068;GO:1905393;GO:0090558;GO:0019252;GO:0016021;GO:0004674;GO:000552	BP:protein phosphorylation;BP:protoderm histogenesis;BP:plant organ formation;BP:plant epidermis development;BP:starch biosynthetic process;CC:integral component of membrane;MF:protein serine/threonine kinase activity;MF:ATP binding;	------	------	------	------	COG0515	T:Signal transduction mechanisms	XP_024018401.1	receptor-like serine/threonine-protein kinase ALE2 isoform X1 [Morus notabilis]	sp|Q8RWW0|ALE2_ARATH;	Receptor-like serine/threonine-protein kinase ALE2 OS=Arabidopsis thaliana OX=3702 GN=ALE2 PE=1 SV=1;	PF07714.20;PF00069.28	PK_Tyr_Ser-Thr;Pkinase	Protein tyrosine and serine/threonine kinase;Protein kinase domain
mnot00002562	0.349	-1.51885	1.77914115853E-268	1.11308598306E-266	yes	down	696.29	721.55	708.75	1912.46	1813.62	1792.82	708.863	1839.63	GO:0015979;GO:0009535;GO:000953	BP:photosynthesis;CC:chloroplast thylakoid membrane;CC:photosystem I reaction center;	K02693	psaE	map00195	Photosynthesis	ENOG41122QJ	C:Energy production and conversion	XP_010091851.1	photosystem I reaction center subunit IV, chloroplastic [Morus notabilis]	sp|P12354|PSAE_SPIOL;	Photosystem I reaction center subunit IV, chloroplastic OS=Spinacia oleracea OX=3562 GN=PSAE-1 PE=1 SV=1;	PF02427.20	PSI_PsaE	Photosystem I reaction centre subunit IV / PsaE
mnot00002565	0.478	-1.06485	4.54681310463E-63	5.53171749143E-62	yes	down	20.31	21.38	19.39	39.01	37.88	38.43	20.36	38.44	------	------	------	------	------	------	ENOG410YC9K	S:Function unknown	XP_010091854.1	uncharacterized protein LOC21399001 isoform X1 [Morus notabilis]	------	------	PF14309.9;PF12552.11;PF14383.9	DUF4378;DUF3741;VARLMGL	Domain of unknown function;Protein of unknown function;DUF761-associated sequence motif
mnot00002573	2.545	1.34778	1.94471624622E-46	1.7666942891E-45	yes	up	34.23	34.82	34.34	12.06	12.71	11.99	34.4633	12.2533	GO:0006457;GO:0042026;GO:0000373;GO:0009408;GO:0005829;GO:0005739;GO:0005759;GO:0042788;GO:0003735;GO:0140662;GO:0003723;GO:000552	BP:protein folding;BP:protein refolding;BP:Group II intron splicing;BP:response to heat;CC:cytosol;CC:mitochondrion;CC:mitochondrial matrix;CC:polysomal ribosome;MF:structural constituent of ribosome;MF:old GO;MF:RNA binding;MF:ATP binding;	K04077	groEL, HSPD1	map03018	RNA degradation	COG0459	O:Posttranslational modification, protein turnover, chaperones	XP_010109672.1	chaperonin CPN60-2, mitochondrial [Morus notabilis]	sp|Q05046|CH62_CUCMA;	Chaperonin CPN60-2, mitochondrial OS=Cucurbita maxima OX=3661 GN=CPN60-2 PE=1 SV=1;	PF00118.27	Cpn60_TCP1	TCP-1/cpn60 chaperonin family
mnot00002579	0.001	-9.38313	4.90291523008E-15	1.90518909001E-14	yes	down	0	0	0	84.87	75.1	78.46	0	79.4767	GO:001602	CC:integral component of membrane;	------	------	------	------	------	------	XP_010109677.1	glycine-rich protein 5 [Morus notabilis]	------	------	------	------	------
mnot00002589	0.377	-1.40629	2.19132109502E-10	6.9050724383E-10	yes	down	1.51	1.69	2.25	4	4.65	4.46	1.81667	4.37	GO:0006468;GO:0016021;GO:0008270;GO:0005524;GO:000467	BP:protein phosphorylation;CC:integral component of membrane;MF:zinc ion binding;MF:ATP binding;MF:protein kinase activity;	------	------	------	------	ENOG4111F3A	S:Function unknown	XP_010109686.1	putative kinase-like protein TMKL1 [Morus notabilis]	sp|P33543|TMKL1_ARATH;	Putative kinase-like protein TMKL1 OS=Arabidopsis thaliana OX=3702 GN=TMKL1 PE=1 SV=1;	PF07714.20;PF00069.28;PF12799.10;PF13855.9	PK_Tyr_Ser-Thr;Pkinase;LRR_4;LRR_8	Protein tyrosine and serine/threonine kinase;Protein kinase domain;Leucine Rich repeats;Leucine rich repeat
mnot00002590	0.061	-4.02428	3.09365430529E-50	3.06857491174E-49	yes	down	0.6	0.76	0.6	8.84	10.15	9.92	0.653333	9.63667	GO:0045490;GO:0030570;GO:004687	BP:pectin catabolic process;MF:pectate lyase activity;MF:metal ion binding;	K01728	pel	map00040	Pentose and glucuronate interconversions	COG3866	G:Carbohydrate transport and metabolism	XP_010109687.1	probable pectate lyase 8 [Morus notabilis]	sp|Q9M8Z8|PLY8_ARATH;	Probable pectate lyase 8 OS=Arabidopsis thaliana OX=3702 GN=At3g07010 PE=2 SV=1;	PF00544.22;PF13229.9;PF05048.16	Pectate_lyase_4;Beta_helix;NosD	Pectate lyase;Right handed beta helix region;Periplasmic copper-binding protein
mnot00002608	10.568	3.40169	7.22753772391E-107	1.53204779911E-105	yes	up	75.6	71.6	65.57	6.2	6.25	5.04	70.9233	5.83	GO:0005634;GO:001674	CC:nucleus;MF:transferase activity;	------	------	------	------	ENOG410YFAS	S:Function unknown	XP_010109708.1	protein SULFUR DEFICIENCY-INDUCED 1 [Morus notabilis]	sp|Q8GXU5|SDI1_ARATH;	Protein SULFUR DEFICIENCY-INDUCED 1 OS=Arabidopsis thaliana OX=3702 GN=SDI1 PE=2 SV=1;	PF00515.31;PF13181.9	TPR_1;TPR_8	Tetratricopeptide repeat;Tetratricopeptide repeat
mnot00002609	0.19	-2.39464	5.30326050244E-16	2.14662127373E-15	yes	down	1.38	1.34	1.38	6.27	6.48	6.8	1.36667	6.51667	GO:0015940;GO:000459	BP:pantothenate biosynthetic process;MF:pantoate-beta-alanine ligase activity;	K01918	panC	map00770;map00410;map01240	Pantothenate and CoA biosynthesis;beta-Alanine metabolism;Biosynthesis of cofactors	COG0414	H:Coenzyme transport and metabolism	XP_010109709.2	pantoate--beta-alanine ligase [Morus notabilis]	sp|O24035|PANC_LOTJA;	Pantoate--beta-alanine ligase OS=Lotus japonicus OX=34305 GN=PANC PE=1 SV=3;	PF02569.18	Pantoate_ligase	Pantoate-beta-alanine ligase
mnot00002613	2.131	1.09135	1.17532415349E-25	6.65535047897E-25	yes	up	29.65	32.26	28.39	10.8	14.71	12.94	30.1	12.8167	GO:000552	MF:GTP binding;	K14538	NUG1, GNL3	map03008	Ribosome biogenesis in eukaryotes	COG1161	S:Function unknown	XP_010109714.1	guanine nucleotide-binding protein-like NSN1 [Morus notabilis]	sp|Q9M8Z5|NSN1_ARATH;	Guanine nucleotide-binding protein-like NSN1 OS=Arabidopsis thaliana OX=3702 GN=NSN1 PE=1 SV=1;	PF08701.14;PF01926.26;PF02421.21;PF03193.19;PF00350.26	GN3L_Grn1;MMR_HSR1;FeoB_N;RsgA_GTPase;Dynamin_N	GNL3L/Grn1 putative GTPase;50S ribosome-binding GTPase;Ferrous iron transport protein B;RsgA GTPase;Dynamin family
mnot00002626	0.417	-1.26088	1.76385377853E-13	6.42283316003E-13	yes	down	2.91	4.81	3.71	7.56	9.46	7.82	3.81	8.28	GO:001656	BP:protein ubiquitination;	------	------	------	------	ENOG410XRIY	S:Function unknown	XP_010109730.1	BTB/POZ domain-containing protein At5g48800 [Morus notabilis]	sp|Q9FKB6|Y5880_ARATH;	BTB/POZ domain-containing protein At5g48800 OS=Arabidopsis thaliana OX=3702 GN=At5g48800 PE=2 SV=1;	PF03000.17;PF00651.34	NPH3;BTB	NPH3 family;BTB/POZ domain
mnot00002628	0.485	-1.04499	2.55121606795E-12	8.82923541454E-12	yes	down	29.08	26.25	25.55	45.95	52.76	53.83	26.96	50.8467	GO:0016020;GO:0016021;GO:0043231;GO:0046872;GO:002003	CC:membrane;CC:integral component of membrane;CC:intracellular membrane-bounded organelle;MF:metal ion binding;MF:heme binding;	K23490	CYB5	------	------	COG5274;COG5274	C:Energy production and conversion;I:Lipid transport and metabolism	XP_010109733.1	cytochrome b5 [Morus notabilis]	sp|O04354|CYB5_BOROF;	Cytochrome b5 OS=Borago officinalis OX=13363 PE=2 SV=1;	PF00173.31	Cyt-b5	Cytochrome b5-like Heme/Steroid binding domain
mnot00002630	0.175	-2.51512	1.33069715741E-21	6.65417419736E-21	yes	down	0.66	0.67	0.57	3.09	3.57	3.26	0.633333	3.30667	GO:0006468;GO:0016021;GO:0080115;GO:0004674;GO:0004672;GO:000552	BP:protein phosphorylation;CC:integral component of membrane;MF:myosin XI tail binding;MF:protein serine/threonine kinase activity;MF:protein kinase activity;MF:ATP binding;	------	------	------	------	ENOG410YDE9	T:Signal transduction mechanisms	XP_010110068.1	probable LRR receptor-like serine/threonine-protein kinase At5g48740 [Morus notabilis]	sp|C0LGV0|Y5487_ARATH;	Probable LRR receptor-like serine/threonine-protein kinase At5g48740 OS=Arabidopsis thaliana OX=3702 GN=At5g48740 PE=1 SV=1;	PF12819.10;PF07714.20;PF00069.28;PF11721.11;PF03109.19;PF13855.9;PF12799.10	Malectin_like;PK_Tyr_Ser-Thr;Pkinase;Malectin;ABC1;LRR_8;LRR_4	Malectin-like domain;Protein tyrosine and serine/threonine kinase;Protein kinase domain;Malectin domain;ABC1 atypical kinase-like domain;Leucine rich repeat;Leucine Rich repeats
mnot00002631	0.435	-1.20001	0.000964851466814	0.00183191009197	yes	down	1.12	1.53	0.82	2.62	2.57	2.6	1.15667	2.59667	GO:001602	CC:integral component of membrane;	------	------	------	------	ENOG4111SXF	S:Function unknown	PON70804.1	DedA family [Parasponia andersonii]	------	------	------	------	------
mnot00002637	2.173	1.11948	5.96820917494E-44	5.15538068678E-43	yes	up	171.3	160.07	158.91	98.06	103.21	110.56	163.427	103.943	------	------	------	------	------	------	ENOG410ZFCR	S:Function unknown	XP_024030320.1	uncharacterized protein LOC21386589 [Morus notabilis]	------	------	PF04419.17	4F5	4F5 protein related disordered region
mnot00002638	0.082	-3.61086	6.88996061141E-58	7.73500107664E-57	yes	down	0.96	1.51	1.85	15.83	15.83	16.13	1.44	15.93	GO:001602	CC:integral component of membrane;	------	------	------	------	ENOG410YXF6	S:Function unknown	XP_010110062.1	uncharacterized protein LOC21386588 [Morus notabilis]	------	------	PF13920.9;PF14447.9;PF00097.28;PF13923.9;PF13639.9	zf-C3HC4_3;Prok-RING_4;zf-C3HC4;zf-C3HC4_2;zf-RING_2	Zinc finger, C3HC4 type;Prokaryotic RING finger family 4;Zinc finger, C3HC4 type;Zinc finger, C3HC4 type;Ring finger domain
mnot00002639	0.406	-1.30046	3.74919893664E-15	1.46305033999E-14	yes	down	4.09	3.76	3.42	8.03	7.73	9.37	3.75667	8.37667	GO:0046872;GO:000399	MF:metal ion binding;MF:acid phosphatase activity;	K22390	ACP7	------	------	COG1409	S:Function unknown	XP_010110061.1	purple acid phosphatase 15 [Morus notabilis]	sp|Q9SFU3|PPA15_ARATH;	Purple acid phosphatase 15 OS=Arabidopsis thaliana OX=3702 GN=PAP15 PE=1 SV=1;	PF00149.31;PF16656.8;PF14008.9	Metallophos;Pur_ac_phosph_N;Metallophos_C	Calcineurin-like phosphoesterase;Purple acid Phosphatase, N-terminal domain;Iron/zinc purple acid phosphatase-like protein C
mnot00002640	0.162	-2.62719	1.27435080226E-63	1.5621908503E-62	yes	down	5.53	4.65	5.63	32.09	27.55	29.37	5.27	29.67	GO:0007143;GO:000714	BP:female meiotic division;BP:male meiosis;	------	------	------	------	ENOG410YGP1	S:Function unknown	XP_024030322.1	protein XRI1 isoform X1 [Morus notabilis]	sp|Q6NLW5|XRI1_ARATH;	Protein XRI1 OS=Arabidopsis thaliana OX=3702 GN=XRI1 PE=1 SV=2;	------	------	------
mnot00002647	3.734	1.90062	2.82961555416E-8	7.83585845768E-8	yes	up	9.94	8.31	12.12	2.23	2.7	2.39	10.1233	2.44	GO:001687	MF:ligase activity;	------	------	------	------	ENOG410ZEXN	S:Function unknown	XP_010104196.1	uncharacterized protein LOC21390449 [Morus notabilis]	------	------	------	------	------
mnot00002655	2.118	1.08252	0.0153452	0.0249687	yes	up	1.09	0.99	1.1	0.17	0.69	0.42	1.06	0.426667	GO:0006468;GO:0016021;GO:0008270;GO:0005524;GO:000467	BP:protein phosphorylation;CC:integral component of membrane;MF:zinc ion binding;MF:ATP binding;MF:protein kinase activity;	------	------	------	------	ENOG410Z7Z7	S:Function unknown	XP_010104186.2	LOW QUALITY PROTEIN: putative pentatricopeptide repeat-containing protein At3g25060, mitochondrial [Morus notabilis]	sp|Q9LJR6|PP253_ARATH;	Putative pentatricopeptide repeat-containing protein At3g25060, mitochondrial OS=Arabidopsis thaliana OX=3702 GN=PCMP-E96 PE=3 SV=1;	PF01535.23;PF13041.9;PF12854.10;PF20431.1;PF13812.9;PF17177.7	PPR;PPR_2;PPR_1;E_motif;PPR_3;PPR_long	PPR repeat;PPR repeat family;PPR repeat;E motif;Pentatricopeptide repeat domain;Pentacotripeptide-repeat region of PRORP
mnot00002662	0.333	-1.58603	1.71125181193E-104	3.53817326506E-103	yes	down	25.94	22.98	23.75	65.56	68.92	63.95	24.2233	66.1433	GO:0006633;GO:0009507;GO:0000036;GO:001629	BP:fatty acid biosynthetic process;CC:chloroplast;MF:ACP phosphopantetheine attachment site binding involved in fatty acid biosynthetic process;MF:acyl-[acyl-carrier-protein] hydrolase activity;	K10782	FATA	map00061	Fatty acid biosynthesis	COG3884	I:Lipid transport and metabolism	XP_010104178.1	oleoyl-acyl carrier protein thioesterase 1, chloroplastic [Morus notabilis]	sp|Q42561|FATA1_ARATH;	Oleoyl-acyl carrier protein thioesterase 1, chloroplastic OS=Arabidopsis thaliana OX=3702 GN=FATA PE=1 SV=1;	PF01643.20	Acyl-ACP_TE	Acyl-ACP thioesterase
mnot00002664	0.077	-3.70543	1.28414826915E-42	1.07888545586E-41	yes	down	0.72	0.41	0.68	7.22	7.25	6.87	0.603333	7.11333	------	------	------	------	------	------	ENOG410YC6W	S:Function unknown	XP_010104176.1	uncharacterized protein LOC21390429 [Morus notabilis]	------	------	------	------	------
mnot00002671	0.339	-1.56199	0.000112139518135	0.000233960842283	yes	down	0.75	1	1.28	2.02	2.96	3.15	1.01	2.71	GO:001602	CC:integral component of membrane;	------	------	------	------	ENOG410YY6X	S:Function unknown	XP_010104169.1	uncharacterized protein LOC21390422 [Morus notabilis]	------	------	------	------	------
mnot00002672	0.411	-1.28185	7.4679098039E-85	1.22972429582E-83	yes	down	29.48	27.89	30.76	60.26	68.49	65.47	29.3767	64.74	GO:0045489;GO:0071555;GO:0016021;GO:0000139;GO:004726	BP:pectin biosynthetic process;BP:cell wall organization;CC:integral component of membrane;CC:Golgi membrane;MF:polygalacturonate 4-alpha-galacturonosyltransferase activity;	K13648	GAUT	map00520	Amino sugar and nucleotide sugar metabolism	ENOG410YC9Z	M:Cell wall/membrane/envelope biogenesis	XP_010104168.1	galacturonosyltransferase 8 [Morus notabilis]	sp|Q9LSG3|GAUT8_ARATH;	Galacturonosyltransferase 8 OS=Arabidopsis thaliana OX=3702 GN=GAUT8 PE=1 SV=1;	PF01501.23;PF18404.4	Glyco_transf_8;Glyco_transf_24	Glycosyl transferase family 8;Glucosyltransferase 24
mnot00002676	0.357	-1.48792	5.18812839767E-10	1.59657590232E-9	yes	down	2.41	3.48	4.44	8.83	8.09	9.33	3.44333	8.75	GO:0015031;GO:0006621;GO:0016021;GO:0005789;GO:004692	BP:protein transport;BP:protein retention in ER lumen;CC:integral component of membrane;CC:endoplasmic reticulum membrane;MF:ER retention sequence binding;	K10949	KDELR	------	------	COG5196	U:Intracellular trafficking, secretion, and vesicular transport	XP_010104163.1	putative ER lumen protein-retaining receptor C28H8.4 [Morus notabilis]	sp|Q09473|ERD22_CAEEL;	ER lumen protein-retaining receptor erd-2.2 OS=Caenorhabditis elegans OX=6239 GN=erd-2.2 PE=3 SV=1;	PF00810.21	ER_lumen_recept	ER lumen protein retaining receptor
mnot00002677	3.117	1.64019	3.17217103359E-10	9.89103393892E-10	yes	up	6.19	4.86	5.41	1.69	1.64	1.24	5.48667	1.52333	GO:0098542;GO:0016021;GO:0004497;GO:0020037;GO:0016705;GO:000550	BP:defense response to other organism;CC:integral component of membrane;MF:monooxygenase activity;MF:heme binding;MF:oxidoreductase activity, acting on paired donors, with incorporation or reduction of molecular oxygen;MF:iron ion binding;	------	------	------	------	COG2124	Q:Secondary metabolites biosynthesis, transport and catabolism	XP_024026394.1	cytochrome P450 CYP82D47 [Morus notabilis]	sp|A1YJE3|C82E4_NICTO;	Nicotine N-demethylase CYP82E4 OS=Nicotiana tomentosiformis OX=4098 GN=CYP82E4 PE=1 SV=1;	PF00067.25	p450	Cytochrome P450
mnot00002689	2.235	1.16044	9.57309175043E-101	1.89617837827E-99	yes	up	189.95	195.74	198.7	79.04	78.83	78.63	194.797	78.8333	GO:001649	MF:oxidoreductase activity;	K00224	CEQORH	map00592	alpha-Linolenic acid metabolism	COG0604	C:Energy production and conversion	XP_010100785.1	chloroplast envelope quinone oxidoreductase homolog [Morus notabilis]	sp|Q9SV68|QORH_ARATH;	Chloroplast envelope quinone oxidoreductase homolog OS=Arabidopsis thaliana OX=3702 GN=CEQORH PE=1 SV=1;	PF13602.9;PF00107.29;PF08240.15	ADH_zinc_N_2;ADH_zinc_N;ADH_N	Zinc-binding dehydrogenase;Zinc-binding dehydrogenase;Alcohol dehydrogenase GroES-like domain
mnot00002691	2.75	1.45932	1.1131286293E-80	1.73540344045E-79	yes	up	69.97	74.22	71.94	23.44	22.83	23.7	72.0433	23.3233	------	------	------	------	------	------	ENOG410YC8B	S:Function unknown	XP_010100787.1	UV-B-induced protein At3g17800, chloroplastic [Morus notabilis]	sp|Q9LVJ0|UVB31_ARATH;	UV-B-induced protein At3g17800, chloroplastic OS=Arabidopsis thaliana OX=3702 GN=At3g17800 PE=2 SV=1;	PF05542.14	DUF760	Protein of unknown function
mnot00002693	0.053	-4.23786	7.37457949532E-78	1.09750092997E-76	yes	down	0.94	0.62	0.68	11.37	14.03	12.76	0.746667	12.72	GO:0005975;GO:004297	BP:carbohydrate metabolic process;MF:glucan endo-1,3-beta-D-glucosidase activity;	------	------	------	------	ENOG410Y94B	G:Carbohydrate transport and metabolism	XP_010100789.1	probable glucan endo-1,3-beta-glucosidase A6 [Morus notabilis]	sp|Q06915|EA6_ARATH;	Probable glucan endo-1,3-beta-glucosidase A6 OS=Arabidopsis thaliana OX=3702 GN=A6 PE=2 SV=1;	PF00332.21;PF07983.16	Glyco_hydro_17;X8	Glycosyl hydrolases family 17;X8 domain
mnot00002696	0.26	-1.9416	1.26504427491E-25	7.15710738147E-25	yes	down	8.45	8.85	7.67	28.1	28.88	29.97	8.32333	28.9833	GO:0000413;GO:0061077;GO:0016021;GO:0005783;GO:000375	BP:protein peptidyl-prolyl isomerization;BP:chaperone-mediated protein folding;CC:integral component of membrane;CC:endoplasmic reticulum;MF:peptidyl-prolyl cis-trans isomerase activity;	K09569	FKBP2	------	------	COG0545	O:Posttranslational modification, protein turnover, chaperones	XP_010100791.1	FK506-binding protein 2 [Morus notabilis]	sp|Q41649|FKB15_VICFA;	FK506-binding protein 2 OS=Vicia faba OX=3906 GN=FKBP15 PE=1 SV=1;	PF00254.31	FKBP_C	FKBP-type peptidyl-prolyl cis-trans isomerase
mnot00002699	0.375	-1.41332	1.37522321898E-22	7.09901609329E-22	yes	down	4.15	4.21	3.43	8.51	9.9	9.88	3.93	9.43	GO:0005794;GO:0016021;GO:0016740;GO:001675	CC:Golgi apparatus;CC:integral component of membrane;MF:transferase activity;MF:transferase activity, transferring glycosyl groups;	------	------	------	------	COG1215	M:Cell wall/membrane/envelope biogenesis	XP_010100793.1	probable xyloglucan glycosyltransferase 6 [Morus notabilis]	sp|Q9SRT3|CSLC6_ARATH;	Probable xyloglucan glycosyltransferase 6 OS=Arabidopsis thaliana OX=3702 GN=CSLC6 PE=1 SV=1;	PF13632.9;PF00535.29;PF13641.9	Glyco_trans_2_3;Glycos_transf_2;Glyco_tranf_2_3	Glycosyl transferase family group 2;Glycosyl transferase family 2;Glycosyltransferase like family 2
mnot00002701	0.461	-1.1184	0.00240143641477	0.00434442904458	yes	down	0.64	0.74	0.76	1.37	1.31	1.52	0.713333	1.4	GO:0006355;GO:0005634;GO:0003700;GO:004698	BP:regulation of transcription, DNA-templated;CC:nucleus;MF:transcription factor activity, sequence-specific DNA binding;MF:protein dimerization activity;	------	------	------	------	ENOG4111T9V	K:Transcription	XP_010100794.1	transcription factor bHLH78 [Morus notabilis]	sp|Q9FJL4|BH078_ARATH;	Transcription factor bHLH78 OS=Arabidopsis thaliana OX=3702 GN=BHLH78 PE=1 SV=1;	PF00010.29	HLH	Helix-loop-helix DNA-binding domain
mnot00002704	6.727	2.75002	6.72882106001E-40	5.35756049144E-39	yes	up	22.75	28.1	24.73	3.83	3.96	2.67	25.1933	3.48667	------	------	------	------	------	------	ENOG410YCSJ	S:Function unknown	XP_010100797.1	GLABRA2 expression modulator [Morus notabilis]	sp|Q8S8F8|GEM_ARATH;	GLABRA2 expression modulator OS=Arabidopsis thaliana OX=3702 GN=GEM PE=1 SV=1;	PF02893.23	GRAM	GRAM domain
mnot00002708	0.294	-1.7659	6.35553485328E-36	4.66990497087E-35	yes	down	5.67	8.46	7.68	20.66	20.83	25.72	7.27	22.4033	GO:0006468;GO:0005737;GO:0005634;GO:0005886;GO:0004674;GO:0004672;GO:000552	BP:protein phosphorylation;CC:cytoplasm;CC:nucleus;CC:plasma membrane;MF:protein serine/threonine kinase activity;MF:protein kinase activity;MF:ATP binding;	K20714	OXI1	map04016	MAPK signaling pathway - plant	------	------	XP_010100801.1	serine/threonine-protein kinase OXI1 [Morus notabilis]	sp|Q9LSF1|OXI1_ARATH;	Serine/threonine-protein kinase OXI1 OS=Arabidopsis thaliana OX=3702 GN=OXI1 PE=1 SV=1;	PF00069.28;PF07714.20;PF01636.26;PF10707.12	Pkinase;PK_Tyr_Ser-Thr;APH;YrbL-PhoP_reg	Protein kinase domain;Protein tyrosine and serine/threonine kinase;Phosphotransferase enzyme family;PhoP regulatory network protein YrbL
mnot00002714	0.312	-1.68075	2.50929207132E-75	3.61203531815E-74	yes	down	30.01	28.71	28.83	90.29	84.7	79.07	29.1833	84.6867	GO:0006886;GO:0016192;GO:0005768;GO:0003924;GO:000552	BP:intracellular protein transport;BP:vesicle-mediated transport;CC:endosome;MF:GTPase activity;MF:GTP binding;	K07976	RAB	------	------	------	------	XP_010100807.1	ras-related protein RABA5c [Morus notabilis]	sp|P28187|RAA5C_ARATH;	Ras-related protein RABA5c OS=Arabidopsis thaliana OX=3702 GN=RABA5C PE=1 SV=1;	PF00071.25;PF08477.16;PF00025.24;PF01926.26;PF00009.30	Ras;Roc;Arf;MMR_HSR1;GTP_EFTU	Ras family;Ras of Complex, Roc, domain of DAPkinase;ADP-ribosylation factor family;50S ribosome-binding GTPase;Elongation factor Tu GTP binding domain
mnot00002715	0.137	-2.87082	9.97746198112E-53	1.03534243166E-51	yes	down	0.93	1.14	1.2	6.1	7.79	7.69	1.09	7.19333	GO:0006421;GO:0006418;GO:0005739;GO:0009507;GO:0004812;GO:0004816;GO:000552	BP:asparaginyl-tRNA aminoacylation;BP:tRNA aminoacylation for protein translation;CC:mitochondrion;CC:chloroplast;MF:aminoacyl-tRNA ligase activity;MF:asparagine-tRNA ligase activity;MF:ATP binding;	K01893	NARS, asnS	map00970	Aminoacyl-tRNA biosynthesis	COG0017	J:Translation, ribosomal structure and biogenesis	XP_024024199.1	asparagine--tRNA ligase, cytoplasmic 2 [Morus notabilis]	sp|Q9SW95|SYNC2_ARATH;	Asparagine--tRNA ligase, cytoplasmic 2 OS=Arabidopsis thaliana OX=3702 GN=SYNC2 PE=1 SV=2;	PF00152.23	tRNA-synt_2	tRNA synthetases class II
mnot00002717	0.004	-7.95272	6.29044326763E-21	3.07320821961E-20	yes	down	0.31	0	0.16	37.46	33.17	37.48	0.156667	36.0367	GO:0010375;GO:0010374;GO:2000123;GO:0010052;GO:0007267;GO:2000038;GO:0048046;GO:0033612;GO:0019901;GO:000510	BP:stomatal complex patterning;BP:stomatal complex development;BP:positive regulation of stomatal complex development;BP:guard cell differentiation;BP:cell-cell signaling;BP:regulation of stomatal complex development;CC:apoplast;MF:receptor serine/threonine kinase binding;MF:protein kinase binding;MF:receptor binding;	------	------	------	------	ENOG410Z51E	S:Function unknown	KAG7543255.1	Stomagen [Arabidopsis thaliana x Arabidopsis arenosa]	sp|Q9SV72|EPFL9_ARATH;	EPIDERMAL PATTERNING FACTOR-like protein 9 OS=Arabidopsis thaliana OX=3702 GN=EPFL9 PE=1 SV=1;	------	------	------
mnot00002718	2.155	1.10777	9.44896766117E-54	9.95462903683E-53	yes	up	128.1	119.74	128.51	53.21	53.64	51.89	125.45	52.9133	GO:0006253;GO:0042262;GO:0005829;GO:0000287;GO:004784	BP:dCTP catabolic process;BP:DNA protection;CC:cytosol;MF:magnesium ion binding;MF:dCTP diphosphatase activity;	K16904	DCTPP1	map00240;map01232	Pyrimidine metabolism;Nucleotide metabolism	ENOG4111PYX	S:Function unknown	XP_010100812.1	dCTP pyrophosphatase 1 [Morus notabilis]	sp|Q91VC0|DCTP1_RAT;	dCTP pyrophosphatase 1 OS=Rattus norvegicus OX=10116 GN=Dctpp1 PE=2 SV=1;	PF03819.20;PF12643.10	MazG;MazG-like	MazG nucleotide pyrophosphohydrolase domain;MazG-like family
mnot00002721	0.332	-1.59	2.44934654704E-11	8.12749183785E-11	yes	down	1.68	1.67	1.57	4.79	4.3	4.38	1.64	4.49	GO:0051225;GO:0051301;GO:0005737;GO:0005819;GO:0070652;GO:000587	BP:spindle assembly;BP:cell division;CC:cytoplasm;CC:spindle;CC:HAUS complex;CC:microtubule;	K16586	HAUS3, AUG3	------	------	------	------	EXB84513.1	hypothetical protein L484_015845 [Morus notabilis]	sp|Q0WQE7|AUG3_ARATH;	AUGMIN subunit 3 OS=Arabidopsis thaliana OX=3702 GN=AUG3 PE=1 SV=1;	PF14932.9	HAUS-augmin3	HAUS augmin-like complex subunit 3
mnot00002723	0.015	-6.01484	2.68531297746E-8	7.44905588753E-8	yes	down	0.11	0	0.16	5.13	7.33	6.52	0.09	6.32667	------	------	------	------	------	------	ENOG4111960	S:Function unknown	XP_024024219.1	uncharacterized protein LOC21398927 [Morus notabilis]	------	------	------	------	------
mnot00002724	0.003	-8.31975	1.76498330986E-160	5.86265590141E-159	yes	down	2.44	1.1	1.33	933.52	860.17	908.37	1.62333	900.687	GO:0009627;GO:0005576;GO:000550	BP:systemic acquired resistance;CC:extracellular region;MF:fatty acid binding;	------	------	------	------	ENOG410YXDY	S:Function unknown	XP_024024217.1	putative lipid-transfer protein DIR1 [Morus notabilis]	sp|Q8W453|DIRL1_ARATH;	Putative lipid-transfer protein DIR1 OS=Arabidopsis thaliana OX=3702 GN=DIR1 PE=1 SV=1;	PF14368.9;PF00234.25	LTP_2;Tryp_alpha_amyl	Probable lipid transfer;Protease inhibitor/seed storage/LTP family
mnot00002727	2.896	1.53406	5.02847947987E-60	5.83847239068E-59	yes	up	49.5	49.72	52.6	16.04	16.37	15.14	50.6067	15.85	GO:0006355;GO:004264	BP:regulation of transcription, DNA-templated;CC:chloroplast nucleoid;	------	------	------	------	ENOG410Y289	S:Function unknown	EXB84517.1	hypothetical protein L484_015850 [Morus notabilis]	sp|Q1H5E9|PRDA1_ARATH;	Protein PEP-RELATED DEVELOPMENT ARRESTED 1, chloroplastic OS=Arabidopsis thaliana OX=3702 GN=PRDA1 PE=1 SV=1;	------	------	------
mnot00002728	0.099	-3.33474	6.40642886355E-212	3.0580020442E-210	yes	down	3.94	3.77	4.25	35.19	37.6	37.64	3.98667	36.81	GO:0051017;GO:0051639;GO:0032432;GO:0005737;GO:0005884;GO:005101	BP:actin filament bundle assembly;BP:actin filament network formation;CC:actin filament bundle;CC:cytoplasm;CC:actin filament;MF:actin filament binding;	------	------	------	------	COG5069	Z:Cytoskeleton	XP_024024196.1	fimbrin-2 [Morus notabilis]	sp|O50064|FIMB2_ARATH;	Fimbrin-2 OS=Arabidopsis thaliana OX=3702 GN=FIM2 PE=2 SV=1;	PF00307.34;PF11971.11	CH;CAMSAP_CH	Calponin homology;CAMSAP CH domain
mnot00002729	7.244	2.85684	6.77431091877E-31	4.41094572859E-30	yes	up	62.12	55.99	58.45	8.77	5.53	7.76	58.8533	7.35333	GO:0006355;GO:0005634;GO:0046983;GO:000097	BP:regulation of transcription, DNA-templated;CC:nucleus;MF:protein dimerization activity;MF:transcription regulatory region sequence-specific DNA binding;	------	------	------	------	------	------	PON65959.1	IBH1 transcription factor [Trema orientale]	sp|Q9SKX1|IBH1_ARATH;	Transcription factor IBH1 OS=Arabidopsis thaliana OX=3702 GN=IBH1 PE=1 SV=1;	------	------	------
mnot00002730	13.13	3.71474	2.08059551423E-42	1.73745453482E-41	yes	up	35.09	42.76	40.26	2.62	2.82	2.33	39.37	2.59	GO:0006355;GO:0005634;GO:004698	BP:regulation of transcription, DNA-templated;CC:nucleus;MF:protein dimerization activity;	------	------	------	------	------	------	XP_010100821.2	transcription factor IBH1 [Morus notabilis]	sp|Q9SKX1|IBH1_ARATH;	Transcription factor IBH1 OS=Arabidopsis thaliana OX=3702 GN=IBH1 PE=1 SV=1;	------	------	------
mnot00002731	2.263	1.1785	2.89059973269E-150	8.88411351866E-149	yes	up	272.46	297.18	289.79	103.45	106.86	107.79	286.477	106.033	GO:0009941;GO:001602	CC:chloroplast envelope;CC:integral component of membrane;	K03453	TC.BASS	------	------	COG0385	S:Function unknown	XP_024024209.1	probable sodium/metabolite cotransporter BASS3, chloroplastic [Morus notabilis]	sp|Q8RXE8|BASS3_ARATH;	Probable sodium/metabolite cotransporter BASS3, chloroplastic OS=Arabidopsis thaliana OX=3702 GN=BASS3 PE=2 SV=1;	PF01758.19;PF04398.15	SBF;DUF538	Sodium Bile acid symporter family;Protein of unknown function, DUF538
mnot00002732	0.471	-1.08533	3.52519343762E-12	1.21283216829E-11	yes	down	3.96	4.95	4.29	7.54	8.83	8.79	4.4	8.38667	GO:0046658;GO:0005507;GO:001649	CC:anchored component of plasma membrane;MF:copper ion binding;MF:oxidoreductase activity;	------	------	------	------	COG2132	Q:Secondary metabolites biosynthesis, transport and catabolism	XP_010100824.1	monocopper oxidase-like protein SKU5 [Morus notabilis]	sp|Q9SU40|SKU5_ARATH;	Monocopper oxidase-like protein SKU5 OS=Arabidopsis thaliana OX=3702 GN=SKU5 PE=1 SV=1;	PF00394.25;PF07732.18;PF07731.17	Cu-oxidase;Cu-oxidase_3;Cu-oxidase_2	Multicopper oxidase;Multicopper oxidase;Multicopper oxidase
mnot00002739	2.962	1.5664	0.00861551135129	0.0145158676524	yes	up	9.84	4.73	7.48	2.13	2.3	2.4	7.35	2.27667	GO:000550	MF:calcium ion binding;	K13448	CML	map04626	Plant-pathogen interaction	COG5126;COG5126;COG5126	D:Cell cycle control, cell division, chromosome partitioning;T:Signal transduction mechanisms;Z:Cytoskeleton	XP_010095604.1	calmodulin-like protein 3 [Morus notabilis]	sp|Q9SRR7|CML3_ARATH;	Calmodulin-like protein 3 OS=Arabidopsis thaliana OX=3702 GN=CML3 PE=2 SV=1;	PF00036.35;PF13202.9;PF13499.9;PF13405.9;PF13833.9;PF14658.9;PF12763.10;PF00404.21;PF10591.12	EF-hand_1;EF-hand_5;EF-hand_7;EF-hand_6;EF-hand_8;EF-hand_9;EF-hand_4;Dockerin_1;SPARC_Ca_bdg	EF hand;EF hand;EF-hand domain pair;EF-hand domain;EF-hand domain pair;EF-hand domain;Cytoskeletal-regulatory complex EF hand;Dockerin type I domain;Secreted protein acidic and rich in cysteine Ca binding region
mnot00002744	0.405	-1.30235	6.60342142097E-6	1.54511429327E-5	yes	down	2.4	2.88	3.29	5.88	7.87	5.42	2.85667	6.39	GO:001602	CC:integral component of membrane;	------	------	------	------	ENOG4111VJP	S:Function unknown	XP_010095601.2	uncharacterized protein LOC21390839 [Morus notabilis]	------	------	------	------	------
mnot00002750	2.249	1.1691	4.34140408313E-11	1.42154511746E-10	yes	up	6.73	6.33	6.07	2.29	2.66	2.92	6.37667	2.62333	GO:001602	CC:integral component of membrane;	------	------	------	------	------	------	EXB61167.1	hypothetical protein L484_007433 [Morus notabilis]	------	------	------	------	------
mnot00002755	0.019	-5.70412	1.92481658401E-16	7.93063815048E-16	yes	down	0.15	0	0.23	5.3	5.88	6.57	0.126667	5.91667	GO:001602	CC:integral component of membrane;	------	------	------	------	ENOG4111YFT	S:Function unknown	EXB61165.1	hypothetical protein L484_007431 [Morus notabilis]	------	------	PF05212.15	DUF707	Protein of unknown function
mnot00002757	0.168	-2.57246	1.97515468503E-71	2.72545969815E-70	yes	down	43.39	60.79	54.7	295.83	276.21	283.48	52.96	285.173	GO:0015979;GO:0016021;GO:0009538;GO:001649	BP:photosynthesis;CC:integral component of membrane;CC:photosystem I reaction center;MF:oxidoreductase activity;	K02699	psaL	map00195	Photosynthesis	ENOG4111KFU	C:Energy production and conversion	XP_010095590.1	photosystem I reaction center subunit XI, chloroplastic [Morus notabilis]	sp|Q39654|PSAL_CUCSA;	Photosystem I reaction center subunit XI, chloroplastic OS=Cucumis sativus OX=3659 GN=PSAL PE=2 SV=1;	PF02605.18	PsaL	Photosystem I reaction centre subunit XI
mnot00002759	2.056	1.03979	4.60935921055E-5	0.000100042811562	yes	up	10.18	11.97	8.4	4.05	5.16	4.27	10.1833	4.49333	GO:001978	MF:ubiquitin-like protein transferase activity;	K17888	ATG10L, ATG10	map04136	Autophagy - other	ENOG4111W4Q	S:Function unknown	XP_024020854.1	ubiquitin-like-conjugating enzyme ATG10 isoform X2 [Morus notabilis]	sp|Q8VZ52|ATG10_ARATH;	Ubiquitin-like-conjugating enzyme ATG10 OS=Arabidopsis thaliana OX=3702 GN=ATG10 PE=1 SV=1;	PF03987.18	Autophagy_act_C	Autophagocytosis associated protein, active-site domain
mnot00002764	2.64	1.40067	3.89513213652E-111	8.53749370331E-110	yes	up	70.67	67.91	68.1	24.36	24.04	22.49	68.8933	23.63	GO:0006468;GO:0016021;GO:0005524;GO:000467	BP:protein phosphorylation;CC:integral component of membrane;MF:ATP binding;MF:protein kinase activity;	------	------	------	------	COG0515	T:Signal transduction mechanisms	EXB61157.1	Probably inactive leucine-rich repeat receptor-like protein kinase [Morus notabilis]	sp|Q9ASS4|Y5838_ARATH;	Probably inactive leucine-rich repeat receptor-like protein kinase At5g48380 OS=Arabidopsis thaliana OX=3702 GN=At5g48380 PE=1 SV=1;	PF00069.28;PF07714.20;PF13855.9	Pkinase;PK_Tyr_Ser-Thr;LRR_8	Protein kinase domain;Protein tyrosine and serine/threonine kinase;Leucine rich repeat
mnot00002769	0.295	-1.76056	3.64670460469E-16	1.48510835091E-15	yes	down	2.56	2.07	2.67	6.47	7.45	8.5	2.43333	7.47333	GO:000819	MF:UDP-glycosyltransferase activity;	K13691	SGT1	------	------	------	------	XP_010095579.2	UDP-glycosyltransferase 74E1 [Morus notabilis]	sp|K7NBW3|74AC1_SIRGR;	Mogroside IE synthase OS=Siraitia grosvenorii OX=190515 GN=UGT74AC1 PE=1 SV=1;	PF00201.21;PF04101.19	UDPGT;Glyco_tran_28_C	UDP-glucoronosyl and UDP-glucosyl transferase;Glycosyltransferase family 28 C-terminal domain
mnot00002784	0.354	-1.49857	1.44197328603E-5	3.27685759558E-5	yes	down	3.1	1.8	2.11	6.06	5.34	6.54	2.33667	5.98	GO:0080110;GO:001661	BP:sporopollenin biosynthetic process;MF:oxidoreductase activity, acting on the CH-OH group of donors, NAD or NADP as acceptor;	------	------	------	------	COG0451	M:Cell wall/membrane/envelope biogenesis	XP_024017686.1	tetraketide alpha-pyrone reductase 1 [Morus notabilis]	sp|Q500U8|TKPR1_ARATH;	Tetraketide alpha-pyrone reductase 1 OS=Arabidopsis thaliana OX=3702 GN=TKPR1 PE=1 SV=1;	PF01370.24;PF01073.22;PF07993.15;PF16363.8;PF13460.9;PF05368.16	Epimerase;3Beta_HSD;NAD_binding_4;GDP_Man_Dehyd;NAD_binding_10;NmrA	NAD dependent epimerase/dehydratase family;3-beta hydroxysteroid dehydrogenase/isomerase family;Male sterility protein;GDP-mannose 4,6 dehydratase;NA;NmrA-like family
mnot00002794	4.804	2.26424	6.21819979997E-9	1.79632753337E-8	yes	up	2.05	2.17	1.79	0.24	0.38	0.52	2.00333	0.38	GO:0006468;GO:0098542;GO:0016021;GO:0030246;GO:0004674;GO:0004672;GO:000552	BP:protein phosphorylation;BP:defense response to other organism;CC:integral component of membrane;MF:carbohydrate binding;MF:protein serine/threonine kinase activity;MF:protein kinase activity;MF:ATP binding;	------	------	------	------	COG0515	T:Signal transduction mechanisms	XP_010090731.1	probable L-type lectin-domain containing receptor kinase S.5 [Morus notabilis]	sp|Q9FG33|LRKS5_ARATH;	Probable L-type lectin-domain containing receptor kinase S.5 OS=Arabidopsis thaliana OX=3702 GN=LECRKS5 PE=2 SV=1;	PF00139.22;PF00069.28;PF07714.20;PF12330.11	Lectin_legB;Pkinase;PK_Tyr_Ser-Thr;Haspin_kinase	Legume lectin domain;Protein kinase domain;Protein tyrosine and serine/threonine kinase;Haspin like kinase domain
mnot00002795	0.389	-1.36181	1.16704270171E-10	3.72605607091E-10	yes	down	8.29	10.48	8.81	21.03	23.97	19.17	9.19333	21.39	------	------	------	------	------	------	ENOG4111BZC	S:Function unknown	XP_010090730.1	uncharacterized protein LOC21396918 [Morus notabilis]	sp|Q7Y0E8|NRX11_ORYSJ;	Probable nucleoredoxin 1-1 OS=Oryza sativa subsp. japonica OX=39947 GN=Os03g0405500 PE=2 SV=1;	PF03107.19;PF00569.20	C1_2;ZZ	C1 domain;Zinc finger, ZZ type
mnot00002806	0.319	-1.64853	0.00356086	0.00630101991987	yes	down	0.41	0.38	0.39	1.35	0.83	1.29	0.393333	1.15667	GO:0009664;GO:0009653;GO:0016020;GO:000557	BP:plant-type cell wall organization;BP:anatomical structure morphogenesis;CC:membrane;CC:extracellular region;	------	------	------	------	ENOG410YAZE	G:Carbohydrate transport and metabolism	XP_010090720.1	expansin-A20 [Morus notabilis]	sp|Q9SZM1|EXP20_ARATH;	Expansin-A20 OS=Arabidopsis thaliana OX=3702 GN=EXPA20 PE=2 SV=1;	PF01357.24;PF03330.21	Expansin_C;DPBB_1	Expansin C-terminal domain;Lytic transglycolase
mnot00002807	263.976	8.04426	1.31881502803E-125	3.36350027994E-124	yes	up	51.95	47.45	48.09	0.13	0.22	0.17	49.1633	0.173333	GO:001602	CC:integral component of membrane;	------	------	------	------	COG4886	S:Function unknown	XP_010090719.1	receptor-like protein 9DC3 [Morus notabilis]	sp|Q9S9U3|RLP53_ARATH;	Receptor-like protein 53 OS=Arabidopsis thaliana OX=3702 GN=RLP53 PE=3 SV=1;	PF13855.9;PF12799.10;PF08263.15	LRR_8;LRR_4;LRRNT_2	Leucine rich repeat;Leucine Rich repeats;Leucine rich repeat N-terminal domain
mnot00002808	72.151	6.17295	6.43083273718E-173	2.32810596396E-171	yes	up	166.01	142.71	155.09	1.21	1.7	2.21	154.603	1.70667	GO:0016021;GO:000588	CC:integral component of membrane;CC:plasma membrane;	------	------	------	------	COG4886	S:Function unknown	XP_010090717.2	receptor-like protein 12 [Morus notabilis]	sp|Q9C637|RLP6_ARATH;	Receptor-like protein 6 OS=Arabidopsis thaliana OX=3702 GN=RLP6 PE=3 SV=1;	PF13855.9;PF12799.10;PF08263.15	LRR_8;LRR_4;LRRNT_2	Leucine rich repeat;Leucine Rich repeats;Leucine rich repeat N-terminal domain
mnot00002815	0.179	-2.48125	1.69116347087E-137	4.76582685407E-136	yes	down	14.5	13.83	15.76	66.45	78.33	78.59	14.6967	74.4567	GO:0006508;GO:000823	BP:proteolysis;MF:cysteine-type peptidase activity;	K16290	XCP	------	------	COG4870	O:Posttranslational modification, protein turnover, chaperones	XP_010090710.1	cysteine protease XCP1 [Morus notabilis]	sp|O65493|XCP1_ARATH;	Cysteine protease XCP1 OS=Arabidopsis thaliana OX=3702 GN=XCP1 PE=1 SV=1;	PF00112.26;PF08246.15	Peptidase_C1;Inhibitor_I29	Papain family cysteine protease;Cathepsin propeptide inhibitor domain
mnot00002824	0.076	-3.71788	0.0222639	0.0353689594967	yes	down	0	0.03	0	0.03	0.25	0.11	0.01	0.13	GO:0016310;GO:0009088;GO:0016021;GO:0005886;GO:0038023;GO:0015276;GO:0004413;GO:000552	BP:phosphorylation;BP:threonine biosynthetic process;CC:integral component of membrane;CC:plasma membrane;MF:signaling receptor activity;MF:ligand-gated ion channel activity;MF:homoserine kinase activity;MF:ATP binding;	K05387	GRIP	------	------	ENOG410XPSH	U:Intracellular trafficking, secretion, and vesicular transport	XP_010090700.1	glutamate receptor 3.2 [Morus notabilis]	sp|Q93YT1|GLR32_ARATH;	Glutamate receptor 3.2 OS=Arabidopsis thaliana OX=3702 GN=GLR3.2 PE=1 SV=2;	PF01094.31;PF00060.29;PF00497.23;PF13458.9;PF10613.12	ANF_receptor;Lig_chan;SBP_bac_3;Peripla_BP_6;Lig_chan-Glu_bd	Receptor family ligand binding region;Ligand-gated ion channel;Bacterial extracellular solute-binding proteins, family 3;Periplasmic binding protein;Ligated ion channel L-glutamate- and glycine-binding site
mnot00002831	0.109	-3.19658	2.34578145304E-123	5.88943468185E-122	yes	down	9.71	8.22	5.52	69.09	62.3	62.83	7.81667	64.74	GO:000561	CC:extracellular space;	------	------	------	------	ENOG410Y43B	S:Function unknown	XP_010112311.1	protein EXORDIUM-like 5 [Morus notabilis]	sp|Q9SII5|EXOL5_ARATH;	Protein EXORDIUM-like 5 OS=Arabidopsis thaliana OX=3702 GN=EXL5 PE=2 SV=1;	PF04674.15	Phi_1	Phosphate-induced protein 1 conserved region
mnot00002837	2.243	1.16545	2.90531959006E-40	2.33149183541E-39	yes	up	35.92	38.21	37.71	13.81	14.91	16.47	37.28	15.0633	GO:0006468;GO:0004674;GO:0005524;GO:000467	BP:protein phosphorylation;MF:protein serine/threonine kinase activity;MF:ATP binding;MF:protein kinase activity;	------	------	------	------	COG0515	T:Signal transduction mechanisms	XP_024031379.1	probable serine/threonine-protein kinase PIX13 [Morus notabilis]	sp|Q9SII6|PIX13_ARATH;	Probable serine/threonine-protein kinase PIX13 OS=Arabidopsis thaliana OX=3702 GN=PIX13 PE=1 SV=2;	PF07714.20;PF00069.28	PK_Tyr_Ser-Thr;Pkinase	Protein tyrosine and serine/threonine kinase;Protein kinase domain
mnot00002842	2.302	1.20261	3.01315512247E-5	6.65565754428E-5	yes	up	1.85	1.58	1.86	0.68	0.75	0.59	1.76333	0.673333	GO:001602	CC:integral component of membrane;	------	------	------	------	ENOG410Z7Z7	S:Function unknown	EXC31542.1	hypothetical protein L484_006574 [Morus notabilis]	sp|Q0WPZ6|PP158_ARATH;	Pentatricopeptide repeat-containing protein At2g17140 OS=Arabidopsis thaliana OX=3702 GN=At2g17140 PE=2 SV=1;	PF12854.10;PF13041.9;PF01535.23;PF13812.9;PF17177.7	PPR_1;PPR_2;PPR;PPR_3;PPR_long	PPR repeat;PPR repeat family;PPR repeat;Pentatricopeptide repeat domain;Pentacotripeptide-repeat region of PRORP
mnot00002850	0.152	-2.72225	1.76920937956E-43	1.5140485049E-42	yes	down	1.56	1.03	1.42	8.22	7.57	8.19	1.33667	7.99333	GO:0007166;GO:0005737;GO:0005634;GO:000484	BP:cell surface receptor signaling pathway;CC:cytoplasm;CC:nucleus;MF:ubiquitin-protein transferase activity;	------	------	------	------	ENOG410XRTN;ENOG410Y9VA	S:Function unknown;	XP_010111712.1	U-box domain-containing protein 15 [Morus notabilis]	sp|Q681N2|PUB15_ARATH;	U-box domain-containing protein 15 OS=Arabidopsis thaliana OX=3702 GN=PUB15 PE=2 SV=2;	PF00514.26;PF04564.18;PF04826.16;PF05804.15;PF11789.11;PF13646.9	Arm;U-box;Arm_2;KAP;zf-Nse;HEAT_2	Armadillo/beta-catenin-like repeat;U-box domain;Armadillo-like;Kinesin-associated protein;Zinc-finger of the MIZ type in Nse subunit;HEAT repeats
mnot00002853	0.18	-2.47346	6.42229126001E-9	1.8525176759E-8	yes	down	0.39	0.42	0.58	1.82	2.58	2.65	0.463333	2.35	GO:0051301;GO:000704	BP:cell division;BP:cell cycle;	K21777	CCNB	------	------	COG5024	D:Cell cycle control, cell division, chromosome partitioning	XP_024031373.1	G2/mitotic-specific cyclin-2 isoform X1 [Morus notabilis]	sp|Q9SFW6|CCB24_ARATH;	Cyclin-B2-4 OS=Arabidopsis thaliana OX=3702 GN=CYCB2-4 PE=2 SV=2;	PF00134.26;PF02984.22	Cyclin_N;Cyclin_C	Cyclin, N-terminal domain;Cyclin, C-terminal domain
mnot00002856	2.053	1.03745	4.17779456355E-10	1.29120902482E-9	yes	up	21.91	24.01	25.52	8.81	10.19	12.61	23.8133	10.5367	------	------	------	------	------	------	ENOG4111K7X	S:Function unknown	XP_024031368.1	uncharacterized protein LOC21390014 [Morus notabilis]	------	------	PF00300.25	His_Phos_1	Histidine phosphatase superfamily
mnot00002862	5.023	2.32853	2.42819874057E-5	5.41429504644E-5	yes	up	2.68	4.8	3.68	1.09	0.78	0.62	3.72	0.83	GO:0016021;GO:0005506;GO:0016705;GO:0004497;GO:002003	CC:integral component of membrane;MF:iron ion binding;MF:oxidoreductase activity, acting on paired donors, with incorporation or reduction of molecular oxygen;MF:monooxygenase activity;MF:heme binding;	------	------	------	------	------	------	KAF4357665.1	hypothetical protein F8388_007201 [Cannabis sativa]	sp|K7NBR2|C87DR_SIRGR;	Cucurbitadienol 11-hydroxylase OS=Siraitia grosvenorii OX=190515 GN=CYP87D18 PE=1 SV=1;	PF00067.25	p450	Cytochrome P450
mnot00002863	0.132	-2.92658	1.4355303956E-113	3.25723868635E-112	yes	down	4.5	3.84	4.26	29.3	29.44	27.47	4.2	28.7367	GO:0050661;GO:0050660;GO:000449	MF:NADP binding;MF:flavin adenine dinucleotide binding;MF:N,N-dimethylaniline monooxygenase activity;	K00485	FMO	map00430	Taurine and hypotaurine metabolism	COG2072	P:Inorganic ion transport and metabolism	PON78491.1	Dimethylaniline monooxygenase, N-oxide-forming [Trema orientale]	sp|Q9LMA1|FMO1_ARATH;	Probable flavin-containing monooxygenase 1 OS=Arabidopsis thaliana OX=3702 GN=FMO1 PE=2 SV=1;	PF00743.22;PF13738.9;PF13450.9;PF07992.17;PF13434.9	FMO-like;Pyr_redox_3;NAD_binding_8;Pyr_redox_2;Lys_Orn_oxgnase	Flavin-binding monooxygenase-like;Pyridine nucleotide-disulphide oxidoreductase;NA;Pyridine nucleotide-disulphide oxidoreductase;L-lysine 6-monooxygenase/L-ornithine 5-monooxygenase
mnot00002868	0.109	-3.19901	1.16701338683E-7	3.10667898572E-7	yes	down	0.1	0.13	0.1	0.87	0.84	0.98	0.11	0.896667	GO:0006004;GO:0016021;GO:0016740;GO:001675	BP:fucose metabolic process;CC:integral component of membrane;MF:transferase activity;MF:transferase activity, transferring glycosyl groups;	------	------	------	------	ENOG410ZGHX	S:Function unknown	XP_010103337.1	protein ROOT HAIR SPECIFIC 17 [Morus notabilis]	sp|Q949U4|OFT16_ARATH;	O-fucosyltransferase 16 OS=Arabidopsis thaliana OX=3702 GN=OFUT16 PE=2 SV=1;	PF10250.12	O-FucT	GDP-fucose protein O-fucosyltransferase
mnot00002869	0.457	-1.13085	5.22431429546E-82	8.26484811456E-81	yes	down	58.05	59.58	56.41	117.05	114.74	113.33	58.0133	115.04	GO:000980	BP:lignan biosynthetic process;	------	------	------	------	COG0702;COG0702	G:Carbohydrate transport and metabolism;M:Cell wall/membrane/envelope biogenesis	XP_010103336.1	uncharacterized protein ycf39 [Morus notabilis]	sp|O65502|HC244_ARATH;	Protein HIGH CHLOROPHYLL FLUORESCENCE PHENOTYPE 244, chloroplastic OS=Arabidopsis thaliana OX=3702 GN=HCF244 PE=1 SV=1;	PF05368.16;PF13460.9;PF01370.24;PF01073.22;PF16912.8	NmrA;NAD_binding_10;Epimerase;3Beta_HSD;Glu_dehyd_C	NmrA-like family;NA;NAD dependent epimerase/dehydratase family;3-beta hydroxysteroid dehydrogenase/isomerase family;Glucose dehydrogenase C-terminus
mnot00002870	0.482	-1.05171	7.67221583572E-39	5.9709853678E-38	yes	down	10.95	10.62	10.98	18.99	21.63	20.46	10.85	20.36	------	------	------	------	------	------	------	------	XP_024025826.1	nitrate regulatory gene2 protein [Morus notabilis]	sp|Q93YU8|NRG2_ARATH;	Nitrate regulatory gene2 protein OS=Arabidopsis thaliana OX=3702 GN=NRG2 PE=1 SV=1;	PF04782.15;PF04783.15	DUF632;DUF630	Protein of unknown function;Protein of unknown function
mnot00002875	0.085	-3.55572	0	0	yes	down	17.24	18.26	17.34	185.31	190.15	189.38	17.6133	188.28	GO:0050832;GO:0005975;GO:0016998;GO:0006952;GO:0006032;GO:0008061;GO:000456	BP:defense response to fungus;BP:carbohydrate metabolic process;BP:cell wall macromolecule catabolic process;BP:defense response;BP:chitin catabolic process;MF:chitin binding;MF:chitinase activity;	K20547	CHIB	map00520;map04016	Amino sugar and nucleotide sugar metabolism;MAPK signaling pathway - plant	COG3979	G:Carbohydrate transport and metabolism	XP_010103322.1	endochitinase 2 [Morus notabilis]	sp|Q41596|CHI1_THECC;	Endochitinase 1 OS=Theobroma cacao OX=3641 GN=CHIA1 PE=2 SV=1;	PF00182.22;PF00187.22	Glyco_hydro_19;Chitin_bind_1	Chitinase class I;Chitin recognition protein
mnot00002883	15.346	3.93983	9.94901746183E-168	3.48431894152E-166	yes	up	53.64	46.04	49.67	3.3	2.96	2.53	49.7833	2.93	GO:0006355;GO:000367	BP:regulation of transcription, DNA-templated;MF:DNA binding;	------	------	------	------	ENOG410Y9QS	S:Function unknown	XP_010103318.1	NAC domain-containing protein 22 [Morus notabilis]	sp|I1LPE9|NAC6_SOYBN;	NAC domain-containing protein 6 OS=Glycine max OX=3847 GN=NAC6 PE=2 SV=1;	PF02365.18	NAM	No apical meristem
mnot00002888	0.188	-2.40795	0.0240998670235	0.0380542864737	yes	down	0.79	0.43	0.42	2.48	2.3	3.2	0.546667	2.66	GO:000973	BP:response to auxin;	------	------	------	------	ENOG410YS77;ENOG410YP87	S:Function unknown;	XP_010103313.1	auxin-responsive protein SAUR68 [Morus notabilis]	sp|F4I1I4|SAU67_ARATH;	Auxin-responsive protein SAUR67 OS=Arabidopsis thaliana OX=3702 GN=SAUR67 PE=2 SV=1;	PF02519.17	Auxin_inducible	Auxin responsive protein
mnot00002889	0.073	-3.7836	3.17027613717E-10	9.88672016191E-10	yes	down	0.79	2.58	0.42	16.31	14.93	15.21	1.26333	15.4833	GO:000973	BP:response to auxin;	------	------	------	------	ENOG410YP87;ENOG410YS77	S:Function unknown;	XP_010103312.1	auxin-responsive protein SAUR68 [Morus notabilis]	sp|F4I1I4|SAU67_ARATH;	Auxin-responsive protein SAUR67 OS=Arabidopsis thaliana OX=3702 GN=SAUR67 PE=2 SV=1;	PF02519.17	Auxin_inducible	Auxin responsive protein
mnot00002891	0.11	-3.18704	0.00114344849811	0.00214967872853	yes	down	0.33	0	1.03	2.36	3.81	5.26	0.453333	3.81	GO:000973	BP:response to auxin;	------	------	------	------	ENOG410YP87;ENOG410YS77	S:Function unknown;	XP_010103310.1	auxin-responsive protein SAUR68 [Morus notabilis]	sp|Q9C7Q8|SAU62_ARATH;	Auxin-responsive protein SAUR62 OS=Arabidopsis thaliana OX=3702 GN=SAUR62 PE=2 SV=1;	PF02519.17	Auxin_inducible	Auxin responsive protein
mnot00002892	0.03	-5.04127	0.000924056127718	0.00175721552833	yes	down	0	0	0	2.23	1.71	2.14	0	2.02667	GO:000973	BP:response to auxin;	------	------	------	------	ENOG410YS77;ENOG410YP87	S:Function unknown;	XP_010103309.1	auxin-responsive protein SAUR64 [Morus notabilis]	sp|Q0V7Z5|SAU64_ARATH;	Auxin-responsive protein SAUR64 OS=Arabidopsis thaliana OX=3702 GN=SAUR64 PE=2 SV=1;	PF02519.17	Auxin_inducible	Auxin responsive protein
mnot00002897	0.064	-3.96304	0.00144709725047	0.00268708904487	yes	down	0	0.29	0	1	1.44	1.58	0.0966666666667	1.34	GO:0009409;GO:0009737;GO:0009414;GO:004687	BP:response to cold;BP:response to abscisic acid;BP:response to water deprivation;MF:metal ion binding;	------	------	------	------	------	------	XP_010103305.1	desiccation-related protein clone PCC27-04 [Morus notabilis]	------	------	PF00257.22	Dehydrin	Dehydrin
mnot00002898	0.102	-3.29906	4.03344671319E-20	1.92197662952E-19	yes	down	0.24	0.73	0.77	4.91	5	5.57	0.58	5.16	GO:001602	CC:integral component of membrane;	------	------	------	------	ENOG410YEA4	S:Function unknown	XP_010103304.1	uncharacterized protein LOC21397487 [Morus notabilis]	------	------	PF03168.16	LEA_2	Late embryogenesis abundant protein
mnot00002902	0.244	-2.03751	2.76934063317E-30	1.77627382616E-29	yes	down	4	3.15	2.97	10.74	10.93	11.79	3.37333	11.1533	GO:0008447;GO:0005507;GO:0016788;GO:001649	MF:L-ascorbate oxidase activity;MF:copper ion binding;MF:hydrolase activity, acting on ester bonds;MF:oxidoreductase activity;	------	------	------	------	COG2132	Q:Secondary metabolites biosynthesis, transport and catabolism	XP_010103300.1	L-ascorbate oxidase homolog [Morus notabilis]	sp|P29162|ASOL_TOBAC;	L-ascorbate oxidase homolog OS=Nicotiana tabacum OX=4097 PE=2 SV=1;	PF00394.25;PF07732.18;PF07731.17	Cu-oxidase;Cu-oxidase_3;Cu-oxidase_2	Multicopper oxidase;Multicopper oxidase;Multicopper oxidase
mnot00002904	23.182	4.53493	0.00751641361214	0.0127596863321	yes	up	0.66	0.15	0.15	0	0	0	0.32	0	GO:0008447;GO:0005507;GO:001649	MF:L-ascorbate oxidase activity;MF:copper ion binding;MF:oxidoreductase activity;	------	------	------	------	COG2132	Q:Secondary metabolites biosynthesis, transport and catabolism	PON61525.1	Copper-resistance protein [Trema orientale]	sp|P29162|ASOL_TOBAC;	L-ascorbate oxidase homolog OS=Nicotiana tabacum OX=4097 PE=2 SV=1;	PF07731.17;PF07732.18	Cu-oxidase_2;Cu-oxidase_3	Multicopper oxidase;Multicopper oxidase
mnot00002905	0.013	-6.2615	5.10164029271E-9	1.48174444319E-8	yes	down	0	0.04	0.05	1.78	2.3	2.16	0.03	2.08	GO:0004674;GO:0004714;GO:000552	MF:protein serine/threonine kinase activity;MF:transmembrane receptor protein tyrosine kinase activity;MF:ATP binding;	------	------	------	------	COG0515	T:Signal transduction mechanisms	XP_024025829.1	probable serine/threonine-protein kinase PBL23 [Morus notabilis]	sp|B5X4Z9|STU_ARATH;	Protein kinase STUNTED OS=Arabidopsis thaliana OX=3702 GN=STU PE=2 SV=1;	PF00069.28;PF07714.20	Pkinase;PK_Tyr_Ser-Thr	Protein kinase domain;Protein tyrosine and serine/threonine kinase
mnot00002907	0.069	-3.85326	7.59576450361E-227	3.94734729526E-225	yes	down	2.51	2.97	3.39	39.2	37.78	39.46	2.95667	38.8133	GO:000508	MF:guanyl-nucleotide exchange factor activity;	------	------	------	------	ENOG4110DIX	S:Function unknown	XP_010103295.1	rop guanine nucleotide exchange factor 1 [Morus notabilis]	sp|Q93ZY2|ROGF1_ARATH;	Rop guanine nucleotide exchange factor 1 OS=Arabidopsis thaliana OX=3702 GN=ROPGEF1 PE=1 SV=2;	PF03759.16	PRONE	PRONE
mnot00002912	2.68	1.42239	2.94282571385E-15	1.15303418525E-14	yes	up	17.75	14.89	13.86	7.2	4.97	6.29	15.5	6.15333	GO:0032259;GO:0046983;GO:000817	BP:methylation;MF:protein dimerization activity;MF:O-methyltransferase activity;	K22588	ASMT	map00380	Tryptophan metabolism	------	------	XP_010103289.1	acetylserotonin O-methyltransferase [Morus notabilis]	sp|Q9T003|ASMT_ARATH;	Acetylserotonin O-methyltransferase OS=Arabidopsis thaliana OX=3702 GN=ASMT PE=1 SV=1;	PF00891.21;PF08100.14	Methyltransf_2;Dimerisation	O-methyltransferase domain;Dimerisation domain
mnot00002915	0.027	-5.19319	0.000533105056621	0.0010401682433	yes	down	0	0	0	0.54	0.28	0.56	0	0.46	GO:0032259;GO:0046983;GO:000817	BP:methylation;MF:protein dimerization activity;MF:O-methyltransferase activity;	K22588	ASMT	map00380	Tryptophan metabolism	ENOG410XS7T	S:Function unknown	XP_024025391.1	acetylserotonin O-methyltransferase [Morus notabilis]	sp|Q9T003|ASMT_ARATH;	Acetylserotonin O-methyltransferase OS=Arabidopsis thaliana OX=3702 GN=ASMT PE=1 SV=1;	PF00891.21;PF08100.14;PF16864.8	Methyltransf_2;Dimerisation;Dimerisation2	O-methyltransferase domain;Dimerisation domain;Dimerisation domain
mnot00002919	0.223	-2.16227	7.05752079695E-34	4.99034352768E-33	yes	down	2.38	2.44	2.17	8.78	9.12	10.44	2.33	9.44667	GO:0006468;GO:0004712;GO:0005524;GO:000467	BP:protein phosphorylation;MF:protein serine/threonine/tyrosine kinase activity;MF:ATP binding;MF:protein kinase activity;	------	------	------	------	COG0515	T:Signal transduction mechanisms	EXB24047.1	Serine/threonine-protein kinase HT1 [Morus notabilis]	sp|F4JTP5|STY46_ARATH;	Serine/threonine-protein kinase STY46 OS=Arabidopsis thaliana OX=3702 GN=STY46 PE=1 SV=1;	PF07714.20;PF00069.28;PF03109.19;PF01842.28;PF17667.4	PK_Tyr_Ser-Thr;Pkinase;ABC1;ACT;Pkinase_fungal	Protein tyrosine and serine/threonine kinase;Protein kinase domain;ABC1 atypical kinase-like domain;ACT domain;Fungal protein kinase
mnot00002920	0.256	-1.96359	6.32144597045E-30	4.02258701451E-29	yes	down	1.61	1.5	1.85	5	6.08	6.47	1.65333	5.85	GO:0055085;GO:0016021;GO:000588	BP:transmembrane transport;CC:integral component of membrane;CC:plasma membrane;	K22048	MSL4S	------	------	COG0668	M:Cell wall/membrane/envelope biogenesis	XP_010086848.1	mechanosensitive ion channel protein 6 isoform X1 [Morus notabilis]	sp|Q9SYM1|MSL6_ARATH;	Mechanosensitive ion channel protein 6 OS=Arabidopsis thaliana OX=3702 GN=MSL6 PE=1 SV=1;	PF00924.21	MS_channel	Mechanosensitive ion channel
mnot00002924	2.83	1.50093	4.43415673613E-137	1.24594648289E-135	yes	up	255.47	269.36	263.1	80.03	87.47	84.96	262.643	84.1533	GO:0006457;GO:0030150;GO:0050821;GO:0005739;GO:0051087;GO:000827	BP:protein folding;BP:protein import into mitochondrial matrix;BP:protein stabilization;CC:mitochondrion;MF:chaperone binding;MF:zinc ion binding;	K17808	ZIM17, DNLZ, Tim15	------	------	ENOG41121WI	S:Function unknown	XP_010086843.1	uncharacterized protein LOC21389519 [Morus notabilis]	sp|B3LPE4|ZIM17_YEAS1;	Mitochondrial protein import protein ZIM17 OS=Saccharomyces cerevisiae;	PF05180.15	zf-DNL	DNL zinc finger
mnot00002928	5.276	2.39944	8.03918900765E-10	2.44322593768E-9	yes	up	1.99	2.35	1.91	0.24	0.42	0.42	2.08333	0.36	GO:000827	MF:zinc ion binding;	------	------	------	------	ENOG410Z7Z7	S:Function unknown	XP_010086839.1	pentatricopeptide repeat-containing protein At4g35130, chloroplastic [Morus notabilis]	sp|O49619|PP350_ARATH;	Pentatricopeptide repeat-containing protein At4g35130, chloroplastic OS=Arabidopsis thaliana OX=3702 GN=PCMP-H27 PE=3 SV=1;	PF01535.23;PF13041.9;PF12854.10;PF14432.9;PF13812.9;PF20431.1;PF17177.7	PPR;PPR_2;PPR_1;DYW_deaminase;PPR_3;E_motif;PPR_long	PPR repeat;PPR repeat family;PPR repeat;DYW family of nucleic acid deaminases;Pentatricopeptide repeat domain;E motif;Pentacotripeptide-repeat region of PRORP
mnot00002939	0.229	-2.1247	1.08225433266E-6	2.69754264556E-6	yes	down	0.31	0.35	0.22	0.9	1.14	1.44	0.293333	1.16	------	------	------	------	------	------	ENOG410YFXD	S:Function unknown	XP_010086828.2	nitrate regulatory gene2 protein [Morus notabilis]	sp|A0A178VBJ0|APSR1_ARATH;	Protein ALTERED PHOSPHATE STARVATION RESPONSE 1 OS=Arabidopsis thaliana OX=3702 GN=APSR1 PE=2 SV=1;	PF04782.15;PF04783.15	DUF632;DUF630	Protein of unknown function;Protein of unknown function
mnot00002954	2.366	1.24264	1.79703097527E-83	2.90712994258E-82	yes	up	81.19	78.39	78.35	28.42	31.32	31.28	79.31	30.34	------	------	------	------	------	------	------	------	XP_024028800.1	uncharacterized protein LOC21391736 isoform X2 [Morus notabilis]	------	------	PF05278.15	PEARLI-4	Arabidopsis phospholipase-like protein
mnot00002957	0.159	-2.6539	0	0	yes	down	82.33	95.99	83.85	479.44	518.19	497.27	87.39	498.3	GO:0016021;GO:001526	CC:integral component of membrane;MF:channel activity;	K09872	PIP	------	------	------	------	XP_010107654.1	aquaporin PIP2-7 [Morus notabilis]	sp|P93004|PIP27_ARATH;	Aquaporin PIP2-7 OS=Arabidopsis thaliana OX=3702 GN=PIP2-7 PE=1 SV=2;	PF00230.23	MIP	Major intrinsic protein
mnot00002965	2.056	1.03991	7.43518710109E-67	9.58246913588E-66	yes	up	96.99	101.08	101.15	44.15	44.3	43.35	99.74	43.9333	GO:001602	CC:integral component of membrane;	------	------	------	------	------	------	XP_010107661.1	uncharacterized protein LOC21391747 [Morus notabilis]	------	------	PF13386.9	DsbD_2	Cytochrome C biogenesis protein transmembrane region
mnot00002968	3.013	1.59127	2.38556415023E-58	2.70010106278E-57	yes	up	129.99	133.85	131.9	42.86	39.7	36.29	131.913	39.6167	GO:0050896;GO:004687	BP:response to stimulus;MF:metal ion binding;	------	------	------	------	COG2608	S:Function unknown	XP_010107664.1	heavy metal-associated isoprenylated plant protein 26 [Morus notabilis]	sp|Q9SZN7|HIP26_ARATH;	Heavy metal-associated isoprenylated plant protein 26 OS=Arabidopsis thaliana OX=3702 GN=HIPP26 PE=1 SV=1;	PF00403.29	HMA	Heavy-metal-associated domain
mnot00002971	0.114	-3.13601	1.50895026133E-71	2.08364474657E-70	yes	down	1.77	1.65	1.69	13.48	14.89	12.36	1.70333	13.5767	GO:0006468;GO:0003700;GO:0004714;GO:0005524;GO:000467	BP:protein phosphorylation;MF:transcription factor activity, sequence-specific DNA binding;MF:transmembrane receptor protein tyrosine kinase activity;MF:ATP binding;MF:protein kinase activity;	------	------	------	------	COG0515	T:Signal transduction mechanisms	XP_010107667.1	probable receptor-like protein kinase At5g18500 [Morus notabilis]	sp|B5X4Z9|STU_ARATH;	Protein kinase STUNTED OS=Arabidopsis thaliana OX=3702 GN=STU PE=2 SV=1;	PF00069.28;PF07714.20;PF00582.29	Pkinase;PK_Tyr_Ser-Thr;Usp	Protein kinase domain;Protein tyrosine and serine/threonine kinase;Universal stress protein family
mnot00002973	0.267	-1.90334	2.89692067915E-27	1.7105458329E-26	yes	down	2.6	2	2.21	8.19	8.61	7.33	2.27	8.04333	GO:0016021;GO:001687	CC:integral component of membrane;MF:ligase activity;	------	------	------	------	ENOG410Y2TA	S:Function unknown	XP_010107668.1	putative E3 ubiquitin-protein ligase RF4 isoform X1 [Morus notabilis]	sp|Q9ZVT8|RF4_ARATH;	Putative E3 ubiquitin-protein ligase RF4 OS=Arabidopsis thaliana OX=3702 GN=RF4 PE=3 SV=1;	PF20235.1;PF13920.9	DUF6592;zf-C3HC4_3	Family of unknown function;Zinc finger, C3HC4 type
mnot00002974	0.474	-1.07774	2.58263647093E-49	2.50514441827E-48	yes	down	25.42	23.89	23.23	44.12	46.84	47.79	24.18	46.25	GO:0006506;GO:0005783;GO:000382	BP:GPI anchor biosynthetic process;CC:endoplasmic reticulum;MF:catalytic activity;	------	------	------	------	ENOG410Y2DJ	S:Function unknown	XP_010107669.1	uncharacterized protein LOC21391755 [Morus notabilis]	------	------	PF03372.26	Exo_endo_phos	Endonuclease/Exonuclease/phosphatase family
mnot00002976	2.319	1.21368	2.59242775161E-5	5.75922929144E-5	yes	up	2.91	3.05	2.09	0.76	1.21	1.18	2.68333	1.05	GO:0005737;GO:001688	CC:cytoplasm;MF:acid-amino acid ligase activity;	K14487	GH3	map04075	Plant hormone signal transduction	ENOG410YF92	S:Function unknown	XP_010107670.1	probable indole-3-acetic acid-amido synthetase GH3.6 [Morus notabilis]	sp|Q60EY1|GH36_ORYSJ;	Probable indole-3-acetic acid-amido synthetase GH3.6 OS=Oryza sativa subsp. japonica OX=39947 GN=GH3.6 PE=2 SV=2;	PF03321.16	GH3	GH3 auxin-responsive promoter
mnot00002984	0.06	-4.05668	3.86069448477E-268	2.39983748487E-266	yes	down	5.69	7.52	7.75	106.97	103.85	104.74	6.98667	105.187	GO:0016310;GO:0016021;GO:001630	BP:phosphorylation;CC:integral component of membrane;MF:kinase activity;	------	------	------	------	COG4886	S:Function unknown	XP_010112694.1	probable leucine-rich repeat receptor-like protein kinase At1g35710 [Morus notabilis]	------	------	PF13855.9;PF12799.10;PF08263.15	LRR_8;LRR_4;LRRNT_2	Leucine rich repeat;Leucine Rich repeats;Leucine rich repeat N-terminal domain
mnot00002987	2.658	1.41045	1.88419128799E-35	1.3703982686E-34	yes	up	24.6	21.98	21.8	7.3	7.6	8.44	22.7933	7.78	GO:0048444;GO:0010325;GO:0009939;GO:0005737;GO:0005634;GO:0016787;GO:001033	BP:floral organ morphogenesis;BP:raffinose family oligosaccharide biosynthetic process;BP:positive regulation of gibberellic acid mediated signaling pathway;CC:cytoplasm;CC:nucleus;MF:hydrolase activity;MF:gibberellin binding;	K14493	GID1	map04075	Plant hormone signal transduction	COG0657	I:Lipid transport and metabolism	XP_010112697.1	gibberellin receptor GID1B [Morus notabilis]	sp|Q9LYC1|GID1B_ARATH;	Gibberellin receptor GID1B OS=Arabidopsis thaliana OX=3702 GN=GID1B PE=1 SV=1;	PF07859.16;PF20434.1;PF00135.31	Abhydrolase_3;BD-FAE;COesterase	alpha/beta hydrolase fold;BD-FAE;Carboxylesterase family
mnot00002991	4.898	2.29206	4.17150040636E-46	3.77191047034E-45	yes	up	23.24	23.43	21.86	4.83	3.73	4.09	22.8433	4.21667	GO:0005634;GO:0000786;GO:0030527;GO:0046982;GO:000367	CC:nucleus;CC:nucleosome;MF:structural constituent of chromatin;MF:protein heterodimerization activity;MF:DNA binding;	------	------	------	------	COG0666	S:Function unknown	XP_010112700.1	ankyrin repeat domain-containing protein 50 [Morus notabilis]	sp|D3J163|VPYL_MEDTR;	Protein VAPYRIN-LIKE OS=Medicago truncatula OX=3880 GN=VPYL PE=2 SV=1;	PF12796.10;PF13637.9;PF13606.9;PF00023.33;PF13857.9	Ank_2;Ank_4;Ank_3;Ank;Ank_5	Ankyrin repeats;Ankyrin repeats;Ankyrin repeat;Ankyrin repeat;Ankyrin repeats
mnot00002992	0.041	-4.59897	1.39237593103E-6	3.43860647658E-6	yes	down	0.11	0.12	0.11	2.24	3	2.35	0.113333	2.53	GO:0005634;GO:0000786;GO:0030527;GO:0046982;GO:000367	CC:nucleus;CC:nucleosome;MF:structural constituent of chromatin;MF:protein heterodimerization activity;MF:DNA binding;	K11251	H2A	------	------	COG5262	B:Chromatin structure and dynamics	XP_010112701.1	histone H2AX [Morus notabilis]	sp|O65759|H2AX_CICAR;	Histone H2AX OS=Cicer arietinum OX=3827 GN=HIS2A PE=2 SV=1;	PF16211.8;PF00125.27;PF00808.26	Histone_H2A_C;Histone;CBFD_NFYB_HMF	C-terminus of histone H2A;Core histone H2A/H2B/H3/H4;Histone-like transcription factor
mnot00003000	2.516	1.33112	0.000334848203212	0.00066638722097	yes	up	2.13	1.88	2.08	0.76	0.65	0.78	2.03	0.73	------	------	------	------	------	------	ENOG410Z7Z7	S:Function unknown	XP_024032057.1	pentatricopeptide repeat-containing protein At2g22410, mitochondrial [Morus notabilis]	sp|Q9SJZ3|PP169_ARATH;	Pentatricopeptide repeat-containing protein At2g22410, mitochondrial OS=Arabidopsis thaliana OX=3702 GN=PCMP-E28 PE=2 SV=1;	PF01535.23;PF13041.9;PF12854.10;PF13812.9;PF20431.1;PF17177.7;PF20430.1	PPR;PPR_2;PPR_1;PPR_3;E_motif;PPR_long;Eplus_motif	PPR repeat;PPR repeat family;PPR repeat;Pentatricopeptide repeat domain;E motif;Pentacotripeptide-repeat region of PRORP;E+ motif
mnot00003005	0.045	-4.48525	5.63758851116E-118	1.3405394969E-116	yes	down	1.19	1.04	1.23	24.9	23.8	21.43	1.15333	23.3767	GO:0007165;GO:000509	BP:signal transduction;MF:GTPase activator activity;	------	------	------	------	------	------	XP_010112713.1	rho GTPase-activating protein 2 [Morus notabilis]	sp|F4JI46|RGAP2_ARATH;	Rho GTPase-activating protein 2 OS=Arabidopsis thaliana OX=3702 GN=ROPGAP2 PE=1 SV=1;	PF00620.30;PF00786.31	RhoGAP;PBD	RhoGAP domain;P21-Rho-binding domain
mnot00003013	0.423	-1.24183	1.99059534218E-27	1.18261183636E-26	yes	down	17.09	17.55	19.5	33.18	35.79	30.7	18.0467	33.2233	GO:0008652;GO:0009423;GO:0019632;GO:0009073;GO:0004764;GO:000385	BP:cellular amino acid biosynthetic process;BP:chorismate biosynthetic process;BP:shikimate metabolic process;BP:aromatic amino acid family biosynthetic process;MF:shikimate 3-dehydrogenas;MF:3-dehydroquinate dehydratase activity;	K13832	aroDE, DHQ-SDH	map00400;map00999	Phenylalanine, tyrosine and tryptophan biosynthesis;Biosynthesis of various plant secondary metabolites	COG0169	E:Amino acid transport and metabolism	XP_010112721.2	bifunctional 3-dehydroquinate dehydratase/shikimate dehydrogenase, chloroplastic [Morus notabilis]	sp|Q9SQT8|DHQSD_ARATH;	Bifunctional 3-dehydroquinate dehydratase/shikimate dehydrogenase, chloroplastic OS=Arabidopsis thaliana OX=3702 GN=EMB3004 PE=1 SV=1;	PF01487.18;PF08501.14;PF18317.4;PF01488.23	DHquinase_I;Shikimate_dh_N;SDH_C;Shikimate_DH	Type I 3-dehydroquinase;Shikimate dehydrogenase substrate binding domain;Shikimate 5'-dehydrogenase C-terminal domain;Shikimate / quinate 5-dehydrogenase
mnot00003018	0.176	-2.50314	0.0109430071079	0.0181822271947	yes	down	0.08	0	0.33	0.59	0.54	1	0.136667	0.71	GO:0016021;GO:0050661;GO:0050660;GO:0004499;GO:0004497;GO:001649	CC:integral component of membrane;MF:NADP binding;MF:flavin adenine dinucleotide binding;MF:N,N-dimethylaniline monooxygenase activity;MF:monooxygenase activity;MF:oxidoreductase activity;	K11816	YUCCA	map00380	Tryptophan metabolism	COG2072	P:Inorganic ion transport and metabolism	XP_010112734.1	probable indole-3-pyruvate monooxygenase YUCCA10 [Morus notabilis]	sp|Q9FVQ0|YUC10_ARATH;	Probable indole-3-pyruvate monooxygenase YUCCA10 OS=Arabidopsis thaliana OX=3702 GN=YUC10 PE=2 SV=1;	PF13738.9;PF00743.22;PF07992.17;PF13434.9;PF00070.30;PF01494.22;PF01946.20;PF13450.9	Pyr_redox_3;FMO-like;Pyr_redox_2;Lys_Orn_oxgnase;Pyr_redox;FAD_binding_3;Thi4;NAD_binding_8	Pyridine nucleotide-disulphide oxidoreductase;Flavin-binding monooxygenase-like;Pyridine nucleotide-disulphide oxidoreductase;L-lysine 6-monooxygenase/L-ornithine 5-monooxygenase;Pyridine nucleotide-disulphide oxidoreductase;FAD binding domain;Thi4 family;NA
mnot00003019	0.278	-1.8448	6.38013674696E-31	4.15708808872E-30	yes	down	5.12	5.4	5.6	12.91	12.66	12.34	5.37333	12.6367	GO:0016021;GO:0110165;GO:000377	CC:integral component of membrane;CC:cellular anatomical entity;MF:actin binding;	------	------	------	------	ENOG410YK0V	S:Function unknown	XP_010112736.1	protein NETWORKED 3A [Morus notabilis]	sp|Q66GR8|NET3A_ARATH;	Protein NETWORKED 3A OS=Arabidopsis thaliana OX=3702 GN=NET3A PE=2 SV=1;	PF07765.15	KIP1	KIP1-like protein
mnot00003020	0.002	-9.06121	4.93995839822E-14	1.84112735212E-13	yes	down	0	0	0	35.88	30.69	33.42	0	33.33	GO:0016021;GO:0110165;GO:000377	CC:integral component of membrane;CC:cellular anatomical entity;MF:actin binding;	------	------	------	------	ENOG41108AD	S:Function unknown	XP_010112735.1	classical arabinogalactan protein 26 [Morus notabilis]	sp|Q94F57|AGP26_ARATH;	Classical arabinogalactan protein 26 OS=Arabidopsis thaliana OX=3702 GN=AGP26 PE=2 SV=2;	------	------	------
mnot00003029	3.299	1.72185	0.012658	0.0208418054735	yes	up	1.09	0.89	0.95	0.2	0.27	0.34	0.976667	0.27	GO:0016021;GO:000452	CC:integral component of membrane;MF:exonuclease activity;	------	------	------	------	ENOG410YAIF	S:Function unknown	XP_010112744.2	uncharacterized protein LOC21403369 [Morus notabilis]	------	------	------	------	------
mnot00003031	6.787	2.7627	1.79196825279E-180	6.95629121746E-179	yes	up	90.05	82.67	84.21	9.85	11.29	11.02	85.6433	10.72	GO:0005634;GO:000827	CC:nucleus;MF:zinc ion binding;	------	------	------	------	ENOG410YGKN	S:Function unknown	XP_010112745.1	zinc finger protein CONSTANS-LIKE 13 [Morus notabilis]	sp|O82256|COL13_ARATH;	Zinc finger protein CONSTANS-LIKE 13 OS=Arabidopsis thaliana OX=3702 GN=COL13 PE=1 SV=1;	PF00643.27	zf-B_box	B-box zinc finger
mnot00003032	2.241	1.16423	2.41407621777E-35	1.7538114033E-34	yes	up	54.27	49.92	52.45	20.09	21.77	20.87	52.2133	20.91	GO:0016567;GO:0006511;GO:0005634;GO:0061630;GO:000827	BP:protein ubiquitination;BP:ubiquitin-dependent protein catabolic process;CC:nucleus;MF:ubiquitin protein ligase activity;MF:zinc ion binding;	K10144	RCHY1, PIRH2	map04120	Ubiquitin mediated proteolysis	ENOG410XXHF	S:Function unknown	XP_024032021.1	E3 ubiquitin-protein ligase MIEL1 isoform X2 [Morus notabilis]	sp|Q8VZK0|MIEL1_ARATH;	E3 ubiquitin-protein ligase MIEL1 OS=Arabidopsis thaliana OX=3702 GN=MIEL1 PE=1 SV=1;	PF05495.15	zf-CHY	CHY zinc finger
mnot00003033	0.48	-1.05906	6.86385975082E-5	0.000146507824559	yes	down	5.37	4.35	3.26	8.39	7.79	9.11	4.32667	8.43	GO:000588	CC:plasma membrane;	------	------	------	------	ENOG4111627	O:Posttranslational modification, protein turnover, chaperones	XP_010112747.1	membrane-anchored ubiquitin-fold protein 3 [Morus notabilis]	sp|Q9SW27|MUB3_ARATH;	Membrane-anchored ubiquitin-fold protein 3 OS=Arabidopsis thaliana OX=3702 GN=MUB3 PE=1 SV=1;	PF13881.9;PF00240.26;PF10302.12	Rad60-SLD_2;ubiquitin;Dsc3_N	Ubiquitin-2 like Rad60 SUMO-like;Ubiquitin family;DSC E3 ubiquitin ligase complex subunit 3, ubiquitin-like domain
mnot00003045	17.966	4.16718	0.0180583009423	0.0290508	yes	up	4.4	5.1	2.47	0	0	0	3.99	0	GO:009757	MF:glutathione oxidoreductase activity;	K03676	grxC, GLRX, GLRX2	------	------	COG0695	O:Posttranslational modification, protein turnover, chaperones	XP_010112754.1	monothiol glutaredoxin-S6 [Morus notabilis]	sp|Q9LYC8|GRXS6_ARATH;	Monothiol glutaredoxin-S6 OS=Arabidopsis thaliana OX=3702 GN=GRXS6 PE=3 SV=1;	PF00462.27	Glutaredoxin	Glutaredoxin
mnot00003047	0.326	-1.61541	5.11253747368E-77	7.52173321471E-76	yes	down	9.51	10.23	10.35	28.5	29.13	29.01	10.03	28.88	GO:001656	BP:protein ubiquitination;	------	------	------	------	ENOG410YDWU	S:Function unknown	XP_010112756.1	BTB/POZ domain-containing protein At1g03010 [Morus notabilis]	sp|Q9SA69|Y1301_ARATH;	BTB/POZ domain-containing protein At1g03010 OS=Arabidopsis thaliana OX=3702 GN=At1g03010 PE=2 SV=1;	PF03000.17;PF00651.34	NPH3;BTB	NPH3 family;BTB/POZ domain
mnot00003058	0.154	-2.69838	2.96516952405E-5	6.55265857784E-5	yes	down	0.08	0.32	0.04	0.74	0.84	0.98	0.146667	0.853333	GO:0005634;GO:000370	CC:nucleus;MF:transcription factor activity, sequence-specific DNA binding;	------	------	------	------	COG5048	S:Function unknown	XP_010090785.2	protein indeterminate-domain 2 [Morus notabilis]	sp|Q9SCQ6|IDD2_ARATH;	Zinc finger protein GAI-ASSOCIATED FACTOR 1 OS=Arabidopsis thaliana OX=3702 GN=GAF1 PE=1 SV=1;	PF00096.29;PF12171.11	zf-C2H2;zf-C2H2_jaz	Zinc finger, C2H2 type;Zinc-finger double-stranded RNA-binding
mnot00003068	2.093	1.06577	6.71733988736E-13	2.38712527026E-12	yes	up	12.47	11.52	12.46	5.17	5.38	5.22	12.15	5.25667	------	------	------	------	------	------	ENOG410YQ2F	S:Function unknown	EXB40826.1	hypothetical protein L484_009071 [Morus notabilis]	------	------	------	------	------
mnot00003079	0.041	-4.6122	1.51107395759E-18	6.79102686703E-18	yes	down	0.22	0.05	0.18	3.17	3.09	3.68	0.15	3.31333	GO:001602	CC:integral component of membrane;	------	------	------	------	ENOG4111989	S:Function unknown	XP_010090806.1	desiccation-related protein PCC13-62 [Morus notabilis]	sp|P0DO51|NEC2_NESMA;	Ferritin-like catalase Nec2 OS=Nesocodon mauritianus OX=519296 GN=NEC2 PE=1 SV=1;	PF13668.9	Ferritin_2	Ferritin-like domain
mnot00003080	0.266	-1.91064	2.56015347732E-55	2.76960755587E-54	yes	down	10.03	9.56	12.03	33.7	35.82	38.27	10.54	35.93	GO:000819	MF:UDP-glycosyltransferase activity;	------	------	------	------	------	------	XP_024017234.1	UDP-glycosyltransferase 91C1-like [Morus notabilis]	sp|Q9LTA3|U91C1_ARATH;	UDP-glycosyltransferase 91C1 OS=Arabidopsis thaliana OX=3702 GN=UGT91C1 PE=1 SV=1;	PF00201.21	UDPGT	UDP-glucoronosyl and UDP-glucosyl transferase
mnot00003086	0.119	-3.06968	0.00695125409432	0.0118554604456	yes	down	0.71	1.61	0	3.22	7.06	7.68	0.773333	5.98667	GO:0016021;GO:000557	CC:integral component of membrane;CC:extracellular region;	------	------	------	------	ENOG41117SK;ENOG4111BVJ	S:Function unknown;U:Intracellular trafficking, secretion, and vesicular transport	XP_010090810.1	rapid alkalinization factor [Morus notabilis]	sp|Q945T0|RALF_TOBAC;	Rapid alkalinization factor OS=Nicotiana tabacum OX=4097 GN=RALF PE=1 SV=1;	PF05498.14	RALF	Rapid ALkalinization Factor
mnot00003088	18.437	4.20456	0	0	yes	up	294.63	301.48	286.93	13.57	14.7	15.19	294.347	14.4867	GO:001602	CC:integral component of membrane;	K05770	TSPO, BZRP	------	------	ENOG410YY8X	U:Intracellular trafficking, secretion, and vesicular transport	XP_010090812.1	translocator protein homolog [Morus notabilis]	sp|O82245|TSPO_ARATH;	Translocator protein homolog OS=Arabidopsis thaliana OX=3702 GN=TSPO PE=1 SV=1;	PF03073.18	TspO_MBR	TspO/MBR family
mnot00003089	0.374	-1.41856	4.09246397597E-8	1.11950634758E-7	yes	down	3.54	4.93	3.83	8.61	9.2	10.81	4.1	9.54	GO:0006631;GO:0005759;GO:005121	BP:fatty acid metabolic process;CC:mitochondrial matrix;MF:dioxygenase activity;	------	------	------	------	COG3145	L:Replication, recombination and repair	XP_010090813.1	uncharacterized protein P8A3.02c [Morus notabilis]	sp|Q8RWY1|ALKB8_ARATH;	Alkylated DNA repair protein ALKBH8 homolog OS=Arabidopsis thaliana OX=3702 GN=ALKBH8 PE=2 SV=2;	PF13532.9	2OG-FeII_Oxy_2	2OG-F
mnot00003101	4.226	2.07939	0	0	yes	up	465.18	442.52	439.51	94.94	99.23	94.22	449.07	96.13	GO:0055085;GO:0005730;GO:0016021;GO:0016020;GO:0042626;GO:0140359;GO:000552	BP:transmembrane transport;CC:nucleolus;CC:integral component of membrane;CC:membrane;MF:ATPase activity, coupled to transmembrane movement of substances;MF:ABC-type transmembrane transporter activity;MF:ATP binding;	K05666	ABCC2	map02010	ABC transporters	------	------	XP_010105997.1	ABC transporter C family member 4 [Morus notabilis]	sp|Q7DM58|AB4C_ARATH;	ABC transporter C family member 4 OS=Arabidopsis thaliana OX=3702 GN=ABCC4 PE=1 SV=2;	PF00005.30;PF00664.26;PF02463.22;PF13304.9;PF01935.20	ABC_tran;ABC_membrane;SMC_N;AAA_21;DUF87	ABC transporter;ABC transporter transmembrane region;RecF/RecN/SMC N terminal domain;AAA domain, putative AbiEii toxin, Type IV TA system;Helicase HerA, central domain
mnot00003103	0.397	-1.3343	3.42056776327E-38	2.63556859305E-37	yes	down	16.61	21.48	19.29	44.71	42.8	44.1	19.1267	43.87	GO:0080021;GO:0010167;GO:0009751;GO:0009627;GO:0010337;GO:0009626;GO:0016567;GO:0009697;GO:0042742;GO:0016310;GO:0005634;GO:0005886;GO:0016301;GO:0140096;GO:0016740;GO:0046872;GO:000484	BP:response to benzoic acid;BP:response to nitrate;BP:response to salicylic acid;BP:systemic acquired resistance;BP:regulation of salicylic acid metabolic process;BP:plant-type hypersensitive response;BP:protein ubiquitination;BP:salicylic acid biosynthetic process;BP:defense response to bacterium;BP:phosphorylation;CC:nucleus;CC:plasma membrane;MF:kinase activity;MF:catalytic activity, acting on…	K16275	BAH, NLA	------	------	ENOG4110S99	O:Posttranslational modification, protein turnover, chaperones	EXC51718.1	E3 ubiquitin-protein ligase BAH1 [Morus notabilis]	sp|B8B5U8|BAHL2_ORYSI;	Probable E3 ubiquitin-protein ligase BAH1-like 1 OS=Oryza sativa subsp. indica OX=39946 GN=OsI_27296 PE=3 SV=1;	PF03105.22;PF13920.9;PF00097.28;PF13445.9;PF15227.9;PF13639.9;PF14634.9;PF13923.9;PF14835.9	SPX;zf-C3HC4_3;zf-C3HC4;zf-RING_UBOX;zf-C3HC4_4;zf-RING_2;zf-RING_5;zf-C3HC4_2;zf-RING_6	SPX domain;Zinc finger, C3HC4 type;Zinc finger, C3HC4 type;RING-type zinc-finger;zinc finger of C3HC4-type, RING;Ring finger domain;zinc-RING finger domain;Zinc finger, C3HC4 type;zf-RING of BARD1-type protein
mnot00003111	3.087	1.62637	1.15924673497E-25	6.56815881606E-25	yes	up	18.19	18.57	16.98	4.78	5.49	5.51	17.9133	5.26	------	------	------	------	------	------	ENOG410YS38	S:Function unknown	XP_010106379.1	uncharacterized protein LOC21389629 [Morus notabilis]	------	------	------	------	------
mnot00003114	3.092	1.62854	6.3712557943E-45	5.58843543627E-44	yes	up	51.82	44.82	51.84	11.91	14.99	12.6	49.4933	13.1667	GO:0006364;GO:001984	BP:rRNA processing;MF:rRNA binding;	K14859	SSF1_2	------	------	ENOG410XRP7	S:Function unknown	EXC10298.1	hypothetical protein L484_006193 [Morus notabilis]	sp|Q9ASU7|PPAN_ARATH;	Peter Pan-like protein OS=Arabidopsis thaliana OX=3702 GN=PPAN PE=1 SV=1;	PF04427.21	Brix	Brix domain
mnot00003116	0.36	-1.47484	9.13666770699E-12	3.0933460615E-11	yes	down	11.79	10.38	10.08	26.04	29.8	25.59	10.75	27.1433	GO:000485	MF:enzyme inhibitor activity;	------	------	------	------	ENOG410YR6W	S:Function unknown	XP_010106384.2	pectinesterase inhibitor 6 [Morus notabilis]	sp|O22244|PMEI6_ARATH;	Pectinesterase inhibitor 6 OS=Arabidopsis thaliana OX=3702 GN=PMEI6 PE=2 SV=1;	PF04043.18	PMEI	Plant invertase/pectin methylesterase inhibitor
mnot00003118	0.29	-1.78513	7.34579879056E-5	0.000156345901375	yes	down	0.38	0.61	0.55	1.9	1.14	2.23	0.513333	1.75667	GO:001678	MF:hydrolase activity;	K18368	CSE	map00940	Phenylpropanoid biosynthesis	COG2267	I:Lipid transport and metabolism	EXC10301.1	hypothetical protein L484_006197 [Morus notabilis]	sp|Q9C942|CSE_ARATH;	Caffeoylshikimate esterase OS=Arabidopsis thaliana OX=3702 GN=CSE PE=1 SV=1;	PF12146.11;PF00326.24	Hydrolase_4;Peptidase_S9	Serine aminopeptidase, S33;Prolyl oligopeptidase family
mnot00003123	0.426	-1.22981	2.90216236026E-113	6.57732740311E-112	yes	down	72.29	70.82	74.92	160.73	151.45	150.72	72.6767	154.3	GO:0000719;GO:0016829;GO:0003904;GO:0071949;GO:000367	BP:photoreactive repair;MF:lyase activity;MF:deoxyribodipyrimidine photo-lyase activity;MF:FAD binding;MF:DNA binding;	------	------	------	------	COG0415	L:Replication, recombination and repair	XP_010088275.1	blue-light photoreceptor PHR2 [Morus notabilis]	sp|Q8LB72|PHR2_ARATH;	Blue-light photoreceptor PHR2 OS=Arabidopsis thaliana OX=3702 GN=PHR2 PE=2 SV=2;	PF00875.21	DNA_photolyase	DNA photolyase
mnot00003137	2.038	1.02682	4.53193198984E-6	1.07485350543E-5	yes	up	19.95	17.24	20.22	8.18	7.8	9.6	19.1367	8.52667	------	------	------	------	------	------	ENOG410YRQA	S:Function unknown	XP_010088292.1	uncharacterized protein At5g01610 [Morus notabilis]	------	------	PF04398.15	DUF538	Protein of unknown function, DUF538
mnot00003141	6.085	2.60531	1.4419185527E-65	1.82190650071E-64	yes	up	32.13	33.21	32.37	5.79	4.22	4.49	32.57	4.83333	GO:0016787;GO:000382	MF:hydrolase activity;MF:catalytic activity;	------	------	------	------	------	------	XP_010088294.1	uncharacterized protein LOC21394383 [Morus notabilis]	sp|I6YGS0|EPHA_MYCTU;	Epoxide hydrolase A OS=Mycobacterium tuberculosis;	PF00561.23;PF12697.10;PF12146.11	Abhydrolase_1;Abhydrolase_6;Hydrolase_4	alpha/beta hydrolase fold;Alpha/beta hydrolase family;Serine aminopeptidase, S33
mnot00003142	23.293	4.54181	1.2864852886E-213	6.18665014907E-212	yes	up	89.95	84.19	84.53	3.07	4.18	2.82	86.2233	3.35667	GO:0016787;GO:000382	MF:hydrolase activity;MF:catalytic activity;	------	------	------	------	------	------	XP_010088295.1	uncharacterized protein LOC21394384 [Morus notabilis]	sp|I6YGS0|EPHA_MYCTU;	Epoxide hydrolase A OS=Mycobacterium tuberculosis;	PF00561.23;PF12697.10;PF12146.11	Abhydrolase_1;Abhydrolase_6;Hydrolase_4	alpha/beta hydrolase fold;Alpha/beta hydrolase family;Serine aminopeptidase, S33
mnot00003150	0.017	-5.87152	2.11690837788E-5	4.7491035398E-5	yes	down	0	0	0	0.46	0.52	0.4	0	0.46	GO:0042545;GO:0045490;GO:0016021;GO:0030599;GO:0045330;GO:000485	BP:cell wall modification;BP:pectin catabolic process;CC:integral component of membrane;MF:pectinesterase activity;MF:aspartyl esterase activity;MF:enzyme inhibitor activity;	K01051	E3.1.1.11	map00040	Pentose and glucuronate interconversions	COG4677	G:Carbohydrate transport and metabolism	XP_024026227.1	probable pectinesterase/pectinesterase inhibitor 7 [Morus notabilis]	sp|Q9SRX4|PME7_ARATH;	Probable pectinesterase/pectinesterase inhibitor 7 OS=Arabidopsis thaliana OX=3702 GN=PME7 PE=2 SV=1;	PF01095.22;PF04043.18	Pectinesterase;PMEI	Pectinesterase;Plant invertase/pectin methylesterase inhibitor
[truncated: 5,205 more rows]
