# Supplementary material for: Transcriptome sequencing and metabolome analysis to reveal renewal evidence for drought adaptation in mulberry
Source: IET Syst Biol. 2025 Feb 26;19(1):e70004. doi: 10.1049/syb2.70004 (PMC11865340; doi:10.1049/syb2.70004)
Supplement: Supplementary file 11 — Table S10 [file SYB2-19-e70004-s015.xlsx]

## Sheet: supplemental Table 10
Table S10: Detailed information on DEMs in 62F vs. CK
Metabolite	P_value	FDR	VIP_pred_OPLS-DA	VIP_PLS-DA	FC	Log2FC	Significant	Regulate	level	KEGG Compound ID	KEGG Compound First Category	KEGG Compound Second Category	KEGG Pathway ID	KEGG Pathway Description	KEGG Pathway First Category	KEGG Pathway Second Category	Library ID	HMDB Superclass	HMDB Class	HMDB Subclass	CAS ID	M/Z	Retention time	Adducts	Formula	Fragmentation Score	Theoretical Fragmentation Score	Metab ID	ID	Mode	PEG_62_F_1	PEG_62_F_2	PEG_62_F_3	CK_62_1	CK_62_2	CK_62_3	peg_62_f_mean	peg_62_f_SD	ck_62_mean	ck_62_SD
Netilmicin	7.256E-9	4.737E-5	3.3162	3.31	58934.6	15.8468	yes	up	B(ii)	C07657	-	-	-	-	-	-	PW_C009396;HMDB0015090	Organic oxygen compounds	Organooxygen compounds	Carbohydrates and carbohydrate conjugates	56391-56-1	476.307	5.711	M+H	C21H41N5O7	-	59.6	metab_35028	pos_35041	pos	4.0062	4.0742	4.0001	0.0001	0.0001	0.0001
3-p-Coumaroyl-1,5-quinolactone	0.007002	0.02303	2.9387	2.9503	0.2802	-1.8355	yes	down	B(ii)	-	-	-	-	-	-	-	HMDB0029292	Phenylpropanoids and polyketides	Cinnamic acids and derivatives	Hydroxycinnamic acids and derivatives	-	321.097	6.61002	M+H-H2O, M+H	C16H16O7	-	39.6	metab_6106	pos_6112	pos	0.0296	1.9392	2.0104	4.6743	4.4877	5.0361
4-p-Coumaroyl-1,5-quinolactone	0.0001921	0.003314	2.5566	2.5453	0.5388	-0.8922	yes	down	B(i)	-	-	-	-	-	-	-	HMDB0029293	Phenylpropanoids and polyketides	Cinnamic acids and derivatives	Hydroxycinnamic acids and derivatives	-	321.097	6.1252	M+H-H2O, M+H	C16H16O7	30.8	-	metab_2525	pos_2531	pos	2.7753	2.679	2.9814	5.2955	4.9128	5.4496
Isopentyl beta-D-glucoside	1.465E-6	0.0003224	2.5412	2.5339	2.184	1.127	yes	up	B(ii)	-	-	-	-	-	-	-	HMDB0034750	Lipids and lipid-like molecules	Fatty Acyls	Fatty acyl glycosides	-	268.176	5.19912	M+NH4, M+Na	C11H22O6	-	43.6	metab_2290	pos_2296	pos	4.2877	4.3879	4.3959	1.9387	2.0708	1.975
Isoleucyl-Arginine	0.0002354	0.003738	2.5394	2.5419	2.211	1.1447	yes	up	B(ii)	-	-	-	-	-	-	-	HMDB0028901	Organic acids and derivatives	Carboxylic acids and derivatives	Amino acids, peptides, and analogues	-	252.181	4.17802	M+H-2H2O	C12H25N5O3	-	48.9	metab_8008	pos_8014	pos	4.2973	4.4082	4.4676	2.0756	1.6285	2.253
Amikacin	0.0003372	0.004585	2.509	2.4964	1.7121	0.7758	yes	up	B(ii)	C06820	-	-	-	-	-	-	HMDB0014622;HMDB0254120;PW_C008984	Organic oxygen compounds	Organooxygen compounds	Carbohydrates and carbohydrate conjugates	37517-28-5	649.302	8.76293	M+ACN+Na	C22H43N5O13	-	40.2	metab_30669	pos_30680	pos	5.618	5.5634	5.5883	3.1838	3.6505	2.9607
10-Acetoxyoleuropein	0.0002953	0.003899	2.4825	2.4898	0.4584	-1.1253	yes	down	B(ii)	-	-	-	-	-	-	-	HMDB0035216	Hydrocarbon derivatives	Tropones	Tropolones	-	643.19	5.45672	M+FA-H	C27H34O15	-	66.2	metab_44834	neg_5730	neg	1.974	1.9728	2.0162	4.2864	4.0207	4.7031
Vinaginsenoside R1	0.001867	0.01196	2.4661	2.4461	2.2424	1.165	yes	up	B(ii)	-	-	-	-	-	-	-	HMDB0034624	Lipids and lipid-like molecules	Prenol lipids	Terpene glycosides	156980-41-5	444.244	7.81817	M+2Na	C44H74O15	-	32.6	metab_31939	pos_31950	pos	4.0606	4.1857	4.1042	1.2515	2.3068	1.951
Monocrotaline	0.000451	0.00532	2.4605	2.4487	0.6234	-0.6818	yes	down	B(ii)	C10350	-	-	-	-	-	-	HMDB0034363	Organoheterocyclic compounds	Pyrrolizines	Not Available	315-22-0	668.345	8.99747	2M+NH4	C16H23NO6	-	35.6	metab_12239	pos_12248	pos	3.5514	3.898	3.6847	6.158	5.5813	6.12
Goshonoside F3	1.602E-5	0.0009858	2.4458	2.4425	1.9605	0.9712	yes	up	B(ii)	-	-	-	-	-	-	-	HMDB0038376	Lipids and lipid-like molecules	Prenol lipids	Terpene glycosides	90851-26-6	689.342	10.6484	M+FA-H	C32H52O13	-	59.4	metab_48966	neg_9866	neg	4.4611	4.5981	4.6329	2.1846	2.4313	2.3675
7-hydroxymethotrexate	3.794E-5	0.001439	2.4442	2.4408	2.4182	1.2739	yes	up	B(ii)	-	-	-	-	-	-	-	HMDB0061104	Organoheterocyclic compounds	Pteridines and derivatives	Pterins and derivatives	-	512.203	6.58288	M+ACN+H	C20H22N8O6	-	44.6	metab_10124	pos_10132	pos	3.6602	3.6571	3.9426	1.5206	1.4719	1.664
Sulfolithocholic acid	0.00713	0.02454	2.4368	2.4551	0.1927	-2.3756	yes	down	B(ii)	-	-	-	-	-	-	-	HMDB0000907;LMST05020015	Lipids and lipid-like molecules	Steroids and steroid derivatives	Bile acids, alcohols and derivatives	34669-57-3	437.239	5.87233	M-H2O-H	C24H40O6S	-	62.2	metab_62411	neg_23317	neg	0.0368	1.5086	0.1849	2.9355	2.8728	3.1708
DGDG(16:0/18:3)	0.01844	0.04669	2.3662	2.3323	1.7786	0.8307	yes	up	B(i)	-	-	-	-	-	-	-	-	-	-	-	-	937.587	24.4298	M+NH4, M+Na	C49H86O15	83.5	-	metab_4821	pos_4827	pos	5.1514	5.3062	4.9906	2.0772	4.0159	2.5923
2-(4-hydroxy-3-methoxyphenyl)-8-[3,4,5-trihydroxy-6-(hydroxymethyl)oxan-2-yl]-3,4-dihydro-2H-1-benzopyran-3,5,6,7-tetrol	0.0002121	0.003334	2.3283	2.3357	0.629	-0.6689	yes	down	B(ii)	-	-	-	-	-	-	-	-	-	-	-	-	481.135	6.59732	M-H, M+Cl, M+FA-H, 2M-H	C22H26O12	-	52.5	metab_39125	neg_13	neg	3.4101	3.479	3.5975	5.4926	5.3359	5.8466
6''-O-alpha-D-Galactopyranosylciceritol	8.693E-7	0.0002496	2.3127	2.3103	1.8051	0.8521	yes	up	B(ii)	-	-	-	-	-	-	-	HMDB0036241	Organic oxygen compounds	Organooxygen compounds	Carbohydrates and carbohydrate conjugates	92675-08-6	725.233	6.53723	M+FA-H	C25H44O21	-	83.5	metab_61452	neg_22357	neg	4.4055	4.4829	4.5318	2.4903	2.4518	2.4909
7-(3,4-dihydroxyphenyl)-1-(4-hydroxy-3-methoxyphenyl)hept-1-ene-3,5-dione	7.991E-7	0.0002421	2.31	2.3063	1.682	0.7502	yes	up	B(ii)	-	-	-	-	-	-	-	-	-	-	-	-	357.133	7.943	M+H-H2O, M+H, M+H-2H2O	C20H20O6	-	34.9	metab_1540	pos_1546	pos	4.7656	4.8755	4.8307	2.889	2.8285	2.885
3,3',4'-Trihydroxyflavone 3-O-[a-L-rhamnopyranosyl-(1->2)[a-L-rhamnopyranosyl-(1->6)]-b-D-glucopyranoside]	4.178E-6	0.0005147	2.304	2.3028	1.7871	0.8376	yes	up	B(ii)	-	-	-	-	-	-	-	HMDB0040307	Phenylpropanoids and polyketides	Flavonoids	Flavonoid glycosides	95880-20-9	723.217	7.28298	M-2H, M-H	C33H40O18	-	51.3	metab_41005	neg_1896	neg	4.4297	4.5274	4.5631	2.4805	2.6047	2.4811
6-[4-(4-carboxybutyl)-2-methoxyphenoxy]-3,4,5-trihydroxyoxane-2-carboxylic acid	0.0001627	0.002902	2.2952	2.3027	0.6093	-0.7148	yes	down	B(ii)	-	-	-	-	-	-	-	-	-	-	-	-	421.114	6.29535	M+Na-2H	C18H24O10	-	66.7	metab_45688	neg_6584	neg	2.9327	3.2281	3.1982	5.1821	4.9053	5.2768
Androsterone glucuronide	0.0002498	0.003841	2.292	2.2825	0.5483	-0.867	yes	down	B(ii)	C11135	-	-	map01100	Metabolic pathways	Metabolism	Global and overview maps	HMDB0002829;PW_C001715;HMDB0004484	Lipids and lipid-like molecules	Steroids and steroid derivatives	Steroidal glycosides	1852-43-3;3602-09-3	431.243	11.8764	M+H-2H2O	C25H38O8	-	42.5	metab_39102	pos_16987	pos	2.3391	2.1334	2.589	4.4378	4.1393	4.3021
Gemcitabine	0.000254	0.003888	2.2756	2.2657	1.8811	0.9116	yes	up	B(ii)	C07650	-	-	-	-	-	-	HMDB0014584;PW_C008951	Nucleosides, nucleotides, and analogues	Pyrimidine nucleosides	Pyrimidine 2''-deoxyribonucleosides	95058-81-4	568.175	2.91025	2M+ACN+H	C9H11F2N3O4	-	34.6	metab_37244	pos_37258	pos	4.0095	4.0458	4.1911	2.1837	2.4157	1.9115
2-O-Methyl-L-fucose	5.282E-6	0.000586	2.2674	2.2649	1.7146	0.7779	yes	up	B(ii)	-	-	-	-	-	-	-	HMDB0033789	Organic oxygen compounds	Organooxygen compounds	Carbohydrates and carbohydrate conjugates	1887228-22-9	415.182	3.95152	2M+Hac-H	C7H14O5	-	39.8	metab_64427	neg_25334	neg	4.5689	4.6407	4.6106	2.7621	2.5794	2.7186
Homoarecoline	1.99E-7	0.0001576	2.2659	2.2619	1.3782	0.4628	yes	up	B(ii)	-	-	-	-	-	-	-	HMDB0038321	Alkaloids and derivatives	Not Available	Not Available	28125-84-0	402.233	1.95797	2M+ACN+Na	C9H15NO2	-	53.5	metab_37492	pos_37506	pos	6.8163	6.8884	6.8565	4.9705	4.9487	4.9987
Perilloside C	0.00015	0.002901	2.2486	2.237	1.6148	0.6914	yes	up	B(ii)	-	-	-	-	-	-	-	HMDB0040563	Lipids and lipid-like molecules	Prenol lipids	Terpene glycosides	146763-94-2	281.175	9.35798	M+H-2H2O	C16H28O6	-	49.6	metab_29946	pos_29957	pos	4.734	4.9527	4.9543	2.9117	3.2431	2.9118
N-cis-Caffeoyltyramine	0.0004603	0.004904	2.2408	2.2324	1.9221	0.9427	yes	up	B(ii)	-	-	-	-	-	-	-	HMDB0033026	Phenylpropanoids and polyketides	Cinnamic acids and derivatives	Hydroxycinnamic acids and derivatives	219773-48-5	643.226	6.19185	2M+FA-H	C17H17NO4	-	38.3	metab_45570	neg_6466	neg	3.8779	3.9184	4.0532	2.0983	1.7378	2.3288
13,14-dihydro-PGE1	0.0007308	0.006253	2.2359	2.2291	0.5772	-0.7929	yes	down	B(i)	-	-	-	-	-	-	-	LMFA03010144;HMDB0244517;HMDB0002689	Lipids and lipid-like molecules	Fatty Acyls	Eicosanoids	19313-28-1	355.249	14.1685	M-H	C20H36O5	48.2	-	metab_55649	neg_16551	neg	2.9198	2.2329	2.6202	4.4353	4.4606	4.5711
9-Oxoasimicinone	0.000302	0.003945	2.2125	2.2086	0.6559	-0.6085	yes	down	B(ii)	-	-	-	-	-	-	-	HMDB0032949	Lipids and lipid-like molecules	Fatty Acyls	Fatty alcohols	-	681.459	12.2782	M+FA-H	C37H64O8	-	63.6	metab_49630	neg_10531	neg	3.788	3.3097	3.4686	5.388	5.2395	5.4836
(E,E)-N-4-Methoxystyrylcinnamide	4.62E-6	0.0005464	2.1947	2.1928	1.8724	0.9049	yes	up	B(ii)	-	-	-	-	-	-	-	HMDB0030194	Benzenoids	Phenol ethers	Anisoles	87596-53-0	321.16	8.32997	M+ACN+H	C18H17NO2	-	50.4	metab_31276	pos_31287	pos	3.7521	3.8474	3.7974	2.0856	1.9405	2.0599
Yucalexin B14	0.0001426	0.002849	2.193	2.1936	1.5846	0.6641	yes	up	B(ii)	-	-	-	-	-	-	-	HMDB0036709	Lipids and lipid-like molecules	Prenol lipids	Diterpenoids	119626-51-6	325.212	5.52233	M+Na	C20H30O2	-	33.6	metab_9110	pos_9118	pos	4.7849	4.922	4.8166	3.0889	2.8345	3.2415
Fosinopril	0.0001476	0.00288	2.1745	2.1647	0.6763	-0.5643	yes	down	B(ii)	C07016	-	-	-	-	-	-	HMDB0252464;PW_C008996;HMDB0014635	Organic acids and derivatives	Carboxylic acids and derivatives	Amino acids, peptides, and analogues	98048-97-6	581.334	8.64508	M+NH4	C30H46NO7P	-	40.4	metab_30823	pos_30834	pos	3.5626	3.681	3.6592	5.4969	5.1373	5.4853
MG(0:0/22:4(7Z,10Z,13Z,16Z)/0:0)	0.002766	0.01354	2.1681	2.1632	0.5634	-0.8278	yes	down	B(ii)	-	-	-	-	-	-	-	HMDB0011554	Lipids and lipid-like molecules	Glycerolipids	Monoradylglycerols	-	427.281	11.2927	M+Na-2H	C25H42O4	-	34.4	metab_49240	neg_10140	neg	2.617	1.8308	2.6195	4.2426	4.0041	4.3002
1-(3-Carboxypropyl)-3,7-dimethylxanthine	0.00341	0.01385	2.1638	2.1754	1.6114	0.6883	yes	up	B(i)	-	-	-	-	-	-	-	HMDB0243498	Organoheterocyclic compounds	Imidazopyrimidines	Purines and purine derivatives	-	284.134	3.69637	M+NH4, M+Na, M+K, M+H	C11H14N4O4	32.7	-	metab_262	pos_263	pos	4.8015	4.8591	4.7839	3.2462	2.4031	3.3144
AF Toxin II	0.0003223	0.004467	2.133	2.1367	1.512	0.5965	yes	up	B(ii)	-	-	-	-	-	-	-	HMDB0033504	Lipids and lipid-like molecules	Fatty Acyls	Fatty acids and conjugates	-	342.191	6.04398	M+NH4	C17H24O6	-	58.9	metab_34543	pos_34556	pos	5.0368	5.0342	5.0169	3.4006	3.042	3.5364
Ceanothine E	0.002149	0.01168	2.1288	2.137	1.6556	0.7274	yes	up	B(ii)	-	-	-	-	-	-	-	HMDB0029342	Organic acids and derivatives	Carboxylic acids and derivatives	Amino acids, peptides, and analogues	23926-98-9	613.305	8.48775	M+FA-H	C34H40N4O4	-	39.7	metab_47690	neg_8588	neg	4.5235	4.4456	4.4699	2.4904	3.2064	2.4213
Phenethylamine glucuronide	7.696E-5	0.002017	2.118	2.1122	1.8459	0.8843	yes	up	B(ii)	C03033	-	-	map01100;map00040;map00053;map01240	Metabolic pathways;Pentose and glucuronate interconversions;Ascorbate and aldarate metabolism;Biosynthesis of cofactors	Metabolism;Metabolism;Metabolism;Metabolism	Global and overview maps;Carbohydrate metabolism;Carbohydrate metabolism;Global and overview maps	HMDB0010323	Organic oxygen compounds	Organooxygen compounds	Carbohydrates and carbohydrate conjugates	-	339.155	3.99012	M+H-2H2O, M+ACN+H	C14H19NO6	-	47.4	metab_2059	pos_2065	pos	3.5248	3.6232	3.6676	1.8071	1.9354	2.1175
Janthitrem E	0.00173	0.0114	2.1153	2.1113	1.9883	0.9915	yes	up	B(ii)	-	-	-	-	-	-	-	HMDB0030529	Organoheterocyclic compounds	Naphthopyrans	Not Available	90986-50-8	645.396	10.5782	M+ACN+H	C37H49NO6	-	52.4	metab_14382	pos_14391	pos	3.0373	3.3674	3.8199	1.7363	1.687	1.7177
PE(18:2(9Z,12Z)/22:5(4Z,7Z,10Z,13Z,16Z))	0.0008651	0.007631	2.1122	2.0972	1.6953	0.7615	yes	up	B(ii)	C00350	Lipids	Phospholipids	map01100;map00564;map01110;map00563;map04136	Metabolic pathways;Glycerophospholipid metabolism;Biosynthesis of secondary metabolites;Glycosylphosphatidylinositol (GPI)-anchor biosynthesis;Autophagy - other	Metabolism;Metabolism;Metabolism;Metabolism;Cellular Processes	Global and overview maps;Lipid metabolism;Global and overview maps;Glycan biosynthesis and metabolism;Transport and catabolism	HMDB0009109;PW_C005157	Lipids and lipid-like molecules	Glycerophospholipids	Glycerophosphoethanolamines	-	812.522	7.43628	M+H+Na, M+2Na, M+Na	C45H76NO8P	-	34.6	metab_1584	pos_1590	pos	4.0198	4.0149	4.0841	2.0642	2.7014	2.3828
Dihydrocumambrin A	4.958E-5	0.001624	2.1116	2.1095	1.4557	0.5417	yes	up	B(ii)	-	-	-	-	-	-	-	HMDB0036489	Lipids and lipid-like molecules	Prenol lipids	Terpene lactones	20482-39-7	326.196	6.10712	M+NH4	C17H24O5	-	79.3	metab_34439	pos_34452	pos	5.1741	5.3351	5.2634	3.5978	3.4895	3.7496
Neotussilagine	4.447E-6	0.0005392	2.1028	2.0974	1.4855	0.5709	yes	up	B(ii)	-	-	-	-	-	-	-	HMDB0031820	Organoheterocyclic compounds	Pyrrolizidines	Not Available	147730-89-0	462.255	3.37512	2M+ACN+Na	C10H17NO3	-	36.5	metab_7768	pos_7774	pos	4.8807	5.0306	4.9514	3.3414	3.3648	3.2974
Xanthotoxol glucoside	6.576E-5	0.00185	2.0976	2.0879	0.6603	-0.5988	yes	down	B(i)	-	-	-	-	-	-	-	HMDB0038626	Phenylpropanoids and polyketides	Coumarins and derivatives	Coumarin glycosides	-	365.088	2.78525	M+H	C17H16O9	34.7	-	metab_37269	pos_37283	pos	3.186	3.0418	3.18	4.8477	4.5893	4.8099
Barringtogenol C	0.01001	0.02995	2.0725	2.056	1.5058	0.5905	yes	up	B(ii)	C08931	-	-	-	-	-	-	HMDB0034525	Lipids and lipid-like molecules	Prenol lipids	Triterpenoids	17304-24-4;13844-01-4	523.4	16.7746	M+CH3OH+H	C30H50O5	-	47.8	metab_21754	pos_21764	pos	5.0469	5.0914	4.9726	3.398	3.9501	2.6855
1-(3,4-dihydroxyphenyl)-7-(3-methoxyphenyl)heptane-3,5-dione	0.005648	0.02113	2.0571	2.0509	0.6092	-0.715	yes	down	B(ii)	-	-	-	-	-	-	-	-	-	-	-	-	323.129	14.5947	M-H2O-H	C20H22O5	-	35.8	metab_55461	neg_16363	neg	2.9279	2.1883	2.7006	4.6582	3.9025	4.2719
Cyclolinopeptide A	0.0009884	0.008236	2.0474	2.0443	1.5297	0.6132	yes	up	B(ii)	-	-	-	-	-	-	-	HMDB0038675	Organic acids and derivatives	Carboxylic acids and derivatives	Amino acids, peptides, and analogues	33302-55-5	531.818	8.27567	M+H+Na, M+2Na	C57H85N9O9	-	60.1	metab_2979	pos_2985	pos	4.6174	4.6056	4.4381	2.7532	2.8604	3.3178
Leu Thr Thr Ser	0.001113	0.008748	2.0469	2.0466	1.5537	0.6357	yes	up	B(i)	-	-	-	-	-	-	-	-	-	-	-	-	421.233	6.63687	M+H	C17H32N4O8	53	-	metab_33667	pos_33679	pos	4.3671	4.5059	4.4527	2.7318	2.622	3.2227
Hydroxyisonobilin	4.383E-5	0.001517	2.0354	2.0295	1.464	0.5499	yes	up	B(ii)	-	-	-	-	-	-	-	HMDB0034475	Lipids and lipid-like molecules	Prenol lipids	Terpene lactones	-	345.17	7.2487	M+H-H2O	C20H26O6	-	52	metab_32759	pos_32770	pos	4.7521	4.8638	4.7902	3.3355	3.3682	3.1365
L-Fucose	0.001545	0.009608	2.0325	2.0458	0.6909	-0.5335	yes	down	B(ii)	C01019	Carbohydrates	Monosaccharides	map01100;map00520;map01250;map00051	Metabolic pathways;Amino sugar and nucleotide sugar metabolism;Biosynthesis of nucleotide sugars;Fructose and mannose metabolism	Metabolism;Metabolism;Metabolism;Metabolism	Global and overview maps;Carbohydrate metabolism;Global and overview maps;Carbohydrate metabolism	HMDB0000174;PW_C000113	Organic oxygen compounds	Organooxygen compounds	Carbohydrates and carbohydrate conjugates	2438-80-4;6696-41-9	199.038	0.85525	M+Cl	C6H12O5	-	64	metab_42640	neg_3532	neg	3.2552	3.9348	3.6266	5.2144	5.0928	5.3508
(+)-Pinoresinol 4-O-[beta-D-Glucopyranosyl-(1->2)-[beta-D-glucopyranosyl-(1->6)]-beta-D-glucopyranoside]	5.839E-5	0.00178	2.0248	2.0187	1.3884	0.4734	yes	up	B(ii)	-	-	-	-	-	-	-	HMDB0040669	Organic oxygen compounds	Organooxygen compounds	Carbohydrates and carbohydrate conjugates	150035-90-8	825.285	6.49833	M-H2O-H	C38H52O21	-	46.9	metab_61509	neg_22415	neg	5.4226	5.5102	5.4958	3.8672	3.8577	4.1072
Lucidenic acid I	0.01183	0.03379	2.018	2.0334	13.6073	3.7663	yes	up	B(ii)	-	-	-	-	-	-	-	HMDB0035976	Lipids and lipid-like molecules	Prenol lipids	Triterpenoids	110241-27-5	488.271	8.07768	2M+3H2O+2H	C27H38O7	-	34.1	metab_11506	pos_11515	pos	2.4901	1.2211	1.6514	0.232	0.0197	0.1424
2,5-Dihydro-2,4,5-trimethyloxazole	0.0001133	0.00249	2.0157	2.0153	0.5701	-0.8107	yes	down	B(ii)	-	-	-	-	-	-	-	HMDB0031199	Organoheterocyclic compounds	Azolines	Oxazolines	22694-96-8	148.053	9.07607	M+Cl	C6H11NO	-	38.7	metab_48114	neg_9012	neg	2.1259	1.9855	1.9747	3.654	3.381	3.6429
CL(8:0/10:0/10:0/15:0)	5.496E-5	0.001698	2.0092	2.0052	1.5697	0.6505	yes	up	B(ii)	-	-	-	-	-	-	-	HMDB0117436	Lipids and lipid-like molecules	Glycerophospholipids	Glycerophosphoglycerophosphoglycerols	-	530.328	9.75437	M+2H	C52H100O17P2	-	37.8	metab_12984	pos_12993	pos	3.9491	4.1154	4.2276	2.6333	2.5832	2.6144
Goshonoside F1	7.33E-5	0.001998	2.0082	2.0037	1.4502	0.5363	yes	up	B(ii)	-	-	-	-	-	-	-	HMDB0038539	Lipids and lipid-like molecules	Prenol lipids	Terpene glycosides	90851-24-4	505.28	13.8716	M+Na-2H	C26H44O8	-	50.4	metab_55784	neg_16686	neg	4.8673	4.9146	4.8101	3.3592	3.2046	3.4975
Moracin H	7.001E-6	0.0006873	2.0057	2.0059	1.4525	0.5385	yes	up	B(ii)	-	-	-	-	-	-	-	HMDB0033315	Phenylpropanoids and polyketides	2-arylbenzofuran flavonoids	Not Available	73338-87-1	337.108	7.92558	M-H	C20H18O5	-	63.9	metab_59655	neg_20559	neg	4.7981	4.874	4.8313	3.4063	3.3254	3.2523
(1alpha,4beta,5beta)-4-Hydroxy-7(11),10(14)-guaiadien-8-one	5.305E-5	0.001684	1.9935	1.9915	1.5497	0.632	yes	up	B(ii)	-	-	-	-	-	-	-	HMDB0036449	Lipids and lipid-like molecules	Prenol lipids	Sesquiterpenoids	-	276.196	9.48418	M+ACN+H	C15H22O2	-	41.3	metab_12665	pos_12674	pos	4.0457	4.2229	4.1318	2.6731	2.5564	2.7709
Chalconosakuranetin	4.9E-5	0.001634	1.9906	1.9854	1.5746	0.655	yes	up	B(ii)	-	-	-	-	-	-	-	HMDB0037509	Phenylpropanoids and polyketides	Flavonoids	Flavonoid glycosides	31187-54-9	429.119	9.13862	M-H2O-H	C22H24O10	-	31.2	metab_58429	neg_19333	neg	3.9636	4.1343	4.0842	2.637	2.4569	2.6446
Ciceritol	2.943E-6	0.000445	1.9849	1.984	1.3739	0.4583	yes	up	B(ii)	-	-	-	-	-	-	-	HMDB0032777	Organic oxygen compounds	Organooxygen compounds	Carbohydrates and carbohydrate conjugates	88167-26-4	563.178	7.93573	M+FA-H	C19H34O16	-	84.3	metab_59635	neg_20539	neg	5.3659	5.4435	5.4182	3.9995	3.9097	3.9004
Trans-delta-Viniferin 3'''-glucoside	0.001074	0.007761	1.9842	1.9746	0.7344	-0.4454	yes	down	B(ii)	-	-	-	-	-	-	-	HMDB0036367	Phenylpropanoids and polyketides	2-arylbenzofuran flavonoids	Not Available	328090-94-4	637.164	2.6117	M+Na-2H	C34H32O11	-	65.3	metab_43407	neg_4302	neg	4.4816	4.0303	3.9087	5.6082	5.6998	5.6025
Isoscoparin 2''-(6-(E)-ferulylglucoside)	0.001562	0.00968	1.9777	1.9671	1.3218	0.4025	yes	up	B(ii)	-	-	-	-	-	-	-	HMDB0038454;LMPK12110753	Phenylpropanoids and polyketides	Flavonoids	Flavonoid glycosides	97605-26-0	781.206	0.85525	M-H2O-H	C38H40O19	-	43.8	metab_65841	neg_26751	neg	6.0901	6.2586	6.0513	4.642	4.3189	4.9577
3-hydroxyoctanoyl carnitine	6.577E-6	0.0006684	1.9773	1.9732	1.5228	0.6067	yes	up	B(ii)	-	-	-	-	-	-	-	HMDB0061634	Lipids and lipid-like molecules	Fatty Acyls	Fatty acid esters	-	324.182	6.10888	M+Na-2H	C15H29NO5	-	39.1	metab_45492	neg_6388	neg	4.1824	4.3023	4.2571	2.7749	2.7431	2.8503
13,14-Dihydro PGE1	0.0003289	0.004142	1.9549	1.9632	0.6995	-0.5156	yes	down	B(ii)	-	-	-	-	-	-	-	HMDB0002689	Lipids and lipid-like molecules	Fatty Acyls	Eicosanoids	19313-28-1	355.249	13.8015	M-H	C20H36O5	-	44.8	metab_50193	neg_11094	neg	3.3031	3.5288	3.3816	4.7836	4.7325	5.0814
Cappariloside A	0.0001195	0.002573	1.9506	1.9498	1.6337	0.7081	yes	up	B(ii)	-	-	-	-	-	-	-	HMDB0034937	Organic oxygen compounds	Organooxygen compounds	Carbohydrates and carbohydrate conjugates	229483-41-4	367.15	4.99343	M+H, M+CH3OH+H	C16H18N2O6	-	62.1	metab_2238	pos_2244	pos	3.7015	3.454	3.7491	2.2295	2.1795	2.2664
D-erythro-L-galacto-Nonulose	0.0002788	0.003786	1.943	1.94	1.4146	0.5004	yes	up	B(ii)	-	-	-	-	-	-	-	HMDB0029955	Organic oxygen compounds	Organooxygen compounds	Carbohydrates and carbohydrate conjugates	-	269.087	0.872583	M-H	C9H18O9	-	37.6	metab_42661	neg_3553	neg	4.7763	4.9206	4.8905	3.2299	3.6079	3.4737
Tiglylcarnitine	7.172E-7	0.0002369	1.9366	1.9336	1.6114	0.6883	yes	up	B(ii)	-	-	-	-	-	-	-	LMFA07070108;HMDB0002366	Lipids and lipid-like molecules	Fatty Acyls	Fatty acid esters	64681-36-3	550.308	4.67073	2M+ACN+Na	C12H21NO4	-	37	metab_36449	pos_36463	pos	3.5822	3.641	3.6488	2.2718	2.2218	2.2529
Isoeugenol	6.405E-5	0.001869	1.9363	1.937	0.6422	-0.6389	yes	down	B(i)	C10469	-	-	map00940	Phenylpropanoid biosynthesis	Metabolism	Biosynthesis of other secondary metabolites	HMDB0005802	Benzenoids	Phenols	Methoxyphenols	5932-68-3;97-54-1	163.077	9.07607	M-H	C10H12O2	81.4	-	metab_58486	neg_19390	neg	2.569	2.5017	2.5241	4.0276	3.7855	4.0147
11beta,20-Dihydroxy-3-oxopregn-4-en-21-oic acid	1.238E-6	0.0002917	1.9276	1.9282	1.7853	0.8362	yes	up	B(ii)	-	-	-	-	-	-	-	HMDB0011651;LMST02030223;LMST02030189	Lipids and lipid-like molecules	Steroids and steroid derivatives	Oxosteroids	-	793.411	7.61075	2M+FA-H	C22H30O5	-	77.4	metab_60038	neg_20942	neg	3.2138	3.1325	3.1345	1.7827	1.7447	1.7833
Pregn-4-ene-3,20-dione, 6a,17-dihydroxy-6-methyl-	0.0001908	0.003308	1.9257	1.918	0.5894	-0.7627	yes	down	B(i)	-	-	-	-	-	-	-	-	-	-	-	-	361.235	18.6753	M+H	C22H32O4	76.8	-	metab_21044	pos_21054	pos	1.9688	1.9766	1.9479	3.3162	3.1611	3.5179
Ibuprofen	0.0002271	0.003665	1.9047	1.8993	1.41	0.4957	yes	up	B(ii)	C01588	-	-	-	-	-	-	HMDB0001925;PW_C001284	Phenylpropanoids and polyketides	Phenylpropanoic acids	Not Available	15687-27-1	248.165	7.92505	M+ACN+H	C13H18O2	-	55.8	metab_31816	pos_31827	pos	4.4968	4.722	4.6269	3.1517	3.232	3.4342
Nepetaside	0.004723	0.0188	1.9015	1.9102	1.3942	0.4794	yes	up	B(ii)	-	-	-	-	-	-	-	HMDB0038149	Lipids and lipid-like molecules	Prenol lipids	Terpene glycosides	114076-56-1	751.344	10.8046	2M+Hac-H	C16H26O8	-	41	metab_57336	neg_18239	neg	5.0879	5.0805	5.1638	3.4871	4.1649	3.3465
Ophiopogonin C'	0.005363	0.02042	1.8996	1.9073	1.4729	0.5587	yes	up	B(ii)	-	-	-	-	-	-	-	HMDB0029312	Lipids and lipid-like molecules	Steroids and steroid derivatives	Steroidal glycosides	19057-67-1	767.426	17.7417	M+FA-H	C39H62O12	-	46.9	metab_51403	neg_12304	neg	4.5241	4.5308	4.4575	2.7785	3.5825	2.8138
DG(14:0/18:3(6Z,9Z,12Z)/0:0)	0.001481	0.009344	1.896	1.8988	0.689	-0.5374	yes	down	B(ii)	C00165	-	-	-	-	-	-	PW_C003068;HMDB0007017	Lipids and lipid-like molecules	Fatty Acyls	Lineolic acids and derivatives	-	607.458	20.175	M+FA-H	C35H62O5	-	55.4	metab_51870	neg_12771	neg	3.1465	2.9144	3.1779	4.6044	4.1542	4.652
1,1'-(Tetrahydro-6a-hydroxy-2,3a,5-trimethylfuro[2,3-d]-1,3-dioxole-2,5-diyl)bis-ethanone	5.074E-6	0.0005654	1.8955	1.8917	1.3109	0.3906	yes	up	B(ii)	-	-	-	-	-	-	-	HMDB0032527	Organic oxygen compounds	Organooxygen compounds	Ethers	18114-49-3	276.144	1.2042	M+NH4	C12H18O6	-	57.6	metab_37910	pos_37925	pos	5.5229	5.5902	5.5587	4.1959	4.2138	4.3086
Tricin 7-glucoside	0.001943	0.01101	1.8913	1.8966	0.7153	-0.4834	yes	down	B(ii)	-	-	-	-	-	-	-	LMPK12110860;HMDB0030553	Phenylpropanoids and polyketides	Flavonoids	Flavonoid glycosides	32769-01-0	983.251	8.66102	M+Na-2H, M+Cl, 2M-H, M-H	C23H24O12	-	31.4	metab_39130	neg_18	neg	3.6074	3.3974	3.5032	4.9153	4.5708	5.2042
1-Methoxy-1-(2,4,5-trimethoxyphenyl)-2-propanol	8.259E-6	0.0007	1.8798	1.8772	1.4022	0.4877	yes	up	B(ii)	-	-	-	-	-	-	-	HMDB0031772	Benzenoids	Benzene and substituted derivatives	Phenylpropanes	98205-47-1	221.117	7.23963	M+H-2H2O	C13H20O5	-	55.9	metab_32777	pos_32788	pos	4.4888	4.5723	4.5247	3.3025	3.2117	3.177
3b-Allotetrahydrocortisol	0.005259	0.01876	1.8796	1.8649	1.491	0.5763	yes	up	B(ii)	-	-	-	-	-	-	-	HMDB0000314	Lipids and lipid-like molecules	Steroids and steroid derivatives	Hydroxysteroids	651-43-4	399.274	18.5315	M+CH3OH+H	C21H34O5	-	59.3	metab_21100	pos_21110	pos	4.0944	4.2174	4.079	2.2888	2.9635	3.0591
3-Hexaprenyl-4-hydroxybenzoic acid	0.008564	0.02666	1.8688	1.8787	1.5387	0.6217	yes	up	B(ii)	C13425	-	-	-	-	-	-	HMDB0006816;LMPR02010045;PW_C002945	Lipids and lipid-like molecules	Prenol lipids	Polyprenylphenols	65848-03-5	585.373	10.3721	M+K	C37H54O3	-	37.2	metab_14016	pos_14025	pos	3.8228	4.0173	4.1987	2.7277	2.0912	3.0065
Phenylmethyl 2-methylpropanoate	2.529E-5	0.001187	1.8653	1.8635	1.3875	0.4725	yes	up	B(ii)	-	-	-	-	-	-	-	HMDB0031250	Benzenoids	Benzene and substituted derivatives	Benzyloxycarbonyls	103-28-6	220.133	4.64383	M+ACN+H	C11H14O2	-	41.2	metab_36489	pos_36503	pos	4.5584	4.6245	4.5865	3.287	3.2251	3.4122
7,8-Dihydrovomifoliol 9-[rhamnosyl-(1->6)-glucoside]	0.000102	0.00236	1.8649	1.8591	1.3385	0.4206	yes	up	B(ii)	-	-	-	-	-	-	-	HMDB0029770	Lipids and lipid-like molecules	Fatty Acyls	Fatty acyl glycosides	177261-69-7	579.267	5.76647	M-H, M+Cl, M+FA-H	C25H42O12	-	70.2	metab_39390	neg_278	neg	5.0506	5.1288	5.2652	3.825	3.7611	3.9522
10-Nitrolinoleic acid	7.068E-5	0.001922	1.8631	1.8612	1.4478	0.5339	yes	up	B(ii)	C13800	-	-	-	-	-	-	LMFA01120001;HMDB0005049	Lipids and lipid-like molecules	Fatty Acyls	Lineolic acids and derivatives	774603-04-2	290.211	10.3903	M+H-2H2O	C18H31NO4	-	31.9	metab_27917	pos_27928	pos	4.0745	4.2262	4.1338	2.8496	2.7636	2.9748
Etoposide glucuronide	0.0127	0.03662	1.8528	1.8342	1.7925	0.842	yes	up	B(ii)	C11245	-	-	-	-	-	-	PW_C040592;HMDB0060635	Organoheterocyclic compounds	Diazines	Pyrimidines and pyrimidine derivatives	100007-55-4	809.218	7.63108	M+FA-H	C35H40O19	-	56.5	metab_47006	neg_7903	neg	2.8912	3.3548	3.1599	1.907	1.1806	2.1596
3,4,5-trihydroxy-6-[4-hydroxy-3-(3-oxopropyl)phenoxy]oxane-2-carboxylic acid	0.00471	0.01876	1.8501	1.839	1.713	0.7765	yes	up	B(ii)	-	-	-	-	-	-	-	-	-	-	-	-	377.065	5.39677	M+Cl	C15H18O9	-	74	metab_63075	neg_23981	neg	3.123	3.2423	3.2854	1.447	1.9535	2.2337
Pro His	9.481E-5	0.002261	1.8368	1.8377	1.3213	0.402	yes	up	B(i)	-	-	-	-	-	-	-	-	-	-	-	-	253.128	3.61635	M+H, M+NH4, M+Na, M+K, M+H-H2O	C11H16N4O3	39	-	metab_102	pos_103	pos	5.1598	5.1525	5.1083	4.0443	3.8277	3.7975
Diosbulbinoside F	2.253E-5	0.001125	1.8367	1.8314	1.2931	0.3708	yes	up	B(ii)	-	-	-	-	-	-	-	HMDB0036783	Lipids and lipid-like molecules	Prenol lipids	Terpene glycosides	66756-58-9	521.202	5.40587	M+H-H2O, M+NH4, M+Na, M+H-2H2O	C26H34O12	-	54.9	metab_492	pos_494	pos	5.3669	5.4573	5.5475	4.2036	4.2523	4.2026
P-Octopamine	0.0009296	0.00795	1.8363	1.823	1.5778	0.6579	yes	up	B(ii)	C04227	-	-	-	-	-	-	HMDB0004825	Benzenoids	Phenols	1-hydroxy-2-unsubstituted benzenoids	104-14-3	307.165	7.04233	2M+H	C8H11NO2	-	44.3	metab_10561	pos_10570	pos	3.4314	3.4385	3.3885	1.974	2.4435	2.0827
Gluten exorphin C	9.454E-6	0.0007314	1.8296	1.8268	1.3799	0.4646	yes	up	B(ii)	-	-	-	-	-	-	-	HMDB0059796	Organic acids and derivatives	Carboxylic acids and derivatives	Amino acids, peptides, and analogues	-	650.396	6.81717	M+H-H2O	C29H57N5O12	-	46	metab_33386	pos_33398	pos	4.4453	4.5474	4.4104	3.2613	3.211	3.2423
13-Nor-6-eremophilene-8,11-dione	9.375E-5	0.002249	1.8262	1.8205	1.3226	0.4034	yes	up	B(ii)	-	-	-	-	-	-	-	HMDB0037606	Lipids and lipid-like molecules	Prenol lipids	Sesquiterpenoids	348119-85-7	262.18	8.18583	M+ACN+H	C14H20O2	-	53.4	metab_31482	pos_31493	pos	4.9705	5.1102	5.0243	3.6933	3.8048	3.9227
Leukotriene E3	1.576E-5	0.0009499	1.8241	1.8231	1.3235	0.4044	yes	up	B(ii)	-	-	-	-	-	-	-	LMFA03020074;HMDB0002355	Lipids and lipid-like molecules	Fatty Acyls	Eicosanoids	79494-05-6	474.291	5.7921	M+CH3OH+H	C23H39NO5S	-	60.8	metab_34906	pos_34919	pos	5.0105	5.056	4.9701	3.803	3.706	3.8515
DGDG(18:3/8:0)	0.003485	0.01565	1.8237	1.8313	1.3476	0.4304	yes	up	B(i)	-	-	-	-	-	-	-	-	-	-	-	-	801.468	17.3693	M-H	C41H70O15	46.2	-	metab_54486	neg_15387	neg	5.1269	5.1335	5.0563	3.6083	4.2108	3.5478
2,4,5,7alpha-Tetrahydro-1,4,4,7a-tetramethyl-1H-inden-2-ol	9.26E-5	0.002234	1.8185	1.8169	1.3296	0.411	yes	up	B(i)	-	-	-	-	-	-	-	HMDB0036684	Organic oxygen compounds	Organooxygen compounds	Alcohols and polyols	99901-23-2	193.159	6.76293	M+H	C13H20O	74.7	-	metab_33463	pos_33475	pos	4.8624	5.0002	4.9388	3.6951	3.6049	3.8322
N-palmitoyl threonine	0.0004004	0.005004	1.8156	1.818	0.7351	-0.444	yes	down	B(i)	-	-	-	-	-	-	-	HMDB0241933;LMFA08020107	Organic acids and derivatives	Carboxylic acids and derivatives	Amino acids, peptides, and analogues	-	358.295	9.68228	M+H	C20H39NO4	80.7	-	metab_12894	pos_12903	pos	3.235	3.5348	3.4879	4.5381	4.6566	4.7591
Capsoside A	0.0002066	0.00347	1.7972	1.7879	1.3002	0.3787	yes	up	B(ii)	-	-	-	-	-	-	-	HMDB0037613	Lipids and lipid-like molecules	Glycerolipids	Glycosylglycerols	-	717.367	11.7867	M+H-2H2O, M+Na	C33H58O15	-	79.6	metab_4332	pos_4338	pos	5.1605	5.1826	5.0957	3.8719	4.134	3.867
Cholesterol glucuronide	0.04193	0.08619	1.7953	1.7644	1.409	0.4947	yes	up	B(ii)	C03033	-	-	map01100;map00040;map00053;map01240	Metabolic pathways;Pentose and glucuronate interconversions;Ascorbate and aldarate metabolism;Biosynthesis of cofactors	Metabolism;Metabolism;Metabolism;Metabolism	Global and overview maps;Carbohydrate metabolism;Carbohydrate metabolism;Global and overview maps	LMST05010043;HMDB0010330	Lipids and lipid-like molecules	Steroids and steroid derivatives	Steroidal glycosides	17435-78-8	563.395	16.6488	M+H-H2O, M+H	C33H54O7	-	49.1	metab_5237	pos_5243	pos	4.5437	4.9521	4.7885	3.0461	4.2756	2.8153
3,4,5-trihydroxy-6-({2-hydroxy-3-[4-hydroxy-3-(3-methylbut-2-en-1-yl)phenyl]propanoyl}oxy)oxane-2-carboxylic acid	0.0001396	0.002711	1.7929	1.7958	1.5333	0.6166	yes	up	B(ii)	-	-	-	-	-	-	-	-	-	-	-	-	425.145	6.91398	M-H	C20H26O10	-	50.3	metab_60942	neg_21846	neg	3.4584	3.4546	3.5761	2.3008	2.3983	2.1401
Cinnamyl acetate	0.0001336	0.002719	1.7861	1.7848	1.3833	0.4681	yes	up	B(i)	C12299	-	-	-	-	-	-	HMDB0029699	Benzenoids	Benzene and substituted derivatives	Styrenes	21040-45-9;103-54-8	177.091	7.2487	M+H	C11H12O2	37.1	-	metab_32763	pos_32774	pos	4.21	4.3064	4.2709	3.2251	3.0537	2.9631
Yohimbine	1.502E-5	0.0009622	1.7834	1.7798	1.7181	0.7808	yes	up	B(ii)	C09256	-	-	-	-	-	-	HMDB0015464	Alkaloids and derivatives	Yohimbine alkaloids	Not Available	146-48-5	753.381	6.11935	2M+FA-H	C21H26N2O3	-	56.2	metab_45505	neg_6401	neg	2.7489	2.8869	2.8847	1.6653	1.6275	1.6659
6-{[1,3-dihydroxy-4-(3-methylbut-2-en-1-yl)-11-(2-methylprop-1-en-1-yl)-12-oxo-11,12-dihydro-5,10-dioxatetraphen-8-yl]oxy}-3,4,5-trihydroxyoxane-2-carboxylic acid	0.03812	0.08018	1.7833	1.7664	1.625	0.7004	yes	up	B(ii)	-	-	-	-	-	-	-	-	-	-	-	-	629.219	1.24692	M+CH3OH+H	C31H32O12	-	78.5	metab_37812	pos_37827	pos	2.811	3.8268	3.9709	1.9291	2.6896	1.9103
Orientin 7,3'-dimethyl ether	0.008665	0.02806	1.7807	1.7932	0.6754	-0.5662	yes	down	B(ii)	-	-	-	-	-	-	-	HMDB0037450;LMPK12111047	Phenylpropanoids and polyketides	Flavonoids	Flavonoid glycosides	89915-55-9	951.262	9.97187	M-H, M+Cl, 2M-H	C23H24O11	-	37	metab_39276	neg_164	neg	2.6971	2.7617	2.6691	4.0797	3.5125	4.4397
Canescein	0.007262	0.02364	1.7792	1.7623	1.3632	0.447	yes	up	B(i)	-	-	-	-	-	-	-	HMDB0029313	Organoheterocyclic compounds	Isobenzofurans	Not Available	22333-73-9	567.278	12.1187	M+H	C29H42O11	53.7	-	metab_24019	pos_24029	pos	4.4419	4.5871	4.7986	3.29	3.8001	3.0533
Austalide K	0.002682	0.01234	1.7772	1.7707	0.6862	-0.5433	yes	down	B(i)	-	-	-	-	-	-	-	HMDB0030157	Phenylpropanoids and polyketides	Isoflavonoids	Isoflavans	87833-53-2	413.232	13.3252	M+H	C25H32O5	48	-	metab_23419	pos_23429	pos	2.9487	2.4212	2.5184	3.9618	3.8492	3.6827
Arginyl-Proline	0.0001592	0.003003	1.7754	1.777	1.2943	0.3722	yes	up	B(ii)	-	-	-	-	-	-	-	HMDB0028717	Organic acids and derivatives	Carboxylic acids and derivatives	Amino acids, peptides, and analogues	2418-69-1	254.16	2.13412	M+H-H2O	C11H21N5O3	-	36.4	metab_37439	pos_37453	pos	5.1818	5.1622	5.1165	4.1461	3.9141	3.8851
Capryloylglycine	1.114E-5	0.0008224	1.7749	1.7779	0.7128	-0.4884	yes	down	B(ii)	-	-	-	-	-	-	-	HMDB0000832	Organic acids and derivatives	Carboxylic acids and derivatives	Amino acids, peptides, and analogues	14246-53-8	246.134	4.3339	M+FA-H	C10H19NO3	-	64.8	metab_64196	neg_25103	neg	2.8987	2.9723	2.9429	4.0711	4.0978	4.1968
Theasapogenol E	0.0008146	0.007403	1.7745	1.7745	0.6704	-0.5769	yes	down	B(ii)	-	-	-	-	-	-	-	HMDB0034518	Lipids and lipid-like molecules	Prenol lipids	Triterpenoids	15399-41-4	487.338	7.57912	M+H-H2O	C30H48O6	-	50.2	metab_32261	pos_32272	pos	2.1731	2.4244	2.6083	3.5869	3.5263	3.6352
L-Pyridosine	0.000129	0.002625	1.7742	1.7686	1.3823	0.4671	yes	up	B(ii)	-	-	-	-	-	-	-	HMDB0029443	Organic acids and derivatives	Carboxylic acids and derivatives	Amino acids, peptides, and analogues	31489-08-4	507.244	9.45488	2M-H	C12H18N2O4	-	69.6	metab_58186	neg_19089	neg	4.137	4.2867	4.3667	2.9997	3.0993	3.153
2',7-Dihydroxy-4'-methoxy-8-prenylflavan 2',7-diglucoside	0.003027	0.01431	1.7708	1.773	1.4784	0.564	yes	up	B(ii)	-	-	-	-	-	-	-	HMDB0036400	Phenylpropanoids and polyketides	Flavonoids	Flavonoid glycosides	-	663.269	7.74213	M-H	C33H44O14	-	68	metab_47103	neg_8000	neg	3.9432	3.4615	3.999	2.4028	2.6177	2.6939
Ganoderic acid C2	0.001536	0.01062	1.7681	1.7771	1.4125	0.4983	yes	up	B(ii)	-	-	-	-	-	-	-	HMDB0035304	Lipids and lipid-like molecules	Prenol lipids	Tetraterpenoids	98296-48-1	532.334	8.16782	2M+3H2O+2H	C30H46O7	-	37.2	metab_11574	pos_11583	pos	4.1793	4.0913	4.0273	3.1648	2.6478	2.8928
N-[(3a,5b,7a)-3-hydroxy-24-oxo-7-(sulfooxy)cholan-24-yl]-Glycine	0.0001488	0.002894	1.7665	1.7599	1.2859	0.3628	yes	up	B(ii)	C01324	-	-	-	-	-	-	HMDB0002496	Homogeneous non-metal compounds	Homogeneous halogens	Not Available	67030-55-1	571.309	11.2593	M+ACN+H	C26H43NO8S	-	56.6	metab_25580	pos_25590	pos	5.0928	5.2137	5.2136	4.0613	4.1234	3.8856
Lactapiperanol D	0.005785	0.02144	1.7654	1.7773	1.6012	0.6792	yes	up	B(ii)	-	-	-	-	-	-	-	HMDB0033631	Lipids and lipid-like molecules	Prenol lipids	Diterpenoids	243447-94-1	361.14	5.93343	M+K-2H	C18H28O5	-	65.3	metab_62317	neg_23223	neg	3.3935	3.1024	3.5621	2.3885	2.1602	1.7342
2-(3-hydroxyphenyl)-8-[3,4,5-trihydroxy-6-(hydroxymethyl)oxan-2-yl]-3,4-dihydro-2H-1-benzopyran-3,5,6,7-tetrol	0.000202	0.003257	1.7626	1.7656	0.7112	-0.4917	yes	down	B(ii)	-	-	-	-	-	-	-	-	-	-	-	-	473.106	6.44697	M+Na-2H	C21H24O11	-	60.7	metab_61587	neg_22493	neg	2.9012	2.9813	2.8205	4.1386	3.9251	4.1747
Beta-Ionone	0.0001273	0.00265	1.761	1.7578	1.3277	0.4089	yes	up	B(i)	C12287	-	-	-	-	-	-	HMDB0036565	Lipids and lipid-like molecules	Prenol lipids	Sesquiterpenoids	79-77-6	175.148	5.75605	M+H-H2O, M+H	C13H20O	70.2	-	metab_2433	pos_2439	pos	4.5171	4.663	4.7499	3.47	3.447	3.5742
Lactucin	5.112E-6	0.0005654	1.7576	1.7545	1.2521	0.3243	yes	up	B(ii)	C09489	-	-	-	-	-	-	HMDB0035814	Organoheterocyclic compounds	Lactones	Gamma butyrolactones	1891-29-8	259.097	6.49362	M+H-H2O, M+H	C15H16O5	-	71.7	metab_6123	pos_6129	pos	5.6107	5.6906	5.5939	4.4877	4.4751	4.5321
Parthenin	0.006007	0.02195	1.7572	1.7454	0.6468	-0.6286	yes	down	B(i)	C09523	-	-	-	-	-	-	HMDB0253304;LMPR0103420001	Lipids and lipid-like molecules	Prenol lipids	Terpene lactones	508-59-8	261.113	8.87868	M-H	C15H18O4	57.7	-	metab_47984	neg_8882	neg	2.4331	1.7971	2.4451	3.552	3.4841	3.2854
6-[2-carboxy-2-(hydroxymethyl)-2-methylethoxy]-3,4,5-trihydroxyoxane-2-carboxylic acid	0.0004282	0.005185	1.7557	1.7511	1.4517	0.5377	yes	up	B(ii)	-	-	-	-	-	-	-	-	-	-	-	-	328.124	1.21243	M+NH4, M+Na, M+K, M+H-2H2O	C11H18O10	-	61.2	metab_535	pos_537	pos	3.4907	3.8557	3.7041	2.56	2.5099	2.5411
APC	0.0001454	0.002862	1.7535	1.7536	1.373	0.4573	yes	up	B(ii)	C16542	-	-	-	-	-	-	PW_C040679;HMDB0060661	Organic oxygen compounds	Organooxygen compounds	Carbonyl compounds	-	636.307	5.63925	M+NH4, M+K, M+Na, M+H	C33H38N4O8	-	58.3	metab_39101	pos_427	pos	4.1003	4.2301	4.2806	3.1365	2.9425	3.107
4-Acetyl-2-prenylphenol glucoside	8.38E-5	0.002129	1.7531	1.7501	1.3955	0.4808	yes	up	B(ii)	-	-	-	-	-	-	-	HMDB0038282	Organic oxygen compounds	Organooxygen compounds	Carbohydrates and carbohydrate conjugates	-	411.166	9.82358	M+FA-H	C19H26O7	-	59.4	metab_57944	neg_18847	neg	4.0044	4.0781	4.1203	3.0127	2.7991	2.9325
Methyl nomilinate 17-glucoside	0.007047	0.02437	1.7518	1.7359	1.5823	0.662	yes	up	B(ii)	-	-	-	-	-	-	-	HMDB0039887	Lipids and lipid-like molecules	Prenol lipids	Terpene glycosides	-	771.312	5.4167	M+FA-H	C35H50O16	-	39.9	metab_44782	neg_5678	neg	3.1218	3.2491	3.4936	1.8417	1.8936	2.5
Ustiloxin C	0.001911	0.01211	1.7509	1.7581	1.3916	0.4767	yes	up	B(ii)	-	-	-	-	-	-	-	HMDB0041053	Organic acids and derivatives	Carboxylic acids and derivatives	Amino acids, peptides, and analogues	158274-98-7	581.185	8.05958	M+NH4, M+Na, M+H, M+H-H2O	C23H34N4O10S	-	59.1	metab_385	pos_386	pos	4.1098	4.1757	4.2845	3.2159	2.7095	3.1091
MG(18:1(9Z)/0:0/0:0)[rac]	0.005188	0.01857	1.7488	1.7333	1.2694	0.3441	yes	up	B(i)	-	-	-	-	-	-	-	LMGL01010005	-	-	-	-	357.3	17.302	M+H-H2O, M+H	C21H40O4	87.6	-	metab_5178	pos_5184	pos	5.5438	5.553	5.4854	4.247	4.7605	4.0545
IRIFLOPHENONE TRIMETHYL ETHER	0.000131	0.002642	1.7473	1.7416	1.4102	0.4959	yes	up	B(i)	-	-	-	-	-	-	-	-	-	-	-	-	287.092	9.44423	M-H	C16H16O5	51.3	-	metab_58197	neg_19101	neg	3.9115	3.9841	3.9037	2.7052	2.7244	2.9378
4-Androstenediol	4.941E-5	0.001624	1.7446	1.7369	1.3975	0.4828	yes	up	B(ii)	C14210	Steroids	19-Carbon atoms	-	-	-	-	LMST02020105;HMDB0005849	Lipids and lipid-like molecules	Steroids and steroid derivatives	Androstane steroids	1156-92-9	273.221	14.8991	M+H-H2O, M+Na, M+H-2H2O	C19H30O2	-	73.6	metab_1399	pos_1405	pos	3.8928	3.9394	3.9281	2.6945	2.8932	2.8263
(E,E)-Piperlonguminine	3.039E-5	0.001286	1.7413	1.7348	1.2707	0.3456	yes	up	B(ii)	-	-	-	-	-	-	-	HMDB0030187	Organoheterocyclic compounds	Benzodioxoles	Not Available	5950-12-09	291.17	6.78107	M+NH4	C16H19NO3	-	39.2	metab_33439	pos_33451	pos	5.181	5.2645	5.2001	4.011	4.1541	4.1467
Kanokoside D	6.515E-5	0.001845	1.7306	1.7235	1.2718	0.3469	yes	up	B(ii)	C17431	-	-	-	-	-	-	HMDB0036105	Lipids and lipid-like molecules	Prenol lipids	Terpene glycosides	64703-88-4	647.252	6.72692	M+Na	C27H44O16	-	70	metab_10277	pos_10285	pos	5.0944	5.1705	5.1606	4.0306	4.15	3.9476
Chenodeoxycholic acid sulfate	1.723E-5	0.001006	1.7293	1.7291	1.2502	0.3222	yes	up	B(ii)	-	-	-	-	-	-	-	HMDB0002522;LMST05020026	Lipids and lipid-like molecules	Steroids and steroid derivatives	Bile acids, alcohols and derivatives	59132-31-9	490.286	6.08903	M+NH4, M+K, M+2Na-H, M+Na, M+H	C24H40O7S	-	38.6	metab_216	pos_217	pos	5.5185	5.545	5.4583	4.4525	4.3309	4.4318
13,14-Dihydro PGF-1a	0.002365	0.01234	1.7265	1.736	0.7329	-0.4483	yes	down	B(ii)	-	-	-	-	-	-	-	HMDB0005076	Lipids and lipid-like molecules	Fatty Acyls	Eicosanoids	-	400.306	10.9997	M+ACN+H	C20H38O5	-	53.3	metab_15279	pos_15288	pos	3.1185	3.1164	3.2466	4.0801	4.6257	4.2337
Secoclausenamide	4.251E-5	0.001508	1.7237	1.7226	1.3408	0.4231	yes	up	B(ii)	-	-	-	-	-	-	-	HMDB0032962	Benzenoids	Benzene and substituted derivatives	Not Available	140848-73-3	282.149	8.48325	M+H-H2O	C18H21NO3	-	37.3	metab_11837	pos_11846	pos	4.2878	4.343	4.3168	3.2082	3.1309	3.3189
4-Hydroxy-alprenolol	1.129E-5	0.0007983	1.7182	1.7168	1.2775	0.3533	yes	up	B(ii)	-	-	-	-	-	-	-	HMDB0061122	Benzenoids	Phenols	4-alkoxyphenols	-	548.365	6.27847	2M+NH4	C15H23NO3	-	54.2	metab_34160	pos_34173	pos	4.9796	5.0385	4.9781	3.9827	3.875	3.8803
Lysyl-Threonine	0.0005002	0.005154	1.7166	1.7126	1.3236	0.4045	yes	up	B(ii)	-	-	-	-	-	-	-	HMDB0028961	Organic acids and derivatives	Carboxylic acids and derivatives	Amino acids, peptides, and analogues	97791-84-9	493.302	8.95178	2M-H	C10H21N3O4	-	49.7	metab_58591	neg_19495	neg	4.4361	4.5493	4.7103	3.5804	3.3262	3.4403
Kyotorphin	0.0001935	0.003173	1.7115	1.7179	0.7589	-0.398	yes	down	B(ii)	C02993	-	-	-	-	-	-	HMDB0029099;HMDB0005768	Organic acids and derivatives	Carboxylic acids and derivatives	Amino acids, peptides, and analogues	70904-56-2	733.368	10.3424	2M+Hac-H	C15H23N5O4	-	49.6	metab_57604	neg_18507	neg	3.4166	3.5709	3.54	4.6215	4.5035	4.7478
2,3-Butanediol apiosylglucoside	2.069E-5	0.00108	1.7115	1.7103	1.348	0.4308	yes	up	B(ii)	-	-	-	-	-	-	-	HMDB0033063	Organic oxygen compounds	Organooxygen compounds	Carbohydrates and carbohydrate conjugates	-	402.197	3.95437	M+NH4, M+Na	C15H28O11	-	60.2	metab_2056	pos_2062	pos	4.1262	4.2182	4.1948	3.169	3.0394	3.0931
(3S,7E,9R)-4,7-Megastigmadiene-3,9-diol 9-[apiosyl-(1->6)-glucoside]	5.735E-5	0.001775	1.7114	1.7062	1.2205	0.2875	yes	up	B(ii)	-	-	-	-	-	-	-	HMDB0029766	Lipids and lipid-like molecules	Fatty Acyls	Fatty acyl glycosides	-	549.255	6.75987	M-H, M+FA-H, M+Cl	C24H40O11	-	72.2	metab_39229	neg_117	neg	6.0101	6.0852	6.074	4.9486	4.8716	5.066
Serylglutamine	0.0005028	0.005659	1.7108	1.7087	1.4178	0.5037	yes	up	B(ii)	-	-	-	-	-	-	-	HMDB0029037	Organic acids and derivatives	Carboxylic acids and derivatives	Amino acids, peptides, and analogues	94421-66-6	530.214	6.35825	2M+ACN+Na	C8H15N3O5	-	39.2	metab_34044	pos_34057	pos	3.6183	3.5902	3.9189	2.6389	2.5887	2.62
Arginyl-Alanine	0.001027	0.0084	1.7071	1.6985	0.761	-0.394	yes	down	B(ii)	-	-	-	-	-	-	-	HMDB0028702	Organic acids and derivatives	Carboxylic acids and derivatives	Amino acids, peptides, and analogues	40968-45-4	284.113	1.54023	M+K	C9H19N5O3	-	46.2	metab_37638	pos_37652	pos	3.4119	3.4928	3.5007	4.5685	4.336	4.7652
Sinapinic acid-O-glucuronide isomer	0.000948	0.008026	1.7036	1.6912	0.8273	-0.2735	yes	down	B(ii)	-	-	-	-	-	-	-	HMDB0060019	Phenylpropanoids and polyketides	Cinnamic acids and derivatives	Hydroxycinnamic acids and derivatives	-	418.134	6.90705	M+NH4, M+Na, 2M+Na, M+H, M+H-H2O, M+H-2H2O	C17H20O11	-	73.5	metab_39	pos_40	pos	5.2655	5.0672	5.1784	6.3497	6.0304	6.3669
Phenmetrazine	1.008E-6	0.000262	1.7025	1.7009	1.2404	0.3108	yes	up	B(i)	C07432	-	-	-	-	-	-	HMDB0014968	Organoheterocyclic compounds	Oxazinanes	Morpholines	134-49-6	178.123	3.27672	M+H	C11H15NO	42.9	-	metab_37199	pos_37213	pos	5.4965	5.4929	5.4793	4.4673	4.4017	4.408
(ent-2alpha,3beta,15beta)-16-Kaurene-2,3,15-triol	0.02598	0.06046	1.7019	1.7017	0.6843	-0.5473	yes	down	B(ii)	-	-	-	-	-	-	-	HMDB0038689	Lipids and lipid-like molecules	Prenol lipids	Diterpenoids	140636-09-5	321.242	19.0508	M+H, M+Na	C20H32O3	-	65.3	metab_5051	pos_5057	pos	2.1171	3.1297	2.6861	3.9314	3.4937	4.1661
Estriol-16-Glucuronide	3.459E-5	0.001379	1.7009	1.6973	1.2923	0.3699	yes	up	B(ii)	C05504	-	-	-	-	-	-	HMDB0006766	Lipids and lipid-like molecules	Steroids and steroid derivatives	Steroidal glycosides	1852-50-2	509.177	5.9992	M+2Na-H	C24H32O9	-	80.7	metab_34601	pos_34614	pos	4.605	4.775	4.7317	3.655	3.6167	3.6475
6''-O-Malonylglycitin	0.001192	0.009116	1.7005	1.7009	1.3227	0.4035	yes	up	B(ii)	C16197	-	-	map00943	Isoflavonoid biosynthesis	Metabolism	Biosynthesis of other secondary metabolites	HMDB0039323	Phenylpropanoids and polyketides	Flavonoids	Flavonoid glycosides	137705-39-6	533.13	6.16123	M+H	C25H24O13	-	33.2	metab_34346	pos_34359	pos	4.3493	4.5681	4.5355	3.3626	3.2072	3.6003
(R)-Apiumetin glucoside	0.0001576	0.002984	1.6983	1.69	0.7792	-0.3599	yes	down	B(ii)	-	-	-	-	-	-	-	HMDB0039039	Phenylpropanoids and polyketides	Coumarins and derivatives	Coumarin glycosides	115356-05-3	429.116	7.86243	M+H-H2O, M+Na	C20H22O9	-	43.3	metab_2910	pos_2916	pos	3.7543	3.7862	3.692	4.8794	4.6621	4.8732
Methyl salicylate	0.0008226	0.007429	1.6961	1.6841	0.7578	-0.4001	yes	down	B(i)	C12305	-	-	-	-	-	-	HMDB0029817;HMDB0034172	Benzenoids	Benzene and substituted derivatives	Benzoic acids and derivatives	118-61-6;119-36-8	153.055	6.90705	M+H	C8H8O3	87.4	-	metab_10429	pos_10438	pos	3.4112	3.2595	3.3457	4.5029	4.1882	4.5281
Mauritine A	2.43E-5	0.001167	1.6949	1.6915	1.3197	0.4002	yes	up	B(ii)	-	-	-	-	-	-	-	HMDB0029338	Organic acids and derivatives	Carboxylic acids and derivatives	Amino acids, peptides, and analogues	38478-72-7	576.323	6.4396	M+H	C32H41N5O5	-	38.9	metab_9999	pos_10007	pos	4.3934	4.3883	4.2833	3.2455	3.2998	3.3533
2-Carboxy-4-dodecanolide	0.0009921	0.008242	1.6936	1.698	1.2828	0.3593	yes	up	B(ii)	-	-	-	-	-	-	-	HMDB0030987	Organoheterocyclic compounds	Lactones	Gamma butyrolactones	-	507.293	18.6394	2M+Na	C13H22O4	-	50.2	metab_21058	pos_21068	pos	4.8728	5.0123	4.9192	3.9616	3.6085	3.9706
17-Hydroxylinolenic acid	0.0009941	0.008242	1.6931	1.6835	0.777	-0.364	yes	down	B(ii)	C16346	-	-	map00592	alpha-Linolenic acid metabolism	Metabolism	Lipid metabolism	HMDB0011108	Lipids and lipid-like molecules	Fatty Acyls	Lineolic acids and derivatives	-	589.447	19.6059	2M+H	C18H30O3	-	49.7	metab_20796	pos_20806	pos	3.649	3.7366	3.7876	4.8714	4.5624	4.9445
Genipin	6.362E-5	0.001859	1.6903	1.6855	1.2702	0.3451	yes	up	B(ii)	C09780	-	-	-	-	-	-	HMDB0035830	Lipids and lipid-like molecules	Prenol lipids	Monoterpenoids	6902-77-8	271.082	2.81243	M+FA-H	C11H14O5	-	61.9	metab_64754	neg_25662	neg	4.9873	5.0596	5.0305	3.9694	3.8523	4.0507
Rishitin	0.0002168	0.003568	1.6879	1.6889	1.2682	0.3428	yes	up	B(ii)	C09715	-	-	-	-	-	-	HMDB0035593;HMDB0302980	Organic oxygen compounds	Organooxygen compounds	Alcohols and polyols	18178-54-6	240.196	5.82808	M+NH4	C14H22O2	-	81.7	metab_34874	pos_34887	pos	4.9378	5.0875	5.0269	4.0307	3.8145	4.0231
Stachyose	0.0002209	0.003605	1.6879	1.6846	1.4154	0.5012	yes	up	B(ii)	C01613	-	-	map01100;map00052	Metabolic pathways;Galactose metabolism	Metabolism;Metabolism	Global and overview maps;Carbohydrate metabolism	PW_C001923;HMDB0003553	Organic oxygen compounds	Organooxygen compounds	Carbohydrates and carbohydrate conjugates	470-55-3;10094-58-3;470-55-3	684.249	7.61297	M+NH4	C24H42O21	-	77	metab_32218	pos_32229	pos	3.4485	3.6161	3.7301	2.5654	2.5152	2.5464
LysoPE(0:0/22:4(7Z,10Z,13Z,16Z))	0.002403	0.01234	1.6868	1.6911	1.3162	0.3964	yes	up	B(ii)	-	-	-	-	-	-	-	HMDB0011493	Lipids and lipid-like molecules	Glycerophospholipids	Glycerophosphoethanolamines	-	552.302	5.60308	M+Na	C27H48NO7P	-	50.4	metab_9200	pos_9208	pos	4.4414	4.5672	4.6766	3.5052	3.1978	3.6965
PA(18:3(6Z,9Z,12Z)/20:5(5Z,8Z,11Z,14Z,17Z))	0.01867	0.04783	1.6813	1.6929	1.3723	0.4566	yes	up	B(ii)	C00416	Lipids	Phospholipids	map01100;map00564;map01110;map00561;map04070	Metabolic pathways;Glycerophospholipid metabolism;Biosynthesis of secondary metabolites;Glycerolipid metabolism;Phosphatidylinositol signaling system	Metabolism;Metabolism;Metabolism;Metabolism;Environmental Information Processing	Global and overview maps;Lipid metabolism;Global and overview maps;Lipid metabolism;Signal transduction	PW_C062408;HMDB0114990;LMGP10010388	Lipids and lipid-like molecules	Glycerophospholipids	Glycerophosphates	-	737.414	16.9662	M+Na-2H	C41H65O8P	-	35.6	metab_54593	neg_15494	neg	4.3821	4.5167	4.4373	3.0471	3.8507	2.8194
Metabolite M6	0.006205	0.02114	1.6811	1.6928	1.4502	0.5363	yes	up	B(ii)	-	-	-	-	-	-	-	HMDB0061034	Benzenoids	Indanes	Not Available	-	564.359	6.26943	M+ACN+H	C30H42N4O4	-	53.2	metab_34173	pos_34186	pos	3.5896	3.6903	3.6	2.8596	2.1284	2.5142
(S)-Nerolidol 3-O-[a-L-rhamnopyranosyl-(1->2)-b-D-glucopyranoside]	0.0003411	0.004608	1.6806	1.6702	1.1986	0.2614	yes	up	B(ii)	-	-	-	-	-	-	-	HMDB0040844	Lipids and lipid-like molecules	Fatty Acyls	Fatty acyl glycosides	130466-30-7	553.299	12.0199	M+Na, M+K, M+H-H2O, M+H-2H2O	C27H46O10	-	83.6	metab_418	pos_419	pos	6.2441	6.3262	6.2829	5.1427	5.4196	5.1676
METHYL-4-HYDROXYBENZOATE	0.0007292	0.006249	1.6794	1.68	0.7459	-0.4229	yes	down	B(i)	-	-	-	-	-	-	-	HMDB0032572	Benzenoids	Benzene and substituted derivatives	Benzoic acids and derivatives	99-76-3	151.04	6.8935	M-H	C8H8O3	51.7	-	metab_60983	neg_21887	neg	3.2548	3.0542	3.1852	4.3278	4.045	4.3555
(R)-Byakangelicinn 2'-(3-methylbutanoate)	0.007931	0.02522	1.6794	1.6774	1.4621	0.548	yes	up	B(ii)	-	-	-	-	-	-	-	HMDB0039068	Phenylpropanoids and polyketides	Coumarins and derivatives	Furanocoumarins	-	401.16	7.21295	M+H-H2O, M+H	C22H26O8	-	39.7	metab_6026	pos_6032	pos	3.1002	3.5701	3.8755	2.4265	2.3764	2.4076
Ascochitin	3.711E-6	0.0005051	1.6701	1.6674	1.2	0.263	yes	up	B(i)	-	-	-	-	-	-	-	-	-	-	-	-	277.107	8.27567	M+H	C15H16O5	50.9	-	metab_31365	pos_31376	pos	6.1288	6.1881	6.0936	5.1177	5.0979	5.1252
1-Lyso-2-arachidonoyl-phosphatidate	0.0004281	0.004748	1.6679	1.6631	1.5139	0.5983	yes	up	B(ii)	-	-	-	-	-	-	-	HMDB0012496	Lipids and lipid-like molecules	Glycerophospholipids	Glycerophosphates	-	503.241	13.7012	M+FA-H	C23H39O7P	-	46.6	metab_55866	neg_16768	neg	3.0281	2.9981	3.2612	2.0131	1.9749	2.146
Corosin	0.004974	0.01801	1.6656	1.6582	1.4016	0.4871	yes	up	B(ii)	-	-	-	-	-	-	-	HMDB0035699	Lipids and lipid-like molecules	Prenol lipids	Triterpenoids	53527-49-4	532.334	9.80848	2M+3H2O+2H	C30H46O7	-	42.9	metab_29206	pos_29217	pos	3.6629	3.757	3.8045	2.3475	2.6643	2.9945
7-Hydroxy-3-(4-methoxyphenyl)-4-propyl-2H-1-benzopyran-2-one	0.0004937	0.005624	1.6641	1.6657	0.7927	-0.3352	yes	down	B(i)	C15051	-	-	-	-	-	-	-	-	-	-	5219-18-1	311.128	7.10513	M+H	C19H18O4	33	-	metab_32956	pos_32967	pos	3.97	3.9282	4.0207	5.0194	5.1753	4.8401
Substance P	0.01433	0.03877	1.6594	1.6424	1.2517	0.3239	yes	up	B(ii)	C16094	-	-	-	-	-	-	HMDB0303403;HMDB0001897	Organic Polymers	Polypeptides	Not Available	33507-63-0	696.348	14.1745	M+2Na	C63H98N18O13S	-	46.6	metab_22990	pos_23000	pos	5.4471	5.5534	5.4096	4.3332	4.8408	3.9354
31-O-Demethyltacrolimus	0.000384	0.004901	1.6589	1.655	1.3268	0.408	yes	up	B(ii)	-	-	-	-	-	-	-	HMDB0061049	Phenylpropanoids and polyketides	Macrolide lactams	Not Available	-	406.728	7.60455	M+H+Na, M+2Na	C43H67NO12	-	76.5	metab_2869	pos_2875	pos	4.1822	4.1862	4.0912	2.9956	3.1007	3.2941
5-(10,13-Nonadecadienyl)-1,3-benzenediol	1.87E-5	0.001039	1.6572	1.6544	1.4631	0.549	yes	up	B(ii)	-	-	-	-	-	-	-	HMDB0039867	Benzenoids	Phenols	Benzenediols	189562-02-5	355.299	19.2828	M+H-H2O, M+Na	C25H40O2	-	36	metab_5045	pos_5051	pos	3.1423	3.2699	3.1595	2.2039	2.154	2.185
Momordin Ia	3.555E-5	0.001413	1.6541	1.6519	1.2908	0.3683	yes	up	B(ii)	-	-	-	-	-	-	-	HMDB0041017	Lipids and lipid-like molecules	Prenol lipids	Terpene glycosides	95851-46-0	799.419	15.6623	M+Na-2H	C42H66O13	-	58.6	metab_55023	neg_15924	neg	4.5795	4.5541	4.5153	3.4467	3.5188	3.6099
4-Megastigmene-6a,9R-diol 9-[apiosyl-(1->6)-glucoside]	3.453E-6	0.00047	1.6524	1.651	1.2436	0.3145	yes	up	B(ii)	-	-	-	-	-	-	-	HMDB0041580	Lipids and lipid-like molecules	Fatty Acyls	Fatty acyl glycosides	177261-74-4	551.27	6.99538	M+FA-H	C24H42O11	-	87.9	metab_60829	neg_21733	neg	5.1911	5.2389	5.192	4.1422	4.2196	4.2004
(-)-Stercobilin	0.0006805	0.006684	1.6469	1.6363	1.1688	0.225	yes	up	B(ii)	-	-	-	-	-	-	-	HMDB0240259	Organoheterocyclic compounds	Tetrapyrroles and derivatives	Bilirubins	34217-90-8	595.349	8.38412	M+H	C33H46N4O6	-	42	metab_11756	pos_11765	pos	6.9505	6.9614	6.9861	5.8784	6.1691	5.8338
Isonuatigenin 3-[rhamnosyl-(1->2)-glucoside]	9.507E-5	0.002265	1.6417	1.6433	1.2517	0.3239	yes	up	B(ii)	-	-	-	-	-	-	-	HMDB0030132	Lipids and lipid-like molecules	Steroids and steroid derivatives	Steroidal glycosides	-	783.424	15.5624	M+FA-H	C39H62O13	-	53.7	metab_50823	neg_11724	neg	5.044	5.0994	5.028	3.9998	4.1597	3.9606
[3,5-dihydroxy-2-(hydroxymethyl)-6-(2,4,6-trihydroxyphenyl)oxan-4-yl]oxidanesulfonic acid	0.0004977	0.005147	1.6409	1.6378	0.807	-0.3094	yes	down	B(ii)	-	-	-	-	-	-	-	-	-	-	-	-	413.04	2.04772	M+FA-H	C12H16O11S	-	74.9	metab_43270	neg_4165	neg	4.382	4.1832	4.2284	5.4185	5.1468	5.2892
MG(0:0/18:1(9Z)/0:0)	0.01392	0.03798	1.6349	1.6189	1.2342	0.3036	yes	up	B(i)	-	-	-	-	-	-	-	LMGL01010024;HMDB0011537	Lipids and lipid-like molecules	Glycerolipids	Monoradylglycerols	-	357.3	15.8437	M+H-H2O, M+H	C21H40O4	86.6	-	metab_4559	pos_4565	pos	5.6237	5.6617	5.5817	4.5284	5.0084	4.129
All-trans-heptaprenyl diphosphate	0.001096	0.008669	1.6341	1.6251	1.1656	0.2211	yes	up	B(ii)	C04216	-	-	map01110;map00900	Biosynthesis of secondary metabolites;Terpenoid backbone biosynthesis	Metabolism;Metabolism	Global and overview maps;Metabolism of terpenoids and polyketides	LMPR03030006;HMDB0012187	Lipids and lipid-like molecules	Prenol lipids	Polyprenols	76078-18-7	672.417	15.4589	M+H-H2O, M+H, M+NH4, M+K, 2M+Na, 2M+NH4	C35H60O7P2	-	67.4	metab_66	pos_67	pos	6.9852	7.0723	7.0009	6.0448	6.2097	5.8112
Pyrophaeophorbide a	0.0002977	0.004291	1.633	1.6291	1.3965	0.4818	yes	up	B(ii)	-	-	-	-	-	-	-	HMDB0031150	Organoheterocyclic compounds	Tetrapyrroles and derivatives	Chlorins	24533-72-0	557.257	8.79	M+Na	C33H34N4O3	-	48.8	metab_12106	pos_12115	pos	3.3275	3.6057	3.5269	2.5202	2.4701	2.5013
2,3-dinor Prostaglandin E1	0.003308	0.01513	1.6317	1.634	0.7456	-0.4235	yes	down	B(i)	-	-	-	-	-	-	-	-	-	-	-	-	325.202	15.1989	M-H	C18H30O5	63.7	-	metab_50709	neg_11610	neg	3.1502	2.8907	3.1639	4.2411	3.8324	4.2702
Dorsmanin A	0.01476	0.03959	1.6311	1.6101	0.7446	-0.4255	yes	down	B(i)	-	-	-	-	-	-	-	LMPK12120089	-	-	-	-	325.144	14.6313	M+H	C20H20O4	50.8	-	metab_22790	pos_22800	pos	3.2252	3.1025	2.9367	4.5464	3.7049	4.19
GPA(4:0/5:0)	0.008396	0.02746	1.6305	1.6469	1.7604	0.8159	yes	up	B(i)	-	-	-	-	-	-	-	-	-	-	-	-	325.108	10.5566	M-H	C12H23O8P	41.3	-	metab_48927	neg_9827	neg	2.7948	2.1874	2.6222	1.4384	1.6759	1.2042
Acetylsalvipisone	0.0007143	0.006188	1.6301	1.6342	1.2375	0.3074	yes	up	B(ii)	-	-	-	-	-	-	-	HMDB0031877	Benzenoids	Naphthalenes	Naphthoquinones	-	753.359	10.1173	2M+FA-H	C22H26O4	-	32.3	metab_57749	neg_18652	neg	5.3339	5.3106	5.2998	4.1869	4.5108	4.1864
Beta-Glucogallin	0.0007389	0.006295	1.6292	1.6318	0.8042	-0.3144	yes	down	B(ii)	C01158	-	-	map00999	Biosynthesis of various plant secondary metabolites	Metabolism	Biosynthesis of other secondary metabolites	HMDB0301708;HMDB0038728	Phenylpropanoids and polyketides	Tannins	Not Available	13405-60-2;554-37-0	331.067	1.48817	M-H	C13H16O10	-	44.2	metab_43090	neg_3983	neg	4.2601	4.1288	4.142	5.2146	5.0102	5.358
Marshmine	0.002599	0.01234	1.6292	1.6353	1.3286	0.4099	yes	up	B(i)	-	-	-	-	-	-	-	HMDB0041046	Organoheterocyclic compounds	Quinolines and derivatives	Benzoquinolines	160927-88-8	356.15	7.69373	M+H	C20H21NO5	62.7	-	metab_32102	pos_32113	pos	4.0458	4.1041	4.2952	3.248	2.8553	3.2639
Varanic acid	0.0001396	0.002711	1.6272	1.6307	0.7785	-0.3612	yes	down	B(ii)	-	-	-	-	-	-	-	HMDB0002195;LMST04030067	Lipids and lipid-like molecules	Steroids and steroid derivatives	Bile acids, alcohols and derivatives	1061-64-9	481.317	16.6845	M+FA-H	C26H44O5	-	47	metab_54683	neg_15584	neg	3.5242	3.5422	3.5108	4.5458	4.4008	4.6403
L-DOPA 3'-glucoside	6.794E-5	0.001879	1.6263	1.6199	0.7958	-0.3295	yes	down	B(ii)	-	-	-	-	-	-	-	HMDB0029452	Organic acids and derivatives	Carboxylic acids and derivatives	Amino acids, peptides, and analogues	2275-95-8	360.132	1.57603	M+H	C15H21NO9	-	45.5	metab_37628	pos_37642	pos	3.8502	3.7724	3.7267	4.7637	4.6742	4.8248
2-Linoleoyl Glycerol	0.01939	0.04842	1.6233	1.6063	1.2021	0.2656	yes	up	B(i)	-	-	-	-	-	-	-	HMDB0245187	Lipids and lipid-like molecules	Fatty Acyls	Lineolic acids and derivatives	-	355.284	16.0305	M+H	C21H38O4	97.2	-	metab_18078	pos_18088	pos	6.408	6.36	6.3596	5.2561	5.8163	4.84
6-{[2-(2,4-dihydroxyphenyl)-3-(3,7-dimethylocta-2,6-dien-1-yl)-7-hydroxy-6-(3-methylbut-2-en-1-yl)-4-oxo-3,4-dihydro-2H-1-benzopyran-5-yl]oxy}-3,4,5-trihydroxyoxane-2-carboxylic acid	0.02052	0.05117	1.6224	1.6078	1.4283	0.5143	yes	up	B(ii)	-	-	-	-	-	-	-	-	-	-	-	-	703.248	7.4784	M+Cl	C36H44O12	-	54.1	metab_46870	neg_7767	neg	3.5499	3.5891	3.8246	2.6793	2.0221	2.9762
28-Glucopyranosyl-3-methyloleanolic acid	0.0188	0.04732	1.6223	1.6075	0.7178	-0.4783	yes	down	B(ii)	-	-	-	-	-	-	-	HMDB0036966	Lipids and lipid-like molecules	Prenol lipids	Terpene glycosides	51996-63-5	655.418	20.7727	M+Na	C37H60O8	-	64.6	metab_20506	pos_20516	pos	3.1007	2.3472	2.7337	3.7553	3.5156	4.1248
3b,17b-Dihydroxyetiocholane	0.004402	0.01652	1.6209	1.615	0.7683	-0.3803	yes	down	B(ii)	-	-	-	-	-	-	-	HMDB0000369	Lipids and lipid-like molecules	Steroids and steroid derivatives	Androstane steroids	6038-31-9	325.274	16.9091	M+CH3OH+H	C19H32O2	-	61.6	metab_21709	pos_21719	pos	3.2118	3.4981	3.358	4.3245	4.1257	4.6529
Digoxin	0.002027	0.01234	1.6179	1.6254	1.2766	0.3523	yes	up	B(i)	C06956	Steroids	23-Carbon atoms	-	-	-	-	HMDB0001917;HMDB0250399;LMST01120023	Lipids and lipid-like molecules	Steroids and steroid derivatives	Steroid lactones	20830-75-5	391.225	7.51598	M+2H, M+H+Na, M+2Na, M+Na, M+NH4, M+H	C41H64O14	42.6	-	metab_93	pos_94	pos	4.6942	4.6769	4.5851	3.7597	3.3717	3.8018
Mauritianin	0.0005405	0.005343	1.6168	1.6088	1.3624	0.4462	yes	up	B(ii)	-	-	-	-	-	-	-	LMPK12111679;HMDB0040562	Phenylpropanoids and polyketides	Flavonoids	Flavonoid glycosides	109008-28-8	739.211	6.34465	M-H	C33H40O19	-	84.6	metab_45749	neg_6645	neg	3.6395	3.763	3.7174	2.7119	2.5686	2.8823
5-Heptadecyl-1,3-benzenediol	0.006824	0.02389	1.6162	1.6066	0.6967	-0.5214	yes	down	B(ii)	-	-	-	-	-	-	-	HMDB0038530	Benzenoids	Phenols	Benzenediols	41442-57-3	369.276	17.1145	M+Na-2H	C23H40O2	-	47.5	metab_54550	neg_15451	neg	2.6638	2.2667	2.201	3.1682	3.6551	3.413
Flacourtin	0.0007152	0.00619	1.615	1.6208	0.8193	-0.2875	yes	down	B(ii)	-	-	-	-	-	-	-	HMDB0039172	Organic oxygen compounds	Organooxygen compounds	Carbohydrates and carbohydrate conjugates	113270-18-1	405.119	6.44697	M-H, M+Cl, 2M-H	C20H22O9	-	70.1	metab_39224	neg_112	neg	4.4954	4.5892	4.572	5.6305	5.3524	5.6843
Erinacine D	0.001512	0.00947	1.6148	1.6146	0.8071	-0.3092	yes	down	B(ii)	-	-	-	-	-	-	-	HMDB0031896	Lipids and lipid-like molecules	Prenol lipids	Diterpenoids	157397-40-5	459.271	8.66102	M-H2O-H	C27H42O7	-	59.9	metab_58855	neg_19759	neg	4.3391	4.1237	4.1649	5.34	4.9908	5.3127
Lysyl-Hydroxyproline	0.0001097	0.002448	1.6085	1.6083	1.254	0.3265	yes	up	B(ii)	-	-	-	-	-	-	-	HMDB0028952	Organic acids and derivatives	Carboxylic acids and derivatives	Amino acids, peptides, and analogues	870233-57-1	536.344	7.40972	2M+NH4	C11H21N3O4	-	45.1	metab_32519	pos_32530	pos	4.6542	4.7826	4.766	3.8539	3.6864	3.7852
2,3-Dihydrowithanolide E	0.0009763	0.008173	1.6079	1.6092	1.2795	0.3556	yes	up	B(i)	-	-	-	-	-	-	-	HMDB0034057	Lipids and lipid-like molecules	Steroids and steroid derivatives	Steroid lactones	38253-76-8	489.283	16.604	M+H	C28H40O7	45.7	-	metab_18209	pos_18219	pos	4.3891	4.5897	4.4393	3.5201	3.3198	3.6472
Citronellyl beta-sophoroside	0.0004315	0.004771	1.606	1.5979	1.2585	0.3317	yes	up	B(ii)	-	-	-	-	-	-	-	HMDB0032839	Lipids and lipid-like molecules	Prenol lipids	Terpene glycosides	209681-41-4	525.255	7.17087	M+FA-H	C22H40O11	-	67.2	metab_46569	neg_7466	neg	4.6462	4.7684	4.7527	3.6965	3.6457	3.9136
Soyasapogenol B 24-O-b-D-glucoside	0.009515	0.02886	1.6016	1.6093	1.251	0.3231	yes	up	B(ii)	-	-	-	-	-	-	-	HMDB0039520	Lipids and lipid-like molecules	Prenol lipids	Terpene glycosides	115334-08-2	643.418	13.0833	M+H-2H2O, M+H-H2O, M+K, M+2Na-H, M+Na	C36H60O8	-	56.5	metab_178	pos_179	pos	5.0105	5.2708	5.1932	4.194	3.7324	4.4417
1-(4-hydroxyphenyl)-4-methylpentan-3-one	0.001666	0.01004	1.6013	1.5916	0.738	-0.4383	yes	down	B(ii)	-	-	-	-	-	-	-	-	-	-	-	-	429.228	13.3005	2M+FA-H	C12H16O2	-	38.7	metab_50008	neg_10909	neg	2.9221	2.5699	2.7718	3.8787	3.7208	3.6005
DG(14:1(9Z)/18:3(9Z,12Z,15Z)/0:0)	0.001193	0.008217	1.601	1.606	0.8059	-0.3113	yes	down	B(ii)	C00165	-	-	-	-	-	-	HMDB0007047;PW_C003098	Lipids and lipid-like molecules	Fatty Acyls	Lineolic acids and derivatives	-	605.443	19.8586	M+FA-H	C35H60O5	-	57.9	metab_51813	neg_12714	neg	4.1154	4.1294	4.1106	5.2013	4.8714	5.2578
Citrusin B	1.477E-5	0.0009549	1.5986	1.596	1.2786	0.3546	yes	up	B(ii)	-	-	-	-	-	-	-	HMDB0039231	Lignans, neolignans and related compounds	Lignan glycosides	Not Available	105279-10-5	613.216	6.08748	M+Cl, M+FA-H	C27H36O13	-	44.2	metab_40451	neg_1342	neg	4.3293	4.3662	4.4523	3.426	3.4108	3.4467
PGP(i-12:0/i-12:0)	0.004963	0.01943	1.5982	1.6075	1.2476	0.3192	yes	up	B(ii)	C03892	-	-	map01100;map00564	Metabolic pathways;Glycerophospholipid metabolism	Metabolism;Metabolism	Global and overview maps;Lipid metabolism	PW_C076341;HMDB0116536	Lipids and lipid-like molecules	Glycerophospholipids	Glycerophosphoglycerophosphates	-	735.347	11.5528	M+FA-H	C30H60O13P2	-	35.7	metab_56915	neg_17818	neg	5.1974	5.1655	5.1287	4.0493	4.4888	3.8791
DG(14:0/18:3(9Z,12Z,15Z)/0:0)	0.005179	0.01998	1.5974	1.6019	0.7496	-0.4158	yes	down	B(ii)	C00165	-	-	-	-	-	-	HMDB0007018;PW_C003069	Lipids and lipid-like molecules	Fatty Acyls	Lineolic acids and derivatives	-	607.459	20.4001	M+FA-H	C35H62O5	-	76.5	metab_51920	neg_12821	neg	3.1407	2.9709	3.0313	4.2179	3.7132	4.2661
GPEtn(18:3/4:0)	0.01345	0.03706	1.5962	1.5861	0.7639	-0.3885	yes	down	B(i)	-	-	-	-	-	-	-	-	-	-	-	-	546.32	13.6026	M+2H, M+H	C27H48NO8P	49.6	-	metab_5579	pos_5585	pos	3.1581	3.602	3.1586	4.3772	3.9745	4.6327
2-Ethoxy-1-methyl-4-(1-methylethyl)benzene	4.306E-5	0.001508	1.5948	1.5927	1.1816	0.2407	yes	up	B(ii)	-	-	-	-	-	-	-	HMDB0037272	Lipids and lipid-like molecules	Prenol lipids	Monoterpenoids	4732-13-2	220.17	7.46197	M+ACN+H	C12H18O	-	50.1	metab_10978	pos_10987	pos	6.0254	6.1615	6.1183	5.2183	5.1269	5.1476
10-Acetoxytoxol	8.431E-6	0.0007047	1.5924	1.5885	1.2211	0.2882	yes	up	B(ii)	-	-	-	-	-	-	-	HMDB0030287	Benzenoids	Benzene and substituted derivatives	Acetophenones	75680-15-8	259.097	9.71833	M+H-H2O	C15H16O5	-	50.2	metab_12939	pos_12948	pos	5.1279	5.1855	5.0796	4.1865	4.2191	4.199
7-hydroxycoumarinyl-gamma-Linolenate	0.003684	0.0146	1.591	1.5772	0.7809	-0.3568	yes	down	B(i)	-	-	-	-	-	-	-	-	-	-	-	-	423.249	9.40308	M+H	C27H34O4	41.1	-	metab_29870	pos_29881	pos	3.6089	3.3815	3.2835	4.5242	4.1364	4.4987
5,7-Dihydroxy-8-C-(4-hydroxy-3-methyl-2-butenyl)flavanone	3.512E-5	0.001383	1.59	1.5866	1.2404	0.3108	yes	up	B(i)	-	-	-	-	-	-	-	LMPK12140168	-	-	-	-	341.138	7.943	M+H	C20H20O5	50.9	-	metab_11390	pos_11399	pos	4.7257	4.8506	4.8173	3.9141	3.8685	3.8215
6-{3,5-dihydroxy-4-methoxy-2-[3-(4-methoxyphenyl)prop-2-enoyl]phenoxy}-3,4,5-trihydroxyoxane-2-carboxylic acid	0.000698	0.00677	1.589	1.5802	0.8216	-0.2835	yes	down	B(ii)	-	-	-	-	-	-	-	-	-	-	-	-	510.161	8.35698	M+NH4, M+Na, M+H, M+H-H2O	C23H24O12	-	62	metab_277	pos_278	pos	4.3666	4.335	4.2604	5.2683	5.0913	5.4169
Dalfopristin	0.01548	0.04204	1.5867	1.5715	1.3225	0.4033	yes	up	B(ii)	C08033	-	-	-	-	-	-	HMDB0015566	Phenylpropanoids and polyketides	Macrolide lactams	Not Available	112362-50-2	725.305	5.55695	M+Cl	C34H50N4O9S	-	43.3	metab_44935	neg_5831	neg	4.0936	4.3364	4.2195	3.3088	2.7182	3.5374
Octahydro-2,5,5,8a-tetramethyl-7H-1-benzopyran-7-one	0.0001435	0.002739	1.5853	1.5897	0.815	-0.2951	yes	down	B(ii)	-	-	-	-	-	-	-	HMDB0040232	Organoheterocyclic compounds	Benzopyrans	Not Available	5835-18-7	465.322	17.9359	2M+FA-H	C13H22O2	-	53.5	metab_54347	neg_15248	neg	4.1556	4.2262	4.2086	5.1689	5.0317	5.2504
10-Hydroxy-8-nor-2-fenchanone glucoside	0.002268	0.01234	1.5849	1.5741	1.2441	0.3151	yes	up	B(ii)	-	-	-	-	-	-	-	HMDB0033643	Lipids and lipid-like molecules	Prenol lipids	Terpene glycosides	240495-82-3	299.149	7.87133	M+H-H2O, M+Na, M+H	C15H24O7	-	68.1	metab_1533	pos_1539	pos	4.7623	4.88	4.8511	3.8912	4.1078	3.6509
18-Dehydroursolic acid 3-arabinoside	0.007511	0.02545	1.5835	1.5916	1.2813	0.3576	yes	up	B(ii)	-	-	-	-	-	-	-	HMDB0037908	Lipids and lipid-like molecules	Prenol lipids	Triterpenoids	356785-74-5	623.33	9.64323	M+K-2H	C35H54O7	-	61.7	metab_58054	neg_18957	neg	4.6015	4.6076	4.7131	3.4856	4.017	3.3633
6-[4-(2-carboxyeth-1-en-1-yl)-5-hydroxy-2-methoxyphenoxy]-3,4,5-trihydroxyoxane-2-carboxylic acid	0.0003754	0.004441	1.579	1.5827	0.8268	-0.2744	yes	down	B(ii)	-	-	-	-	-	-	-	-	-	-	-	-	385.078	8.66102	M-H, M+Na-2H	C16H18O11	-	74.8	metab_41420	neg_2311	neg	4.5617	4.5276	4.5277	5.5017	5.3373	5.6309
3-(1,1-Dimethylallyl)scopoletin 7-glucoside	3.604E-6	0.0004822	1.5786	1.5785	1.1561	0.2093	yes	up	B(ii)	-	-	-	-	-	-	-	HMDB0032853	Phenylpropanoids and polyketides	Coumarins and derivatives	Coumarin glycosides	208333-72-6	467.156	8.59092	M+FA-H	C21H26O9	-	64.1	metab_58944	neg_19848	neg	6.9129	6.9347	6.8561	5.9522	5.9903	5.9641
DG(14:0/18:4(6Z,9Z,12Z,15Z)/0:0)	0.0003818	0.00448	1.5754	1.5813	0.818	-0.2898	yes	down	B(ii)	C00165	-	-	-	-	-	-	PW_C003070;HMDB0007019	Lipids and lipid-like molecules	Fatty Acyls	Lineolic acids and derivatives	-	605.443	20.2153	M+FA-H	C35H60O5	-	67	metab_51879	neg_12780	neg	4.2233	4.3262	4.2612	5.2261	5.077	5.3557
1-Cyclopropyl-4-methyl-1,3-cyclohexanediol	0.000115	0.002511	1.5754	1.577	0.8355	-0.2593	yes	down	B(ii)	-	-	-	-	-	-	-	HMDB0036992	Organic oxygen compounds	Organooxygen compounds	Alcohols and polyols	83133-21-5	215.129	7.77207	M+FA-H	C10H18O2	-	60	metab_59832	neg_20736	neg	4.7739	4.7619	4.7371	5.753	5.572	5.76
MG(18:3(6Z,9Z,12Z)/0:0/0:0)	0.01572	0.04153	1.5736	1.5556	1.2616	0.3353	yes	up	B(i)	-	-	-	-	-	-	-	HMDB0011569	Lipids and lipid-like molecules	Fatty Acyls	Lineolic acids and derivatives	-	353.269	13.1818	M+H	C21H36O4	70.5	-	metab_23492	pos_23502	pos	4.6991	4.8597	4.8096	3.739	4.2409	3.4095
Melibiose	0.0001564	0.002865	1.5704	1.5673	1.1697	0.2261	yes	up	B(ii)	C05402	Carbohydrates	Oligosaccharides	map01100;map02010;map00052	Metabolic pathways;ABC transporters;Galactose metabolism	Metabolism;Environmental Information Processing;Metabolism	Global and overview maps;Membrane transport;Carbohydrate metabolism	PW_C000033;HMDB0259486;HMDB0000048	Lipids and lipid-like molecules	Fatty Acyls	Fatty acyl glycosides	13299-20-2;585-99-9	377.086	0.8378	M+Cl	C12H22O11	-	86.1	metab_42610	neg_3502	neg	6.2899	6.4819	6.392	5.4031	5.5304	5.4491
13-HOTE	0.0009111	0.007867	1.569	1.5625	0.8173	-0.2911	yes	down	B(ii)	-	-	-	-	-	-	-	HMDB0010203;LMFA02000029	Lipids and lipid-like molecules	Fatty Acyls	Lineolic acids and derivatives	-	589.447	21.5709	2M+H	C18H30O3	-	69.8	metab_20344	pos_20354	pos	4.009	4.2005	4.1271	5.0751	4.8616	5.1567
Formononetin 7-O-(6''-acetylglcoside)	5.918E-5	0.001757	1.5672	1.562	1.1825	0.2418	yes	up	B(i)	-	-	-	-	-	-	-	LMPK12050023	-	-	-	-	473.142	8.79	M+H	C24H24O10	51	-	metab_30644	pos_30655	pos	5.8601	5.8854	5.789	4.9377	5.0177	4.873
Vaccinoside	8.761E-5	0.002175	1.5656	1.5683	1.2084	0.2731	yes	up	B(ii)	-	-	-	-	-	-	-	HMDB0034733	Lipids and lipid-like molecules	Prenol lipids	Terpene glycosides	36138-58-6	517.132	8.72213	M-H2O-H	C25H28O13	-	71.1	metab_47871	neg_8769	neg	5.3995	5.396	5.3151	4.4136	4.543	4.376
4-hydroxy Nonenal	5.32E-5	0.001685	1.564	1.5575	0.8155	-0.2942	yes	down	B(i)	-	-	-	-	-	-	-	-	-	-	-	-	139.112	7.75517	M+H-H2O, M+H	C9H16O2	75.8	-	metab_2894	pos_2900	pos	4.0123	3.9394	3.9402	4.878	4.7798	4.9252
Simulanoquinoline	0.0002769	0.003773	1.5633	1.5571	1.2072	0.2717	yes	up	B(ii)	-	-	-	-	-	-	-	HMDB0040379	Lipids and lipid-like molecules	Prenol lipids	Monoterpenoids	155416-22-1	663.231	7.81217	M+FA-H	C37H34N2O7	-	59.7	metab_59763	neg_20667	neg	5.32	5.3813	5.363	4.4157	4.3194	4.5744
2',6',beta-Trihydroxy-4'-methoxychalcone	0.0007635	0.007138	1.5631	1.5549	0.8146	-0.2958	yes	down	B(i)	-	-	-	-	-	-	-	LMPK12120398	-	-	-	-	269.081	8.68138	M+H-H2O, M+H, M+H-2H2O	C16H14O5	31	-	metab_1063	pos_1066	pos	3.9674	4.0307	3.9833	4.9275	4.7244	5.056
1-Monopalmitin	0.0004649	0.005423	1.5584	1.5503	1.1755	0.2333	yes	up	B(i)	-	-	-	-	-	-	-	HMDB0245964;HMDB0011564	Lipids and lipid-like molecules	Glycerolipids	Monoradylglycerols	32899-41-5	331.284	15.8703	M+H	C19H38O4	98.3	-	metab_22146	pos_22156	pos	5.966	6.1181	5.9788	5.1174	5.2458	5.002
5Z-Octenyl acetate	0.0004988	0.005153	1.5579	1.5571	0.7681	-0.3806	yes	down	B(ii)	-	-	-	-	-	-	-	HMDB0029358	Lipids and lipid-like molecules	Fatty Acyls	Fatty alcohol esters	71978-00-2	215.129	9.25402	M+FA-H	C10H18O2	-	46.3	metab_58350	neg_19254	neg	3.1704	3.0215	2.9669	4.0246	3.8455	4.0562
Harderoporphyrinogen	0.03697	0.07835	1.5571	1.5367	0.6234	-0.6818	yes	down	B(ii)	-	-	-	-	-	-	-	HMDB0002160	Organoheterocyclic compounds	Tetrapyrroles and derivatives	Porphyrins	42607-18-1	637.302	21.8976	M+Na	C35H42N4O6	-	66.7	metab_19095	pos_19105	pos	1.5544	2.0508	1.5338	3.1412	2.1808	2.9216
Phe Cys Pro Trp	0.001117	0.008763	1.5562	1.5567	1.2521	0.3243	yes	up	B(i)	-	-	-	-	-	-	-	-	-	-	-	-	552.223	6.8801	M+H	C28H33N5O5S	35.6	-	metab_10403	pos_10412	pos	4.3811	4.6521	4.6137	3.7019	3.4945	3.7035
10-Hydroxy-octadec-12Z-enoate-9-beta-D-glucuronide	0.002416	0.01247	1.5537	1.5584	1.3584	0.4419	yes	up	B(ii)	-	-	-	-	-	-	-	HMDB0060120	Lipids and lipid-like molecules	Saccharolipids	Not Available	-	535.275	10.4382	M+FA-H	C24H42O10	-	54.5	metab_57539	neg_18442	neg	3.5178	3.5699	3.6598	2.5648	2.8938	2.4534
Clomipramine	9.96E-6	0.0007455	1.5531	1.5485	1.2146	0.2805	yes	up	B(ii)	C06918	-	-	-	-	-	-	PW_C009649;HMDB0015372	Organoheterocyclic compounds	Benzazepines	Dibenzazepines	303-49-1	356.191	4.54507	M+ACN+H	C19H23ClN2	-	58.4	metab_36583	pos_36597	pos	5.0034	5.029	4.9582	4.0942	4.1615	4.085
Soyasapogenol B 3-O-b-D-glucuronide	0.002985	0.01419	1.5499	1.5569	1.2617	0.3354	yes	up	B(ii)	-	-	-	-	-	-	-	HMDB0039329	Lipids and lipid-like molecules	Prenol lipids	Terpene glycosides	99541-89-6	671.351	13.6518	M+K-2H	C36H58O9	-	45	metab_50135	neg_11036	neg	4.5305	4.5837	4.5982	3.6369	3.8675	3.3634
Isoorientin 7,3',4'-trimethyl ether	8.7E-5	0.002155	1.5495	1.5437	1.1762	0.2341	yes	up	B(i)	-	-	-	-	-	-	-	LMPK12111058	-	-	-	-	491.153	8.44733	M+H	C24H26O11	64.2	-	metab_11800	pos_11809	pos	5.906	5.9265	5.834	4.9906	5.0949	4.9343
Gingerglycolipid C	0.008653	0.02805	1.5481	1.5591	1.2093	0.2742	yes	up	B(ii)	-	-	-	-	-	-	-	LMGL04010018;HMDB0041095	Lipids and lipid-like molecules	Glycerolipids	Glycosylglycerols	35949-86-1	725.399	16.1889	M-H, M+FA-H, M+Cl	C33H60O14	-	90.7	metab_39299	neg_187	neg	5.7159	5.7594	5.5793	4.6903	5.0488	4.3643
Dihydrofolic acid	0.003647	0.0161	1.548	1.5495	1.3623	0.446	yes	up	B(ii)	C00415	-	-	map01100;map00670;map00790;map01240	Metabolic pathways;One carbon pool by folate;Folate biosynthesis;Biosynthesis of cofactors	Metabolism;Metabolism;Metabolism;Metabolism	Global and overview maps;Metabolism of cofactors and vitamins;Metabolism of cofactors and vitamins;Global and overview maps	PW_C000831;HMDB0001056	Organic acids and derivatives	Carboxylic acids and derivatives	Amino acids, peptides, and analogues	4033-27-6	424.136	5.72487	M-H2O-H	C19H21N7O6	-	40.8	metab_62613	neg_23519	neg	3.5588	3.3808	3.6874	2.8193	2.3819	2.5987
Deoxyribose	0.004373	0.01792	1.5466	1.5356	1.225	0.2928	yes	up	B(ii)	C01801	Carbohydrates	Monosaccharides	map01100;map00030	Metabolic pathways;Pentose phosphate pathway	Metabolism;Metabolism	Global and overview maps;Carbohydrate metabolism	HMDB0245099;HMDB0003224	Organic oxygen compounds	Organooxygen compounds	Carbonyl compounds	533-67-5	313.114	1.15637	2M+FA-H, 2M+Hac-H, 2M-H	C5H10O4	-	42.8	metab_39183	neg_71	neg	4.7569	5.2725	5.1737	4.1502	4.0852	4.1755
Sanguisorbin E	0.0001397	0.002711	1.5462	1.5501	1.265	0.3391	yes	up	B(ii)	-	-	-	-	-	-	-	HMDB0040523	Lipids and lipid-like molecules	Prenol lipids	Terpene glycosides	33055-20-8	813.444	16.751	M+Na-2H	C43H68O13	-	38.5	metab_54663	neg_15564	neg	4.3556	4.3407	4.2923	3.4229	3.528	3.3183
Verbasoside	6.799E-5	0.001923	1.5456	1.5445	1.2239	0.2915	yes	up	B(ii)	-	-	-	-	-	-	-	HMDB0039233	Organic oxygen compounds	Organooxygen compounds	Carbohydrates and carbohydrate conjugates	61548-34-3	461.166	4.90975	M-H, M+Na-2H	C20H30O12	-	53.5	metab_40092	neg_983	neg	4.923	4.8897	4.9103	3.9077	4.0674	4.056
Pentacarboxyl porphyrinogen III	0.000247	0.003612	1.5435	1.5406	1.2513	0.3234	yes	up	B(ii)	-	-	-	-	-	-	-	HMDB0001957	Organoheterocyclic compounds	Tetrapyrroles and derivatives	Porphyrins	-	745.274	8.0178	M+FA-H	C37H40N4O10	-	71.7	metab_59551	neg_20455	neg	4.422	4.5201	4.4877	3.4498	3.6735	3.612
7,8-Dihydro-3b,6a-dihydroxy-alpha-ionol 9-glucoside	2.467E-5	0.001173	1.5431	1.5401	1.1991	0.262	yes	up	B(ii)	-	-	-	-	-	-	-	HMDB0041578	Lipids and lipid-like molecules	Fatty Acyls	Fatty acyl glycosides	177261-75-5	373.222	7.15887	M+H-H2O, M+ACN+Na	C19H34O8	-	69.3	metab_2784	pos_2790	pos	5.2254	5.2947	5.2876	4.359	4.3627	4.4594
(+/-)-1-Acetoxy-1-ethoxyethane	0.003338	0.01366	1.5416	1.5442	1.4305	0.5165	yes	up	B(ii)	-	-	-	-	-	-	-	HMDB0032158	Organic acids and derivatives	Carboxylic acids and derivatives	Carboxylic acid derivatives	1608-72-6	282.191	5.33383	2M+NH4	C6H12O3	-	30.4	metab_8919	pos_8927	pos	2.9471	3.0406	3.1826	2.0988	1.9327	2.379
Sulfate	0.006798	0.02382	1.5406	1.5282	0.8172	-0.2912	yes	down	B(ii)	C00059	-	-	map01100;map01110;map00230;map00270;map02010;map00261;map00920	Metabolic pathways;Biosynthesis of secondary metabolites;Purine metabolism;Cysteine and methionine metabolism;ABC transporters;Monobactam biosynthesis;Sulfur metabolism	Metabolism;Metabolism;Metabolism;Metabolism;Environmental Information Processing;Metabolism;Metabolism	Global and overview maps;Global and overview maps;Nucleotide metabolism;Amino acid metabolism;Membrane transport;Biosynthesis of other secondary metabolites;Energy metabolism	HMDB0001448;PW_C001118	Homogeneous non-metal compounds	Non-metal oxoanionic compounds	Non-metal sulfates	14808-79-8;7664-93-9	194.927	0.995633	2M-H	H2O4S	-	30.2	metab_65633	neg_26542	neg	4.4096	4.2043	3.9385	5.3165	5.1417	4.9005
Prostaglandin E2	0.0001469	0.002771	1.5396	1.5344	0.8496	-0.2351	yes	down	B(ii)	C00584	Lipids	Eicosanoids	map01100;map00590	Metabolic pathways;Arachidonic acid metabolism	Metabolism;Metabolism	Global and overview maps;Lipid metabolism	HMDB0001220;PW_C000949;LMFA03010003	Lipids and lipid-like molecules	Fatty Acyls	Eicosanoids	363-24-6	397.221	12.2982	M+FA-H, 2M+FA-H, M+Cl	C20H32O5	-	52.7	metab_39338	neg_226	neg	5.1338	4.9237	4.989	5.908	5.9203	5.8833
5-Hexyl-2-furanoctanoic acid	0.0004957	0.00513	1.5388	1.5449	0.8066	-0.3101	yes	down	B(ii)	C13798	-	-	-	-	-	-	HMDB0112099	Lipids and lipid-like molecules	Fatty Acyls	Fatty acids and conjugates	-	587.432	21.5162	2M-H	C18H30O3	-	51.1	metab_53629	neg_14530	neg	3.741	3.8371	3.7924	4.7106	4.5483	4.8366
6-{[3-(2,4-dihydroxyphenyl)propanoyl]oxy}-3,4,5-trihydroxyoxane-2-carboxylic acid	0.0005084	0.005194	1.5385	1.5426	0.8472	-0.2392	yes	down	B(ii)	-	-	-	-	-	-	-	-	-	-	-	-	339.072	8.66102	M-H2O-H	C15H18O10	-	48.5	metab_58857	neg_19761	neg	5.0369	5.0317	5.0043	5.9557	5.7671	6.0676
N-[(3a,5b,7a,12a)-3,7-dihydroxy-24-oxo-12-(sulfooxy)cholan-24-yl]-Glycine	9.178E-6	0.0007259	1.5383	1.5329	1.1825	0.2418	yes	up	B(ii)	-	-	-	-	-	-	-	HMDB0002644	Lipids and lipid-like molecules	Steroids and steroid derivatives	Bile acids, alcohols and derivatives	74723-17-4	587.304	8.37505	M+ACN+H	C26H43NO9S	-	31.6	metab_31214	pos_31225	pos	5.5949	5.6252	5.6105	4.7176	4.8028	4.7129
Blumenol C O-[apiosyl-(1->6)-glucoside]	7.704E-5	0.002042	1.5381	1.5341	1.2041	0.268	yes	up	B(ii)	-	-	-	-	-	-	-	HMDB0031936	Lipids and lipid-like molecules	Fatty Acyls	Fatty acyl glycosides	177261-68-6	549.255	7.43793	M+FA-H	C24H40O11	-	91.5	metab_60254	neg_21158	neg	5.167	5.2374	5.2622	4.3788	4.2465	4.3844
1,2,3,4-tetrahydro-2,5,8-trimethyl naphthalene	7.013E-5	0.001918	1.538	1.534	1.2386	0.3087	yes	up	B(i)	-	-	-	-	-	-	-	-	-	-	-	-	175.148	5.61208	M+H, 2M+H	C13H18	66.8	-	metab_2395	pos_2401	pos	4.4409	4.533	4.5935	3.6126	3.642	3.6998
Phlorin	0.001348	0.008848	1.5354	1.5282	0.8475	-0.2387	yes	down	B(ii)	-	-	-	-	-	-	-	HMDB0035589	Organic oxygen compounds	Organooxygen compounds	Carbohydrates and carbohydrate conjugates	28217-60-9	621.169	2.62267	2M+FA-H	C12H16O8	-	66	metab_43410	neg_4305	neg	5.0967	4.9455	4.9619	5.7903	6.1052	5.807
(+)-7-epi-Syringaresinol 4'-glucoside	0.01393	0.03906	1.5331	1.5215	1.3087	0.3881	yes	up	B(ii)	-	-	-	-	-	-	-	HMDB0038261	Lignans, neolignans and related compounds	Lignan glycosides	Not Available	-	579.209	7.21093	M-H, M+FA-H	C28H36O13	-	59.4	metab_40990	neg_1881	neg	3.9784	4.0226	4.1819	3.2402	2.6714	3.3981
Neoliquiritin	6.638E-5	0.001857	1.5331	1.5281	1.1959	0.2581	yes	up	B(ii)	-	-	-	-	-	-	-	HMDB0037490;LMPK12140022	Phenylpropanoids and polyketides	Flavonoids	Flavonoid glycosides	5088-75-5	451.16	9.89773	M+CH3OH+H	C21H22O9	-	44	metab_13145	pos_13154	pos	5.2757	5.3253	5.2064	4.4026	4.4699	4.3442
His His Val Ala Tyr	7.222E-6	0.0006616	1.5322	1.5293	1.2143	0.2801	yes	up	B(i)	-	-	-	-	-	-	-	-	-	-	-	-	626.302	5.3968	M+H	C29H39N9O7	34.4	-	metab_35518	pos_35531	pos	4.8694	4.9186	4.8663	3.9971	4.0034	4.0691
Cis-p-Coumaric acid 4-[apiosyl-(1->2)-glucoside]	0.002435	0.01234	1.5319	1.536	1.2258	0.2937	yes	up	B(ii)	-	-	-	-	-	-	-	HMDB0037088	Organic oxygen compounds	Organooxygen compounds	Carbohydrates and carbohydrate conjugates	-	476.177	5.44132	M+NH4, M+Na, M+K, 2M+NH4	C20H26O12	-	66.8	metab_488	pos_490	pos	4.7991	4.9119	4.9993	4.042	3.7748	4.1821
(3beta,17alpha,23S)-17,23-Epoxy-3,29-dihydroxy-27-norlanost-8-en-24-one	0.006093	0.02215	1.5291	1.5379	0.6156	-0.6999	yes	down	B(ii)	-	-	-	-	-	-	-	HMDB0035142	Lipids and lipid-like molecules	Prenol lipids	Triterpenoids	-	495.286	10.7642	M+K-2H	C29H46O4	-	56.7	metab_57353	neg_18256	neg	1.5406	1.4765	1.519	2.4694	2.143	2.7565
Annonacin	0.0002051	0.003457	1.5276	1.5312	0.785	-0.3492	yes	down	B(ii)	C20213	-	-	-	-	-	-	HMDB0033628;HMDB0033327	Lipids and lipid-like molecules	Fatty Acyls	Fatty alcohols	111035-65-5	641.439	22.6708	M+2Na-H	C35H64O7	-	35.2	metab_19185	pos_19195	pos	3.1194	3.1945	3.2262	3.9778	4.1686	4.007
2-Hydroxycineol	0.008527	0.02657	1.5221	1.517	0.7863	-0.3468	yes	down	B(ii)	C20326	-	-	-	-	-	-	HMDB0059852	Organoheterocyclic compounds	Oxanes	Not Available	-	358.295	16.9629	M+H-2H2O, 2M+NH4	C10H18O2	-	36.7	metab_5204	pos_5210	pos	3.2309	3.5516	3.3073	4.1982	4.0421	4.5903
LysoPC(6:0)	0.0009105	0.007864	1.5165	1.5127	1.3195	0.4	yes	up	B(ii)	-	-	-	-	-	-	-	-	-	-	-	-	752.39	6.1252	2M+ACN+H	C14H30NO7P	-	53.7	metab_9685	pos_9693	pos	3.3716	3.6906	3.6185	2.7212	2.671	2.7023
6-{[(1S,16R)-5,11-dihydroxy-8,8,10,12,16-pentamethyl-3-[1-(2-methyl-1,3-thiazol-4-yl)prop-1-en-2-yl]-9-oxo-17-oxa-4-azabicyclo[14.1.0]heptadec-4-en-7-yl]oxy}-3,4,5-trihydroxyoxane-2-carboxylic acid	0.0009676	0.008116	1.5155	1.5047	1.1804	0.2393	yes	up	B(ii)	-	-	-	-	-	-	-	-	-	-	-	-	715.351	11.0356	M+CH3OH+H	C33H50N2O11S	-	89.4	metab_26155	pos_26165	pos	5.5582	5.6113	5.5953	4.6573	4.9271	4.6184
19-Nor-5-androstenediol	0.008253	0.026	1.5121	1.5181	1.2257	0.2936	yes	up	B(ii)	-	-	-	-	-	-	-	HMDB0004590;LMST02010050	Lipids and lipid-like molecules	Steroids and steroid derivatives	Estrane steroids	25975-59-1	553.426	14.7836	2M+H, M+H-2H2O	C18H28O2	-	81.8	metab_4500	pos_4506	pos	4.9076	5.0201	4.9986	4.0465	3.7455	4.3864
Coagulin R 3-glucoside	0.02719	0.06248	1.5112	1.5062	0.7399	-0.4346	yes	down	B(ii)	-	-	-	-	-	-	-	HMDB0033207	Lipids and lipid-like molecules	Steroids and steroid derivatives	Steroid lactones	221695-66-5	650.36	7.596	M+NH4, M+Na, M+H	C34H48O11	-	56.6	metab_965	pos_968	pos	3.0383	2.9718	2.2093	3.6793	3.5484	3.8817
MG(10:0/0:0/0:0)	4.684E-5	0.001579	1.5099	1.5035	1.225	0.2928	yes	up	B(ii)	-	-	-	-	-	-	-	HMDB0072866	Lipids and lipid-like molecules	Glycerolipids	Monoradylglycerols	-	269.175	10.8474	M+Na	C13H26O4	-	45.4	metab_14940	pos_14949	pos	4.5207	4.5822	4.5519	3.6896	3.7959	3.6627
6-{3,5-dihydroxy-2-methoxy-4-[3-(4-methoxyphenyl)prop-2-enoyl]phenoxy}-3,4,5-trihydroxyoxane-2-carboxylic acid	0.001132	0.008837	1.5094	1.5004	0.868	-0.2042	yes	down	B(ii)	-	-	-	-	-	-	-	-	-	-	-	-	475.124	8.68138	M+H-H2O, M+K, M+Na, M+H, M+NH4, M+H-2H2O	C23H24O12	-	72.9	metab_50	pos_51	pos	5.5723	5.6224	5.5744	6.4773	6.2503	6.5933
Pro Thr Glu His	0.00117	0.009013	1.5065	1.5096	1.2383	0.3084	yes	up	B(i)	-	-	-	-	-	-	-	-	-	-	-	-	483.216	10.9102	M+H	C20H30N6O8	66.4	-	metab_15072	pos_15081	pos	4.3926	4.5173	4.5301	3.6763	3.4331	3.745
(1S,2S,4R,8S)-p-Menthane-1,2,8,9-tetrol 2-glucoside	0.0004257	0.004739	1.5059	1.5078	1.2143	0.2801	yes	up	B(ii)	-	-	-	-	-	-	-	HMDB0039975	Lipids and lipid-like molecules	Prenol lipids	Terpene glycosides	402593-52-6	365.182	5.18053	M-H	C16H30O9	-	87.1	metab_44532	neg_5427	neg	4.8835	4.9387	4.8657	3.9508	4.1867	3.9586
11-Dehydro-thromboxane B2	0.0001672	0.002948	1.5041	1.504	0.7788	-0.3607	yes	down	B(ii)	C05964	Lipids	Eicosanoids	map00590;map01100	Arachidonic acid metabolism;Metabolic pathways	Metabolism;Metabolism	Lipid metabolism;Global and overview maps	HMDB0244347;LMFA03030004;PW_C002104;LMFA03030014;HMDB0004242	Lipids and lipid-like molecules	Fatty Acyls	Eicosanoids	67910-12-7	349.199	12.7106	M-H2O-H	C20H32O6	-	36.6	metab_56336	neg_17238	neg	3.0767	2.943	2.9989	3.7787	3.8536	3.9486
3-trans-p-Coumaroylrotundic acid	0.01674	0.0444	1.4997	1.4858	1.3038	0.3827	yes	up	B(ii)	-	-	-	-	-	-	-	HMDB0040667	Lipids and lipid-like molecules	Prenol lipids	Triterpenoids	144624-03-3	669.35	5.54713	M+Cl	C39H54O7	-	49.5	metab_44924	neg_5820	neg	3.9322	3.9438	4.0078	3.016	2.6469	3.4507
2-{4-[(E)-2-(3,5-dihydroxyphenyl)ethenyl]-3-hydroxyphenoxy}-6-(hydroxymethyl)oxane-3,4,5-triol	0.0004153	0.004675	1.4987	1.5017	0.8489	-0.2363	yes	down	B(ii)	-	-	-	-	-	-	-	-	-	-	-	-	405.119	7.70178	M-H, M+Cl, M+FA-H, 2M-H	C20H22O9	-	72.2	metab_39129	neg_17	neg	4.8393	4.8196	4.7671	5.6957	5.5209	5.7798
10-Acetoxyligustroside	0.003255	0.01498	1.4976	1.5042	0.7545	-0.4064	yes	down	B(ii)	-	-	-	-	-	-	-	HMDB0035217	Lipids and lipid-like molecules	Prenol lipids	Terpene glycosides	57799-95-8	581.189	9.46562	M-H	C27H34O14	-	42.1	metab_58178	neg_19081	neg	2.7066	2.7865	2.6849	3.7283	3.3391	3.7712
8,9-DiHETrE	0.004348	0.01789	1.4975	1.5108	0.7694	-0.3782	yes	down	B(ii)	C14773	-	-	map00590;map01100	Arachidonic acid metabolism;Metabolic pathways	Metabolism;Metabolism	Lipid metabolism;Global and overview maps	HMDB0002311;PW_C001561	Lipids and lipid-like molecules	Fatty Acyls	Eicosanoids	192461-96-4	337.238	16.1683	M-H	C20H34O4	-	36.3	metab_51011	neg_11912	neg	2.8422	3.1313	3.0463	3.8931	3.6923	4.1386
Glepidotin B	0.0001076	0.002415	1.4975	1.4911	1.1951	0.2571	yes	up	B(i)	C09753	-	-	-	-	-	-	-	-	-	-	87440-56-0	341.138	5.78308	M+H	C20H20O5	49.4	-	metab_34923	pos_34936	pos	4.9738	5.0832	5.0882	4.2117	4.2971	4.1636
Glycerophospho-N-Palmitoyl Ethanolamine	0.001046	0.008472	1.4974	1.49	0.8335	-0.2627	yes	down	B(i)	-	-	-	-	-	-	-	-	-	-	-	-	454.293	14.7926	M+H	C21H44NO7P	91.9	-	metab_17733	pos_17743	pos	4.091	4.2242	4.2548	5.1059	4.8581	5.1171
[6]-Gingerdiol 3-acetate	0.003382	0.01534	1.4951	1.4993	1.3336	0.4153	yes	up	B(ii)	-	-	-	-	-	-	-	HMDB0040566	Lipids and lipid-like molecules	Fatty Acyls	Fatty alcohol esters	143519-17-9	375.156	6.65985	M+K-2H	C19H30O5	-	57	metab_46052	neg_6948	neg	3.6007	3.255	3.7089	2.6993	2.5762	2.646
Pinostilbenoside	3.238E-5	0.001353	1.4943	1.495	1.1683	0.2244	yes	up	B(ii)	-	-	-	-	-	-	-	HMDB0039273	Phenylpropanoids and polyketides	Stilbenes	Stilbene glycosides	58762-96-2	449.145	9.7293	M+FA-H	C21H24O8	-	31.6	metab_57999	neg_18902	neg	5.8333	5.8546	5.7824	4.9407	5.0525	4.9601
N-Nitrosotomatidine	0.0007486	0.006345	1.4923	1.4983	0.8049	-0.3131	yes	down	B(ii)	-	-	-	-	-	-	-	HMDB0034102	Lipids and lipid-like molecules	Steroids and steroid derivatives	Steroidal alkaloids	4847-05-06	479.301	15.9433	M+Cl	C27H44N2O3	-	59.1	metab_54922	neg_15823	neg	3.4717	3.5754	3.572	4.4583	4.2281	4.5066
3,4,5-trihydroxy-6-[4-hydroxy-3-(3-oxoprop-1-en-1-yl)phenoxy]oxane-2-carboxylic acid	0.0002971	0.003914	1.4889	1.4938	0.8247	-0.2781	yes	down	B(ii)	-	-	-	-	-	-	-	-	-	-	-	-	339.072	8.34445	M-H, M+FA-H	C15H16O9	-	48.6	metab_41498	neg_2389	neg	3.9587	4.0314	3.9532	4.8223	4.7125	4.9452
Oryzalide B	0.005059	0.01824	1.4875	1.4914	1.2326	0.3017	yes	up	B(ii)	-	-	-	-	-	-	-	HMDB0037592	Lipids and lipid-like molecules	Prenol lipids	Terpene lactones	134885-94-2	384.213	4.581	M+ACN+Na	C19H28O4	-	83.7	metab_8230	pos_8237	pos	4.5937	4.6007	4.6036	3.6696	3.4971	4.0257
Icariside B8	0.0001702	0.002971	1.4866	1.4815	1.1563	0.2095	yes	up	B(ii)	-	-	-	-	-	-	-	HMDB0036846	Lipids and lipid-like molecules	Prenol lipids	Terpene glycosides	126176-78-1	433.208	5.47673	M+FA-H	C19H32O8	-	76.4	metab_44854	neg_5750	neg	6.0661	6.1248	6.2121	5.3115	5.2266	5.3782
3-Pentadecylphenol	0.0008423	0.007531	1.4842	1.4765	0.822	-0.2828	yes	down	B(ii)	-	-	-	-	-	-	-	LMPK15010004;HMDB0033872	Benzenoids	Phenols	1-hydroxy-4-unsubstituted benzenoids	501-24-6	368.291	6.85307	M+ACN+Na	C21H36O	-	33.4	metab_33342	pos_33354	pos	3.7263	3.7144	3.907	4.6957	4.474	4.6377
2-{9-hydroxy-2-oxo-2H,8H,9H-furo[2,3-h]chromen-8-yl}propan-2-yl (2E)-3-(4-hydroxyphenyl)prop-2-enoate	0.03982	0.08188	1.483	1.4825	0.7372	-0.4399	yes	down	B(ii)	-	-	-	-	-	-	-	-	-	-	-	-	407.111	13.3309	M-H, M+Na-2H	C23H20O7	-	67.8	metab_42014	neg_2905	neg	3.0886	2.2652	2.8947	3.975	3.3086	3.9037
1-O-Cinnamoyl-beta-D-gentiobiose	0.001952	0.01225	1.4829	1.4751	0.8361	-0.2583	yes	down	B(ii)	-	-	-	-	-	-	-	HMDB0030295	Phenylpropanoids and polyketides	Cinnamic acids and derivatives	Cinnamic acid esters	181373-65-9	490.192	7.50698	M+NH4, M+Na	C21H28O12	-	46.6	metab_5967	pos_5973	pos	4.1336	4.181	4.3593	5.1186	4.8715	5.1686
5a,6a-Epoxy-7E-megastigmene-3b,9e-diol 9-glucoside	0.0003827	0.004891	1.4825	1.4832	1.1682	0.2243	yes	up	B(i)	-	-	-	-	-	-	-	HMDB0038306	Lipids and lipid-like molecules	Fatty Acyls	Fatty acyl glycosides	-	389.217	5.46827	M+NH4, M+K, M+Na, 2M+Na, 2M+NH4, M+H	C19H32O8	31.6	-	metab_98	pos_99	pos	5.6355	5.7152	5.7783	4.9084	4.7717	4.9833
3,4,5-trihydroxy-6-{[3-(7-hydroxy-5-methoxy-2,2-dimethyl-3,4-dihydro-2H-1-benzopyran-6-yl)-4-oxo-4H-chromen-7-yl]oxy}oxane-2-carboxylic acid	0.01696	0.04477	1.4798	1.4862	1.3132	0.3931	yes	up	B(ii)	-	-	-	-	-	-	-	-	-	-	-	-	565.129	4.4899	M+Na-2H	C27H28O12	-	77.9	metab_64063	neg_24970	neg	3.7253	3.7545	4.1677	3.2502	3.0101	2.611
Glucosyl (E)-2,6-Dimethyl-2,5-heptadienoate	0.0003614	0.004361	1.4797	1.4818	1.2053	0.2694	yes	up	B(ii)	-	-	-	-	-	-	-	HMDB0035136	Organic oxygen compounds	Organooxygen compounds	Carbohydrates and carbohydrate conjugates	261949-43-3	315.145	8.1207	M-H	C15H24O7	-	72	metab_59455	neg_20359	neg	4.8475	4.9385	4.8853	4.0436	4.1837	3.944
Squamocin K	0.0008216	0.006658	1.4793	1.4853	0.8279	-0.2725	yes	down	B(ii)	-	-	-	-	-	-	-	HMDB0029957	Lipids and lipid-like molecules	Fatty Acyls	Fatty alcohols	161169-70-6	623.455	18.062	M+FA-H	C35H62O6	-	64	metab_54324	neg_15225	neg	4.0255	4.0973	4.0736	4.946	4.7374	5.0453
(1S,2S,4R,8R)-p-Menthane-1,2,8,9-tetrol	0.0002428	0.003793	1.4774	1.4697	1.24	0.3103	yes	up	B(ii)	-	-	-	-	-	-	-	HMDB0039974	Lipids and lipid-like molecules	Prenol lipids	Monoterpenoids	402593-46-8	187.133	5.16335	M+H-2H2O, M+H, M+H-H2O	C10H20O4	-	32.9	metab_696	pos_699	pos	4.1058	4.2211	4.1342	3.3206	3.4555	3.2724
Austroinulin	0.008963	0.0276	1.4767	1.4722	0.8359	-0.2586	yes	down	B(ii)	-	-	-	-	-	-	-	HMDB0036802	Lipids and lipid-like molecules	Prenol lipids	Diterpenoids	62868-75-1	345.24	19.2295	M+H, M+Na	C20H34O3	-	64.4	metab_4684	pos_4690	pos	4.2351	4.6012	4.34	5.2042	5.0312	5.5265
Piperalol	0.00186	0.01074	1.4748	1.4761	1.3886	0.4736	yes	up	B(ii)	-	-	-	-	-	-	-	HMDB0035767	Organic oxygen compounds	Organooxygen compounds	Alcohols and polyols	100288-35-5	289.119	4.98502	M+K-2H	C15H24O3	-	74.5	metab_44375	neg_5270	neg	3.0623	2.803	3.182	2.1805	2.12	2.2165
Annosquamosin B	0.0008217	0.006658	1.4738	1.482	0.8155	-0.2942	yes	down	B(ii)	-	-	-	-	-	-	-	HMDB0031379	Lipids and lipid-like molecules	Prenol lipids	Diterpenoids	177742-56-2	353.233	13.059	M+FA-H	C19H32O3	-	76.8	metab_49920	neg_10821	neg	3.6315	3.7885	3.7178	4.5117	4.4379	4.7087
Glutaminylarginine	0.0002687	0.003705	1.4723	1.4674	0.7939	-0.333	yes	down	B(ii)	-	-	-	-	-	-	-	HMDB0028791	Organic acids and derivatives	Carboxylic acids and derivatives	Amino acids, peptides, and analogues	126590-89-4	283.155	10.182	M-H2O-H	C11H22N6O4	-	60.1	metab_48723	neg_9623	neg	3.2542	3.0911	3.0879	4.0378	3.9161	3.9249
(1S,16R)-5,7,11-trihydroxy-3-[3-hydroxy-1-(2-methyl-1,3-thiazol-4-yl)prop-1-en-2-yl]-8,8,10,12,16-pentamethyl-17-oxa-4-azabicyclo[14.1.0]heptadec-4-en-9-one	4.359E-5	0.001513	1.4715	1.4662	1.1987	0.2615	yes	up	B(ii)	-	-	-	-	-	-	-	-	-	-	-	-	555.314	12.8955	M+CH3OH+H	C27H42N2O6S	-	48	metab_17251	pos_17261	pos	4.7869	4.8392	4.7406	3.9352	4.0329	4.0154
Glucosylgalactosyl hydroxylysine	0.004047	0.01559	1.4684	1.4586	1.1784	0.2368	yes	up	B(ii)	-	-	-	-	-	-	-	HMDB0000585	Lipids and lipid-like molecules	Fatty Acyls	Fatty acyl glycosides	32448-35-4	519.242	6.97013	M+CH3OH+H	C18H34N2O13	-	46.7	metab_10497	pos_10506	pos	5.4397	5.4885	5.4214	4.65	4.85	4.3754
Corepoxylone	0.0001222	0.002568	1.4668	1.4712	0.8298	-0.2692	yes	down	B(ii)	-	-	-	-	-	-	-	HMDB0040918	Lipids and lipid-like molecules	Fatty Acyls	Fatty alcohols	154272-51-2	605.443	19.2703	M+FA-H	C35H60O5	-	39.7	metab_54057	neg_14958	neg	3.9376	3.9916	4.0068	4.7838	4.7121	4.8881
Estrone-2,3-quinone	0.0001291	0.002659	1.4653	1.4638	1.1574	0.2109	yes	up	B(ii)	-	-	-	-	-	-	-	HMDB0012941	Lipids and lipid-like molecules	Steroids and steroid derivatives	Estrane steroids	40551-33-5	569.294	10.7037	2M+H	C18H20O3	-	36.7	metab_27084	pos_27095	pos	5.7798	5.8964	5.863	5.0454	4.9813	5.127
Muzanzagenin	0.0005281	0.005793	1.4648	1.4632	1.2135	0.2792	yes	up	B(ii)	-	-	-	-	-	-	-	HMDB0032601	Lipids and lipid-like molecules	Steroids and steroid derivatives	Oxosteroids	197080-19-6	425.265	7.96097	M+H-H2O	C27H38O5	-	71.5	metab_31763	pos_31774	pos	4.4677	4.6235	4.5847	3.7184	3.6707	3.8807
MK 886	1.393E-5	0.0009267	1.4641	1.4668	1.2783	0.3542	yes	up	B(i)	-	-	-	-	-	-	-	-	-	-	-	-	470.193	6.84233	M-H	C27H34ClNO2S	31	-	metab_46242	neg_7138	neg	3.736	3.6969	3.6867	2.9274	2.9288	2.845
Isokobusone	0.001642	0.01104	1.4611	1.4565	1.311	0.3907	yes	up	B(ii)	C16977	-	-	-	-	-	-	HMDB0036791	Organic oxygen compounds	Organooxygen compounds	Alcohols and polyols	24173-72-6	205.159	11.1695	M+H-H2O, M+Na, M+H-2H2O	C14H22O2	-	49.7	metab_1031	pos_1034	pos	3.3814	3.4504	3.3629	2.6977	2.6933	2.3857
Gamma-glutamyl-L-putrescine	0.001863	0.01075	1.4609	1.4598	1.2753	0.3508	yes	up	B(ii)	C15699	-	-	map01100;map00330	Metabolic pathways;Arginine and proline metabolism	Metabolism;Metabolism	Global and overview maps;Amino acid metabolism	HMDB0012230	Organic acids and derivatives	Carboxylic acids and derivatives	Amino acids, peptides, and analogues	-	433.281	12.4993	2M-H	C9H19N3O3	-	43.9	metab_49702	neg_10603	neg	3.7059	3.7628	4.0085	3.1269	2.9567	2.9174
Val Pro Ala Arg	0.0263	0.06102	1.4553	1.4695	1.2715	0.3465	yes	up	B(i)	-	-	-	-	-	-	-	-	-	-	-	-	442.28	8.81702	M+H	C19H35N7O5	35.3	-	metab_30611	pos_30622	pos	4.2315	4.399	4.2804	3.5719	2.8676	3.7167
Asitribin	0.0003311	0.004548	1.4552	1.4554	0.8073	-0.3088	yes	down	B(ii)	-	-	-	-	-	-	-	HMDB0029958	Lipids and lipid-like molecules	Fatty Acyls	Fatty alcohols	168113-64-2	587.467	22.7828	M+H-2H2O	C37H66O7	-	52.1	metab_20138	pos_20148	pos	3.2727	3.3059	3.3529	3.9874	4.0999	4.212
Ethyl (2E,4E,7Z)-Decatrienoate	3.717E-5	0.001421	1.4546	1.4522	1.1888	0.2495	yes	up	B(ii)	-	-	-	-	-	-	-	HMDB0035375	Lipids and lipid-like molecules	Fatty Acyls	Fatty acid esters	28290-88-2	177.128	10.1299	M+H-H2O, M+Na, M+H-2H2O	C12H18O2	-	37.6	metab_873	pos_876	pos	4.8827	4.974	4.8541	4.1257	4.0988	4.1495
Stearoylglycine	0.001962	0.01228	1.4545	1.4422	0.8373	-0.2562	yes	down	B(ii)	-	-	-	-	-	-	-	HMDB0013308	Organic acids and derivatives	Carboxylic acids and derivatives	Amino acids, peptides, and analogues	-	374.326	16.0935	M+CH3OH+H	C20H39NO3	-	59.6	metab_22029	pos_22039	pos	4.1215	4.0253	4.1149	4.9844	4.6695	4.988
Ala Gly Ala Arg	0.001331	0.009751	1.4522	1.4531	1.222	0.2892	yes	up	B(i)	-	-	-	-	-	-	-	-	-	-	-	-	374.217	5.87317	M+H	C14H27N7O5	53.4	-	metab_34800	pos_34813	pos	4.3473	4.4962	4.3663	3.5917	3.4557	3.7619
11-alpha-O-beta-D-Glucopyranosyl-16alpha-O-methylneoquassin	0.002928	0.01252	1.4501	1.4404	1.1809	0.2399	yes	up	B(i)	-	-	-	-	-	-	-	HMDB0039773	Lipids and lipid-like molecules	Prenol lipids	Terpene glycosides	-	569.294	12.279	M+H	C29H44O11	32.6	-	metab_17100	pos_17110	pos	5.2119	5.2149	5.2023	4.4087	4.6268	4.2005
Hydroxyprolyl-Proline	0.0009506	0.007263	1.4469	1.4549	1.2613	0.3349	yes	up	B(ii)	-	-	-	-	-	-	-	HMDB0028871	Organic acids and derivatives	Carboxylic acids and derivatives	Amino acids, peptides, and analogues	-	209.093	5.48685	M-H2O-H	C10H16N2O4	-	59.7	metab_62937	neg_23843	neg	4.0925	3.8135	3.8226	3.1255	3.1013	3.0717
CEAROIN	0.000821	0.007423	1.4452	1.4366	0.8212	-0.2842	yes	down	B(i)	-	-	-	-	-	-	-	-	-	-	-	-	245.081	7.7118	M+H	C14H12O4	76.8	-	metab_32077	pos_32088	pos	3.5818	3.5872	3.5391	4.3759	4.1874	4.475
3-Mercaptohexyl hexanoate	0.001387	0.009011	1.4451	1.4375	1.2431	0.3139	yes	up	B(ii)	-	-	-	-	-	-	-	HMDB0037766	Lipids and lipid-like molecules	Fatty Acyls	Fatty acid esters	145937-76-4	509.296	7.5175	2M+FA-H	C12H24O2S	-	37.6	metab_46900	neg_7797	neg	3.9494	4.0506	4.2269	3.3002	3.1668	3.3708
(+)-Beyerol	0.003838	0.01503	1.4442	1.4325	0.8176	-0.2905	yes	down	B(i)	-	-	-	-	-	-	-	LMPR0104140003	-	-	-	-	321.242	15.1743	M+H	C20H32O3	77	-	metab_22479	pos_22489	pos	3.5327	3.534	3.6262	4.4331	4.1086	4.5338
Lysyl-Cysteine	0.0001203	0.002547	1.4414	1.4358	1.2203	0.2872	yes	up	B(ii)	-	-	-	-	-	-	-	HMDB0028948	Organic acids and derivatives	Carboxylic acids and derivatives	Amino acids, peptides, and analogues	106325-92-2	497.224	5.65052	2M-H	C9H19N3O3S	-	41.7	metab_62702	neg_23608	neg	4.2286	4.3333	4.3501	3.4983	3.4837	3.5985
Idebenone Metabolite (QS-10)	0.0003715	0.004805	1.44	1.4414	1.2332	0.3024	yes	up	B(i)	-	-	-	-	-	-	-	-	-	-	-	-	353.196	5.54915	M+H	C19H28O6	44	-	metab_35292	pos_35305	pos	4.0331	4.102	4.1779	3.381	3.2168	3.3874
Glaucarubol 15-O-beta-D-glucopyranoside	0.001292	0.008631	1.4378	1.4295	1.2549	0.3276	yes	up	B(ii)	-	-	-	-	-	-	-	HMDB0035909	Lipids and lipid-like molecules	Fatty Acyls	Fatty acyl glycosides	89202-77-7	603.23	6.01358	M+Na-2H, M+FA-H	C26H38O13	-	53.7	metab_40427	neg_1318	neg	3.7616	3.8573	3.9923	3.0876	2.9584	3.2049
Deoxyloganic acid	0.003561	0.01427	1.4354	1.4249	0.8439	-0.2449	yes	down	B(ii)	C11647	-	-	-	-	-	-	HMDB0037028	Lipids and lipid-like molecules	Prenol lipids	Terpene glycosides	92842-56-3	402.176	1.21243	M+ACN+H	C16H24O9	-	75.1	metab_37884	pos_37899	pos	4.1866	4.135	4.3999	5.1441	4.8289	5.0999
Omega-Salicoyisalicin	0.001305	0.008682	1.4354	1.4427	0.8212	-0.2842	yes	down	B(ii)	-	-	-	-	-	-	-	HMDB0031423	Organic oxygen compounds	Organooxygen compounds	Carbohydrates and carbohydrate conjugates	-	405.119	9.71865	M-H	C20H22O9	-	69.8	metab_58006	neg_18909	neg	3.617	3.705	3.7111	4.502	4.3042	4.6311
1-hydroxy-1,7-diphenylheptan-3-one	0.001444	0.01023	1.4354	1.4372	1.2062	0.2705	yes	up	B(ii)	-	-	-	-	-	-	-	-	-	-	-	-	324.196	11.0445	M+ACN+H	C19H22O2	-	74.5	metab_26151	pos_26161	pos	4.4777	4.6757	4.6042	3.8458	3.6438	3.917
13-Demethylspirolide C	0.002435	0.01234	1.4348	1.4366	1.1936	0.2553	yes	up	B(ii)	-	-	-	-	-	-	-	HMDB0038343	Organic oxygen compounds	Organooxygen compounds	Carbohydrates and carbohydrate conjugates	334974-07-1	656.429	17.859	M+H-2H2O	C42H61NO7	-	50	metab_18457	pos_18467	pos	4.7824	4.9695	4.8789	4.0837	3.9094	4.2657
6-{[(16R)-5,11-dihydroxy-8,8,12,16-tetramethyl-3-[1-(2-methyl-1,3-thiazol-4-yl)prop-1-en-2-yl]-10-methylidene-9-oxo-17-oxa-4-azabicyclo[14.1.0]heptadec-4-en-7-yl]oxy}-3,4,5-trihydroxyoxane-2-carboxylic acid	0.001866	0.01196	1.4323	1.4232	1.1571	0.2105	yes	up	B(ii)	-	-	-	-	-	-	-	-	-	-	-	-	713.336	11.2772	M+CH3OH+H	C33H48N2O11S	-	70.8	metab_15840	pos_15849	pos	5.6785	5.6914	5.6838	4.9056	5.0993	4.7339
1-hydroxy-2-{9-hydroxy-2-oxo-2H,8H,9H-furo[2,3-h]chromen-8-yl}propan-2-yl 3-methylbut-2-enoate	0.01132	0.03377	1.4299	1.4398	1.6819	0.7501	yes	up	B(ii)	-	-	-	-	-	-	-	-	-	-	-	-	341.103	11.6214	M-H2O-H	C19H20O7	-	33.7	metab_49367	neg_10267	neg	2.1768	1.941	2.1655	1.0698	1.5953	1.0703
3-(Methylthio)propanal	0.0005594	0.005456	1.4281	1.4249	1.2811	0.3574	yes	up	B(ii)	-	-	-	-	-	-	-	HMDB0031857	Organic oxygen compounds	Organooxygen compounds	Carbonyl compounds	3268-49-3	140.978	5.58757	M+K-2H	C4H8OS	-	42.3	metab_44961	neg_5857	neg	3.4286	3.5061	3.6455	2.8349	2.6836	2.7411
6beta-hydroxybudesonide	0.0002281	0.003475	1.4272	1.4212	1.2435	0.3144	yes	up	B(ii)	-	-	-	-	-	-	-	HMDB0061106	Lipids and lipid-like molecules	Steroids and steroid derivatives	Hydroxysteroids	-	481.201	10.8942	M+Cl	C25H34O7	-	38.3	metab_49067	neg_9967	neg	3.8177	3.9143	3.9719	3.1297	3.0708	3.211
Quinaprilat	0.000845	0.006758	1.4232	1.4288	0.8555	-0.2252	yes	down	B(ii)	C21540	-	-	-	-	-	-	HMDB0042005;PW_C022737	Organic acids and derivatives	Carboxylic acids and derivatives	Amino acids, peptides, and analogues	85441-60-7;82768-85-2	447.13	10.2918	M+K-2H	C23H26N2O5	-	43.6	metab_48777	neg_9677	neg	4.5908	4.6168	4.6583	5.4277	5.2461	5.5361
2-Methyl-2-cyclopenten-1-one	1.59E-5	0.0009528	1.4207	1.4164	1.2058	0.27	yes	up	B(ii)	-	-	-	-	-	-	-	HMDB0031545	Organic oxygen compounds	Organooxygen compounds	Carbonyl compounds	1120-73-6	138.092	5.67498	M+ACN+H, 2M+H	C6H8O	-	43.3	metab_2414	pos_2420	pos	4.281	4.3803	4.3422	3.5853	3.6099	3.5885
(+/-)-3-Hydroxynonanoic acid	0.008545	0.0278	1.4187	1.4099	0.8257	-0.2763	yes	down	B(ii)	-	-	-	-	-	-	-	HMDB0031513	Organic acids and derivatives	Hydroxy acids and derivatives	Medium-chain hydroxy acids and derivatives	88930-09-0	173.118	8.86855	M-H	C9H18O3	-	50.9	metab_47973	neg_8871	neg	4.134	3.6102	3.6692	4.6029	4.5785	4.6388
4,5-Dihydrovomifoliol	0.0007948	0.006544	1.4163	1.4197	0.7848	-0.3496	yes	down	B(ii)	-	-	-	-	-	-	-	HMDB0040615	Lipids and lipid-like molecules	Prenol lipids	Sesquiterpenoids	142173-08-8	271.155	11.3425	M+FA-H	C13H22O3	-	78.4	metab_49261	neg_10161	neg	2.865	2.7992	2.769	3.5398	3.4703	3.7356
6-{[2-(2,4-dihydroxyphenyl)-3-(3,7-dimethylocta-2,6-dien-1-yl)-7-hydroxy-6-(4-hydroxy-3-methylbut-2-en-1-yl)-4-oxo-3,4-dihydro-2H-1-benzopyran-5-yl]oxy}-3,4,5-trihydroxyoxane-2-carboxylic acid	0.001876	0.01198	1.4158	1.4061	1.1725	0.2296	yes	up	B(ii)	-	-	-	-	-	-	-	-	-	-	-	-	667.279	5.09205	M+H-H2O	C36H44O13	-	54	metab_8686	pos_8693	pos	5.0878	5.1469	5.1169	4.3499	4.5467	4.1948
6-Butyltetrahydro-2H-pyran-2-one	0.0001689	0.002959	1.4151	1.4143	1.2333	0.3025	yes	up	B(ii)	-	-	-	-	-	-	-	HMDB0031514	Organoheterocyclic compounds	Lactones	Delta valerolactones	3301-94-8	357.228	15.7528	2M+FA-H	C9H16O2	-	49.4	metab_50890	neg_11791	neg	4.0591	3.9621	3.9508	3.1965	3.188	3.3227
Armillyl everninate	0.001664	0.01003	1.4084	1.4004	1.2427	0.3135	yes	up	B(ii)	-	-	-	-	-	-	-	HMDB0035849	Lipids and lipid-like molecules	Prenol lipids	Sesquiterpenoids	102092-44-4	451.193	5.78708	M+Cl	C24H32O6	-	43.5	metab_45155	neg_6051	neg	3.8405	3.9299	3.8722	3.1345	2.9493	3.2852
Lyciumoside III	0.00235	0.01234	1.4082	1.3997	1.1612	0.2156	yes	up	B(ii)	-	-	-	-	-	-	-	HMDB0039553	Lipids and lipid-like molecules	Prenol lipids	Terpene glycosides	-	347.172	15.4589	M+2Na	C32H56O13	-	84	metab_17930	pos_17940	pos	5.3855	5.4264	5.397	4.6764	4.8284	4.455
Neuromedin B (1-3)	0.0003864	0.004509	1.406	1.4072	0.8656	-0.2082	yes	down	B(ii)	-	-	-	-	-	-	-	HMDB0013016	Organic acids and derivatives	Carboxylic acids and derivatives	Amino acids, peptides, and analogues	-	323.135	4.60582	M+Na-2H	C12H22N4O5	-	38	metab_63964	neg_24870	neg	4.8672	4.7804	4.8874	5.649	5.4775	5.6643
Osmundalin	0.01566	0.04235	1.4046	1.3877	1.2591	0.3324	yes	up	B(ii)	-	-	-	-	-	-	-	HMDB0031304	Organic oxygen compounds	Organooxygen compounds	Carbohydrates and carbohydrate conjugates	54835-71-1	289.093	4.06842	M-H	C12H18O8	-	67.7	metab_64359	neg_25266	neg	3.6433	4.0997	3.9617	3.1755	2.8162	3.3043
2-Methyl-4-oxopentanedioic acid	0.0005802	0.005548	1.4031	1.4006	0.8635	-0.2117	yes	down	B(ii)	-	-	-	-	-	-	-	HMDB0039447	Organic acids and derivatives	Keto acids and derivatives	Gamma-keto acids and derivatives	55601-64-4	205.035	1.51915	M+FA-H	C6H8O5	-	47.3	metab_65175	neg_26083	neg	4.7004	4.725	4.7558	5.4133	5.6205	5.3883
Avocadene 2-acetate	0.00162	0.01094	1.4028	1.3911	0.8784	-0.1871	yes	down	B(ii)	-	-	-	-	-	-	-	LMFA05000641;HMDB0031044	Lipids and lipid-like molecules	Fatty Acyls	Fatty alcohols	51352-69-3	311.258	16.0935	M+H-H2O, M+Na	C19H36O4	-	57.8	metab_5280	pos_5286	pos	5.3701	5.2648	5.3221	6.1586	5.871	6.1342
7-Hydroxy-8-O-methylaloin B	0.0005785	0.005543	1.4021	1.407	0.8442	-0.2443	yes	down	B(ii)	-	-	-	-	-	-	-	HMDB0031586	Benzenoids	Anthracenes	Not Available	-	447.13	8.34445	M-H, M+FA-H	C22H24O10	-	36.6	metab_41298	neg_2189	neg	4.0848	4.1225	4.0637	4.8417	4.7182	4.9746
6-[(E)-2-(3,4-dihydroxyphenyl)ethenyl]-3-[(1E)-3-methylbut-1-en-1-yl]benzene-1,2,4-triol	0.001396	0.009053	1.4012	1.4005	1.3476	0.4304	yes	up	B(ii)	-	-	-	-	-	-	-	-	-	-	-	-	309.113	11.917	M-H2O-H	C19H20O5	-	39.1	metab_49494	neg_10394	neg	2.8976	2.8065	3.0894	2.0864	2.2474	2.192
Ethylmethylmaleimide	7.293E-6	0.0006631	1.3987	1.3949	1.2289	0.2974	yes	up	B(i)	-	-	-	-	-	-	-	-	-	-	-	-	140.071	4.81428	M+H	C7H9NO2	81.9	-	metab_36291	pos_36305	pos	3.8046	3.8814	3.863	3.13	3.1438	3.1246
5-Methyldihydrofolic acid	0.006998	0.02428	1.3987	1.4044	1.2672	0.3416	yes	up	B(ii)	-	-	-	-	-	-	-	HMDB0006486	Organoheterocyclic compounds	Pteridines and derivatives	Pterins and derivatives	59904-24-4	438.152	6.65985	M-H2O-H	C20H23N7O6	-	34	metab_46053	neg_6949	neg	3.8308	3.4677	3.9427	3.0667	2.865	2.9394
Miraxanthin-V	0.0001438	0.002852	1.3982	1.3961	1.1836	0.2432	yes	up	B(i)	C08557	-	-	map01110;map00965	Biosynthesis of secondary metabolites;Betalain biosynthesis	Metabolism;Metabolism	Global and overview maps;Biosynthesis of other secondary metabolites	-	-	-	-	5375-64-4	347.124	6.84405	M+H	C17H18N2O6	57.7	-	metab_33360	pos_33372	pos	4.6374	4.7401	4.6257	3.9225	3.8958	4.0142
3-carboxy-4-methyl-5-pentyl-2-furanpropanoic acid	0.0007295	0.006249	1.3936	1.3973	1.2629	0.3367	yes	up	B(ii)	-	-	-	-	-	-	-	HMDB0061643;LMFA01150047	Lipids and lipid-like molecules	Fatty Acyls	Fatty acids and conjugates	-	267.124	10.8145	M-H	C14H20O5	-	65.3	metab_49024	neg_9924	neg	3.5852	3.5856	3.5813	2.7789	2.9961	2.7394
Cohumulone	0.0003806	0.004473	1.3922	1.3913	0.8351	-0.26	yes	down	B(ii)	-	-	-	-	-	-	-	HMDB0033981	Organic oxygen compounds	Organooxygen compounds	Alcohols and polyols	511-25-1	347.184	11.8254	M-H, M+Cl, M-H2O-H	C20H28O5	-	31.1	metab_39345	neg_233	neg	3.795	3.68	3.6875	4.5238	4.3465	4.4962
1'-Acetoxyeugenol acetate	0.007535	0.02429	1.391	1.4002	1.3061	0.3853	yes	up	B(i)	C10427	-	-	-	-	-	-	HMDB0036544	Benzenoids	Phenol esters	Not Available	52946-23-3;53890-24-7	265.107	7.61297	M+H	C14H16O5	36.3	-	metab_32224	pos_32235	pos	3.2226	3.3621	3.3478	2.7649	2.2554	2.5833
7-CHLOROETHYLTHEOPHYLLINE	0.007876	0.02508	1.3909	1.3989	1.2476	0.3192	yes	up	B(i)	-	-	-	-	-	-	-	-	-	-	-	-	243.065	5.33383	M+H	C9H11ClN4O2	52.1	-	metab_8918	pos_8926	pos	3.856	3.763	4.1115	3.3293	2.9212	3.1511
Vanillic acid-4-O-glucuronide	7.236E-5	0.001951	1.3904	1.3879	1.1313	0.178	yes	up	B(ii)	-	-	-	-	-	-	-	HMDB0060024	Organic oxygen compounds	Organooxygen compounds	Carbohydrates and carbohydrate conjugates	18191-12-3	307.079	0.869683	M+H-2H2O, M+Na	C15H18O9	-	49.2	metab_6498	pos_6504	pos	6.0816	6.1273	6.2212	5.4502	5.421	5.4197
3,4,5-trihydroxy-6-[(2,4,5-trihydroxy-6-{[hydroxy(4-oxocyclohexa-2,5-dien-1-ylidene)methoxy]methyl}oxan-3-yl)oxy]oxane-2-carboxylic acid	0.01449	0.04019	1.3903	1.3844	0.8783	-0.1872	yes	down	B(ii)	-	-	-	-	-	-	-	-	-	-	-	-	475.109	3.68237	M-H, M+Na-2H	C19H24O14	-	51.1	metab_39892	neg_783	neg	6.0452	5.5675	5.5135	6.6342	6.328	6.5387
Methyl 7-epi-12-hydroxyjasmonate glucoside	0.0009899	0.007426	1.3871	1.3818	1.2468	0.3182	yes	up	B(ii)	-	-	-	-	-	-	-	HMDB0031763	Lipids and lipid-like molecules	Fatty Acyls	Fatty acyl glycosides	142465-56-3	447.187	3.85073	M+FA-H	C19H30O9	-	52.4	metab_64475	neg_25382	neg	3.6507	3.716	3.7283	2.8065	3.0195	3.0726
Tyr Phe Glu Trp	0.04163	0.08575	1.3853	1.3944	1.3179	0.3982	yes	up	B(i)	-	-	-	-	-	-	-	-	-	-	-	-	644.268	6.01717	M+H	C34H37N5O8	47.5	-	metab_34570	pos_34583	pos	3.5341	3.5678	3.6315	2.5996	2.2809	3.2657
LysoPC(22:2(13Z,16Z))	0.008983	0.02873	1.3812	1.3789	0.8257	-0.2763	yes	down	B(ii)	C04230	Lipids	Phospholipids	map00564	Glycerophospholipid metabolism	Metabolism	Lipid metabolism	HMDB0010400	Lipids and lipid-like molecules	Glycerophospholipids	Glycerophosphocholines	-	612.341	8.11055	M+K-2H	C30H58NO7P	-	58.4	metab_59465	neg_20369	neg	3.8669	3.6009	3.4424	4.5398	4.2001	4.4756
9,10-Epoxy-18-hydroxystearate	0.003684	0.0146	1.3808	1.369	1.1838	0.2434	yes	up	B(i)	C19620	-	-	map00073	Cutin, suberine and wax biosynthesis	Metabolism	Lipid metabolism	HMDB0302107;HMDB0061650	Lipids and lipid-like molecules	Fatty Acyls	Fatty acids and conjugates	154966-80-0	315.253	14.8285	M+H	C18H34O4	36.3	-	metab_17738	pos_17748	pos	4.6167	4.6982	4.6964	3.9041	4.1637	3.768
Momordenol	0.02699	0.06211	1.3808	1.3776	1.3317	0.4133	yes	up	B(ii)	-	-	-	-	-	-	-	HMDB0031080	Lipids and lipid-like molecules	Steroids and steroid derivatives	Ergostane steroids	189156-41-0	449.339	20.4506	M+H-H2O, M+Na, M+H-2H2O	C29H46O2	-	40.8	metab_1180	pos_1185	pos	2.7814	3.5826	3.3086	2.4436	2.3935	2.4246
Porphobilinogen	0.000376	0.004442	1.379	1.3743	1.213	0.2786	yes	up	B(ii)	C00931	-	-	map01100;map01110;map00860;map01240	Metabolic pathways;Biosynthesis of secondary metabolites;Porphyrin metabolism;Biosynthesis of cofactors	Metabolism;Metabolism;Metabolism;Metabolism	Global and overview maps;Global and overview maps;Metabolism of cofactors and vitamins;Global and overview maps	PW_C000166;HMDB0000245	Organic nitrogen compounds	Organonitrogen compounds	Amines	487-90-1	451.182	6.40583	2M-H	C10H14N2O4	-	54.2	metab_61637	neg_22543	neg	3.9841	4.0936	4.1711	3.415	3.2976	3.3849
13(S)-HODE methyl ester	4.966E-5	0.001625	1.3774	1.3734	1.185	0.2449	yes	up	B(i)	-	-	-	-	-	-	-	-	-	-	-	-	311.258	17.7155	M+H	C19H34O3	38.8	-	metab_21404	pos_21414	pos	4.3976	4.5271	4.4683	3.7605	3.7718	3.7686
Alpha-Hydroxymetoprolol	0.006075	0.0208	1.3769	1.3745	1.2287	0.2971	yes	up	B(ii)	-	-	-	-	-	-	-	HMDB0060994	Benzenoids	Phenol ethers	Not Available	-	316.212	6.50268	M+CH3OH+H	C15H25NO4	-	55.2	metab_33836	pos_33848	pos	3.7851	4.0767	4.0804	3.1218	3.161	3.4383
Ala Tyr Ile Asp	0.0001351	0.002673	1.3741	1.3728	1.1803	0.2392	yes	up	B(i)	-	-	-	-	-	-	-	-	-	-	-	-	479.213	7.9663	M-H	C22H32N4O8	47.5	-	metab_59601	neg_20505	neg	4.579	4.6789	4.7077	3.9272	4.0032	3.9028
Avenanthramide 1f	2.499E-5	0.001182	1.3739	1.373	1.2115	0.2768	yes	up	B(ii)	-	-	-	-	-	-	-	HMDB0029283	Phenylpropanoids and polyketides	Cinnamic acids and derivatives	Hydroxycinnamic acids and derivatives	-	331.129	4.91308	M+NH4	C17H15NO5	-	52.1	metab_8525	pos_8532	pos	3.9681	3.9556	4.0375	3.3246	3.2603	3.2891
6-[1-carboxy-2-(4-methoxy-1-benzofuran-5-yl)-2-oxoethyl]-3,4,5-trihydroxyoxane-2-carboxylic acid	0.02146	0.05221	1.3734	1.3831	1.2586	0.3318	yes	up	B(ii)	-	-	-	-	-	-	-	-	-	-	-	-	411.092	5.76507	M+H, M+Na	C18H18O11	-	35.4	metab_6246	pos_6252	pos	3.6488	3.8268	4.1928	3.2934	2.8028	3.1751
Nicardipine	0.006922	0.02411	1.3732	1.3701	1.2597	0.3331	yes	up	B(ii)	C07264	-	-	-	-	-	-	HMDB0014760	Organoheterocyclic compounds	Pyridines and derivatives	Hydropyridines	55985-32-5	524.203	7.45833	M+FA-H	C26H29N3O6	-	44.4	metab_60233	neg_21137	neg	3.6612	3.4648	3.8165	2.9641	2.6872	3.0354
Antiarone A	0.002657	0.01234	1.3707	1.371	1.2141	0.2799	yes	up	B(i)	-	-	-	-	-	-	-	LMPK12130037	-	-	-	-	423.18	6.53832	M+H	C25H26O6	35.2	-	metab_33781	pos_33793	pos	4.0097	4.1025	4.1543	3.2987	3.2395	3.5644
Osmanthuside B	0.001997	0.01122	1.3679	1.3707	1.2167	0.283	yes	up	B(ii)	-	-	-	-	-	-	-	HMDB0038749	Phenylpropanoids and polyketides	Cinnamic acids and derivatives	Hydroxycinnamic acids and derivatives	94492-23-6	591.209	7.67118	M-H, M+FA-H	C29H36O13	-	45.6	metab_41125	neg_2016	neg	4.0346	4.1	4.1296	3.2746	3.5543	3.2503
1-Oleoylglycerophosphoserine	0.0006156	0.005721	1.3656	1.3697	0.8625	-0.2134	yes	down	B(ii)	-	-	-	-	-	-	-	HMDB0061694	Lipids and lipid-like molecules	Glycerophospholipids	Glycerophosphoserines	-	544.265	15.1785	M+Na-2H	C24H46NO9P	-	87.6	metab_55197	neg_16098	neg	4.4775	4.485	4.5178	5.2501	5.0684	5.3081
Trans-Caffeic acid [apiosyl-(1->6)-glucosyl] ester	0.000693	0.006085	1.3652	1.3602	1.1986	0.2614	yes	up	B(ii)	-	-	-	-	-	-	-	HMDB0033694	Phenylpropanoids and polyketides	Cinnamic acids and derivatives	Hydroxycinnamic acids and derivatives	-	473.13	1.96782	M-H	C20H26O13	-	57.2	metab_64992	neg_25900	neg	4.1448	4.2646	4.3911	3.5915	3.5168	3.5728
Aspartyl-Isoleucine	0.01045	0.03188	1.3648	1.3754	1.1851	0.245	yes	up	B(ii)	-	-	-	-	-	-	-	HMDB0028756	Organic acids and derivatives	Carboxylic acids and derivatives	Amino acids, peptides, and analogues	-	737.363	11.9895	3M-H	C10H18N2O5	-	33.8	metab_56685	neg_17588	neg	4.9503	4.9461	4.9328	4.1672	4.467	3.879
2,4-Di-tert-butylphenol	0.001703	0.01128	1.3644	1.3602	1.2098	0.2748	yes	up	B(ii)	-	-	-	-	-	-	-	HMDB0013816	Benzenoids	Benzene and substituted derivatives	Phenylpropanes	96-76-4	222.185	8.05958	M+NH4	C14H20O	-	40.5	metab_31635	pos_31646	pos	3.8924	4.1774	4.1107	3.4171	3.3653	3.2869
1,2-Dihydro-1,1,6-trimethylnaphthalene	0.0001779	0.003195	1.3635	1.362	1.214	0.2798	yes	up	B(i)	-	-	-	-	-	-	-	HMDB0040284	Benzenoids	Naphthalenes	Not Available	30364-38-6	173.133	4.74253	M+H	C13H16	48.1	-	metab_36379	pos_36393	pos	3.8505	3.9266	3.947	3.1943	3.1609	3.3006
Dihydrocapsaicin	0.0002245	0.003644	1.3624	1.3603	1.2051	0.2692	yes	up	B(ii)	C16952	-	-	-	-	-	-	LMFA08020318;HMDB0038457	Benzenoids	Phenols	Methoxyphenols	19408-84-5	371.228	5.03815	M+ACN+Na	C18H29NO3	-	32.1	metab_8636	pos_8643	pos	3.9753	4.0791	4.0915	3.432	3.3543	3.2937
6-[(E)-2-(4-hydroxyphenyl)ethenyl]-4-methoxy-5,6-dihydro-2H-pyran-2-one	0.003633	0.01606	1.3608	1.369	0.8013	-0.3196	yes	down	B(ii)	-	-	-	-	-	-	-	-	-	-	-	-	227.071	9.97187	M-H2O-H	C14H14O4	-	40	metab_48613	neg_9513	neg	2.9377	2.9842	2.9965	3.7357	3.4913	3.902
Geranylcitronellol	0.0002672	0.003692	1.3604	1.3605	0.8678	-0.2046	yes	down	B(ii)	-	-	-	-	-	-	-	HMDB0032147	Lipids and lipid-like molecules	Prenol lipids	Diterpenoids	36237-66-8	329.224	12.6014	M+K-2H	C20H36O	-	51.6	metab_49746	neg_10647	neg	4.6515	4.5393	4.5928	5.3258	5.2013	5.359
Mono-isopropyl-disopyramide	0.008073	0.02671	1.3603	1.3532	1.2481	0.3197	yes	up	B(ii)	-	-	-	-	-	-	-	HMDB0061024	Organic acids and derivatives	Carboxylic acids and derivatives	Amino acids, peptides, and analogues	-	332.154	7.69157	M+Cl	C18H23N3O	-	35.7	metab_59939	neg_20843	neg	3.6683	3.6437	3.8267	3.0897	2.6971	3.1373
[5,7-dihydroxy-4-oxo-2-(2,3,4,5-tetrahydroxyphenyl)-3,4-dihydro-2H-1-benzopyran-3-yl]oxidanesulfonic acid	0.0002098	0.00332	1.3592	1.3628	0.8598	-0.2179	yes	down	B(ii)	-	-	-	-	-	-	-	-	-	-	-	-	414.997	2.06808	M-H	C15H12O12S	-	56.6	metab_43275	neg_4170	neg	4.2786	4.2922	4.3457	5.0235	4.9133	5.0862
17a,21-Dihydroxy-5b-pregnane-3,11,20-trione	0.0482	0.09557	1.3576	1.3433	0.8051	-0.3128	yes	down	B(ii)	C05469	-	-	-	-	-	-	HMDB0006758;PW_C002911	Lipids and lipid-like molecules	Steroids and steroid derivatives	Hydroxysteroids	68-54-2	380.243	14.1566	M+NH4	C21H30O5	-	63.8	metab_17575	pos_17585	pos	3.7483	2.837	3.4635	4.2172	3.9595	4.3074
3-Hydroxy-beta-ionol 3-[glucosyl-(1->6)-glucoside]	0.003911	0.01677	1.3565	1.3553	1.4174	0.5032	yes	up	B(ii)	-	-	-	-	-	-	-	HMDB0037527	Lipids and lipid-like molecules	Prenol lipids	Terpene glycosides	137606-56-5	579.267	7.34583	M+FA-H	C25H42O12	-	79.2	metab_60385	neg_21289	neg	2.5482	2.2755	2.5402	1.6706	1.6329	1.8921
N-(4-aminobutyl)-3-(3,4-dihydroxyphenyl)propanimidic acid	9.686E-5	0.002285	1.3543	1.3491	1.2012	0.2645	yes	up	B(ii)	-	-	-	-	-	-	-	-	-	-	-	-	527.286	9.68228	2M+Na	C13H20N2O3	-	32.7	metab_29405	pos_29416	pos	3.9532	4.0635	4.0726	3.3177	3.383	3.3654
Gingerglycolipid B	0.02221	0.05396	1.3505	1.3666	1.1787	0.2372	yes	up	B(ii)	-	-	-	-	-	-	-	HMDB0041094	Lipids and lipid-like molecules	Glycerolipids	Glycosylglycerols	88168-90-5	677.379	15.0348	M-H, M+Cl, 2M+FA-H, 2M-H	C33H58O14	-	95.3	metab_39139	neg_27	neg	5.4207	5.2716	5.081	4.4593	4.802	4.1216
Maclurin 3-C-(6''-p-hydroxybenzoyl-glucoside)	0.0008388	0.006737	1.35	1.3552	0.8464	-0.2406	yes	down	B(ii)	-	-	-	-	-	-	-	HMDB0032646	Organic oxygen compounds	Organooxygen compounds	Carbohydrates and carbohydrate conjugates	92665-82-2	543.111	9.97187	M-H	C26H24O13	-	67.5	metab_57847	neg_18750	neg	3.8578	3.8941	3.8676	4.5903	4.4358	4.7022
Seryltryptophan	0.04808	0.0954	1.3498	1.3541	1.5363	0.6195	yes	up	B(ii)	-	-	-	-	-	-	-	HMDB0029050	Organic acids and derivatives	Carboxylic acids and derivatives	Amino acids, peptides, and analogues	94421-70-2	309.154	5.08303	M+NH4	C14H17N3O4	-	34.4	metab_35946	pos_35959	pos	2.0573	2.5971	2.4519	2.0192	1.4034	1.2035
(S)-4',5,7-Trihydroxy-6-prenylflavanone	0.03333	0.07215	1.3494	1.3547	0.829	-0.2706	yes	down	B(ii)	C09832	-	-	-	-	-	-	HMDB0037247	Phenylpropanoids and polyketides	Flavonoids	Flavans	68236-13-5	339.124	13.3309	M-H, M+Na-2H	C20H20O5	-	61.8	metab_42034	neg_2925	neg	4.0588	3.6827	3.9662	4.9508	4.2563	4.9167
2,4-Heptadecanedione	2.488E-5	0.001216	1.3481	1.3478	1.1623	0.217	yes	up	B(ii)	-	-	-	-	-	-	-	HMDB0040888	Organic oxygen compounds	Organooxygen compounds	Carbonyl compounds	64042-18-8	313.238	15.7528	M+FA-H	C17H32O2	-	51.2	metab_54989	neg_15890	neg	4.9265	4.8678	4.8538	4.1742	4.1863	4.2435
Tetranor-PGE1	5.858E-5	0.001742	1.3467	1.3407	1.149	0.2004	yes	up	B(i)	-	-	-	-	-	-	-	LMFA03010211	-	-	-	-	321.167	10.9371	M+H, M+Na	C16H26O5	70.5	-	metab_3816	pos_3822	pos	5.0901	5.1619	5.1092	4.4256	4.5167	4.4243
Pro Glu Pro Tyr	0.002134	0.01234	1.3453	1.336	1.1379	0.1864	yes	up	B(i)	-	-	-	-	-	-	-	-	-	-	-	-	505.226	5.66597	M+H	C24H32N4O8	47.4	-	metab_9271	pos_9279	pos	5.6073	5.6565	5.6241	4.9362	5.1184	4.7877
Meta-O-Dealkylated flecainide lactam	8.891E-5	0.002185	1.3453	1.3477	0.8701	-0.2007	yes	down	B(ii)	-	-	-	-	-	-	-	HMDB0060832	Benzenoids	Benzene and substituted derivatives	Benzoic acids and derivatives	-	383.06	2.05795	M+Na-2H, M+K-2H	C15H17F3N2O4	-	61	metab_39798	neg_689	neg	4.5643	4.5673	4.6084	5.2849	5.186	5.3207
Fucosyllactose	0.0003449	0.004257	1.3433	1.3453	1.1081	0.1481	yes	up	B(ii)	-	-	-	-	-	-	-	HMDB0006620	Organic oxygen compounds	Organooxygen compounds	Carbohydrates and carbohydrate conjugates	108795-32-0	533.172	0.846533	M+FA-H	C18H32O15	-	73.8	metab_42633	neg_3525	neg	7.0716	7.0879	6.9721	6.2994	6.4537	6.3186
3,4-Hexahydroxydiphenoylarabinose	0.004623	0.01854	1.3417	1.3427	0.8412	-0.2495	yes	down	B(ii)	-	-	-	-	-	-	-	HMDB0034113	Phenylpropanoids and polyketides	Tannins	Hydrolyzable tannins	19833-16-0	433.045	3.74245	M-H2O-H	C19H16O13	-	49.2	metab_43641	neg_4536	neg	3.7852	3.8358	3.7129	4.6992	4.2853	4.4889
2-O-Benzoyl-D-glucose	0.0005954	0.005626	1.3416	1.3459	0.8588	-0.2196	yes	down	B(ii)	-	-	-	-	-	-	-	HMDB0034618	Organic oxygen compounds	Organooxygen compounds	Carbohydrates and carbohydrate conjugates	63029-01-6	613.18	5.85132	M+FA-H, 2M+FA-H	C13H16O7	-	66.4	metab_41993	neg_2884	neg	4.1969	4.1922	4.2175	4.9041	4.7669	5.0074
11-deoxy-PGE1	0.03095	0.06861	1.3413	1.3319	0.7931	-0.3344	yes	down	B(i)	-	-	-	-	-	-	-	LMFA03010054;HMDB0251584	Lipids and lipid-like molecules	Fatty Acyls	Eicosanoids	-	321.242	18.7827	M+H-H2O	C20H34O4	40.7	-	metab_21013	pos_21023	pos	2.7124	3.1944	2.8563	3.7669	3.3297	3.9524
(Z)-2-Methyl-2-butene-1,4-diol 4-O-beta-D-Glucopyranoside	0.004078	0.01567	1.3387	1.3463	1.271	0.346	yes	up	B(ii)	-	-	-	-	-	-	-	HMDB0041187	Lipids and lipid-like molecules	Fatty Acyls	Fatty acyl glycosides	-	265.128	4.54507	M+H	C11H20O7	-	49.1	metab_8207	pos_8214	pos	3.2909	3.3711	3.2286	2.7417	2.376	2.6646
Convalloside	0.0001263	0.002643	1.338	1.3365	1.1673	0.2232	yes	up	B(ii)	C19986	-	-	-	-	-	-	HMDB0034195	Organic nitrogen compounds	Organonitrogen compounds	Amines	13473-51-3	713.336	10.8293	M+H	C35H52O15	-	52.7	metab_14915	pos_14924	pos	4.6507	4.5874	4.6151	4.0094	3.9833	3.8745
Isopropyl apiosylglucoside	8.39E-5	0.002129	1.3369	1.3374	1.1927	0.2542	yes	up	B(ii)	-	-	-	-	-	-	-	HMDB0041513	Organic oxygen compounds	Organooxygen compounds	Carbohydrates and carbohydrate conjugates	147742-24-3	353.145	5.08995	M-H, M+Na-2H	C14H26O10	-	70.6	metab_40134	neg_1025	neg	4.2004	4.1895	4.1076	3.5413	3.4402	3.4971
Glaucarubolone 15-O-beta-D-glucopyranoside	0.002731	0.01345	1.3367	1.3403	1.1575	0.211	yes	up	B(ii)	-	-	-	-	-	-	-	HMDB0035036	Lipids and lipid-like molecules	Prenol lipids	Terpene lactones	89202-76-6	537.197	5.78708	M-H2O-H	C26H36O13	-	80.8	metab_45160	neg_6056	neg	5.0944	5.1428	5.2189	4.3874	4.6469	4.3191
Asparaginyl-Arginine	0.02568	0.05996	1.3362	1.3402	1.2868	0.3638	yes	up	B(ii)	-	-	-	-	-	-	-	HMDB0028725	Organic acids and derivatives	Carboxylic acids and derivatives	Amino acids, peptides, and analogues	2478-01-05	615.276	3.63435	2M+K	C10H20N6O4	-	32.2	metab_37102	pos_37116	pos	3.2378	3.3092	3.6693	2.4984	2.4483	2.9923
Pirbuterol	0.01926	0.04889	1.3352	1.3395	0.8244	-0.2786	yes	down	B(ii)	C07807	-	-	-	-	-	-	HMDB0015407	Organoheterocyclic compounds	Pyridines and derivatives	Hydroxypyridines	38677-81-5	285.145	4.06842	M+FA-H	C12H20N2O3	-	32.4	metab_43779	neg_4674	neg	3.7148	3.4798	3.4413	4.4714	3.9406	4.4886
4-(2,6,6-Trimethylcyclohexa-1,3-dienyl)but-3-en-2-one	0.0002485	0.003824	1.3339	1.3338	1.1628	0.2176	yes	up	B(i)	-	-	-	-	-	-	-	-	-	-	-	-	191.143	5.54915	M+H	C13H18O	72.8	-	metab_9130	pos_9138	pos	4.6676	4.7505	4.7869	4.0906	3.9951	4.1318
Crocin 3	0.0002818	0.003811	1.3323	1.3282	1.1863	0.2465	yes	up	B(ii)	-	-	-	-	-	-	-	HMDB0039121	Lipids and lipid-like molecules	Prenol lipids	Diterpenoids	55750-85-1	651.269	7.41747	M-H	C32H44O14	-	84.6	metab_46814	neg_7711	neg	4.2337	4.2537	4.2727	3.6163	3.4787	3.6608
Ser Gly Gly Arg	0.002644	0.01234	1.3308	1.3335	1.1639	0.219	yes	up	B(i)	-	-	-	-	-	-	-	-	-	-	-	-	376.197	5.63022	M+H	C13H25N7O6	33.2	-	metab_35148	pos_35161	pos	4.7569	4.9323	4.8442	4.194	3.994	4.2978
Gentiobiosyl 2-methyl-6-oxo-2E,4E-heptadienoate	0.04861	0.09413	1.3302	1.3226	0.7819	-0.3549	yes	down	B(ii)	-	-	-	-	-	-	-	HMDB0032134	Organic oxygen compounds	Organooxygen compounds	Carbohydrates and carbohydrate conjugates	-	459.151	4.93122	M-H2O-H	C20H30O13	-	54.5	metab_63650	neg_24556	neg	2.8201	2.852	2.911	3.4256	4.2233	3.3288
3-(4-hydroxyphenyl)-N-(4-oxobutyl)prop-2-enimidic acid	0.004247	0.01612	1.3288	1.3184	0.8749	-0.1928	yes	down	B(ii)	-	-	-	-	-	-	-	-	-	-	-	-	266.139	1.47797	M+CH3OH+H	C13H15NO3	-	72.5	metab_37664	pos_37679	pos	4.6532	4.6842	4.8002	5.4721	5.1758	5.5123
Calcitroic acid	0.0008411	0.006745	1.328	1.3202	1.1868	0.2471	yes	up	B(ii)	C18230	-	-	-	-	-	-	HMDB0006472	Lipids and lipid-like molecules	Steroids and steroid derivatives	Vitamin D and derivatives	71204-89-2	419.244	12.9363	M+FA-H	C23H34O4	-	67.8	metab_49878	neg_10779	neg	4.1558	4.3099	4.2445	3.5712	3.4666	3.6712
Dihomolinoleic acid	0.0001611	0.00302	1.3266	1.3211	1.1583	0.212	yes	up	B(ii)	C16525	Lipids	Fatty acids	map01040	Biosynthesis of unsaturated fatty acids	Metabolism	Lipid metabolism	HMDB0061864;LMFA01031043	Lipids and lipid-like molecules	Fatty Acyls	Lineolic acids and derivatives	7307-45-1	313.273	19.0598	M+H, M+CH3OH+H	C18H32O2	-	72.7	metab_4677	pos_4683	pos	4.7106	4.8231	4.7098	4.043	4.126	4.1296
(Z)-Resveratrol 4'-glucoside	0.002249	0.012	1.3224	1.3298	0.8632	-0.2122	yes	down	B(ii)	-	-	-	-	-	-	-	HMDB0030565	Phenylpropanoids and polyketides	Stilbenes	Stilbene glycosides	38963-95-0	435.13	9.3595	M+Cl, M+FA-H, M-H	C20H22O8	-	50.2	metab_39268	neg_156	neg	4.3043	4.3737	4.3463	5.0472	4.8529	5.1867
Methyl salicylate O-[rhamnosyl-(1->6)-glucoside]	0.005214	0.02006	1.3217	1.328	1.2521	0.3243	yes	up	B(ii)	-	-	-	-	-	-	-	HMDB0033138	Organic oxygen compounds	Organooxygen compounds	Carbohydrates and carbohydrate conjugates	-	441.14	6.24483	M-H2O-H	C20H28O12	-	64.3	metab_45620	neg_6516	neg	3.462	3.3352	3.6481	2.9069	2.8257	2.6114
6-(1-benzofuran-4-yloxy)-3,4,5-trihydroxyoxane-2-carboxylic acid	0.0006198	0.005736	1.3208	1.3162	1.1794	0.2381	yes	up	B(ii)	-	-	-	-	-	-	-	-	-	-	-	-	355.067	3.79623	M+FA-H	C14H14O8	-	60.1	metab_64507	neg_25414	neg	4.316	4.4378	4.2838	3.592	3.7059	3.7577
9-hydroxy-12Z-octadecenoic acid	0.001035	0.00844	1.3207	1.3109	1.1553	0.2083	yes	up	B(i)	-	-	-	-	-	-	-	LMFA02000149	-	-	-	-	299.258	16.4334	M+H	C18H34O3	60.5	-	metab_21890	pos_21900	pos	4.7829	4.9125	4.7906	4.0834	4.2994	4.1568
Pubescenol	0.002111	0.01234	1.3191	1.3167	1.1795	0.2382	yes	up	B(ii)	-	-	-	-	-	-	-	HMDB0030085;LMPR0104300001	Lipids and lipid-like molecules	Steroids and steroid derivatives	Steroid lactones	90685-93-1	488.307	7.92505	2M+3H2O+2H	C28H42O6	-	31	metab_31810	pos_31821	pos	4.386	4.3773	4.2675	3.7735	3.7626	3.5122
6'-Apiosyllotaustralin	0.003065	0.01289	1.3191	1.3069	1.1685	0.2247	yes	up	B(ii)	-	-	-	-	-	-	-	HMDB0034207	Organic oxygen compounds	Organooxygen compounds	Carbohydrates and carbohydrate conjugates	170033-25-7	358.15	1.17148	M+H-2H2O	C16H27NO10	-	60.8	metab_37953	pos_37968	pos	4.5056	4.6424	4.5435	3.8195	4.0946	3.804
Hydroxydestruxin B	0.01057	0.03117	1.3188	1.3181	1.2597	0.3331	yes	up	B(ii)	-	-	-	-	-	-	-	HMDB0040135	Organic acids and derivatives	Peptidomimetics	Depsipeptides	-	574.355	10.3453	M+H-2H2O	C30H51N5O8	-	65.6	metab_13964	pos_13973	pos	3.0904	3.406	3.6154	2.6991	2.6489	2.6802
Brosimacutin E	0.04738	0.09438	1.3183	1.294	0.8414	-0.2491	yes	down	B(i)	-	-	-	-	-	-	-	LMPK12140033	-	-	-	-	341.138	13.3613	M+H	C20H20O5	45.7	-	metab_17372	pos_17382	pos	4.1231	3.7927	4.0843	4.9988	4.2635	4.9992
GPIns(22:1/22:5)	0.009628	0.03016	1.3178	1.3221	1.1581	0.2118	yes	up	B(i)	-	-	-	-	-	-	-	-	-	-	-	-	965.61	15.8626	M-H	C53H91O13P	35.6	-	metab_54952	neg_15853	neg	5.3541	5.1887	5.011	4.6187	4.249	4.5641
Dodecanedioic acid	0.0003368	0.004581	1.3178	1.3176	1.1553	0.2083	yes	up	B(ii)	C02678	-	-	-	-	-	-	HMDB0000623;HMDB0000933;LMFA01170009	Lipids and lipid-like molecules	Fatty Acyls	Fatty acids and conjugates	6402-36-4;693-23-2	272.186	5.30682	M+ACN+H	C12H22O4	-	61.9	metab_39105	pos_8895	pos	4.8108	4.8936	4.7543	4.1747	4.1015	4.2394
12-oxo-20-dihydroxy-leukotriene B4	0.0008233	0.006662	1.3174	1.318	0.844	-0.2447	yes	down	B(ii)	-	-	-	-	-	-	-	LMFA03020048;HMDB0012551	Lipids and lipid-like molecules	Fatty Acyls	Eicosanoids	-	411.2	11.713	M+FA-H	C20H30O6	-	51.8	metab_56833	neg_17736	neg	3.6566	3.5605	3.5804	4.3333	4.1291	4.3284
O-Desmethyltramadol glucuronide	0.03451	0.07399	1.3172	1.326	0.68	-0.5564	yes	down	B(ii)	-	-	-	-	-	-	-	HMDB0060856;PW_C040591	Organic oxygen compounds	Organooxygen compounds	Carbohydrates and carbohydrate conjugates	138921-77-4	460.176	5.93343	M+Cl	C21H31NO8	-	39.1	metab_62314	neg_23220	neg	1.5546	1.5534	1.8437	2.7289	1.9829	2.5714
7a-Hydroxyandrost-4-ene-3,17-dione	0.0002874	0.00384	1.3171	1.3213	0.8119	-0.3006	yes	down	B(ii)	C05296	-	-	-	-	-	-	HMDB0006771	Lipids and lipid-like molecules	Steroids and steroid derivatives	Androstane steroids	62-84-0	347.184	11.9484	M+FA-H	C19H26O3	-	68.8	metab_49505	neg_10405	neg	2.8261	2.9415	2.8075	3.5091	3.4622	3.5877
2-amino-4-({1-[(carboxymethyl)-C-hydroxycarbonimidoyl]-2-[(1-hydroxy-2-methyl-3-oxo-1-phenylbutan-2-yl)sulfanyl]ethyl}-C-hydroxycarbonimidoyl)butanoic acid	0.0001047	0.002385	1.3166	1.3132	1.1641	0.2192	yes	up	B(ii)	-	-	-	-	-	-	-	-	-	-	-	-	501.202	5.9992	M+NH4	C21H29N3O8S	-	57.6	metab_34602	pos_34615	pos	4.5213	4.5535	4.5443	3.8375	3.8878	3.9761
Clitocine	0.005583	0.01954	1.3161	1.3033	0.8557	-0.2248	yes	down	B(ii)	-	-	-	-	-	-	-	HMDB0033718	Organic oxygen compounds	Organooxygen compounds	Carbohydrates and carbohydrate conjugates	105798-74-1	252.073	2.3383	M+H-2H2O	C9H13N5O6	-	60.5	metab_37378	pos_37392	pos	3.9716	3.9543	3.922	4.6923	4.3761	4.7757
Trans-Piceid	0.005806	0.02012	1.316	1.3058	0.855	-0.226	yes	down	B(ii)	C10275	-	-	-	-	-	-	HMDB0030564	Phenylpropanoids and polyketides	Stilbenes	Stilbene glycosides	27208-80-6	413.121	9.385	M+Na, 2M+Na	C20H22O8	-	33	metab_3120	pos_3126	pos	3.8974	4.0265	3.8931	4.6632	4.3836	4.7756
Corchorifatty acid F	0.0002645	0.003675	1.3159	1.3169	0.9079	-0.1394	yes	down	B(ii)	-	-	-	-	-	-	-	HMDB0035919	Lipids and lipid-like molecules	Fatty Acyls	Lineolic acids and derivatives	95341-44-9	327.218	12.6113	M-H, M+Cl, 2M-H	C18H32O5	-	47.9	metab_39289	neg_177	neg	6.5063	6.4306	6.4698	7.1567	7.0285	7.1912
Postin	0.002077	0.01147	1.3137	1.3085	1.1822	0.2415	yes	up	B(ii)	-	-	-	-	-	-	-	HMDB0005772	Organic acids and derivatives	Carboxylic acids and derivatives	Amino acids, peptides, and analogues	103745-46-6	533.26	9.98193	M+K-2H	C22H40N8O5	-	75.1	metab_48625	neg_9525	neg	4.1869	4.3073	4.4472	3.7435	3.5508	3.6534
(+/-)5,6-DHET	0.0003857	0.004508	1.313	1.315	0.8581	-0.2208	yes	down	B(i)	-	-	-	-	-	-	-	-	-	-	-	-	337.239	15.7426	M-H	C20H34O4	31.3	-	metab_54996	neg_15897	neg	4.0156	3.955	3.9519	4.6367	4.5311	4.7243
Methionyl-Hydroxyproline	0.04613	0.09057	1.3121	1.3205	1.4768	0.5625	yes	up	B(ii)	-	-	-	-	-	-	-	HMDB0028974	Organic acids and derivatives	Carboxylic acids and derivatives	Amino acids, peptides, and analogues	148305-57-1	307.098	13.4403	M+FA-H	C10H18N2O4S	-	34.8	metab_50055	neg_10956	neg	2.8008	1.9858	2.5621	1.5444	1.5069	1.9272
6-{[3-(3,7-dimethylocta-2,6-dien-1-yl)-8-(3-methylbut-2-en-1-yl)-4-oxo-2-(2,4,5-trihydroxyphenyl)-4H-chromen-7-yl]oxy}-3,4,5-trihydroxyoxane-2-carboxylic acid	0.001952	0.01225	1.3097	1.3005	1.1247	0.1695	yes	up	B(ii)	-	-	-	-	-	-	-	-	-	-	-	-	649.268	7.76417	M+H-H2O	C36H42O12	-	41.6	metab_11246	pos_11255	pos	5.7059	5.8803	5.8677	5.1553	5.3012	5.0623
1-(beta-D-Glucopyranosyloxy)-3-octanone	0.0008206	0.007423	1.3093	1.3104	1.1718	0.2287	yes	up	B(ii)	-	-	-	-	-	-	-	HMDB0031315	Lipids and lipid-like molecules	Fatty Acyls	Fatty acyl glycosides	194919-40-9	271.154	7.30158	M+H-2H2O	C14H26O7	-	67.5	metab_10825	pos_10834	pos	4.3745	4.462	4.3821	3.7597	3.6463	3.8735
(4S,6S)-3,4,5,6-Tetrahydro-4-hydroxy-6-methyl-2H-pyran-2-one	0.0007762	0.006458	1.3079	1.314	0.8361	-0.2583	yes	down	B(ii)	-	-	-	-	-	-	-	HMDB0033302	Organoheterocyclic compounds	Lactones	Delta valerolactones	33275-54-6	259.118	6.82155	2M-H	C6H10O3	-	55.9	metab_46213	neg_7109	neg	3.3307	3.3819	3.3912	4.0168	3.9141	4.1533
N-tridecanoyl-L-Homserine lactone	0.000818	0.007423	1.3077	1.3017	0.8489	-0.2363	yes	down	B(i)	-	-	-	-	-	-	-	-	-	-	-	-	298.238	7.61297	M+H	C17H31NO3	42.3	-	metab_32222	pos_32233	pos	3.6869	3.4591	3.6025	4.2661	4.1987	4.1969
Succinyladenosine	0.002513	0.01277	1.3073	1.3117	0.8837	-0.1784	yes	down	B(ii)	-	-	-	-	-	-	-	HMDB0000912	Nucleosides, nucleotides, and analogues	Purine nucleosides	Not Available	4542-23-8	382.1	2.28732	M-H	C14H17N5O8	-	49.4	metab_43341	neg_4236	neg	5.1222	5.0801	5.071	5.8156	5.571	5.8974
L-L-Homoglutathione	0.006187	0.02109	1.306	1.293	0.8806	-0.1834	yes	down	B(ii)	-	-	-	-	-	-	-	HMDB0029395	Organic acids and derivatives	Peptidomimetics	Hybrid peptides	18710-27-5	385.118	2.32938	M+ACN+Na	C11H19N3O6S	-	37.8	metab_37380	pos_37394	pos	4.8866	4.8612	4.8184	5.5906	5.2716	5.6756
O-6-deoxy-a-L-galactopyranosyl-(1->2)-O-b-D-galactopyranosyl-(1->3)-2-(acetylamino)-2-deoxy-D-Galactose	0.006895	0.02406	1.3058	1.3018	1.2646	0.3387	yes	up	B(ii)	-	-	-	-	-	-	-	HMDB0002060	Lipids and lipid-like molecules	Fatty Acyls	Fatty acyl glycosides	95632-88-5	528.198	6.26585	M-H	C20H35NO15	-	52.8	metab_45653	neg_6549	neg	3.2351	3.0973	3.4029	2.6343	2.3712	2.693
1-O-E-Cinnamoyl-(6-arabinosylglucose)	0.0059	0.02171	1.303	1.3084	0.8518	-0.2314	yes	down	B(ii)	-	-	-	-	-	-	-	HMDB0030294	Phenylpropanoids and polyketides	Cinnamic acids and derivatives	Cinnamic acid esters	181373-66-0	487.146	6.07673	M+FA-H	C20H26O11	-	73.6	metab_45459	neg_6355	neg	3.8872	3.8169	4.0702	4.6851	4.4035	4.734
Denticulaflavonol	0.0076	0.02444	1.3029	1.2929	0.8585	-0.2201	yes	down	B(i)	-	-	-	-	-	-	-	LMPK12111996	-	-	-	-	559.309	7.90742	M+H	C35H42O6	47.4	-	metab_31827	pos_31838	pos	3.9239	4.0971	4.0071	4.7421	4.4309	4.8385
5-Heptyltetrahydro-2-oxo-3-furancarboxylic acid	8.318E-5	0.002124	1.3019	1.2979	0.8664	-0.2069	yes	down	B(ii)	-	-	-	-	-	-	-	HMDB0030994	Organoheterocyclic compounds	Lactones	Gamma butyrolactones	-	273.134	7.84273	M+FA-H	C12H20O4	-	81	metab_47207	neg_8104	neg	4.1361	4.0721	4.1276	4.7966	4.7586	4.6831
Kentsin	0.003618	0.01603	1.3019	1.2936	1.2278	0.2961	yes	up	B(ii)	-	-	-	-	-	-	-	HMDB0005776	Organic acids and derivatives	Carboxylic acids and derivatives	Amino acids, peptides, and analogues	56767-30-7	535.275	8.7856	M+Cl	C21H40N8O6	-	63.5	metab_58742	neg_19646	neg	3.4351	3.5657	3.6364	2.976	2.7082	2.9799
Hydroxytyrosol 1-O-glucoside	0.004819	0.01905	1.3016	1.2916	0.8297	-0.2693	yes	down	B(ii)	-	-	-	-	-	-	-	HMDB0041024	Organic oxygen compounds	Organooxygen compounds	Carbohydrates and carbohydrate conjugates	76873-99-9	315.108	4.58515	M-H	C14H20O8	-	33.5	metab_44073	neg_4968	neg	3.2635	3.1367	3.2639	3.8916	4.0663	3.6892
Simvastatin hydroxy acid	0.001537	0.01062	1.3	1.3009	1.1585	0.2123	yes	up	B(ii)	-	-	-	-	-	-	-	HMDB0061047	Organic acids and derivatives	Hydroxy acids and derivatives	Medium-chain hydroxy acids and derivatives	-	419.279	14.2553	M+H-H2O, M+Na	C25H40O6	-	39.8	metab_5494	pos_5500	pos	4.6027	4.7664	4.7306	4.0653	3.9371	4.1694
1-(3-Methylbutanoyl)-6-apiosylglucose	0.001456	0.009254	1.2998	1.2992	1.2858	0.3627	yes	up	B(ii)	-	-	-	-	-	-	-	HMDB0039953	Lipids and lipid-like molecules	Fatty Acyls	Fatty acyl glycosides	467242-31-5	377.145	5.66118	M-H2O-H	C16H28O11	-	60.3	metab_62693	neg_23599	neg	2.9154	2.821	3.0491	2.3569	2.1832	2.2935
Noradrenochrome	0.001653	0.009994	1.2989	1.2944	1.2453	0.3165	yes	up	B(ii)	-	-	-	-	-	-	-	HMDB0013030	Organoheterocyclic compounds	Indoles and derivatives	Not Available	490-89-1	210.041	3.43155	M+FA-H	C8H7NO3	-	67	metab_64631	neg_25539	neg	3.253	3.2949	3.3215	2.4761	2.7137	2.7374
Valorphin	0.006255	0.02127	1.2988	1.2874	1.1451	0.1955	yes	up	B(ii)	-	-	-	-	-	-	-	HMDB0059789	Organic acids and derivatives	Carboxylic acids and derivatives	Amino acids, peptides, and analogues	-	447.223	7.76417	M+2H	C44H60N8O12	-	46.7	metab_32013	pos_32024	pos	5.0138	5.2159	5.207	4.4801	4.6821	4.3195
Isopentenyladenine-9-N-glucoside	0.007391	0.02395	1.2974	1.2907	1.2103	0.2754	yes	up	B(i)	-	-	-	-	-	-	-	HMDB0012240	Organic oxygen compounds	Organooxygen compounds	Carbohydrates and carbohydrate conjugates	83087-94-9	364.198	6.01717	M+H	C17H25N5O4	31.5	-	metab_34577	pos_34590	pos	3.6472	3.9011	3.8313	3.2449	3.2377	2.9195
3,4,5-trihydroxy-6-({7-methoxy-4-oxo-2-phenyl-8-[3,4,5-trihydroxy-6-(hydroxymethyl)oxan-2-yl]-4H-chromen-5-yl}oxy)oxane-2-carboxylic acid	0.0002114	0.003331	1.295	1.2923	0.8718	-0.1979	yes	down	B(ii)	-	-	-	-	-	-	-	-	-	-	-	-	605.149	7.5175	M-H, M+FA-H	C28H30O15	-	77.4	metab_41078	neg_1969	neg	4.3765	4.2872	4.2112	4.9344	4.9001	4.9346
3,4,5-trihydroxy-6-(3-phenylpropoxy)oxane-2-carboxylic acid	0.002673	0.01234	1.2945	1.2847	0.8691	-0.2024	yes	down	B(ii)	-	-	-	-	-	-	-	-	-	-	-	-	295.118	7.39177	M+H-H2O	C15H20O7	-	55.4	metab_32547	pos_32558	pos	4.156	4.2263	4.2235	4.9181	4.6502	4.9368
6-{[(1R,16S)-5,7-dihydroxy-8,8,10,12,16-pentamethyl-3-[1-(2-methyl-1,3-thiazol-4-yl)prop-1-en-2-yl]-9-oxo-17-oxa-4-azabicyclo[14.1.0]heptadec-4-en-11-yl]oxy}-3,4,5-trihydroxyoxane-2-carboxylic acid	0.0005494	0.00541	1.2943	1.287	1.145	0.1953	yes	up	B(ii)	-	-	-	-	-	-	-	-	-	-	-	-	681.301	4.8566	M-H, M+FA-H, M+Cl	C33H50N2O11S	-	73.8	metab_39446	neg_334	neg	4.8911	5.029	5.0323	4.3211	4.3018	4.4365
Argininic acid	2.429E-5	0.001202	1.2942	1.2939	1.1952	0.2573	yes	up	B(ii)	-	-	-	-	-	-	-	HMDB0003148	Organic acids and derivatives	Carboxylic acids and derivatives	Amino acids, peptides, and analogues	157-07-3	409.208	5.08995	2M+Hac-H	C6H13N3O3	-	52.5	metab_44453	neg_5348	neg	3.8088	3.8535	3.8765	3.2481	3.2268	3.18
12-epi Leukotriene B3	0.001283	0.008595	1.2905	1.2962	0.8425	-0.2473	yes	down	B(i)	-	-	-	-	-	-	-	-	-	-	-	-	337.238	12.7938	M-H	C20H34O4	56.5	-	metab_56295	neg_17197	neg	3.4081	3.4406	3.5154	4.1348	3.9606	4.209
9S,11R,15S-trihydroxy-2,3-dinor-13E-prostaenoic acid-cyclo[8S,12R]	0.001374	0.009939	1.2898	1.2804	0.9152	-0.1278	yes	down	B(i)	C14795	-	-	map00590	Arachidonic acid metabolism	Metabolism	Lipid metabolism	LMFA03010154	-	-	-	-	311.222	12.6374	M+H-H2O, M+2Na-H, M+H, M+NH4, M+K, 2M+Na, 2M+K	C18H32O5	73.7	-	metab_25	pos_26	pos	6.7002	6.6939	6.7141	7.3873	7.1686	7.4163
2,6,10,10-Tetramethyl-1-oxaspiro[4.5]decan-6-ol	5.472E-5	0.001698	1.2893	1.285	1.1494	0.2009	yes	up	B(ii)	-	-	-	-	-	-	-	HMDB0037907	Organoheterocyclic compounds	Tetrahydrofurans	Not Available	53398-90-6	177.164	6.99715	M+H-H2O, M+H, M+H-2H2O	C13H24O2	-	48.8	metab_787	pos_790	pos	4.6391	4.7532	4.6906	4.0742	4.0974	4.0791
Isoleucyl-Phenylalanine	0.009955	0.02983	1.2882	1.2994	1.1251	0.1701	yes	up	B(ii)	-	-	-	-	-	-	-	HMDB0028914	Organic acids and derivatives	Carboxylic acids and derivatives	Amino acids, peptides, and analogues	-	620.344	8.69047	2M+ACN+Na	C15H22N2O3	-	56.6	metab_30755	pos_30766	pos	6.0771	6.0624	6.1012	5.5788	5.1134	5.5195
9,12,13-TriHOME	0.0005052	0.005659	1.287	1.2799	0.8983	-0.1547	yes	down	B(ii)	C14833	-	-	map00591	Linoleic acid metabolism	Metabolism	Lipid metabolism	LMFA02000014;HMDB0004708	Lipids and lipid-like molecules	Fatty Acyls	Fatty acids and conjugates	-	313.237	11.5723	M+Na, M+ACN+H, M+H-H2O	C18H34O5	-	70.8	metab_1103	pos_1107	pos	5.4529	5.4058	5.4107	6.046	5.932	6.1315
Pseudoionone	2.172E-5	0.001103	1.2864	1.2831	1.169	0.2253	yes	up	B(i)	-	-	-	-	-	-	-	HMDB0032498	Lipids and lipid-like molecules	Prenol lipids	Monoterpenoids	3548-78-5	193.159	7.15887	M+H	C13H20O	73.7	-	metab_10693	pos_10702	pos	4.1618	4.1877	4.2484	3.5781	3.5994	3.5979
N-Monodesmethyl-rizatriptan	0.002055	0.01234	1.286	1.2801	0.8799	-0.1846	yes	down	B(ii)	-	-	-	-	-	-	-	HMDB0060847	Organoheterocyclic compounds	Indoles and derivatives	Tryptamines and derivatives	-	318.191	5.71997	M+CH3OH+H	C15H19N5O	-	53	metab_35022	pos_35035	pos	4.542	4.6217	4.5788	5.1872	5.0692	5.3608
17beta-Methoxyandrost-5-ene-3beta,16beta-diol	0.004266	0.01616	1.2841	1.2797	0.8799	-0.1846	yes	down	B(i)	C15138	-	-	-	-	-	-	-	-	-	-	-	321.242	17.7962	M+H, M+Na	C20H32O3	32.8	-	metab_5142	pos_5148	pos	4.5918	4.8152	4.5766	5.2815	5.1723	5.4363
(2R,6x)-7-Methyl-3-methylene-1,2,6,7-octanetetrol 2-glucoside	1.994E-5	0.001109	1.2829	1.2847	1.1483	0.1995	yes	up	B(ii)	-	-	-	-	-	-	-	HMDB0033216	Lipids and lipid-like molecules	Fatty Acyls	Fatty acyl glycosides	219814-32-1	365.182	6.22348	M-H, M+Na-2H	C16H30O9	-	30.6	metab_40488	neg_1379	neg	4.7953	4.7858	4.7999	4.1859	4.2136	4.125
5-(2-Methylpropyl)tetrahydro-2-oxo-3-furancarboxylic acid	0.0001248	0.00259	1.2823	1.2791	1.1662	0.2218	yes	up	B(ii)	-	-	-	-	-	-	-	HMDB0030988	Organoheterocyclic compounds	Lactones	Gamma butyrolactones	-	167.071	2.10933	M-H2O-H, M-H	C9H14O4	-	64.2	metab_39800	neg_691	neg	4.247	4.3652	4.3776	3.7151	3.7211	3.7029
11beta,17alpha,21-trihydroxypregnenolone	7.359E-5	0.001972	1.2814	1.2768	1.1557	0.2088	yes	up	B(i)	C05489	-	-	-	-	-	-	HMDB0006760;LMST02030166	Lipids and lipid-like molecules	Steroids and steroid derivatives	Hydroxysteroids	-	365.232	10.9819	M+H	C21H32O5	30.1	-	metab_26332	pos_26343	pos	4.4609	4.4925	4.4982	3.8148	3.8975	3.9288
SQDG(18:3/18:3)	0.0004615	0.004908	1.2812	1.2796	1.1352	0.1829	yes	up	B(i)	-	-	-	-	-	-	-	-	-	-	-	-	837.488	20.1413	M-H	C45H74O12S	75.1	-	metab_51862	neg_12763	neg	5.2427	5.2876	5.1592	4.5162	4.6607	4.6442
Astin I	0.004174	0.01593	1.2807	1.2815	1.2499	0.3218	yes	up	B(ii)	C00373	-	-	-	-	-	-	HMDB0041419	Organic acids and derivatives	Peptidomimetics	Hybrid peptides	161162-22-7	516.198	5.34283	M+H-2H2O	C25H34ClN5O7	-	78.4	metab_35578	pos_35591	pos	3.0873	3.1317	3.3381	2.4995	2.4494	2.6977
Cynarasaponin C	0.004093	0.01572	1.2795	1.2694	1.2243	0.292	yes	up	B(ii)	-	-	-	-	-	-	-	HMDB0039543	Lipids and lipid-like molecules	Prenol lipids	Terpene glycosides	117804-09-8	812.485	8.1498	M+2H, M+H+Na, M+2Na, M+NH4, M+H, M+Na	C42H66O14	-	39.2	metab_64	pos_65	pos	3.2775	3.5766	3.3805	2.6771	2.8791	2.8034
5'-((Z)-Feruloyl) 3-(2'-methylarabinosylxylose)	0.002023	0.0113	1.2792	1.2857	0.8717	-0.1981	yes	down	B(ii)	-	-	-	-	-	-	-	HMDB0030231	Phenylpropanoids and polyketides	Cinnamic acids and derivatives	Hydroxycinnamic acids and derivatives	-	493.135	9.84337	M+Na-2H	C21H28O12	-	69.9	metab_57933	neg_18836	neg	4.3212	4.3479	4.3991	5.0163	4.8386	5.1373
para-hydroxyatorvastatin	0.01877	0.04728	1.279	1.2889	1.2023	0.2658	yes	up	B(ii)	-	-	-	-	-	-	-	HMDB0061014	Organoheterocyclic compounds	Pyrroles	Substituted pyrroles	-	592.282	5.35155	M+NH4, M+Na, M+K, M+H	C33H35FN2O6	-	55	metab_490	pos_492	pos	3.9457	4.1227	4.214	3.5338	3.0834	3.5992
7,8-Dihydrovomifoliol 9-[apiosyl-(1->6)-glucoside]	0.0002014	0.003255	1.2785	1.274	1.1113	0.1522	yes	up	B(ii)	-	-	-	-	-	-	-	HMDB0029771	Lipids and lipid-like molecules	Fatty Acyls	Fatty acyl glycosides	177261-70-0	565.251	5.51698	M-H, M+Cl, M+FA-H	C24H40O12	-	85.7	metab_39204	neg_92	neg	6.1003	6.1461	6.1196	5.5102	5.4294	5.5861
Chalcolactone	0.0008206	0.007423	1.2761	1.2678	0.912	-0.1329	yes	down	B(i)	C18848	-	-	-	-	-	-	-	-	-	-	-	351.214	12.6284	M+H, 2M+H, 2M+Na	C20H30O5	34.8	-	metab_1486	pos_1492	pos	6.2579	6.2629	6.2915	6.9345	6.744	6.9481
Kiwiionoside	8.391E-5	0.002129	1.275	1.272	1.16	0.2141	yes	up	B(ii)	-	-	-	-	-	-	-	HMDB0038691	Lipids and lipid-like molecules	Prenol lipids	Terpene glycosides	141897-12-3	451.218	4.69042	M+Cl, M+FA-H	C19H34O9	-	75.7	metab_40047	neg_938	neg	4.3617	4.4053	4.4782	3.7757	3.8136	3.8288
3alpha-HYDROXY-3-DEOXYANGOLENSIC ACID METHYL ESTER	0.00173	0.0114	1.2744	1.2673	0.8837	-0.1784	yes	down	B(i)	-	-	-	-	-	-	-	-	-	-	-	-	473.254	13.0475	M+H	C27H36O7	35.3	-	metab_23559	pos_23569	pos	4.6118	4.6942	4.618	5.2673	5.111	5.3783
Steviobioside	0.0004825	0.005044	1.2741	1.2782	0.895	-0.16	yes	down	B(ii)	-	-	-	-	-	-	-	HMDB0036707	Lipids and lipid-like molecules	Prenol lipids	Terpene glycosides	41093-60-1	663.304	13.1398	M+Na-2H	C32H50O13	-	62.1	metab_56134	neg_17036	neg	5.297	5.3052	5.3007	5.9293	5.8159	6.0224
Deoxyadenosine	0.0001045	0.002384	1.2739	1.2717	1.1404	0.1895	yes	up	B(ii)	C00212	Nucleic acids	Nucleosides	map01100;map02010;map01232;map00230	Metabolic pathways;ABC transporters;Nucleotide metabolism;Purine metabolism	Metabolism;Environmental Information Processing;Metabolism;Metabolism	Global and overview maps;Membrane transport;Global and overview maps;Nucleotide metabolism	PW_C000068;HMDB0000050;HMDB0000101	Nucleosides, nucleotides, and analogues	Purine nucleosides	Not Available	958-09-8;58-61-7	269.136	6.49362	M+NH4	C10H13N5O3	-	65	metab_39103	pos_33872	pos	4.8221	4.927	4.8433	4.2567	4.2305	4.3065
3-Oxo-alpha-ionol 9-[apiosyl-(1->6)-glucoside]	4.184E-5	0.001534	1.2736	1.2706	1.1233	0.1677	yes	up	B(ii)	-	-	-	-	-	-	-	HMDB0040672	Lipids and lipid-like molecules	Fatty Acyls	Fatty acyl glycosides	143363-62-6	547.239	6.90377	M+Cl, M+FA-H, M-H, M+Na-2H	C24H38O11	-	81.3	metab_39127	neg_15	neg	5.4872	5.5142	5.5598	4.9232	4.8703	4.9485
Succinoadenosine	0.006748	0.02245	1.2725	1.2597	0.9007	-0.1509	yes	down	B(i)	-	-	-	-	-	-	-	HMDB0000912	Nucleosides, nucleotides, and analogues	Purine nucleosides	Not Available	4542-23-8	384.115	2.32938	M+H	C14H17N5O8	57	-	metab_7611	pos_7617	pos	5.7013	5.6905	5.6437	6.381	6.0685	6.4632
2-Hydroxyestradiol	0.007848	0.02504	1.271	1.2786	1.1505	0.2023	yes	up	B(ii)	C05301	Steroids	18-Carbon atoms	-	-	-	-	HMDB0244190;HMDB0000338;LMST02010027	Lipids and lipid-like molecules	Steroids and steroid derivatives	Estrane steroids	362-05-0	306.206	9.25888	M+NH4	C18H24O3	-	72.2	metab_12430	pos_12439	pos	4.9313	5.0112	4.9177	4.3822	4.0548	4.478
6-({5,6-dimethoxy-8,17-dioxatetracyclo[8.7.0.0?,?.0??,??]heptadeca-2(7),3,5,11(16),12,14-hexaen-14-yl}oxy)-3,4,5-trihydroxyoxane-2-carboxylic acid	0.007027	0.02309	1.2688	1.2592	0.8952	-0.1597	yes	down	B(ii)	-	-	-	-	-	-	-	-	-	-	-	-	494.166	9.9862	M+NH4, 2M+NH4, 2M+Na, M+Na, M+2Na-H, M+K, M+H, M+H-H2O, M+H-2H2O	C23H24O11	-	67.1	metab_0	pos_1	pos	5.2867	5.3705	5.3623	5.9947	5.7442	6.1564
4-Hydroxycyclohexylcarboxylic acid	0.0006988	0.006104	1.2676	1.2644	1.1825	0.2418	yes	up	B(ii)	-	-	-	-	-	-	-	HMDB0001988	Organic oxygen compounds	Organooxygen compounds	Alcohols and polyols	17419-81-7	333.155	6.40583	2M+FA-H	C7H12O3	-	47.8	metab_61642	neg_22548	neg	3.9658	3.9554	3.9363	3.3866	3.2163	3.4243
13,14-dihydro-15-keto-PGE1	0.000781	0.006473	1.2661	1.2697	0.8542	-0.2274	yes	down	B(i)	-	-	-	-	-	-	-	LMFA03010145;HMDB0244516	Lipids and lipid-like molecules	Fatty Acyls	Eicosanoids	-	353.233	12.4697	M-H	C20H34O5	41.8	-	metab_56445	neg_17348	neg	3.6024	3.5935	3.627	4.2691	4.0933	4.3096
Isosakuranin	0.0009428	0.007234	1.2653	1.2698	0.8962	-0.1581	yes	down	B(ii)	-	-	-	-	-	-	-	HMDB0029481;LMPK12140336	Phenylpropanoids and polyketides	Flavonoids	Flavonoid glycosides	491-69-0	447.13	9.57027	M-H, M+Na-2H	C22H24O10	-	44.2	metab_41559	neg_2450	neg	5.3341	5.3509	5.3157	5.9693	5.8225	6.0629
6-{[3,4-dihydroxy-4-(1-oxo-1H-isochromen-3-yl)butan-2-yl]oxy}-3,4,5-trihydroxyoxane-2-carboxylic acid	0.0012	0.008248	1.2645	1.2577	1.2078	0.2724	yes	up	B(ii)	-	-	-	-	-	-	-	-	-	-	-	-	471.114	4.46868	M+FA-H	C19H22O11	-	43.1	metab_43995	neg_4890	neg	3.4721	3.5352	3.5946	2.9494	2.803	3.0247
11'-Carboxy-alpha-chromanol	0.002398	0.01241	1.2639	1.2709	0.8741	-0.1941	yes	down	B(ii)	-	-	-	-	-	-	-	HMDB0012515	Lipids and lipid-like molecules	Prenol lipids	Sesquiterpenoids	-	463.306	17.1759	M+FA-H	C26H42O4	-	43.1	metab_54535	neg_15436	neg	4.3271	4.4091	4.3622	5.0293	4.8268	5.1289
Yucalexin B'11	0.03703	0.07844	1.2632	1.2545	0.8036	-0.3155	yes	down	B(ii)	-	-	-	-	-	-	-	HMDB0036696	Organic oxygen compounds	Organooxygen compounds	Alcohols and polyols	119642-80-7	320.222	10.2199	M+NH4	C19H26O3	-	65.9	metab_28357	pos_28368	pos	2.5375	3.0741	2.8058	3.6848	3.1736	3.6179
4,5-dihydroxy-6-(hydroxymethyl)-2-[(3,4,5,6-tetrahydroxyoxan-2-yl)methoxy]oxan-3-yl 3-(4-hydroxy-3-methoxyphenyl)prop-2-enoate	0.001569	0.009712	1.2629	1.2591	0.8892	-0.1694	yes	down	B(ii)	-	-	-	-	-	-	-	-	-	-	-	-	517.156	6.37523	M-H2O-H, M-H, 2M-H	C22H30O14	-	35.5	metab_39222	neg_110	neg	5.0383	4.7753	4.9253	5.5321	5.4793	5.5628
Ixabepilone	0.003495	0.01567	1.2628	1.2694	1.1403	0.1894	yes	up	B(ii)	-	-	-	-	-	-	-	HMDB0015593	Phenylpropanoids and polyketides	Macrolides and analogues	Epothilones and analogues	219989-84-1	541.25	6.9753	M+Cl	C27H42N2O5S	-	73.6	metab_60858	neg_21762	neg	5.1264	5.1389	5.1713	4.5354	4.6762	4.3264
(E)-8-Hydroxy-2-octene-4,6-diynoic acid	0.02423	0.05753	1.2626	1.2727	1.2664	0.3407	yes	up	B(ii)	-	-	-	-	-	-	-	HMDB0031515	Lipids and lipid-like molecules	Fatty Acyls	Fatty acids and conjugates	65367-65-9	195.03	8.14082	M+FA-H	C8H6O3	-	63.8	metab_59430	neg_20334	neg	3.3762	3.0559	3.4365	2.9054	2.3955	2.4924
2-Hydroxynevirapine glucuronide	0.03942	0.0822	1.2624	1.273	1.2101	0.2751	yes	up	B(ii)	-	-	-	-	-	-	-	HMDB0060720;PW_C040607	Organic oxygen compounds	Organooxygen compounds	Carbohydrates and carbohydrate conjugates	-	481.132	7.70275	M+NH4, M+Na	C21H22N4O8	-	42.1	metab_2887	pos_2893	pos	3.9685	4.1366	4.2327	3.4057	3.0076	3.7833
Squamosinin A	0.00479	0.01897	1.262	1.2697	0.8917	-0.1654	yes	down	B(ii)	-	-	-	-	-	-	-	HMDB0041429	Lipids and lipid-like molecules	Fatty Acyls	Fatty alcohols	163597-71-5	603.427	19.6427	M-H2O-H	C36H62O8	-	74.6	metab_53988	neg_14889	neg	5.2232	5.3086	5.2489	5.9615	5.6853	6.0503
(1alpha,2alpha,4betaH,6alpha,8R)-p-Menthane-2,6,8,9-tetrol	0.0002699	0.003713	1.2617	1.2653	0.8379	-0.2552	yes	down	B(ii)	-	-	-	-	-	-	-	HMDB0039053	Lipids and lipid-like molecules	Prenol lipids	Monoterpenoids	402593-44-6	203.129	6.59732	M-H	C10H20O4	-	49.3	metab_61389	neg_22294	neg	3.1262	3.1567	3.1149	3.7417	3.6532	3.8216
Amprenavir	0.02127	0.0524	1.2612	1.2475	1.2802	0.3564	yes	up	B(ii)	C08086	-	-	-	-	-	-	HMDB0014839	Benzenoids	Benzene and substituted derivatives	Benzenesulfonamides	161814-49-9	540.199	7.1809	M+Cl	C25H35N3O6S	-	45.5	metab_46580	neg_7477	neg	2.7672	2.9888	3.3177	2.3164	2.2502	2.5234
Panaxynol	0.01168	0.03351	1.2611	1.2534	0.8245	-0.2784	yes	down	B(ii)	C08450	-	-	-	-	-	-	LMFA05000019;HMDB0039588;HMDB0244256;LMFA05000689	Lipids and lipid-like molecules	Fatty Acyls	Fatty alcohols	21852-80-2;81203-57-8	262.217	11.0176	M+NH4	C17H24O	-	64.1	metab_39111	pos_26236	pos	2.7824	3.0178	3.0937	3.7521	3.3872	3.6488
Trilobalicin	0.01003	0.03098	1.2604	1.2717	0.82	-0.2863	yes	down	B(ii)	-	-	-	-	-	-	-	HMDB0031926	Lipids and lipid-like molecules	Fatty Acyls	Fatty alcohols	189747-98-6	631.42	22.6381	M+Na-2H	C35H62O8	-	35	metab_53523	neg_14424	neg	2.8544	3.1546	2.9811	3.7471	3.4294	3.7899
N-Methyl-14-O-demethylepiporphyroxine	0.022	0.05364	1.2599	1.2425	1.3519	0.435	yes	up	B(ii)	-	-	-	-	-	-	-	HMDB0030171	Lipids and lipid-like molecules	Glycerolipids	Triradylcglycerols	18361-67-6	787.271	6.08748	2M+FA-H	C20H21NO6	-	51.2	metab_45475	neg_6371	neg	2.362	2.5696	2.6511	1.7298	1.692	2.1869
(R)-2-Hydroxybutane-1,2,4-tricarboxylate	0.0007069	0.006829	1.2597	1.262	0.8681	-0.2041	yes	down	B(i)	C01251	-	-	map01100;map01110;map00300;map01240;map01210;map00620;map01230	Metabolic pathways;Biosynthesis of secondary metabolites;Lysine biosynthesis;Biosynthesis of cofactors;2-Oxocarboxylic acid metabolism;Pyruvate metabolism;Biosynthesis of amino acids	Metabolism;Metabolism;Metabolism;Metabolism;Metabolism;Metabolism;Metabolism	Global and overview maps;Global and overview maps;Amino acid metabolism;Global and overview maps;Global and overview maps;Carbohydrate metabolism;Global and overview maps	HMDB0003518	Organic acids and derivatives	Carboxylic acids and derivatives	Tricarboxylic acids and derivatives	13052-73-8	207.05	1.5581	M+H, M+NH4, M+K, M+H-H2O	C7H10O7	48.1	-	metab_272	pos_273	pos	3.9654	3.9413	3.9004	4.5102	4.6491	4.4433
9-Oxo-nonanoic acid	0.00326	0.01499	1.2585	1.2634	0.8043	-0.3142	yes	down	B(ii)	C16322	-	-	map00592;map01110	alpha-Linolenic acid metabolism;Biosynthesis of secondary metabolites	Metabolism;Metabolism	Lipid metabolism;Global and overview maps	HMDB0094711;LMFA01060160	Lipids and lipid-like molecules	Fatty Acyls	Fatty acids and conjugates	-	217.108	13.3811	M+FA-H	C9H16O3	-	77.4	metab_50028	neg_10929	neg	2.5824	2.5335	2.587	3.251	3.0022	3.3263
Hebevinoside V	0.03668	0.0779	1.2582	1.2724	1.2258	0.2937	yes	up	B(ii)	-	-	-	-	-	-	-	HMDB0035981	Lipids and lipid-like molecules	Steroids and steroid derivatives	Steroidal glycosides	101365-07-5	437.254	9.27685	M+H+Na	C46H74O14	-	62.8	metab_12449	pos_12458	pos	3.7483	3.9364	3.8791	3.3496	2.7003	3.3866
(3,4,5,6-tetrahydroxyoxan-2-yl)methyl acetate	3.784E-6	0.0004933	1.2566	1.2543	1.1783	0.2367	yes	up	B(ii)	-	-	-	-	-	-	-	-	-	-	-	-	221.067	2.13027	M-H	C8H14O7	-	78.4	metab_64939	neg_25847	neg	3.8691	3.9067	3.9009	3.2931	3.2904	3.327
Astragalin 7-rhamnoside	0.02999	0.0668	1.256	1.2641	0.794	-0.3328	yes	down	B(ii)	-	-	-	-	-	-	-	HMDB0037426	Phenylpropanoids and polyketides	Flavonoids	Flavonoid glycosides	38784-79-1	639.161	4.17008	M+FA-H	C27H30O15	-	65.5	metab_43822	neg_4717	neg	2.6878	2.5044	2.8822	3.5274	3.0296	3.6091
Sufentanil	0.001184	0.00819	1.2559	1.2563	0.8156	-0.2941	yes	down	B(ii)	C08022	-	-	-	-	-	-	HMDB0014846;PW_C009183	Benzenoids	Benzene and substituted derivatives	Anilides	56030-54-7	407.175	8.76417	M+Na-2H	C22H30N2O2S	-	30.3	metab_47896	neg_8794	neg	2.5851	2.7163	2.7508	3.3886	3.2796	3.2038
3-(4-hydroxy-3-methoxyphenyl)-1-{2,4,6-trihydroxy-3-[3,4,5-trihydroxy-6-(hydroxymethyl)oxan-2-yl]phenyl}propan-1-one	0.001589	0.009774	1.255	1.26	0.8755	-0.1918	yes	down	B(ii)	-	-	-	-	-	-	-	-	-	-	-	-	447.13	9.772	M-H2O-H	C22H26O11	-	49.5	metab_48523	neg_9423	neg	4.3156	4.318	4.2927	4.9406	4.7751	5.0504
Alectrol	0.004443	0.0181	1.2543	1.2527	0.6954	-0.5241	yes	down	B(ii)	C09059	-	-	-	-	-	-	HMDB0041372	Organoheterocyclic compounds	Lactones	Gamma butyrolactones	143572-84-3	327.124	9.34913	M-H2O-H	C19H22O6	-	32.6	metab_48280	neg_9179	neg	1.458	1.2731	1.5069	2.1691	1.8917	2.0365
2-Arachidonylglycerol	0.006049	0.02205	1.2541	1.2417	1.1905	0.2516	yes	up	B(ii)	C13856	-	-	-	-	-	-	LMGL01010028;HMDB0004666;LMGL01010023;HMDB0013657	Lipids and lipid-like molecules	Endocannabinoids	Not Available	53847-30-6;222723-55-9	423.275	16.2207	M+FA-H	C23H38O4	-	47.5	metab_51033	neg_11934	neg	3.6526	3.9771	3.8991	3.1937	3.1413	3.3483
Ile Glu Val Lys	5.55E-5	0.001701	1.2537	1.2483	0.8752	-0.1923	yes	down	B(i)	-	-	-	-	-	-	-	-	-	-	-	-	488.308	6.76293	M+H	C22H41N5O7	31.7	-	metab_10295	pos_10304	pos	4.0308	4.0465	4.0417	4.6602	4.5547	4.6326
PGE2 1,15-lactone	0.003956	0.01533	1.2535	1.2426	0.8846	-0.1769	yes	down	B(i)	-	-	-	-	-	-	-	LMFA03010198	-	-	-	-	335.219	15.9683	M+H	C20H30O4	34.8	-	metab_22090	pos_22100	pos	4.6245	4.5739	4.5819	5.2322	5.0039	5.3397
B-D-Xylopyranosyl-(1->4)-a-L-rhamnopyranosyl-(1->2)-L-arabinose	0.0002914	0.004253	1.2513	1.2494	1.1024	0.1406	yes	up	B(ii)	-	-	-	-	-	-	-	HMDB0041221	Organic oxygen compounds	Organooxygen compounds	Carbohydrates and carbohydrate conjugates	-	446.187	0.853517	M+NH4	C16H28O13	-	32.5	metab_38492	pos_38507	pos	6.2262	6.3346	6.2342	5.6612	5.6371	5.7509
3,4,5-trihydroxy-6-({2-[4-(2-methylpropyl)phenyl]propanoyl}oxy)oxane-2-carboxylic acid	0.0001192	0.002542	1.2501	1.2457	1.1652	0.2206	yes	up	B(ii)	-	-	-	-	-	-	-	HMDB0253334	Organic oxygen compounds	Organooxygen compounds	Carbohydrates and carbohydrate conjugates	-	427.161	6.86302	M+FA-H	C19H26O8	-	66.7	metab_61028	neg_21932	neg	4.0734	4.1397	4.1659	3.4964	3.5347	3.593
1-Octen-3-yl primeveroside	0.0006636	0.006596	1.2486	1.25	1.1413	0.1907	yes	up	B(ii)	-	-	-	-	-	-	-	HMDB0032960;LMFA13010064	Lipids and lipid-like molecules	Fatty Acyls	Fatty acyl glycosides	209863-01-4	464.249	5.83705	M+ACN+H, M+ACN+Na, M+H-2H2O	C19H34O10	-	71.4	metab_732	pos_735	pos	4.6963	4.7868	4.736	4.1753	4.0478	4.2357
2-Hydroxylinolenic acid	0.006912	0.02409	1.2469	1.2568	0.8779	-0.1879	yes	down	B(ii)	-	-	-	-	-	-	-	HMDB0031103	Lipids and lipid-like molecules	Fatty Acyls	Lineolic acids and derivatives	-	587.432	20.6364	2M-H	C18H30O3	-	66.6	metab_53783	neg_14684	neg	4.5002	4.6211	4.5507	5.2191	4.9727	5.3814
Citrusin A	0.00511	0.01837	1.2442	1.2325	1.1325	0.1795	yes	up	B(ii)	-	-	-	-	-	-	-	HMDB0039230	Lignans, neolignans and related compounds	Lignan glycosides	Not Available	105279-09-2	556.239	5.7921	M+NH4, M+Na, M+H-H2O	C26H34O12	-	39	metab_729	pos_732	pos	5.0056	5.0929	5.1315	4.4317	4.6763	4.342
NONIC ACID	0.0004376	0.004798	1.2438	1.2472	0.9009	-0.1506	yes	down	B(i)	-	-	-	-	-	-	-	HMDB0011717	Lipids and lipid-like molecules	Fatty Acyls	Fatty acids and conjugates	-	187.098	7.48828	M-H, M+Na-2H, M-H2O-H	C9H16O4	30.3	-	metab_39365	neg_253	neg	5.36	5.3699	5.3788	5.9929	5.8534	6.0362
Donhexocin	5.981E-5	0.001802	1.2434	1.2453	0.8743	-0.1938	yes	down	B(ii)	-	-	-	-	-	-	-	HMDB0033087	Lipids and lipid-like molecules	Fatty Acyls	Fatty alcohols	-	635.455	18.6603	M+Na-2H	C35H66O8	-	37.4	metab_54170	neg_15071	neg	3.991	4.0737	4.0978	4.6478	4.6368	4.6264
3,4,5-trihydroxy-6-{[4-(7-methoxy-2-oxo-2H-chromen-6-yl)but-3-en-2-yl]oxy}oxane-2-carboxylic acid	2.989E-5	0.001308	1.2411	1.239	1.1057	0.145	yes	up	B(ii)	-	-	-	-	-	-	-	-	-	-	-	-	467.117	0.846533	M+FA-H	C20H22O10	-	35.5	metab_65866	neg_26776	neg	5.9833	6.0428	6.0495	5.4162	5.4756	5.4556
Rivenprost	0.0004074	0.004631	1.2404	1.2359	1.1604	0.2146	yes	up	B(i)	-	-	-	-	-	-	-	HMDB0257249	Benzenoids	Benzene and substituted derivatives	Benzylethers	-	449.203	4.59543	M-H	C24H34O6S	31.9	-	metab_63973	neg_24879	neg	4.1349	4.1822	4.2938	3.6234	3.5798	3.667
Sucrose	6.472E-5	0.001838	1.2397	1.2354	1.0931	0.1284	yes	up	B(i)	C00089	Carbohydrates	Oligosaccharides	map01100;map00500;map01110;map02010;map00052	Metabolic pathways;Starch and sucrose metabolism;Biosynthesis of secondary metabolites;ABC transporters;Galactose metabolism	Metabolism;Metabolism;Metabolism;Environmental Information Processing;Metabolism	Global and overview maps;Carbohydrate metabolism;Global and overview maps;Membrane transport;Carbohydrate metabolism	HMDB0000258;PW_C000177	Organic oxygen compounds	Organooxygen compounds	Carbohydrates and carbohydrate conjugates	57-50-1	360.15	0.9346	M+NH4, M+Na, 2M+Na, 2M+NH4, M+H, M+H-2H2O	C12H22O11	84.2	-	metab_99	pos_100	pos	6.5875	6.6901	6.6221	6.044	6.082	6.0795
PE(18:2/0:0)	0.001147	0.008053	1.2393	1.2444	0.9068	-0.1411	yes	down	B(i)	-	-	-	-	-	-	-	-	-	-	-	-	476.278	15.1989	M-H	C23H44NO7P	64.5	-	metab_50711	neg_11612	neg	5.7593	5.7955	5.8117	6.4188	6.2493	6.484
3R-aminononanoic acid	0.001289	0.009557	1.239	1.2312	0.8708	-0.1996	yes	down	B(i)	-	-	-	-	-	-	-	LMFA01100019	-	-	-	-	174.149	5.02042	M+H-H2O, M+H	C9H19NO2	39.3	-	metab_2247	pos_2253	pos	3.8721	3.8445	3.8913	4.4589	4.3149	4.5555
(2-Furanylmethyl) methyl disulfide	0.001002	0.008289	1.2382	1.2404	1.1096	0.15	yes	up	B(ii)	-	-	-	-	-	-	-	HMDB0036807	Organoheterocyclic compounds	Heteroaromatic compounds	Not Available	57500-00-2	198.965	6.86202	M+K	C6H8OS2	-	61.6	metab_10378	pos_10387	pos	5.8121	5.9187	5.9212	5.3619	5.1892	5.359
(3,4,5,6-tetrahydroxyoxan-2-yl)methyl 4-hydroxybenzoate	0.002333	0.01224	1.2375	1.2304	0.9047	-0.1445	yes	down	B(ii)	-	-	-	-	-	-	-	-	-	-	-	-	299.077	4.13925	M-H, 2M-H	C13H16O8	-	62.8	metab_39958	neg_849	neg	5.7442	5.4605	5.5408	6.1963	6.1608	6.1535
(+/-)-Glycerol 1,2-diacetate	0.006335	0.02277	1.2375	1.237	0.8347	-0.2607	yes	down	B(ii)	-	-	-	-	-	-	-	HMDB0031712	Lipids and lipid-like molecules	Glycerolipids	Diradylglycerols	101364-64-1	397.135	4.63718	2M+FA-H	C7H12O5	-	48	metab_63935	neg_24841	neg	3.2163	2.9086	3.1289	3.6107	3.6377	3.8401
(+/-)11-HEDE	0.001727	0.01025	1.2369	1.241	0.8675	-0.2051	yes	down	B(i)	-	-	-	-	-	-	-	-	-	-	-	-	323.259	17.1668	M-H	C20H36O3	76.5	-	metab_54538	neg_15439	neg	3.9231	3.8866	3.8744	4.5098	4.3456	4.6155
Pralidoxime	0.004219	0.01606	1.2365	1.2266	0.8627	-0.2131	yes	down	B(ii)	C07400	-	-	-	-	-	-	HMDB0014871	Organoheterocyclic compounds	Pyridines and derivatives	Methylpyridines	6735-59-7	316.175	6.63687	2M+ACN+H	C7H9N2O+	-	32	metab_10166	pos_10174	pos	3.648	3.6797	3.6845	4.3012	4.0648	4.3977
MG(0:0/22:6(4Z,7Z,10Z,13Z,16Z,19Z)/0:0)	0.02199	0.05363	1.2364	1.2365	0.8349	-0.2603	yes	down	B(ii)	-	-	-	-	-	-	-	HMDB0011557;LMGL01010027	Lipids and lipid-like molecules	Glycerolipids	Monoradylglycerols	-	423.25	9.08648	M+Na-2H	C25H38O4	-	57.6	metab_58472	neg_19376	neg	3.4449	3.0096	3.3908	4.0261	3.7034	4.0643
Benzyl 2,6-dihydroxybenzoate 2-glucoside	0.001287	0.008611	1.235	1.2394	0.8792	-0.1857	yes	down	B(ii)	-	-	-	-	-	-	-	HMDB0038330	Organic oxygen compounds	Organooxygen compounds	Carbohydrates and carbohydrate conjugates	-	405.119	9.33867	M-H, M+Cl	C20H22O9	-	69.9	metab_41512	neg_2403	neg	4.3204	4.3276	4.2774	4.9189	4.7672	5.0132
Epijasminoside A	0.002931	0.01402	1.2348	1.2379	1.2939	0.3717	yes	up	B(ii)	-	-	-	-	-	-	-	HMDB0033111	Organic oxygen compounds	Organooxygen compounds	Carbohydrates and carbohydrate conjugates	189148-81-0	365.136	5.00638	M+Cl	C16H26O7	-	63.3	metab_63574	neg_24480	neg	2.694	2.4573	2.7585	2.0505	2.0122	2.0511
Zoapatanol	0.01647	0.04301	1.2345	1.2239	0.8494	-0.2355	yes	down	B(i)	C09205	-	-	-	-	-	-	-	-	-	-	71117-51-6	339.253	15.8079	M+H	C20H34O4	49.3	-	metab_22176	pos_22186	pos	3.5326	3.5234	3.3885	4.0559	3.8652	4.3725
DIMETHOATE	0.0006753	0.006666	1.2335	1.235	1.0959	0.1321	yes	up	B(i)	C14326	-	-	-	-	-	-	HMDB0251379	Organic acids and derivatives	Organic dithiophosphoric acids and derivatives	Dithiophosphate O-esters	60-51-5	230.007	6.86202	M+H, 2M+Na, 2M+H, M+Na	C5H12NO3PS2	82.3	-	metab_461	pos_463	pos	6.4788	6.586	6.5808	6.0282	5.878	6.0209
10,13-Eicosadiynoic acid	0.004025	0.01553	1.2328	1.2257	0.879	-0.1861	yes	down	B(i)	-	-	-	-	-	-	-	LMFA01030689	-	-	-	-	305.247	9.72727	M+H-H2O, M+H	C20H32O2	45.8	-	metab_3185	pos_3191	pos	4.1338	4.2746	4.2705	4.8601	4.6391	4.9235
PE(14:1(9Z)/20:4(8Z,11Z,14Z,17Z))	0.01603	0.04215	1.2327	1.2302	1.249	0.3208	yes	up	B(ii)	C00350	Lipids	Phospholipids	map01100;map00564;map01110;map00563;map04136	Metabolic pathways;Glycerophospholipid metabolism;Biosynthesis of secondary metabolites;Glycosylphosphatidylinositol (GPI)-anchor biosynthesis;Autophagy - other	Metabolism;Metabolism;Metabolism;Metabolism;Cellular Processes	Global and overview maps;Lipid metabolism;Global and overview maps;Glycan biosynthesis and metabolism;Transport and catabolism	HMDB0008872;PW_C004920	Lipids and lipid-like molecules	Glycerophospholipids	Glycerophosphoethanolamines	-	754.443	6.10712	M+2Na-H	C39H68NO8P	-	45.5	metab_34429	pos_34442	pos	2.8067	3.3186	3.1895	2.5093	2.4591	2.4903
Digoxigenin	0.002498	0.01272	1.2311	1.2281	1.2144	0.2802	yes	up	B(ii)	-	-	-	-	-	-	-	LMST01120008;HMDB0060731	Lipids and lipid-like molecules	Steroids and steroid derivatives	Steroid lactones	-	435.239	11.3723	M+FA-H	C23H34O5	-	65.5	metab_57007	neg_17910	neg	3.2927	3.3813	3.3148	2.8767	2.5917	2.7587
Sebacic acid	0.0009787	0.008188	1.2302	1.2226	0.8706	-0.1999	yes	down	B(i)	C08277	-	-	-	-	-	-	HMDB0000792;LMFA01170006	Lipids and lipid-like molecules	Fatty Acyls	Fatty acids and conjugates	111-20-6	203.128	8.69948	M+H-H2O, M+H	C10H18O4	31.9	-	metab_3053	pos_3059	pos	3.7629	3.8145	3.7882	4.4009	4.2265	4.4292
Polyporusterone A	0.01174	0.03362	1.23	1.2201	0.8715	-0.1984	yes	down	B(ii)	-	-	-	-	-	-	-	HMDB0038495	Lipids and lipid-like molecules	Steroids and steroid derivatives	Bile acids, alcohols and derivatives	141360-88-5	501.319	19.4622	M+NH4, M+Na	C28H46O6	-	30.2	metab_4692	pos_4698	pos	4.0223	4.1474	4.0623	4.7002	4.4395	4.8934
(+/-)-Camphoric acid	0.0004849	0.00506	1.2296	1.2314	0.8683	-0.2037	yes	down	B(ii)	-	-	-	-	-	-	-	HMDB0034491	Organic acids and derivatives	Carboxylic acids and derivatives	Dicarboxylic acids and derivatives	5394-83-2	199.098	8.30397	M-H, M+Na-2H	C10H16O4	-	73.1	metab_41502	neg_2393	neg	3.8197	3.7799	3.7904	4.4166	4.2657	4.4381
Heptadecanoic acid	0.01852	0.04683	1.2295	1.2169	1.1262	0.1715	yes	up	B(ii)	-	-	-	-	-	-	-	HMDB0002259;LMFA01010017;HMDB0006210;HMDB0006497	Lipids and lipid-like molecules	Fatty Acyls	Fatty acids and conjugates	106182-29-0;3546-17-6;506-12-7	334.274	20.9413	M+ACN+Na	C17H34O2	-	71.3	metab_18980	pos_18990	pos	5.4215	5.6001	5.3954	4.8696	5.1068	4.6
MG(0:0/20:0/0:0)	0.004744	0.01739	1.2292	1.2207	0.8239	-0.2795	yes	down	B(ii)	-	-	-	-	-	-	-	HMDB0011542	Lipids and lipid-like molecules	Endocannabinoids	Not Available	-	409.331	21.9698	M+Na	C23H46O4	-	57.3	metab_20277	pos_20287	pos	2.6418	2.6547	2.8271	3.3597	3.1223	3.38
Atropaldehyde	0.03679	0.07806	1.2269	1.2451	0.8135	-0.2978	yes	down	B(i)	C16592	-	-	-	-	-	-	HMDB0060671;PW_C040530	Benzenoids	Benzene and substituted derivatives	Phenylacetaldehydes	-	133.065	19.2205	M+H	C9H8O	41.3	-	metab_20910	pos_20920	pos	2.9443	3.0133	2.9298	3.316	4.0564	3.5503
15-OxoEDE	0.00682	0.0226	1.2267	1.2178	0.8837	-0.1784	yes	down	B(i)	-	-	-	-	-	-	-	-	-	-	-	-	323.258	17.6974	M+H, M+Na	C20H34O3	84.9	-	metab_4629	pos_4635	pos	4.4104	4.5027	4.4231	5.0413	4.8337	5.2147
Oryzalide A	7.677E-5	0.002042	1.2262	1.2264	0.8739	-0.1945	yes	down	B(ii)	-	-	-	-	-	-	-	HMDB0037591	Lipids and lipid-like molecules	Prenol lipids	Terpene lactones	128500-67-4	341.172	8.03857	M+Na-2H	C19H28O4	-	43.9	metab_59539	neg_20443	neg	3.9447	3.8864	3.9366	4.4346	4.4983	4.5328
Pentostatin	5.371E-5	0.001693	1.2252	1.221	1.1053	0.1444	yes	up	B(ii)	C02267	-	-	-	-	-	-	HMDB0014692;HMDB0245535	Organoheterocyclic compounds	Imidazodiazepines	Not Available	53910-25-1	286.15	1.1635	M+NH4, 2M+H, M+CH3OH+H, M+K, M+Na, M+ACN+Na, M+H	C11H16N4O4	-	46.6	metab_32	pos_33	pos	5.732	5.804	5.8159	5.2325	5.259	5.2062
Kamolonol	0.001967	0.01111	1.225	1.2238	1.1878	0.2483	yes	up	B(ii)	-	-	-	-	-	-	-	HMDB0039036	Phenylpropanoids and polyketides	Coumarins and derivatives	Not Available	94898-76-7	435.161	9.5501	M+K-2H	C24H30O5	-	37.9	metab_58125	neg_19028	neg	3.6311	3.568	3.8084	3.1488	3.0236	3.0936
Pisumoside B	0.02044	0.05032	1.2244	1.2112	1.1241	0.1688	yes	up	B(ii)	-	-	-	-	-	-	-	HMDB0037125	Lipids and lipid-like molecules	Prenol lipids	Terpene glycosides	333334-43-3	358.164	14.1745	M+H+Na	C32H52O16	-	44.9	metab_22989	pos_22999	pos	5.5145	5.5869	5.4983	4.9146	5.2057	4.6444
4-Pyridoxic acid	2.747E-5	0.001273	1.2233	1.2199	1.1426	0.1923	yes	up	B(ii)	C00847	-	-	map01100;map00750	Metabolic pathways;Vitamin B6 metabolism	Metabolism;Metabolism	Global and overview maps;Metabolism of cofactors and vitamins	PW_C000011;HMDB0000017	Organoheterocyclic compounds	Pyridines and derivatives	Pyridinecarboxylic acids and derivatives	82-82-6	228.051	1.85762	M+FA-H	C8H9NO4	-	51.1	metab_65040	neg_25948	neg	4.4305	4.4899	4.4895	3.8912	3.8986	3.9449
Desglucocheirotoxol	0.002404	0.01234	1.2232	1.214	0.8762	-0.1907	yes	down	B(ii)	-	-	-	-	-	-	-	HMDB0033828	Lipids and lipid-like molecules	Steroids and steroid derivatives	Steroid lactones	29336-13-8	594.328	9.80848	M+ACN+H	C29H44O10	-	73.8	metab_29204	pos_29215	pos	3.954	3.9973	4.047	4.7082	4.4398	4.5431
Monomenthyl succinate	0.004336	0.01786	1.223	1.2149	1.1214	0.1653	yes	up	B(ii)	-	-	-	-	-	-	-	HMDB0036143	Lipids and lipid-like molecules	Prenol lipids	Monoterpenoids	188709-97-9	301.166	9.36993	M+FA-H	C14H24O4	-	75	metab_58261	neg_19165	neg	5.1862	5.448	5.4973	4.7448	4.8074	4.8328
Cassiaside B	0.02263	0.0547	1.2221	1.2209	1.1664	0.2221	yes	up	B(ii)	-	-	-	-	-	-	-	HMDB0038477	Organoheterocyclic compounds	Naphthopyrans	Naphthopyranones	119170-51-3	611.164	5.33402	M-H, M+Cl, M+FA-H	C26H30O14	-	78.3	metab_39201	neg_89	neg	4.3999	4.2713	4.699	4.0261	3.6021	3.835
5-Hydroxyflavone	0.003401	0.0154	1.2219	1.2207	1.1683	0.2244	yes	up	B(ii)	-	-	-	-	-	-	-	HMDB0040556	Phenylpropanoids and polyketides	Flavonoids	Flavonoid glycosides	71802-04-5	445.114	7.6412	M+FA-H	C21H20O8	-	40.6	metab_60001	neg_20905	neg	3.9298	4.0426	4.1926	3.4193	3.5808	3.4125
3-hydroxyheptanoic acid	0.0001316	0.002644	1.2181	1.2164	0.859	-0.2193	yes	down	B(ii)	-	-	-	-	-	-	-	HMDB0061653	Organic acids and derivatives	Hydroxy acids and derivatives	Medium-chain hydroxy acids and derivatives	-	127.077	5.63985	M-H2O-H	C7H14O3	-	31.3	metab_62730	neg_23636	neg	3.4681	3.372	3.3585	3.9392	3.9419	3.9917
6-(4-ethyl-5-hydroxy-2-methoxyphenoxy)-3,4,5-trihydroxyoxane-2-carboxylic acid	0.03019	0.06716	1.2176	1.238	0.8501	-0.2343	yes	down	B(ii)	-	-	-	-	-	-	-	-	-	-	-	-	733.222	1.76672	2M+FA-H	C15H20O9	-	44.7	metab_65063	neg_25971	neg	3.485	3.9274	3.9537	4.4602	4.2224	4.6892
MG(18:2(9Z,12Z)/0:0/0:0)[rac]	0.02039	0.05023	1.2164	1.2056	1.1153	0.1574	yes	up	B(i)	-	-	-	-	-	-	-	HMDB0242115;LMGL01010006	Lipids and lipid-like molecules	Fatty Acyls	Lineolic acids and derivatives	-	355.284	15.0583	M+H-H2O, M+H	C21H38O4	58.3	-	metab_5377	pos_5383	pos	5.9048	5.9034	5.7186	5.2143	5.5087	4.9905
Kuwanon R	0.002856	0.0138	1.2157	1.219	0.8733	-0.1955	yes	down	B(ii)	-	-	-	-	-	-	-	HMDB0030114	Phenylpropanoids and polyketides	Diarylheptanoids	Linear diarylheptanoids	89803-85-0	699.196	8.1207	M+K-2H	C40H38O9	-	46	metab_47408	neg_8305	neg	3.9141	3.9458	4.1359	4.6691	4.4765	4.5923
Oxybenzone	0.008995	0.02767	1.2153	1.2056	0.8722	-0.1973	yes	down	B(i)	C14285	-	-	-	-	-	-	HMDB0033885;HMDB0015497	Lipids and lipid-like molecules	Steroids and steroid derivatives	Stigmastanes and derivatives	481-17-4;131-57-7	229.086	9.9862	M+H, M+H-H2O	C14H12O3	45.7	-	metab_3271	pos_3277	pos	3.9142	4.0145	3.9527	4.5663	4.3223	4.73
(-)-erythro-Anethole glycol 2-glucoside	0.0003289	0.004142	1.215	1.2109	1.1652	0.2206	yes	up	B(ii)	-	-	-	-	-	-	-	HMDB0033067	Organic oxygen compounds	Organooxygen compounds	Carbohydrates and carbohydrate conjugates	217973-39-2	389.145	4.24182	M+FA-H	C16H24O8	-	63.7	metab_64253	neg_25160	neg	3.8716	3.9384	3.9533	3.4126	3.2825	3.4001
(R)-(-)-Mellein	0.03938	0.08213	1.2143	1.2332	0.8726	-0.1966	yes	down	B(i)	-	-	-	-	-	-	-	-	-	-	-	-	161.06	19.2205	M+H-H2O, M+H	C10H10O3	73.2	-	metab_4682	pos_4688	pos	4.5583	4.6493	4.5666	4.931	5.6789	5.1738
Muricin A	0.004594	0.01846	1.2133	1.2218	0.8569	-0.2228	yes	down	B(ii)	-	-	-	-	-	-	-	HMDB0036977	Lipids and lipid-like molecules	Fatty Acyls	Fatty alcohols	-	617.444	20.1526	M+Na-2H	C35H64O7	-	75.6	metab_51865	neg_12766	neg	3.479	3.5814	3.553	4.1698	3.9411	4.2746
2,6-dihydroxybenzoic acid	0.0006942	0.006745	1.2132	1.2067	0.8589	-0.2194	yes	down	B(i)	-	-	-	-	-	-	-	HMDB0013676	Benzenoids	Benzene and substituted derivatives	Benzoic acids and derivatives	303-07-1	155.034	3.11573	M+H	C7H6O4	88.3	-	metab_37218	pos_37232	pos	3.3674	3.255	3.3643	3.8777	3.7981	3.9519
5-Androstene-3b,16b,17a-triol	0.001251	0.009395	1.2132	1.214	1.1091	0.1494	yes	up	B(ii)	-	-	-	-	-	-	-	LMST02020098;HMDB0000523	Lipids and lipid-like molecules	Steroids and steroid derivatives	Androstane steroids	25126-70-9	635.428	17.5804	2M+Na	C19H30O3	-	85.4	metab_18409	pos_18419	pos	5.7804	5.5721	5.5961	5.0951	5.1257	5.0605
(9R,10S,12Z)-9,10-Dihydroxy-8-oxo-12-octadecenoic acid	0.001294	0.008642	1.2129	1.2173	0.9214	-0.1181	yes	down	B(ii)	-	-	-	-	-	-	-	HMDB0040611	Lipids and lipid-like molecules	Fatty Acyls	Lineolic acids and derivatives	142036-13-3	327.218	11.6015	M-H, M+Cl, 2M-H	C18H32O5	-	53.7	metab_39348	neg_236	neg	6.673	6.7043	6.7084	7.3217	7.1266	7.3489
2-(acetylamino)-1,5-anhydro-2-deoxy-4-O-b-D-galactopyranosyl-D-arabino-Hex-1-enitol	0.0009939	0.008242	1.2113	1.2115	1.1229	0.1672	yes	up	B(ii)	-	-	-	-	-	-	-	HMDB0002282	Organic oxygen compounds	Organooxygen compounds	Carbohydrates and carbohydrate conjugates	868264-13-5	429.151	3.80227	M+ACN+Na	C14H23NO10	-	81.6	metab_37037	pos_37051	pos	4.9612	5.1191	5.1019	4.5392	4.427	4.5548
12-Ketodeoxycholic acid	0.0002143	0.003351	1.2108	1.2053	1.1567	0.21	yes	up	B(ii)	-	-	-	-	-	-	-	HMDB0000328	Lipids and lipid-like molecules	Steroids and steroid derivatives	Bile acids, alcohols and derivatives	5130-29-0	435.275	14.2292	M+FA-H	C24H38O4	-	91.2	metab_55628	neg_16530	neg	3.9888	4.0983	4.0724	3.4835	3.47	3.5579
1alpha,23-dihydroxy-24,25,26,27-tetranorvitamin D3	0.01342	0.03702	1.2106	1.2169	1.1542	0.2069	yes	up	B(i)	-	-	-	-	-	-	-	LMST03020020	-	-	-	-	361.273	18.6394	M+H, M+Na	C23H36O3	43.5	-	metab_5072	pos_5078	pos	4.3898	4.5889	4.5397	3.9464	3.6624	4.1041
NNAL-N-glucuronide	0.002693	0.01333	1.2105	1.2022	1.1301	0.1765	yes	up	B(ii)	C19606	-	-	-	-	-	-	HMDB0060498	Organic oxygen compounds	Organooxygen compounds	Carbohydrates and carbohydrate conjugates	-	385.15	7.16062	M-H	C16H24N3O8+	-	59.6	metab_46556	neg_7453	neg	4.8505	4.971	4.8785	4.3453	4.1983	4.4644
Siderol	0.002418	0.01234	1.2099	1.1995	0.8205	-0.2854	yes	down	B(ii)	-	-	-	-	-	-	-	HMDB0034944	Lipids and lipid-like molecules	Prenol lipids	Diterpenoids	19885-22-4	379.284	21.2653	M+CH3OH+H	C22H34O3	-	69.1	metab_20402	pos_20412	pos	2.5332	2.4859	2.5343	3.1411	2.9106	3.1548
(Z)-3-Oxo-2-(2-pentenyl)-1-cyclopenteneacetic acid	3.1E-5	0.001325	1.2066	1.2034	1.1574	0.2109	yes	up	B(ii)	-	-	-	-	-	-	-	HMDB0030197	Organic oxygen compounds	Organooxygen compounds	Carbonyl compounds	120282-76-0	207.103	9.08648	M-H	C12H16O3	-	49.5	metab_48124	neg_9022	neg	3.9753	4.0197	4.0047	3.4589	3.4162	3.4941
Monotropein	0.00297	0.01415	1.2045	1.1974	1.093	0.1283	yes	up	B(ii)	C09788	-	-	-	-	-	-	LMPR0102070012;HMDB0035608	Lipids and lipid-like molecules	Prenol lipids	Terpene glycosides	5945-50-6	371.098	4.31337	M-H2O-H	C16H22O11	-	77.4	metab_64212	neg_25119	neg	6.5732	6.6203	6.5789	6.0459	5.8749	6.1701
Alpha-CEHC glucuronide	0.002635	0.01234	1.2037	1.2046	1.1054	0.1446	yes	up	B(ii)	-	-	-	-	-	-	-	HMDB0062445	Organic oxygen compounds	Organooxygen compounds	Carbohydrates and carbohydrate conjugates	477200-36-5	487.215	8.6361	M+CH3OH+H	C22H30O10	-	71.3	metab_30842	pos_30853	pos	5.7023	5.9245	5.8611	5.3602	5.1831	5.2742
Deacetylnomilin	0.003197	0.01325	1.2022	1.2008	1.1348	0.1824	yes	up	B(ii)	-	-	-	-	-	-	-	HMDB0035684	Lipids and lipid-like molecules	Prenol lipids	Triterpenoids	3264-90-2	536.228	6.25133	M+ACN+Na	C26H32O8	-	31.5	metab_34199	pos_34212	pos	4.508	4.7207	4.7871	4.114	4.0764	4.1615
9,10-DiHOME	7.324E-6	0.0006885	1.202	1.2019	0.8819	-0.1813	yes	down	B(i)	C14828	-	-	map00591	Linoleic acid metabolism	Metabolism	Lipid metabolism	LMFA02000229;HMDB0004704	Lipids and lipid-like molecules	Fatty Acyls	Fatty acids and conjugates	125356-86-7	313.238	14.8966	M+Cl, M+FA-H, 2M-H, M-H	C18H34O4	57.5	-	metab_39142	neg_30	neg	4.0321	4.0197	4.0687	4.5617	4.5973	4.5842
Thr Ser Arg Thr	0.0009204	0.007911	1.2007	1.2032	1.1317	0.1785	yes	up	B(i)	-	-	-	-	-	-	-	-	-	-	-	-	464.249	5.58513	M+H, M+Na	C17H33N7O8	70.8	-	metab_2386	pos_2392	pos	4.6218	4.7089	4.7167	4.2131	4.0323	4.1647
D-glycero-L-galacto-Octulose	0.003067	0.01441	1.2001	1.1928	1.1178	0.1607	yes	up	B(ii)	-	-	-	-	-	-	-	HMDB0029954	Organic oxygen compounds	Organooxygen compounds	Carbohydrates and carbohydrate conjugates	-	221.067	4.31337	M-H2O-H	C8H16O8	-	67.3	metab_43894	neg_4789	neg	5.2517	5.3158	5.2618	4.7458	4.5617	4.8517
Geijerone	0.0008141	0.007403	1.1997	1.1987	1.1537	0.2063	yes	up	B(i)	-	-	-	-	-	-	-	HMDB0038194	Lipids and lipid-like molecules	Prenol lipids	Monoterpenoids	41411-01-2	179.143	15.4049	M+H-H2O, M+H	C12H18O	49.1	-	metab_5348	pos_5354	pos	3.9757	4.1552	4.0526	3.5508	3.4623	3.548
Gly Thr Gly Arg	0.005061	0.01825	1.1986	1.2027	1.117	0.1596	yes	up	B(i)	-	-	-	-	-	-	-	-	-	-	-	-	390.212	5.7921	M+H, M+ACN+H, M+ACN+Na, M+Na	C14H27N7O6	73.7	-	metab_483	pos_485	pos	5.3165	5.4632	5.4021	4.8682	4.6541	4.965
Arnidenediol	0.0002203	0.0036	1.1979	1.1983	0.8613	-0.2154	yes	down	B(ii)	-	-	-	-	-	-	-	HMDB0035401	Lipids and lipid-like molecules	Prenol lipids	Triterpenoids	6750-30-7	425.378	21.8725	M+H-H2O, M+H, M+H-2H2O	C30H50O2	-	30.7	metab_1193	pos_1198	pos	3.2878	3.3646	3.2994	3.8676	3.9015	3.7851
2E,6E,8E,10E-dodecatetraenoic acid	0.0002332	0.00372	1.1971	1.1963	1.1169	0.1595	yes	up	B(i)	-	-	-	-	-	-	-	LMFA01030241	-	-	-	-	193.123	10.7306	M+H-2H2O, M+H, M+H-H2O	C12H16O2	74.5	-	metab_959	pos_962	pos	5.0257	5.1447	5.0737	4.5753	4.4992	4.5714
GPEtn(17:2/5:0)	0.004777	0.01748	1.1964	1.1891	0.8699	-0.2011	yes	down	B(i)	-	-	-	-	-	-	-	-	-	-	-	-	548.336	16.7746	M+H	C27H50NO8P	89.2	-	metab_18236	pos_18246	pos	3.5783	3.7849	3.6723	4.3229	4.0772	4.2863
PE(16:0/0:0)	0.005227	0.01868	1.1963	1.1886	0.8936	-0.1623	yes	down	B(i)	-	-	-	-	-	-	-	LMGP02050002;HMDB0011503	Lipids and lipid-like molecules	Glycerophospholipids	Glycerophosphoethanolamines	53862-35-4	454.293	16.1921	M+H	C21H44NO7P	95	-	metab_18106	pos_18116	pos	4.8005	4.5674	4.5111	5.2355	5.0874	5.2084
3-?Methyl-?5-?propyl-2-?furantridecanoic acid	0.0005964	0.00563	1.195	1.1968	0.8974	-0.1562	yes	down	B(ii)	-	-	-	-	-	-	-	HMDB0112079	Lipids and lipid-like molecules	Fatty Acyls	Fatty acids and conjugates	-	381.265	15.9639	M+FA-H	C21H36O3	-	63.2	metab_54915	neg_15816	neg	4.7849	4.757	4.7927	5.3823	5.2156	5.3749
Methyl 2-undecynoate	0.0338	0.07319	1.1944	1.1812	1.1894	0.2502	yes	up	B(i)	-	-	-	-	-	-	-	HMDB0030945;LMFA07010946	Lipids and lipid-like molecules	Fatty Acyls	Fatty acid esters	10522-18-6	197.154	20.9413	M+H	C12H20O2	61.4	-	metab_20482	pos_20492	pos	3.7484	3.976	3.6944	3.2345	3.4771	2.8898
Sinapyl alcohol	0.0003457	0.004624	1.1944	1.1903	1.1479	0.199	yes	up	B(i)	C02325	-	-	map01100;map00940;map01110	Metabolic pathways;Phenylpropanoid biosynthesis;Biosynthesis of secondary metabolites	Metabolism;Metabolism;Metabolism	Global and overview maps;Biosynthesis of other secondary metabolites;Global and overview maps	HMDB0013070	Benzenoids	Phenols	Methoxyphenols	537-33-7	193.086	5.44132	M+H-H2O	C11H14O4	83.4	-	metab_35460	pos_35473	pos	4.0168	4.1257	4.1712	3.5692	3.5934	3.5651
5-(1-oxopropan-2-yl)isolongifol-5-ene	0.02332	0.05561	1.1935	1.1804	1.0938	0.1293	yes	up	B(i)	-	-	-	-	-	-	-	LMPR0103500011	-	-	-	-	293.247	20.9413	M+H, M+CH3OH+H, M+H-H2O	C18H28O	52.7	-	metab_1184	pos_1189	pos	6.7954	6.9886	6.7592	6.2649	6.5155	6.003
1-O-p-Coumaroyl-beta-D-glucose	5.051E-5	0.001661	1.1935	1.1904	1.1067	0.1463	yes	up	B(ii)	-	-	-	-	-	-	-	HMDB0036936	Phenylpropanoids and polyketides	Cinnamic acids and derivatives	Hydroxycinnamic acids and derivatives	7139-64-2	325.093	4.63718	M-H, M+Cl, 2M-H	C15H18O8	-	30.1	metab_39405	neg_293	neg	5.4642	5.5602	5.5333	4.9864	4.9806	4.9932
[8]-Gingerdione	1.786E-5	0.001018	1.1932	1.1915	1.1191	0.1623	yes	up	B(i)	-	-	-	-	-	-	-	HMDB0039276	Benzenoids	Phenols	Methoxyphenols	77334-06-6	321.206	15.9236	M+H, M+Na	C19H28O4	51.6	-	metab_5294	pos_5300	pos	4.9545	4.9084	4.8831	4.3798	4.3989	4.3977
3,7-Dimethyl-2E,6E-decadien-1,10-dioic acid	0.001953	0.01225	1.1929	1.1954	1.1037	0.1423	yes	up	B(i)	-	-	-	-	-	-	-	LMFA01170130	-	-	-	-	227.128	9.15972	M+H, M+Na, M+NH4, M+K, 2M+Na, M+H-H2O	C12H18O4	37.7	-	metab_49	pos_50	pos	5.7461	5.845	5.8101	5.2766	5.1253	5.3641
Caffeic acid 4-O-glucuronide	0.008228	0.02704	1.192	1.1965	0.8654	-0.2086	yes	down	B(ii)	-	-	-	-	-	-	-	HMDB0041707	Phenylpropanoids and polyketides	Isoflavonoids	Isoflavans	-	401.073	4.70123	M+FA-H	C15H16O10	-	82.8	metab_63880	neg_24786	neg	3.675	3.588	3.8828	4.3544	4.1342	4.3917
(2Z)-2-(phenylmethylidene)oct-7-enoic acid	0.006401	0.02294	1.1918	1.199	0.8839	-0.178	yes	down	B(ii)	-	-	-	-	-	-	-	-	-	-	-	-	519.272	15.0448	2M+Hac-H	C15H18O2	-	52.2	metab_50673	neg_11574	neg	4.3716	4.3909	4.3657	5.0009	4.7409	5.1112
Phytosphingosine 1-phosphate	0.04571	0.09193	1.1917	1.2072	1.1828	0.2422	yes	up	B(i)	-	-	-	-	-	-	-	LMSP01050003	-	-	-	-	398.267	10.4803	M+H	C18H40NO6P	77.4	-	metab_27708	pos_27719	pos	4.1694	4.3626	4.1431	3.8264	3.1398	3.7496
Beta-AMYRIN ACETATE	0.000197	0.003382	1.1915	1.1889	0.8841	-0.1777	yes	down	B(i)	-	-	-	-	-	-	-	HMDB0036658;HMDB0249099	Lipids and lipid-like molecules	Prenol lipids	Triterpenoids	863-76-3	469.404	23.3266	M+H	C32H52O2	36.3	-	metab_20089	pos_20099	pos	4.0032	4.0525	3.984	4.5954	4.5451	4.4761
3-Isopropenylpentanedioic acid	8.592E-5	0.002144	1.191	1.1894	0.8761	-0.1908	yes	down	B(ii)	-	-	-	-	-	-	-	HMDB0032352	Lipids and lipid-like molecules	Fatty Acyls	Fatty acids and conjugates	6839-75-4	171.066	5.63985	M-H, M+Na-2H	C8H12O4	-	65.8	metab_42001	neg_2892	neg	3.8215	3.7358	3.7282	4.2816	4.2794	4.3222
Traumatin	0.003033	0.01433	1.1892	1.1962	0.8973	-0.1563	yes	down	B(ii)	C16309	-	-	map00592;map01110	alpha-Linolenic acid metabolism;Biosynthesis of secondary metabolites	Metabolism;Metabolism	Lipid metabolism;Global and overview maps	HMDB0037326;LMFA01060093	Lipids and lipid-like molecules	Fatty Acyls	Fatty acids and conjugates	65410-38-0	635.419	15.8426	3M-H	C12H20O3	-	58.4	metab_54962	neg_15863	neg	4.8574	4.9145	4.9033	5.479	5.2918	5.5842
Tyrosyl-Alanine	0.004145	0.0174	1.1881	1.1852	0.8605	-0.2168	yes	down	B(ii)	-	-	-	-	-	-	-	HMDB0029098	Organic acids and derivatives	Carboxylic acids and derivatives	Amino acids, peptides, and analogues	-	251.104	5.74568	M-H	C12H16N2O4	-	50.9	metab_62593	neg_23499	neg	3.5278	3.3445	3.3587	4.0852	3.8326	3.9723
Omethoate	0.00258	0.01234	1.1873	1.1912	1.0956	0.1317	yes	up	B(i)	C18662	-	-	-	-	-	-	-	-	-	-	1113-02-6	214.03	2.50815	M+H, M+Na	C5H12NO4PS	78	-	metab_1979	pos_1985	pos	6.16	6.242	6.2972	5.7488	5.5478	5.7699
2-(3,4-dimethoxyphenyl)-5,7-dihydroxy-6,8-dimethoxy-3,4-dihydro-2H-1-benzopyran-4-one	0.001968	0.01231	1.1871	1.1783	0.9002	-0.1517	yes	down	B(ii)	-	-	-	-	-	-	-	-	-	-	-	-	341.102	7.52498	M+H-2H2O, M+H-H2O, M+H	C19H20O8	-	35	metab_808	pos_811	pos	4.834	4.7759	4.7362	5.3358	5.1841	5.4153
3,4,5-trihydroxy-6-{[(16R)-5,11,12-trihydroxy-8,8,10,12,16-pentamethyl-3-[1-(2-methyl-1,3-thiazol-4-yl)prop-1-en-2-yl]-9-oxo-17-oxa-4-azabicyclo[14.1.0]heptadec-4-en-7-yl]oxy}oxane-2-carboxylic acid	0.001754	0.01151	1.1865	1.1823	1.1114	0.1524	yes	up	B(ii)	-	-	-	-	-	-	-	-	-	-	-	-	731.346	11.4295	M+CH3OH+H	C33H50N2O12S	-	96.5	metab_25055	pos_25065	pos	5.37	5.2883	5.229	4.7623	4.8679	4.6649
9,12-dioxo-dodecanoic acid	0.0001078	0.002417	1.1858	1.1853	1.1073	0.147	yes	up	B(i)	-	-	-	-	-	-	-	LMFA01060092	-	-	-	-	211.133	8.2215	M+H-H2O, M+H	C12H20O4	47.4	-	metab_2968	pos_2974	pos	5.3434	5.4091	5.3806	4.8651	4.8041	4.9013
Beta-Amyrin	0.0005179	0.005721	1.1857	1.1827	0.8795	-0.1852	yes	down	B(i)	C08616	-	-	map01110;map00909	Biosynthesis of secondary metabolites;Sesquiterpenoid and triterpenoid biosynthesis	Metabolism;Metabolism	Global and overview maps;Metabolism of terpenoids and polyketides	LMPR0106150015;HMDB0249098	Lipids and lipid-like molecules	Prenol lipids	Triterpenoids	559-70-6	409.383	23.3349	M+H-H2O	C30H50O	31.1	-	metab_19234	pos_19244	pos	3.7794	3.8959	3.7976	4.4178	4.3316	4.2952
3,4,5-trihydroxy-6-[2-hydroxy-4-(3-oxobutyl)phenoxy]oxane-2-carboxylic acid	9.657E-6	0.0007655	1.1832	1.1835	1.1761	0.234	yes	up	B(ii)	-	-	-	-	-	-	-	-	-	-	-	-	401.109	5.04855	M+FA-H	C16H20O9	-	58.6	metab_63532	neg_24438	neg	3.4944	3.5231	3.4999	2.9787	3.0109	2.9538
Dihydrooroxylin	0.002484	0.01234	1.1824	1.1735	0.8891	-0.1696	yes	down	B(ii)	-	-	-	-	-	-	-	HMDB0037322	Phenylpropanoids and polyketides	Flavonoids	O-methylated flavonoids	18956-18-8	269.081	7.52498	M+H-H2O, M+H	C16H14O5	-	58.7	metab_5964	pos_5970	pos	4.2793	4.2498	4.1644	4.7926	4.6247	4.86
5-amino-1-(5-phospho-D-ribosyl)imidazole-4-carboxylate	0.000343	0.004609	1.1817	1.1811	1.1185	0.1616	yes	up	B(ii)	C04751	-	-	map01100;map01110;map00230	Metabolic pathways;Biosynthesis of secondary metabolites;Purine metabolism	Metabolism;Metabolism;Metabolism	Global and overview maps;Global and overview maps;Nucleotide metabolism	HMDB0006273;PW_C002699	Organic oxygen compounds	Organooxygen compounds	Carbohydrates and carbohydrate conjugates	6001-14-5	381.078	6.69093	M+ACN+H	C9H14N3O9P	-	59	metab_10231	pos_10239	pos	4.8933	4.9407	4.9225	4.3737	4.3376	4.4831
2-hydroxy-2-[4-hydroxy-3-(3-methylbut-2-en-1-yl)phenyl]acetic acid	0.0002695	0.004038	1.1787	1.1755	1.1343	0.1818	yes	up	B(ii)	-	-	-	-	-	-	-	-	-	-	-	-	269.139	7.48912	M+CH3OH+H	C13H16O4	-	30.1	metab_32400	pos_32411	pos	4.2909	4.3941	4.3606	3.7928	3.8165	3.8919
Isopropylmaleate	0.003852	0.01664	1.1784	1.183	0.8826	-0.1802	yes	down	B(ii)	C02631	-	-	map01210;map01110;map00290	2-Oxocarboxylic acid metabolism;Biosynthesis of secondary metabolites;Valine, leucine and isoleucine biosynthesis	Metabolism;Metabolism;Metabolism	Global and overview maps;Global and overview maps;Amino acid metabolism	HMDB0012241	Lipids and lipid-like molecules	Fatty Acyls	Fatty acids and conjugates	44976-69-4	157.051	5.01693	M-H	C7H10O4	-	46.8	metab_63569	neg_24475	neg	4.11	4.2248	4.0973	4.8029	4.5337	4.7483
L-Cys-Gly	0.00506	0.01824	1.1782	1.1797	1.1641	0.2192	yes	up	B(i)	C01419	-	-	map01100;map00480	Metabolic pathways;Glutathione metabolism	Metabolism;Metabolism	Global and overview maps;Metabolism of other amino acids	HMDB0000078	Organic acids and derivatives	Carboxylic acids and derivatives	Amino acids, peptides, and analogues	19246-18-5	179.049	6.13425	M+H	C5H10N2O3S	83.9	-	metab_34405	pos_34418	pos	3.7322	3.9012	3.9227	3.2914	3.1869	3.4496
Glycyl-Phenylalanine	0.002637	0.01315	1.1776	1.1689	0.8762	-0.1907	yes	down	B(ii)	-	-	-	-	-	-	-	HMDB0028848	Organic acids and derivatives	Carboxylic acids and derivatives	Amino acids, peptides, and analogues	-	221.093	3.76337	M-H	C11H14N2O3	-	36	metab_64520	neg_25427	neg	3.831	3.686	3.8065	4.335	4.406	4.1814
Exo,exo-1,8-Epoxy-p-menthane-2,6-diol	0.004209	0.01602	1.1767	1.167	0.892	-0.1649	yes	down	B(ii)	C17620	-	-	-	-	-	-	HMDB0041376	Organoheterocyclic compounds	Oxanes	Not Available	38223-98-2	414.285	10.3903	2M+ACN+H	C10H18O3	-	53.1	metab_27916	pos_27927	pos	4.3519	4.375	4.3555	4.9307	4.7175	5.0202
3-DESMETHYL-5-DESHYDROXYSCLEROIN	0.001692	0.01123	1.1763	1.1677	0.8833	-0.179	yes	down	B(i)	-	-	-	-	-	-	-	-	-	-	-	-	245.081	7.53398	M+H	C14H12O4	54	-	metab_32319	pos_32330	pos	3.9749	3.9271	3.8835	4.4773	4.3246	4.5399
Prostaglandin-c2	0.009489	0.0288	1.176	1.1831	1.1318	0.1786	yes	up	B(ii)	C05955	Lipids	Eicosanoids	map00590;map01100	Arachidonic acid metabolism;Metabolic pathways	Metabolism;Metabolism	Lipid metabolism;Global and overview maps	PW_C040451;HMDB0060095	Lipids and lipid-like molecules	Fatty Acyls	Eicosanoids	-	398.229	5.02947	M+ACN+Na	C20H30O4	-	62.9	metab_8625	pos_8632	pos	4.7155	4.8213	4.8617	4.3244	4.019	4.3765
14-HDoHE	0.003574	0.0159	1.1753	1.166	1.1501	0.2018	yes	up	B(ii)	-	-	-	-	-	-	-	HMDB0060044	Lipids and lipid-like molecules	Fatty Acyls	Lineolic acids and derivatives	-	401.233	14.3503	M+FA-H	C23H32O3	-	53.8	metab_55577	neg_16479	neg	4.0024	4.1868	4.1102	3.6001	3.433	3.6633
Linoelaidic Acid	0.0006184	0.006351	1.172	1.1642	1.1042	0.143	yes	up	B(i)	C01595	Lipids	Fatty acids	map01100;map00591;map01040	Metabolic pathways;Linoleic acid metabolism;Biosynthesis of unsaturated fatty acids	Metabolism;Metabolism;Metabolism	Global and overview maps;Lipid metabolism;Lipid metabolism	HMDB0247706;HMDB0006270;HMDB0000673;LMFA01030123	Lipids and lipid-like molecules	Fatty Acyls	Lineolic acids and derivatives	506-21-8;60-33-3	281.247	16.4334	M+H, M+NH4, M+H-H2O, M+H-2H2O	C18H32O2	55.4	-	metab_330	pos_331	pos	5.3606	5.4589	5.3674	4.8239	4.965	4.8721
Phloretin xylosyl-galactoside	0.01024	0.03143	1.1704	1.1756	0.8705	-0.2001	yes	down	B(ii)	-	-	-	-	-	-	-	HMDB0029252	Phenylpropanoids and polyketides	Flavonoids	Flavonoid glycosides	-	567.173	6.00345	M-H, M+FA-H	C26H32O14	-	56.6	metab_40421	neg_1312	neg	3.7048	3.6859	3.9827	4.44	4.2002	4.424
Methionyl-Phenylalanine	0.0004151	0.004675	1.1684	1.1656	1.1204	0.164	yes	up	B(ii)	-	-	-	-	-	-	-	HMDB0028980	Organic acids and derivatives	Carboxylic acids and derivatives	Amino acids, peptides, and analogues	-	591.23	7.02515	2M-H	C14H20N2O3S	-	46.9	metab_60784	neg_21688	neg	4.713	4.8242	4.8688	4.2922	4.3018	4.2638
Curcumin dimer 3	0.001164	0.008117	1.1655	1.1597	1.1158	0.1581	yes	up	B(ii)	-	-	-	-	-	-	-	HMDB0039452	Phenylpropanoids and polyketides	Diarylheptanoids	Linear diarylheptanoids	-	769.209	5.88267	M+Na-2H, M+Cl	C42H38O12	-	42.5	metab_40380	neg_1271	neg	4.9536	4.9926	5.0032	4.4833	4.3539	4.5618
Pregnenolone sulfate	3.973E-5	0.001503	1.1655	1.1683	1.1396	0.1885	yes	up	B(ii)	C18044	-	-	map01100	Metabolic pathways	Metabolism	Global and overview maps	LMST05020014;HMDB0000774;HMDB0060382	Lipids and lipid-like molecules	Steroids and steroid derivatives	Sulfated steroids	1247-64-9	441.198	5.87233	M+FA-H	C21H32O5S	-	74.2	metab_62410	neg_23316	neg	4.2246	4.1466	4.1885	3.6955	3.677	3.6502
Aucubin	0.003975	0.01694	1.1633	1.1656	0.8834	-0.1789	yes	down	B(ii)	C09771	-	-	-	-	-	-	LMPR0102070006;HMDB0036562	Lipids and lipid-like molecules	Prenol lipids	Terpene glycosides	479-98-1	327.109	5.52703	M-H2O-H	C15H22O9	-	69.2	metab_62890	neg_23796	neg	4.1094	3.981	4.0709	4.6481	4.428	4.69
Dodecanoylcarnitine	0.001043	0.008467	1.163	1.1604	0.8947	-0.1605	yes	down	B(i)	-	-	-	-	-	-	-	HMDB0002250;LMFA07070062;LMFA07070090	Lipids and lipid-like molecules	Fatty Acyls	Fatty acid esters	25518-54-1	344.279	8.66317	M+H	C19H37NO4	78.6	-	metab_12004	pos_12013	pos	4.3867	4.3639	4.199	4.8162	4.8175	4.8409
1-Methyladenosine	0.0003177	0.004431	1.1625	1.1557	0.9007	-0.1509	yes	down	B(i)	C02494	-	-	-	-	-	-	HMDB0243935;HMDB0003331	Nucleosides, nucleotides, and analogues	Purine nucleosides	Not Available	15763-06-1	282.12	1.6651	M+H	C11H15N5O4	60.1	-	metab_7444	pos_7450	pos	4.5415	4.4818	4.5322	5.0891	4.9561	5.005
Ile Asp Glu Ile	0.0006891	0.00672	1.1622	1.1546	0.8969	-0.157	yes	down	B(i)	-	-	-	-	-	-	-	-	-	-	-	-	489.256	5.64805	M+H	C21H36N4O9	30.9	-	metab_35117	pos_35130	pos	4.3343	4.3564	4.352	4.9401	4.7588	4.8462
(3R,5Z)-5-Octene-1,3-diol	0.001199	0.008248	1.1614	1.166	0.8946	-0.1607	yes	down	B(ii)	-	-	-	-	-	-	-	LMFA05000556;HMDB0030368	Lipids and lipid-like molecules	Fatty Acyls	Fatty alcohols	130272-38-7	189.113	8.17107	M+FA-H	C8H16O2	-	63.1	metab_59389	neg_20293	neg	4.4164	4.4441	4.4599	5.0021	4.8408	5.046
8(S)-HETrE	0.01041	0.03179	1.1609	1.1695	0.8643	-0.2104	yes	down	B(i)	-	-	-	-	-	-	-	LMFA03050029	-	-	-	-	321.243	16.1785	M-H	C20H34O3	81.9	-	metab_54843	neg_15744	neg	3.527	3.5811	3.5552	4.181	3.8761	4.2803
11-keto Fluprostenol	0.01026	0.03148	1.1607	1.1481	1.1365	0.1846	yes	up	B(i)	-	-	-	-	-	-	-	-	-	-	-	-	455.169	8.04888	M-H	C23H27F3O6	33.4	-	metab_47349	neg_8246	neg	4.3236	4.5667	4.5263	3.9696	3.7636	4.0709
Afzelechin 7-apioside	0.002282	0.01234	1.1576	1.149	0.907	-0.1408	yes	down	B(ii)	-	-	-	-	-	-	-	HMDB0030824	Phenylpropanoids and polyketides	Flavonoids	Flavans	114590-44-2	389.123	7.52498	M+H-H2O, M+H, M+H-2H2O	C20H22O9	-	71.6	metab_807	pos_810	pos	4.9704	4.9273	4.8745	5.452	5.3026	5.5329
(23R)-3alpha,7alpha,17alpha,23-Tetrahydroxy-5beta-cholan-24-oic Acid	0.003807	0.01494	1.1573	1.1483	0.9076	-0.1399	yes	down	B(i)	-	-	-	-	-	-	-	LMST04010421	-	-	-	-	425.29	16.317	M+H-H2O, M+H	C24H40O6	48.6	-	metab_4587	pos_4593	pos	4.9661	5.0776	4.9908	5.6053	5.3669	5.5935
Withangulatin A	0.01322	0.03663	1.156	1.1625	0.8638	-0.2112	yes	down	B(ii)	-	-	-	-	-	-	-	HMDB0037383	Lipids and lipid-like molecules	Prenol lipids	Monoterpenoids	120824-03-5	549.25	21.2471	M+Na	C30H38O8	-	81.3	metab_19028	pos_19038	pos	3.1924	3.5911	3.545	3.9864	3.9462	4.0249
(x)-2-Heptanol glucoside	0.0004004	0.004588	1.1557	1.1503	1.114	0.1557	yes	up	B(ii)	-	-	-	-	-	-	-	HMDB0035028	Lipids and lipid-like molecules	Fatty Acyls	Fatty acyl glycosides	-	259.155	8.45755	M-H2O-H	C13H26O6	-	67.7	metab_47663	neg_8561	neg	4.8794	4.9557	4.9151	4.4127	4.3449	4.4849
Cotinine glucuronide	0.001339	0.008817	1.1545	1.1536	1.1824	0.2417	yes	up	B(ii)	C00190	-	-	map01100;map00520;map01250;map00908	Metabolic pathways;Amino sugar and nucleotide sugar metabolism;Biosynthesis of nucleotide sugars;Zeatin biosynthesis	Metabolism;Metabolism;Metabolism;Metabolism	Global and overview maps;Carbohydrate metabolism;Global and overview maps;Metabolism of terpenoids and polyketides	HMDB0001013;PW_C000801	Nucleosides, nucleotides, and analogues	Pyrimidine nucleotides	Pyrimidine ribonucleotides	139427-57-9	333.11	4.98502	M-H2O-H, M-H	C16H20N2O7	-	67.6	metab_40113	neg_1004	neg	3.3261	3.2691	3.3612	2.886	2.6931	2.8414
Etodolac	0.01432	0.03982	1.1543	1.1429	1.171	0.2277	yes	up	B(ii)	C06991	-	-	-	-	-	-	HMDB0014887;PW_C009220	Organoheterocyclic compounds	Indoles and derivatives	Indolyl carboxylic acids and derivatives	41340-25-4	633.315	8.75355	2M+Hac-H	C17H21NO3	-	36	metab_47891	neg_8789	neg	3.6138	3.7483	3.7539	3.2333	2.9256	3.332
D-1,5-Anhydrofructose	0.001345	0.009804	1.1538	1.145	1.0936	0.1291	yes	up	B(ii)	-	-	-	-	-	-	-	HMDB0041561	Organoheterocyclic compounds	Oxanes	Not Available	75414-43-6	325.113	0.926083	M+H, 2M+H	C6H10O5	-	37.1	metab_1825	pos_1831	pos	5.7433	5.8633	5.8063	5.2621	5.4109	5.2493
Didesmethyltrimeprazine	0.009583	0.02901	1.1538	1.1397	0.8908	-0.1668	yes	down	B(i)	-	-	-	-	-	-	-	-	-	-	-	-	271.129	3.44673	M+H	C16H18N2S	34	-	metab_7778	pos_7784	pos	4.3048	4.2241	4.2008	4.8925	4.5507	4.845
L-Leucyl-L-Alanine	0.0001562	0.002865	1.1535	1.1519	0.8939	-0.1618	yes	down	B(i)	-	-	-	-	-	-	-	HMDB0304783;HMDB0028922	Organic acids and derivatives	Carboxylic acids and derivatives	Amino acids, peptides, and analogues	7298-84-2	201.124	2.689	M-H	C9H18N2O3	53.1	-	metab_64779	neg_25687	neg	4.2003	4.1893	4.2796	4.7494	4.7425	4.6796
MG(0:0/16:1(9Z)/0:0)	0.008263	0.02601	1.152	1.154	1.1146	0.1565	yes	up	B(i)	-	-	-	-	-	-	-	HMDB0011534	Lipids and lipid-like molecules	Glycerolipids	Monoradylglycerols	-	329.268	18.8632	M+H-H2O, M+H	C19H36O4	57	-	metab_5058	pos_5064	pos	5.0221	5.1761	5.207	4.5626	4.4734	4.7841
3,4,5-trihydroxy-6-{[3-(4-hydroxy-3-methoxyphenyl)propanoyl]oxy}oxane-2-carboxylic acid	0.003375	0.01377	1.1499	1.1536	1.0826	0.1145	yes	up	B(ii)	-	-	-	-	-	-	-	-	-	-	-	-	390.139	4.33058	M+NH4, M+K, M+Na	C16H20O10	-	45.7	metab_665	pos_668	pos	6.7054	6.7918	6.722	6.2522	6.0796	6.3462
1,4'-Bipiperidine-1'-carboxylic acid	0.0005952	0.005626	1.1495	1.1549	0.8806	-0.1834	yes	down	B(ii)	C16836	-	-	-	-	-	-	HMDB0060336	Organoheterocyclic compounds	Piperidines	Piperidinecarboxylic acids and derivatives	1026078-50-1	635.455	18.9001	3M-H	C11H20N2O2	-	32.4	metab_54123	neg_15024	neg	3.6433	3.7988	3.7951	4.2498	4.2459	4.2649
Hydroxyprogesterone acetate	6.454E-5	0.001838	1.1478	1.1482	1.1401	0.1892	yes	up	B(i)	-	-	-	-	-	-	-	-	-	-	-	-	373.235	19.1936	M+H	C23H32O4	71.4	-	metab_18699	pos_18709	pos	3.9734	3.9964	3.9399	3.523	3.4442	3.4798
Rigin	0.007653	0.02457	1.1471	1.1481	1.1831	0.2426	yes	up	B(ii)	-	-	-	-	-	-	-	HMDB0005771	Organic acids and derivatives	Carboxylic acids and derivatives	Amino acids, peptides, and analogues	77727-17-4	520.261	4.72462	M+ACN+Na	C18H32N8O6	-	56.4	metab_36395	pos_36409	pos	3.3556	3.2565	3.5269	2.9799	2.8521	2.7399
Val Ile Ala Arg	0.003739	0.01476	1.1464	1.137	0.9038	-0.1459	yes	down	B(i)	-	-	-	-	-	-	-	-	-	-	-	-	458.312	10.5156	M+H	C20H39N7O5	53.9	-	metab_27598	pos_27609	pos	4.6698	4.7175	4.6979	5.2562	5.0341	5.2952
Tobramycin	0.0001291	0.002659	1.1463	1.1425	0.869	-0.2026	yes	down	B(ii)	C00397	-	-	map01110;map00524	Biosynthesis of secondary metabolites;Neomycin, kanamycin and gentamicin biosynthesis	Metabolism;Metabolism	Global and overview maps;Biosynthesis of other secondary metabolites	HMDB0014822;PW_C009161	Organic oxygen compounds	Organooxygen compounds	Carbohydrates and carbohydrate conjugates	32986-56-4	432.244	5.65698	M+H-2H2O	C18H37N5O9	-	60.5	metab_35104	pos_35117	pos	3.2501	3.1576	3.2272	3.7277	3.6954	3.6647
AESCULIN	0.02083	0.05106	1.1455	1.1546	1.1305	0.177	yes	up	B(i)	C09264	-	-	-	-	-	-	HMDB0030820	Phenylpropanoids and polyketides	Coumarins and derivatives	Coumarin glycosides	531-75-9	341.087	4.0349	M+H	C15H16O9	79	-	metab_36946	pos_36960	pos	4.713	4.7217	5.0203	4.406	4.0426	4.3369
N-lactoyl-Isoeucine	0.0002587	0.003669	1.1451	1.147	0.9065	-0.1416	yes	down	B(ii)	-	-	-	-	-	-	-	-	-	-	-	-	201.113	8.68082	M-H, M+Na-2H, M-H2O-H	C10H18O4	-	50.8	metab_39259	neg_147	neg	4.8371	4.8266	4.8227	5.3564	5.2467	5.3777
PS(MonoMe(11,5)/MonoMe(13,5))	0.004143	0.01585	1.1449	1.1355	0.8921	-0.1647	yes	down	B(ii)	-	-	-	-	-	-	-	HMDB0061613	Lipids and lipid-like molecules	Glycerophospholipids	Glycerophosphoserines	-	462.799	9.46618	M+2H	C50H86NO12P	-	55.5	metab_29771	pos_29782	pos	4.1019	4.1081	4.2233	4.7817	4.5228	4.6293
[6]-Gingerdiol 5-acetate	0.0001884	0.00329	1.1433	1.1429	1.0933	0.1287	yes	up	B(ii)	-	-	-	-	-	-	-	HMDB0040567	Benzenoids	Phenols	Methoxyphenols	143519-16-8	339.217	15.1024	M+H, M+Na, M+CH3OH+H, M+K, M+NH4	C19H30O5	-	50.6	metab_161	pos_162	pos	5.7248	5.6756	5.6434	5.1687	5.1674	5.252
Ile Glu Ala Leu	0.02553	0.05968	1.1407	1.1435	0.8781	-0.1875	yes	down	B(i)	-	-	-	-	-	-	-	-	-	-	-	-	445.266	6.64587	M+H	C20H36N4O7	68.1	-	metab_33651	pos_33663	pos	4.1624	3.8673	3.9048	4.6164	4.6984	4.2764
18-bromo-octadecanoic acid	0.0001169	0.002539	1.1404	1.1409	1.1297	0.1759	yes	up	B(i)	-	-	-	-	-	-	-	LMFA01090014	-	-	-	-	363.191	7.07858	M+H	C18H35BrO2	55.3	-	metab_10608	pos_10617	pos	4.1894	4.2312	4.2039	3.7462	3.6666	3.7638
SQDG(18:2/18:3)	0.004421	0.01805	1.1394	1.1357	1.1067	0.1463	yes	up	B(i)	-	-	-	-	-	-	-	-	-	-	-	-	839.503	20.6772	M-H	C45H76O12S	58.5	-	metab_53777	neg_14678	neg	5.2672	5.4378	5.1394	4.7518	4.7582	4.805
5-Pentyltetrahydro-2-oxo-3-furancarboxylic acid	0.000124	0.002584	1.1393	1.1387	0.8968	-0.1571	yes	down	B(ii)	-	-	-	-	-	-	-	HMDB0030989	Organoheterocyclic compounds	Lactones	Gamma butyrolactones	-	199.098	8.0694	M-H, M+Na-2H	C10H16O4	-	79	metab_41226	neg_2117	neg	4.2975	4.2445	4.2041	4.7254	4.712	4.7753
16-a-Hydroxypregnenolone	0.02583	0.06021	1.1378	1.1294	0.8647	-0.2097	yes	down	B(ii)	C06390	-	-	-	-	-	-	HMDB0000315	Lipids and lipid-like molecules	Steroids and steroid derivatives	Pregnane steroids	520-88-7	374.269	11.322	M+ACN+H	C21H32O3	-	37.7	metab_25411	pos_25421	pos	3.2616	3.5798	3.4967	4.123	3.739	4.0924
DG(18:3(9Z,12Z,15Z)/14:0/0:0)	0.003207	0.01328	1.1361	1.1309	0.8915	-0.1657	yes	down	B(ii)	C00165	-	-	-	-	-	-	HMDB0007298;PW_C003349	Lipids and lipid-like molecules	Fatty Acyls	Lineolic acids and derivatives	-	585.452	22.2846	M+Na	C35H62O5	-	49.6	metab_20216	pos_20226	pos	4.0136	4.1255	4.0184	4.5335	4.432	4.6697
13(S)-HpODE	0.0006956	0.006094	1.1347	1.1351	0.9268	-0.1097	yes	down	B(i)	C04717	-	-	map01100;map00591	Metabolic pathways;Linoleic acid metabolism	Metabolism;Metabolism	Global and overview maps;Lipid metabolism	HMDB0003871	Lipids and lipid-like molecules	Fatty Acyls	Lineolic acids and derivatives	33964-75-9	311.222	12.9462	M-H, M+Cl, 2M-H	C18H32O4	63.9	-	metab_39334	neg_222	neg	6.2691	6.1996	6.2158	6.7683	6.625	6.7669
PGF1beta	0.001617	0.01094	1.1344	1.1278	0.9015	-0.1496	yes	down	B(i)	-	-	-	-	-	-	-	LMFA03010069	-	-	-	-	374.29	14.2015	M+H-H2O, M+Na, M+NH4	C20H36O5	76	-	metab_1426	pos_1432	pos	4.4514	4.4074	4.4291	4.8979	4.8128	5.0275
3-Methyl-2-cyclohexen-1-one	0.0007548	0.006374	1.1341	1.1374	0.8861	-0.1745	yes	down	B(ii)	-	-	-	-	-	-	-	HMDB0031541	Organic oxygen compounds	Organooxygen compounds	Carbonyl compounds	1193-18-6	155.071	5.3129	M+FA-H	C7H10O	-	63.7	metab_44660	neg_5555	neg	3.8329	3.8545	3.8634	4.395	4.2396	4.3996
Chalcomoracin	0.01326	0.03772	1.1318	1.1394	0.861	-0.2159	yes	down	B(ii)	-	-	-	-	-	-	-	HMDB0030069	Phenylpropanoids and polyketides	2-arylbenzofuran flavonoids	Not Available	76472-89-4	647.23	15.7426	M-H	C39H36O9	-	69.2	metab_54991	neg_15892	neg	3.1878	3.2163	3.5407	3.7422	3.8792	3.9285
Remikiren	0.03849	0.07993	1.1305	1.1342	0.8861	-0.1745	yes	down	B(ii)	C07465	-	-	-	-	-	-	HMDB0014357	Organic acids and derivatives	Carboxylic acids and derivatives	Amino acids, peptides, and analogues	126222-34-2	675.338	8.27327	M+FA-H	C33H50N4O6S	-	60.8	metab_47535	neg_8432	neg	4.6487	4.3624	4.3146	5.1671	4.7002	5.1713
{[8-(2,4-dihydroxyphenyl)-7-(3,7-dimethylocta-2,6-dien-1-yl)-5-hydroxy-2-methyl-6-oxo-2H,6H-pyrano[3,2-g]chromen-2-yl]methoxy}sulfonic acid	0.0002498	0.003622	1.13	1.1317	0.898	-0.1552	yes	down	B(ii)	-	-	-	-	-	-	-	-	-	-	-	-	605.149	9.20117	M+Na-2H	C30H32O10S	-	68.2	metab_58379	neg_19283	neg	4.2951	4.2864	4.2337	4.7577	4.6964	4.8154
Cyclo(Leu-Phe)	0.02278	0.05497	1.1297	1.1395	1.2848	0.3615	yes	up	B(ii)	C20519	-	-	-	-	-	-	HMDB0094673	Organic acids and derivatives	Carboxylic acids and derivatives	Amino acids, peptides, and analogues	-	305.151	7.03555	M+FA-H	C15H20N2O2	-	57	metab_60777	neg_21681	neg	2.5149	2.4901	2.5068	1.8523	2.251	1.7451
Foetidin	0.03671	0.07725	1.1295	1.1181	1.1478	0.1989	yes	up	B(ii)	-	-	-	-	-	-	-	HMDB0033271	Phenylpropanoids and polyketides	Coumarins and derivatives	Not Available	97165-40-7	419.166	11.2535	M+K-2H	C24H30O4	-	68	metab_57082	neg_17985	neg	4.1722	4.2605	4.5189	3.9058	3.4665	3.9105
(8alpha,10beta,11beta)-3-Hydroxy-4,15-dinor-1(5)-xanthen-12,8-olide	0.0008846	0.006954	1.1288	1.1238	1.0968	0.1333	yes	up	B(ii)	-	-	-	-	-	-	-	HMDB0037244	Organoheterocyclic compounds	Lactones	Gamma butyrolactones	342372-61-6	223.134	11.8656	M-H2O-H, M-H	C13H20O3	-	71.6	metab_41864	neg_2755	neg	5.3907	5.5299	5.5298	4.9435	5.0298	5.0272
Methyl jasmonate	9.468E-5	0.002261	1.1273	1.1238	1.1119	0.153	yes	up	B(i)	C11512	-	-	map00592;map01110	alpha-Linolenic acid metabolism;Biosynthesis of secondary metabolites	Metabolism;Metabolism	Lipid metabolism;Global and overview maps	HMDB0036583;LMFA02020010;HMDB0301800	Lipids and lipid-like molecules	Fatty Acyls	Lineolic acids and derivatives	95722-42-2;1211-29-6	225.149	8.6361	M+H-H2O, M+H, M+H-2H2O	C13H20O3	62.3	-	metab_39109	pos_1086	pos	4.617	4.7054	4.6307	4.1628	4.1848	4.2016
(2E)-3-(4-hydroxyphenyl)-1-(2,4,6-trihydroxy-3-{[3-methyl-3-(4-methylpent-3-en-1-yl)oxiran-2-yl]methyl}phenyl)prop-2-en-1-one	0.0209	0.0512	1.1268	1.1347	0.849	-0.2362	yes	down	B(ii)	-	-	-	-	-	-	-	-	-	-	-	-	407.185	15.7719	M+H-H2O	C25H28O6	-	50	metab_18007	pos_18017	pos	2.8327	2.8992	3.245	3.4103	3.5224	3.6383
Kinetensin 1-3	0.00056	0.005458	1.126	1.1305	0.8888	-0.1701	yes	down	B(ii)	-	-	-	-	-	-	-	HMDB0012983	Organic acids and derivatives	Carboxylic acids and derivatives	Amino acids, peptides, and analogues	138482-55-0	379.21	11.9895	M+Na-2H	C15H30N6O4	-	61.3	metab_56689	neg_17592	neg	3.8517	3.9174	3.9081	4.4051	4.2934	4.4395
3-hydroxy-3-[4-hydroxy-3-(3-methylbut-2-en-1-yl)phenyl]propanoic acid	0.0004935	0.005624	1.1245	1.1226	1.1138	0.1555	yes	up	B(ii)	-	-	-	-	-	-	-	-	-	-	-	-	251.128	7.48912	M+H-H2O, M+H, M+H-2H2O	C14H18O4	-	52.9	metab_1579	pos_1585	pos	4.5439	4.656	4.634	4.1191	4.1008	4.1987
Miraxanthin-III	0.001485	0.01041	1.1241	1.1264	1.1036	0.1422	yes	up	B(i)	C08556	-	-	-	-	-	-	-	-	-	-	5589-85-5	331.129	7.14098	M+H	C17H18N2O5	44.8	-	metab_32903	pos_32914	pos	5.0778	5.1827	5.1183	4.6832	4.5379	4.7127
7a,12a-Dihydroxy-3-oxo-4-cholenoic acid	0.003622	0.01442	1.1239	1.1146	0.8903	-0.1676	yes	down	B(i)	C15568	-	-	-	-	-	-	HMDB0000447	Lipids and lipid-like molecules	Steroids and steroid derivatives	Bile acids, alcohols and derivatives	13587-11-6	405.261	16.1561	M+H	C24H36O5	47	-	metab_22007	pos_22017	pos	3.8587	3.9321	3.8928	4.4545	4.2236	4.4462
(+/-)16-HETE	0.03164	0.06977	1.1238	1.116	0.8794	-0.1854	yes	down	B(i)	-	-	-	-	-	-	-	-	-	-	-	-	321.242	14.0935	M+H-H2O, M+H	C20H32O3	58	-	metab_5517	pos_5523	pos	3.7764	3.9798	3.9458	4.4406	4.169	4.6976
11,13-Dihydrotaraxinic acid glucosyl ester	0.001777	0.01041	1.1234	1.1178	1.1277	0.1734	yes	up	B(ii)	-	-	-	-	-	-	-	HMDB0035867	Lipids and lipid-like molecules	Saccharolipids	Not Available	75911-16-9	471.186	6.70077	M+FA-H	C21H30O9	-	68.6	metab_46095	neg_6991	neg	4.2284	4.2581	4.3372	3.8282	3.6798	3.8653
(1R*,2R*,4R*,8S*)-p-Menthane-1,2,8,9-tetrol 9-glucoside	0.0003478	0.004272	1.123	1.1215	1.1338	0.1812	yes	up	B(ii)	-	-	-	-	-	-	-	HMDB0039976	Lipids and lipid-like molecules	Prenol lipids	Terpene glycosides	402593-84-4	365.182	5.62932	M-H	C16H30O9	-	81.3	metab_62743	neg_23649	neg	3.9786	4.0436	4.1078	3.5534	3.6049	3.5403
Jasmolone	0.0002019	0.003257	1.121	1.1166	1.0941	0.1297	yes	up	B(ii)	-	-	-	-	-	-	-	HMDB0030039	Organic oxygen compounds	Organooxygen compounds	Alcohols and polyols	54383-66-3	225.113	9.13862	M+FA-H	C11H16O2	-	81.4	metab_48152	neg_9050	neg	5.4529	5.5032	5.4781	5.0028	4.9513	5.0662
Valyl-Arginine	0.02316	0.05529	1.12	1.1166	0.8369	-0.2569	yes	down	B(ii)	-	-	-	-	-	-	-	HMDB0304792;HMDB0029121	Organic acids and derivatives	Carboxylic acids and derivatives	Amino acids, peptides, and analogues	37682-75-0	256.176	1.63835	M+H-H2O	C11H23N5O3	-	31.9	metab_7435	pos_7441	pos	2.501	2.6118	2.8951	3.2522	3.02	3.2955
3-Oxododecanoic acid	0.001399	0.009065	1.1167	1.1216	0.8799	-0.1846	yes	down	B(ii)	C02367	-	-	-	-	-	-	HMDB0010727;PW_C006734	Organic acids and derivatives	Keto acids and derivatives	Medium-chain keto acids and derivatives	-	259.155	6.54718	M+FA-H	C12H22O3	-	58.4	metab_45951	neg_6847	neg	3.537	3.5367	3.586	4.0444	3.9325	4.1375
Linalool 3,6-oxide primeveroside	1.512E-5	0.0009622	1.1159	1.1157	1.1074	0.1472	yes	up	B(ii)	-	-	-	-	-	-	-	HMDB0035489	Organic oxygen compounds	Organooxygen compounds	Carbohydrates and carbohydrate conjugates	-	463.219	7.24135	M-H	C21H36O11	-	66.6	metab_46646	neg_7543	neg	4.8124	4.817	4.783	4.3639	4.311	4.3382
Suberic acid	0.0001627	0.002902	1.1153	1.1152	0.9057	-0.1429	yes	down	B(i)	C08278	Organic acids	Carboxylic acids	-	-	-	-	HMDB0000893;LMFA01170001	Lipids and lipid-like molecules	Fatty Acyls	Fatty acids and conjugates	505-48-6	173.082	6.21285	M-H, M+Na-2H	C8H14O4	74.1	-	metab_40484	neg_1375	neg	4.5461	4.4863	4.5104	5.0115	4.9249	5.0149
Cis-3-Hexenyl b-primeveroside	0.0008905	0.006976	1.1139	1.1085	1.1362	0.1842	yes	up	B(ii)	-	-	-	-	-	-	-	HMDB0031690	Lipids and lipid-like molecules	Fatty Acyls	Fatty acyl glycosides	132278-37-6	439.182	5.38665	M+FA-H	C17H30O10	-	86.4	metab_44751	neg_5647	neg	3.8787	3.9429	3.9459	3.483	3.3572	3.5155
Gly Gly Thr Arg	0.005692	0.01982	1.1137	1.1199	1.1113	0.1522	yes	up	B(i)	-	-	-	-	-	-	-	-	-	-	-	-	390.212	6.95215	M+H	C14H27N7O6	67.9	-	metab_10475	pos_10484	pos	4.924	4.9233	4.8617	4.4465	4.2437	4.5447
D-1-[(3-Carboxypropyl)amino]-1-deoxyfructose	0.01743	0.04557	1.1125	1.1204	0.8633	-0.2121	yes	down	B(ii)	-	-	-	-	-	-	-	HMDB0038663	Organic acids and derivatives	Carboxylic acids and derivatives	Amino acids, peptides, and analogues	10003-63-1	286.093	4.31337	M+Na-2H	C10H19NO7	-	32.6	metab_43895	neg_4790	neg	3.3184	3.2406	3.4226	3.9056	3.6177	4.0378
Flemiwallichin F	0.005598	0.01958	1.111	1.1128	1.1115	0.1525	yes	up	B(i)	-	-	-	-	-	-	-	LMPK12120135	-	-	-	-	407.185	6.05303	M+H	C25H26O5	34.1	-	metab_9600	pos_9608	pos	4.6892	4.8792	4.9035	4.3502	4.2344	4.4348
Trans-3-Hydroxycotinine glucuronide	0.001004	0.007498	1.1101	1.1049	1.1518	0.2039	yes	up	B(ii)	-	-	-	-	-	-	-	HMDB0001204;PW_C000939	Organic oxygen compounds	Organooxygen compounds	Carbohydrates and carbohydrate conjugates	132929-88-5	349.104	4.60582	M-H2O-H	C16H20N2O8	-	65.9	metab_44089	neg_4984	neg	3.503	3.5675	3.6052	3.1303	2.9995	3.1413
D-Glucaro-1,4-lactone	0.0002308	0.003692	1.1096	1.1048	0.9157	-0.1271	yes	down	B(ii)	C21095	-	-	-	-	-	-	HMDB0041862	Organoheterocyclic compounds	Lactones	Gamma butyrolactones	5027-63-4	210.061	1.1635	M+NH4	C6H8O7	-	51.7	metab_38028	pos_38043	pos	4.9839	4.8814	4.9369	5.4296	5.3715	5.3641
1,4,6-Trimethylnaphthalene	0.001508	0.01049	1.1087	1.1054	1.1114	0.1524	yes	up	B(i)	-	-	-	-	-	-	-	-	-	-	-	-	171.117	11.8943	M+H	C13H14	70.7	-	metab_24107	pos_24117	pos	4.5048	4.6821	4.6702	4.1324	4.1437	4.1907
L-Asparagine	0.01385	0.03889	1.1058	1.0927	0.9195	-0.1211	yes	down	B(i)	C00152	Peptides	Amino acids	map01100;map01110;map00460;map01230;map00250;map00970	Metabolic pathways;Biosynthesis of secondary metabolites;Cyanoamino acid metabolism;Biosynthesis of amino acids;Alanine, aspartate and glutamate metabolism;Aminoacyl-tRNA biosynthesis	Metabolism;Metabolism;Metabolism;Metabolism;Metabolism;Genetic Information Processing	Global and overview maps;Global and overview maps;Metabolism of other amino acids;Global and overview maps;Amino acid metabolism;Translation	PW_C000110;HMDB0000168;HMDB0251512	Organic acids and derivatives	Carboxylic acids and derivatives	Amino acids, peptides, and analogues	70-47-3	131.046	0.8028	M-H, 2M-H, M-H2O-H	C4H8N2O3	82.6	-	metab_39445	neg_333	neg	5.8304	5.5225	5.5857	6.2289	6.1909	5.9988
N-octanoyl-L-Homoserine lactone	8.364E-7	0.0002421	1.1054	1.1028	1.0892	0.1233	yes	up	B(i)	C21199	-	-	-	-	-	-	HMDB0255213	Organic acids and derivatives	Carboxylic acids and derivatives	Amino acids, peptides, and analogues	147852-84-4	228.16	1.44257	M+H	C12H21NO3	50.4	-	metab_7372	pos_7378	pos	5.443	5.4721	5.4564	5.0067	5.0136	5.0094
2-(2,4-dihydroxyphenyl)-5,7-dihydroxy-6-(3-methylbut-2-en-1-yl)-3,4-dihydro-2H-1-benzopyran-4-one	0.003589	0.01594	1.1048	1.0992	0.8817	-0.1816	yes	down	B(ii)	-	-	-	-	-	-	-	-	-	-	-	-	337.108	14.545	M-H2O-H	C20H20O6	-	55.6	metab_55483	neg_16385	neg	3.6471	3.4302	3.5237	4.0961	3.9478	3.9791
Taxifolin 3-arabinoside	0.005832	0.02155	1.1044	1.0967	0.9155	-0.1274	yes	down	B(ii)	-	-	-	-	-	-	-	HMDB0041418	Phenylpropanoids and polyketides	Diarylheptanoids	Cyclic diarylheptanoids	-	435.093	8.6011	M-H, M+Na-2H	C20H20O11	-	71.5	metab_41361	neg_2252	neg	5.3641	5.067	5.1458	5.6856	5.6703	5.657
1-Oleoylglycerophosphoinositol	0.0002984	0.00392	1.1035	1.1022	1.098	0.1349	yes	up	B(ii)	-	-	-	-	-	-	-	HMDB0061693	Lipids and lipid-like molecules	Glycerophospholipids	Glycerophosphoinositols	1114770-15-8	597.305	14.814	M-H	C27H51O12P	-	65.8	metab_55348	neg_16250	neg	5.136	5.2229	5.1068	4.6677	4.7283	4.6885
5-O-beta-D-Mycaminosyltylonolide	0.0003041	0.00434	1.1034	1.102	1.095	0.1309	yes	up	B(i)	C12002	-	-	map01100;map01110	Metabolic pathways;Biosynthesis of secondary metabolites	Metabolism;Metabolism	Global and overview maps;Global and overview maps	-	-	-	-	-	598.359	8.06865	M+H	C31H51NO10	30.8	-	metab_11501	pos_11510	pos	5.1552	5.2284	5.2785	4.7964	4.7485	4.7588
L-Rhamnofuranose	0.0002295	0.003676	1.1021	1.1034	1.1219	0.1659	yes	up	B(i)	C02431	-	-	map01100;map00051	Metabolic pathways;Fructose and mannose metabolism	Metabolism;Metabolism	Global and overview maps;Carbohydrate metabolism	HMDB0304405	Organic oxygen compounds	Organooxygen compounds	Carbohydrates and carbohydrate conjugates	-	165.076	1.3713	M+H-H2O, M+H, M+NH4, M+Na	C6H12O5	32.4	-	metab_522	pos_524	pos	4.1435	4.1757	4.1899	3.7512	3.65	3.7484
Cis-Mulberroside A	0.007037	0.02434	1.102	1.1104	0.8949	-0.1602	yes	down	B(ii)	-	-	-	-	-	-	-	HMDB0031726	Phenylpropanoids and polyketides	Stilbenes	Stilbene glycosides	166734-06-1	613.18	4.8566	M+Cl, M+FA-H	C26H32O14	-	88.8	metab_40081	neg_972	neg	4.1673	4.2135	4.2632	4.7311	4.5385	4.8594
Rutin	0.002562	0.01234	1.1014	1.1039	1.0923	0.1274	yes	up	B(i)	C05625	-	-	map01100;map01110;map00944	Metabolic pathways;Biosynthesis of secondary metabolites;Flavone and flavonol biosynthesis	Metabolism;Metabolism;Metabolism	Global and overview maps;Global and overview maps;Biosynthesis of other secondary metabolites	HMDB0003249;LMPK12112098;HMDB0257021	Phenylpropanoids and polyketides	Flavonoids	Flavonoid glycosides	153-18-4	611.16	6.50268	M+H, M+Na	C27H30O16	76.9	-	metab_6117	pos_6123	pos	5.4416	5.5271	5.61	5.1068	4.9595	5.1108
Ala Ile	0.000354	0.004677	1.1011	1.0978	0.9152	-0.1278	yes	down	B(i)	-	-	-	-	-	-	-	-	-	-	-	-	203.139	2.71387	M+H	C9H18N2O3	80.5	-	metab_7672	pos_7678	pos	4.7976	4.8324	4.9022	5.3441	5.2641	5.2722
8-Hydroxy-5,6-octadienoic acid	0.001159	0.008103	1.101	1.1058	1.2042	0.2681	yes	up	B(ii)	-	-	-	-	-	-	-	HMDB0031101;LMFA01031076	Organic acids and derivatives	Hydroxy acids and derivatives	Medium-chain hydroxy acids and derivatives	-	155.071	6.28562	M-H	C8H12O3	-	69.1	metab_45670	neg_6566	neg	2.7757	2.7562	2.7842	2.3838	2.328	2.1946
Quercetin 3-O-glucoside	0.01114	0.03341	1.1005	1.0906	1.1152	0.1573	yes	up	B(i)	C05623	-	-	map01100;map01110;map00944	Metabolic pathways;Biosynthesis of secondary metabolites;Flavone and flavonol biosynthesis	Metabolism;Metabolism;Metabolism	Global and overview maps;Global and overview maps;Biosynthesis of other secondary metabolites	HMDB0037362	Phenylpropanoids and polyketides	Flavonoids	Flavonoid glycosides	21637-25-2;482-35-9	463.088	6.70077	M-H	C21H20O12	86.1	-	metab_61246	neg_22150	neg	4.5082	4.7504	4.854	4.1628	4.204	4.2881
Lactodifucotetraose	0.008124	0.02683	1.1003	1.0999	1.1531	0.2055	yes	up	B(ii)	-	-	-	-	-	-	-	HMDB0006587	Lipids and lipid-like molecules	Fatty Acyls	Fatty acyl glycosides	20768-11-0	679.228	6.58715	M+FA-H	C24H42O19	-	54.5	metab_45994	neg_6890	neg	3.6034	3.6178	3.8266	3.3325	3.1198	3.1306
Phe Asp Thr Gly Leu	0.005075	0.01828	1.1001	1.1025	1.1116	0.1526	yes	up	B(i)	-	-	-	-	-	-	-	-	-	-	-	-	552.266	5.25298	M+H	C25H37N5O9	54.5	-	metab_35710	pos_35723	pos	4.6465	4.8027	4.7495	4.2702	4.1287	4.3763
Jasmonic acid	0.000114	0.002496	1.0991	1.0972	1.1135	0.1551	yes	up	B(ii)	C08491	-	-	map01100;map00592;map01110;map04075	Metabolic pathways;alpha-Linolenic acid metabolism;Biosynthesis of secondary metabolites;Plant hormone signal transduction	Metabolism;Metabolism;Metabolism;Environmental Information Processing	Global and overview maps;Lipid metabolism;Global and overview maps;Signal transduction	LMFA02020001;HMDB0032797	Lipids and lipid-like molecules	Fatty Acyls	Lineolic acids and derivatives	6894-38-8;59366-47-1	209.118	10.712	M-H	C12H18O3	-	78.9	metab_48987	neg_9887	neg	4.398	4.4943	4.4412	3.9829	4.0137	3.9758
GPA(10:0/10:0)	0.02608	0.06062	1.0984	1.086	0.9075	-0.14	yes	down	B(i)	-	-	-	-	-	-	-	-	-	-	-	-	503.277	13.8243	M+Na	C23H45O8P	64	-	metab_17495	pos_17505	pos	4.8574	4.9594	4.9296	5.4784	5.1448	5.624
2-hydroxy-2-methyl-butyric acid	7.334E-5	0.001998	1.0978	1.0995	0.8649	-0.2094	yes	down	B(i)	-	-	-	-	-	-	-	LMFA01050389;HMDB0001987	Lipids and lipid-like molecules	Fatty Acyls	Fatty acids and conjugates	3739-30-8	117.056	2.35113	M-H	C5H10O3	38.4	-	metab_43352	neg_4247	neg	2.9178	2.8989	2.925	3.3664	3.3251	3.4148
3-(7-hydroxy-5-methoxy-2,2-dimethyl-2H-chromen-6-yl)-1-phenylpropan-1-one	0.004123	0.01581	1.0973	1.087	0.8993	-0.1531	yes	down	B(ii)	-	-	-	-	-	-	-	-	-	-	-	-	352.161	4.70663	2M+3H2O+2H	C21H22O4	-	43.6	metab_36422	pos_36436	pos	4.087	4.0585	4.1499	4.6503	4.4134	4.6069
Ixocarpanolide	0.0006546	0.006552	1.0973	1.0946	1.1029	0.1413	yes	up	B(ii)	-	-	-	-	-	-	-	HMDB0033899	Lipids and lipid-like molecules	Steroids and steroid derivatives	Steroid lactones	108157-59-1	259.129	1.6651	M+2Na	C28H40O6	-	36.2	metab_37593	pos_37607	pos	4.7251	4.8232	4.8857	4.3645	4.3587	4.3621
4,8 dimethylnonanoyl carnitine	0.00116	0.008962	1.0967	1.0927	0.8903	-0.1676	yes	down	B(i)	-	-	-	-	-	-	-	PW_C002659;LMFA07070046;HMDB0006202	Lipids and lipid-like molecules	Fatty Acyls	Fatty acid esters	-	330.264	4.4825	M+H	C18H35NO4	69.5	-	metab_36631	pos_36645	pos	3.6237	3.6083	3.7515	4.128	4.0536	4.1538
(+/-)-Ibuprofen	0.004476	0.01671	1.0954	1.0849	1.097	0.1336	yes	up	B(i)	-	-	-	-	-	-	-	-	-	-	-	-	207.138	14.4433	M+H, M+CH3OH+H, M+H-H2O, M+H-2H2O	C13H18O2	57.2	-	metab_383	pos_384	pos	5.1354	5.1908	5.2118	4.6664	4.8717	4.6262
Pulegone	0.0006476	0.00588	1.0936	1.0879	1.1333	0.1805	yes	up	B(ii)	C09893	-	-	map01110;map00902	Biosynthesis of secondary metabolites;Monoterpenoid biosynthesis	Metabolism;Metabolism	Global and overview maps;Metabolism of terpenoids and polyketides	HMDB0037006;HMDB0035604;HMDB0035741	Lipids and lipid-like molecules	Prenol lipids	Monoterpenoids	57129-09-6;22521-57-9;89-82-7	197.118	13.0686	M+FA-H	C10H16O	-	67.3	metab_56166	neg_17068	neg	3.7885	3.8534	3.8605	3.3901	3.3083	3.4492
MG(0:0/18:4(6Z,9Z,12Z,15Z)/0:0)	9.813E-5	0.002306	1.093	1.0877	1.0808	0.1121	yes	up	B(i)	-	-	-	-	-	-	-	HMDB0011541	Lipids and lipid-like molecules	Fatty Acyls	Lineolic acids and derivatives	-	351.253	13.6205	M+H	C21H34O4	66.7	-	metab_23266	pos_23276	pos	5.8482	5.8659	5.8639	5.3696	5.4638	5.4294
Crotalarin	0.004432	0.01659	1.093	1.0822	0.8838	-0.1782	yes	down	B(i)	-	-	-	-	-	-	-	LMPK12050208	-	-	-	-	339.123	14.5778	M+H	C20H18O5	49.4	-	metab_22815	pos_22825	pos	3.5398	3.3954	3.4405	3.9857	3.7818	3.9743
Muricin H	0.001574	0.01076	1.092	1.0883	0.9172	-0.1247	yes	down	B(ii)	-	-	-	-	-	-	-	HMDB0039453	Lipids and lipid-like molecules	Fatty Acyls	Fatty alcohols	-	625.444	22.3115	M+2Na-H	C35H64O6	-	33.9	metab_19146	pos_19156	pos	4.9571	5.0517	4.9525	5.4178	5.3627	5.5298
(S,E)-Zearalenone	0.0119	0.03505	1.0918	1.0825	0.1197	-3.0625	yes	down	B(ii)	C09981	-	-	-	-	-	-	HMDB0031752	Phenylpropanoids and polyketides	Macrolides and analogues	Zearalenones	17924-92-4	339.124	11.074	M+Na-2H	C18H22O5	-	80.5	metab_57187	neg_18090	neg	0.0634	0.0633	0.0695	0.5915	0.7102	0.3376
Eremosulphoxinolide A	0.003591	0.01594	1.0917	1.0882	1.1142	0.156	yes	up	B(ii)	-	-	-	-	-	-	-	HMDB0041532	Lipids and lipid-like molecules	Prenol lipids	Terpene lactones	182127-79-3	485.166	6.80068	M-H, M+Na-2H	C24H32O7S	-	55.8	metab_40865	neg_1756	neg	4.509	4.4866	4.6155	4.1452	3.9432	4.1277
DG(14:1(9Z)/18:4(6Z,9Z,12Z,15Z)/0:0)	0.007174	0.02465	1.0901	1.0992	0.9022	-0.1485	yes	down	B(ii)	C00165	-	-	-	-	-	-	HMDB0007048;PW_C003099	Lipids and lipid-like molecules	Fatty Acyls	Lineolic acids and derivatives	-	603.427	18.8056	M+FA-H	C35H58O5	-	41.7	metab_54146	neg_15047	neg	4.4324	4.5115	4.4813	4.966	4.7965	5.1188
12-hydroxyjasmonic acid	0.0002172	0.00357	1.0891	1.0848	1.0943	0.13	yes	up	B(i)	C21669	-	-	-	-	-	-	LMFA02020011	-	-	-	-	227.128	6.6011	M+H-H2O, M+H, M+H-2H2O	C12H18O4	48.5	-	metab_768	pos_771	pos	5.0304	5.1309	5.0854	4.6095	4.6521	4.6714
L-Glutamine	0.007892	0.02628	1.0886	1.0772	0.9089	-0.1378	yes	down	B(i)	C00064	Peptides	Amino acids	map01100;map00630;map00220;map02010;map00230;map01240;map01232;map00470;map00910;map01230;map00240;map00250;map00970;map00750	Metabolic pathways;Glyoxylate and dicarboxylate metabolism;Arginine biosynthesis;ABC transporters;Purine metabolism;Biosynthesis of cofactors;Nucleotide metabolism;D-Amino acid metabolism;Nitrogen metabolism;Biosynthesis of amino acids;Pyrimidine metabolism;Alanine, aspartate and glutamate metabolism;Aminoacyl-tRNA biosynthesis;Vitamin B6 metabolism	Metabolism;Metabolism;Metabolism;Environmental Information Processing;Metabolism;Metabolism;Metabolism;Metabolism;Metabolism;Metabolism;Metabolism;Metabolism;Genetic Information Processing;Metabolism	Global and overview maps;Carbohydrate metabolism;Amino acid metabolism;Membrane transport;Nucleotide metabolism;Global and overview maps;Global and overview maps;Metabolism of other amino acids;Energy metabolism;Global and overview maps;Nucleotide metabolism;Amino acid metabolism;Translation;Metabolism of cofactors and vitamins	HMDB0000641;HMDB0003423;PW_C000500	Organic acids and derivatives	Carboxylic acids and derivatives	Amino acids, peptides, and analogues	56-85-9;5959-95-5	145.062	0.811583	M-H2O-H, M-H	C5H10N2O3	74.4	-	metab_39962	neg_853	neg	4.8246	4.561	4.6223	5.1841	5.1921	5.0336
3,4,5-trihydroxy-6-[(3-methylbut-2-enoyl)oxy]oxane-2-carboxylic acid	0.002877	0.01241	1.0879	1.0927	1.1062	0.1456	yes	up	B(ii)	-	-	-	-	-	-	-	-	-	-	-	-	294.118	5.26193	M+NH4, 2M+ACN+H, M+H	C11H16O8	-	43.8	metab_702	pos_705	pos	4.764	4.7355	4.8446	4.3746	4.1977	4.3944
3-Hydroxyisoheptanoic acid	0.000366	0.004375	1.0878	1.0828	1.1146	0.1565	yes	up	B(ii)	-	-	-	-	-	-	-	HMDB0002207	Organic acids and derivatives	Hydroxy acids and derivatives	Medium-chain hydroxy acids and derivatives	40309-49-7	145.087	8.4269	M-H2O-H, M-H	C7H14O3	-	48.5	metab_41314	neg_2205	neg	4.2882	4.3612	4.3339	3.8879	3.8221	3.9384
16,16-dimethyl-PGE1	0.0002911	0.003864	1.087	1.0883	0.9117	-0.1334	yes	down	B(i)	-	-	-	-	-	-	-	LMFA03010057	-	-	-	-	381.265	16.121	M-H	C22H38O5	30.3	-	metab_50999	neg_11900	neg	4.6396	4.6201	4.6421	5.1225	5.0082	5.1174
Ginsenoside F1	0.03167	0.06982	1.0859	1.0762	0.8999	-0.1522	yes	down	B(ii)	C20780	-	-	map01110;map00999	Biosynthesis of secondary metabolites;Biosynthesis of various plant secondary metabolites	Metabolism;Metabolism	Global and overview maps;Biosynthesis of other secondary metabolites	HMDB0039555	Lipids and lipid-like molecules	Prenol lipids	Triterpenoids	53963-43-2	603.426	19.0332	M+H-2H2O	C36H62O9	-	39	metab_20948	pos_20958	pos	4.3486	4.5785	4.5091	5.0524	4.7095	5.1685
Punicic acid	0.03451	0.07444	1.0855	1.0936	1.105	0.144	yes	up	B(ii)	C08364	-	-	-	-	-	-	LMFA01030146;HMDB0030963	Lipids and lipid-like molecules	Fatty Acyls	Lineolic acids and derivatives	544-72-9	311.258	16.4244	M+CH3OH+H	C18H30O2	-	45.6	metab_21895	pos_21905	pos	5.4399	5.5441	5.4648	4.958	4.6833	5.2454
3,4,5-trihydroxy-6-{4-[(E)-2-(2,3,5-trihydroxyphenyl)ethenyl]phenoxy}oxane-2-carboxylic acid	0.04122	0.08387	1.085	1.0824	1.1697	0.2261	yes	up	B(ii)	-	-	-	-	-	-	-	-	-	-	-	-	419.099	6.72037	M-H	C20H20O10	-	63.5	metab_61221	neg_22125	neg	3.3798	3.5724	3.9014	2.9581	3.2629	3.0592
Kanzonol V	0.02374	0.05637	1.084	1.0928	1.1112	0.1521	yes	up	B(ii)	-	-	-	-	-	-	-	HMDB0029788	Phenylpropanoids and polyketides	2-arylbenzofuran flavonoids	Not Available	184584-65-4	394.199	5.16335	M+NH4	C24H24O4	-	47.4	metab_35836	pos_35849	pos	4.9141	5.1125	5.0577	4.6328	4.2681	4.673
2-Hydroxy-2,6,6-trimethylcyclohexanone	0.01495	0.03998	1.0838	1.0886	1.1987	0.2615	yes	up	B(ii)	-	-	-	-	-	-	-	HMDB0037023	Organic oxygen compounds	Organooxygen compounds	Carbonyl compounds	7500-42-7	376.248	11.2863	2M+ACN+Na	C9H16O2	-	69.3	metab_25503	pos_25513	pos	2.8135	2.8639	3.084	2.6038	2.3363	2.3675
11beta-17-Dihydroxy-6alpha-methylpregn-4-ene-3,20-dione	0.01187	0.03389	1.0837	1.0758	0.9038	-0.1459	yes	down	B(i)	C14939	-	-	-	-	-	-	-	-	-	-	-	361.235	15.745	M+H	C22H32O4	65.7	-	metab_18003	pos_18013	pos	4.3599	4.4261	4.3704	4.8357	4.6803	5.0415
6-Epi-7-isocucurbic acid glucoside	0.001551	0.009634	1.0836	1.0849	0.9049	-0.1442	yes	down	B(ii)	-	-	-	-	-	-	-	HMDB0029782	Lipids and lipid-like molecules	Fatty Acyls	Fatty acyl glycosides	176486-13-8	419.192	8.16093	M+FA-H	C18H30O8	-	80.4	metab_59399	neg_20303	neg	4.2966	4.2458	4.4103	4.8136	4.7051	4.7973
Pleurotin	0.001024	0.00839	1.0834	1.0862	1.1074	0.1472	yes	up	B(i)	-	-	-	-	-	-	-	-	-	-	-	-	355.154	11.0445	M+H	C21H22O5	65.3	-	metab_26150	pos_26160	pos	4.5953	4.6401	4.5336	4.1926	4.0612	4.1801
Parviflorin	0.008191	0.02698	1.0827	1.0922	0.8878	-0.1717	yes	down	B(ii)	-	-	-	-	-	-	-	HMDB0040708	Lipids and lipid-like molecules	Fatty Acyls	Fatty alcohols	152378-19-3	615.429	19.24	M+Na-2H	C35H62O7	-	84.4	metab_54066	neg_14967	neg	3.7361	3.8819	3.8252	4.3415	4.1239	4.4229
Lysyl-Glycine	0.01026	0.03148	1.0791	1.0719	1.1091	0.1494	yes	up	B(ii)	-	-	-	-	-	-	-	HMDB0028951;HMDB0304784	Organic acids and derivatives	Carboxylic acids and derivatives	Amino acids, peptides, and analogues	7563-03-03	465.27	7.69157	2M+Hac-H	C8H17N3O3	-	69.4	metab_47061	neg_7958	neg	4.6423	4.7262	4.9091	4.3741	4.1611	4.3366
Cis-9,10-Epoxystearic acid	7.144E-5	0.00197	1.0777	1.0789	0.9082	-0.1389	yes	down	B(i)	C19418	-	-	map00073	Cutin, suberine and wax biosynthesis	Metabolism	Lipid metabolism	HMDB0247617	Lipids and lipid-like molecules	Fatty Acyls	Lineolic acids and derivatives	2443-39-2	297.243	16.0889	M-H	C18H34O3	44.9	-	metab_54882	neg_15783	neg	4.3121	4.3545	4.3297	4.7268	4.8043	4.7782
Loperamide	0.000822	0.006658	1.0776	1.0745	1.1198	0.1632	yes	up	B(ii)	C07080	-	-	-	-	-	-	HMDB0004999	Benzenoids	Benzene and substituted derivatives	Diphenylmethanes	53179-11-6	521.223	7.24135	M+FA-H	C29H33ClN2O2	-	65.4	metab_60506	neg_21410	neg	4.0446	4.1175	4.208	3.7054	3.6691	3.6703
Bisnorcholic acid	0.01681	0.04366	1.077	1.0639	0.9019	-0.149	yes	down	B(ii)	-	-	-	-	-	-	-	HMDB0002082;LMST04050005	Lipids and lipid-like molecules	Steroids and steroid derivatives	Bile acids, alcohols and derivatives	-	398.29	11.8584	M+NH4	C22H36O5	-	67.6	metab_24130	pos_24140	pos	4.2634	4.2746	4.3143	4.8363	4.5187	4.8953
2-Phenylethyl beta-D-glucopyranoside	0.001479	0.01038	1.0763	1.0768	1.1046	0.1435	yes	up	B(i)	-	-	-	-	-	-	-	HMDB0029819	Organic oxygen compounds	Organooxygen compounds	Carbohydrates and carbohydrate conjugates	18997-54-1	285.131	6.62797	M+H	C14H20O6	66.4	-	metab_10157	pos_10165	pos	4.5879	4.7113	4.6355	4.214	4.1247	4.2756
2-Arachidonyl Glycerol ether	0.002271	0.01234	1.0763	1.077	1.1206	0.1643	yes	up	B(ii)	-	-	-	-	-	-	-	HMDB0013657	Lipids and lipid-like molecules	Endocannabinoids	Not Available	222723-55-9	387.287	18.1103	M+H-2H2O, M+Na	C23H40O3	-	38.7	metab_5121	pos_5127	pos	4.0851	4.1618	4.1335	3.658	3.594	3.7971
13'-Hydroxy-gamma-tocopherol	0.02634	0.06108	1.0751	1.0853	1.1401	0.1892	yes	up	B(ii)	-	-	-	-	-	-	-	HMDB0012561	Lipids and lipid-like molecules	Prenol lipids	Quinone and hydroquinone lipids	-	455.35	21.0856	M+H-H2O, M+Na	C28H48O3	-	44	metab_4998	pos_5004	pos	4.0204	4.1502	4.0608	3.689	3.2968	3.7428
P-Salicylic acid	0.002816	0.01368	1.0747	1.0674	0.9074	-0.1402	yes	down	B(i)	C00156	-	-	map01100;map00130;map01110;map00790;map01240	Metabolic pathways;Ubiquinone and other terpenoid-quinone biosynthesis;Biosynthesis of secondary metabolites;Folate biosynthesis;Biosynthesis of cofactors	Metabolism;Metabolism;Metabolism;Metabolism;Metabolism	Global and overview maps;Metabolism of cofactors and vitamins;Global and overview maps;Metabolism of cofactors and vitamins;Global and overview maps	HMDB0000500	Benzenoids	Benzene and substituted derivatives	Benzoic acids and derivatives	99-96-7	137.024	4.13925	M-H	C7H6O3	93.3	-	metab_64326	neg_25233	neg	4.4844	4.2593	4.3346	4.8248	4.8138	4.7738
4-{hydroxy[(3,4,5,6-tetrahydroxyoxan-2-yl)methoxy]methylidene}cyclohexa-2,5-dien-1-one	0.00538	0.02047	1.0737	1.0769	0.9056	-0.1431	yes	down	B(ii)	-	-	-	-	-	-	-	-	-	-	-	-	299.077	2.689	M-H, M+FA-H	C13H16O8	-	61.4	metab_39839	neg_730	neg	4.4556	4.3654	4.4202	4.9352	4.7163	4.9718
PE(18:3/0:0)	0.003998	0.01701	1.0735	1.0783	0.8959	-0.1586	yes	down	B(i)	-	-	-	-	-	-	-	-	-	-	-	-	474.262	14.4139	M-H	C23H42NO7P	95.1	-	metab_50422	neg_11323	neg	3.9385	3.9624	3.9272	4.4654	4.2489	4.4883
Epsilon-caprolactam	0.002991	0.01421	1.0731	1.0741	0.9007	-0.1509	yes	down	B(ii)	C06593	-	-	map01100	Metabolic pathways	Metabolism	Global and overview maps	HMDB0062769	Organoheterocyclic compounds	Lactams	Caprolactams	105-60-2	148.053	8.59092	M+Cl	C6H11NO	-	68.4	metab_58953	neg_19857	neg	4.1378	4.0385	4.0917	4.6114	4.4128	4.5964
6-ethoxy-3,4,5-trihydroxyoxane-2-carboxylic acid	0.01294	0.0361	1.073	1.0817	1.1298	0.1761	yes	up	B(ii)	-	-	-	-	-	-	-	-	-	-	-	-	240.108	2.16948	M+NH4, M+Na, M+K, M+H	C8H14O7	-	40.3	metab_250	pos_251	pos	4.1387	4.1702	4.0701	3.7284	3.4401	3.7866
Gly Asn Met Leu	0.007292	0.02371	1.0728	1.0635	0.9047	-0.1445	yes	down	B(i)	-	-	-	-	-	-	-	-	-	-	-	-	434.207	5.58513	M+H	C17H31N5O6S	39.1	-	metab_35226	pos_35239	pos	4.1762	4.2901	4.2284	4.7583	4.5137	4.7632
DG(13:0/16:0/0:0)	0.03649	0.07698	1.0722	1.0899	0.8537	-0.2282	yes	down	B(ii)	-	-	-	-	-	-	-	HMDB0093211	Lipids and lipid-like molecules	Glycerolipids	Diradylglycerols	-	547.436	23.5043	M+Na-2H	C32H62O5	-	33.1	metab_53482	neg_14383	neg	2.9105	3.2581	3.0907	3.6209	3.3721	3.8506
(1R,3S,4S,6R)-6,9-Dihydroxyfenchone 6-O-b-D-glucoside	0.002517	0.01278	1.0715	1.0718	1.1173	0.16	yes	up	B(ii)	-	-	-	-	-	-	-	HMDB0033222	Lipids and lipid-like molecules	Prenol lipids	Terpene glycosides	217960-73-1	391.161	3.87327	M+FA-H	C16H26O8	-	58.5	metab_64463	neg_25370	neg	4.1985	4.2257	4.3469	3.7535	3.9055	3.77
N-Acetylaspartylglutamic acid	0.004774	0.01894	1.0713	1.0784	0.9001	-0.1518	yes	down	B(ii)	C12270	-	-	map01100;map00250	Metabolic pathways;Alanine, aspartate and glutamate metabolism	Metabolism;Metabolism	Global and overview maps;Amino acid metabolism	HMDB0001067	Organic acids and derivatives	Carboxylic acids and derivatives	Amino acids, peptides, and analogues	3106-85-2	653.174	7.71182	2M+FA-H	C11H16N2O8	-	53.2	metab_47077	neg_7974	neg	4.1246	4.1713	4.1704	4.6445	4.466	4.738
Hebevinoside IV	0.02045	0.05033	1.0713	1.0604	0.9139	-0.1299	yes	down	B(ii)	-	-	-	-	-	-	-	HMDB0036060	Lipids and lipid-like molecules	Steroids and steroid derivatives	Steroidal glycosides	101365-06-4	587.431	18.6123	M+H-H2O, M+NH4, M+H-2H2O	C36H60O7	-	57.3	metab_1262	pos_1268	pos	4.9114	5.0389	4.9784	5.5078	5.2119	5.6141
[2-(5,7-dihydroxy-4-oxo-2-phenyl-4H-chromen-8-yl)-4,5-dihydroxyoxan-3-yl]oxidanesulfonic acid	0.000964	0.007332	1.0711	1.0667	0.903	-0.1472	yes	down	B(ii)	-	-	-	-	-	-	-	-	-	-	-	-	511.054	8.59092	M+FA-H	C20H18O11S	-	56.3	metab_58941	neg_19845	neg	4.1227	3.974	4.0758	4.5421	4.4665	4.472
6,7-dihydroxy Bergamottin	0.000994	0.008242	1.0707	1.0719	1.0918	0.1267	yes	up	B(i)	-	-	-	-	-	-	-	-	-	-	-	-	373.165	10.7755	M+H-H2O, M+H	C21H24O6	58.2	-	metab_3703	pos_3709	pos	5.1414	5.2187	5.0853	4.7472	4.651	4.7473
13-Hydroxy-9-methoxy-10-oxo-11-octadecenoic acid	0.003622	0.01604	1.0678	1.0643	0.9173	-0.1245	yes	down	B(ii)	-	-	-	-	-	-	-	HMDB0040901	Lipids and lipid-like molecules	Fatty Acyls	Lineolic acids and derivatives	150147-08-3	341.233	12.9666	M-H	C19H34O5	-	79.2	metab_56205	neg_17107	neg	5.0378	4.829	4.9072	5.4255	5.2926	5.389
Tridecanoylglycine	0.0001358	0.00268	1.0676	1.0636	1.1133	0.1548	yes	up	B(ii)	-	-	-	-	-	-	-	HMDB0013317	Organic acids and derivatives	Carboxylic acids and derivatives	Amino acids, peptides, and analogues	-	316.213	7.19085	M+FA-H	C15H29NO3	-	72.2	metab_60584	neg_21488	neg	4.1625	4.237	4.1858	3.7414	3.7565	3.8071
Dihydroroseoside	0.001735	0.01141	1.0673	1.0679	1.1056	0.1448	yes	up	B(i)	-	-	-	-	-	-	-	HMDB0040614	Lipids and lipid-like molecules	Fatty Acyls	Fatty acyl glycosides	142235-28-7	389.217	4.74253	M+H, M+NH4, M+H-H2O	C19H32O8	32.1	-	metab_676	pos_679	pos	4.4469	4.5512	4.6053	4.1169	4.0336	4.1518
Uridine	0.008325	0.02728	1.0659	1.0718	0.9204	-0.1197	yes	down	B(i)	C00299	Nucleic acids	Nucleosides	map00240;map01100;map02010;map01232	Pyrimidine metabolism;Metabolic pathways;ABC transporters;Nucleotide metabolism	Metabolism;Metabolism;Environmental Information Processing;Metabolism	Nucleotide metabolism;Global and overview maps;Membrane transport;Global and overview maps	PW_C000202;HMDB0000296	Nucleosides, nucleotides, and analogues	Pyrimidine nucleosides	Not Available	58-96-8	243.062	1.15637	M-H, M+FA-H	C9H12N2O6	92.4	-	metab_39754	neg_645	neg	5.172	5.4337	5.3832	5.7725	5.8883	5.7136
Enol-3-Ethyl-1,2-cyclopentanedione	0.0006263	0.005752	1.0659	1.0675	0.8957	-0.1589	yes	down	B(ii)	-	-	-	-	-	-	-	HMDB0031223	Organic oxygen compounds	Organooxygen compounds	Carbonyl compounds	21835-01-8	171.066	4.7528	M+FA-H	C7H10O2	-	43.1	metab_63830	neg_24736	neg	3.7571	3.7228	3.7318	4.2066	4.0854	4.2236
Adipic acid	0.001792	0.01047	1.0648	1.0572	0.9085	-0.1384	yes	down	B(i)	C06104	Organic acids	Carboxylic acids	map01100	Metabolic pathways	Metabolism	Global and overview maps	HMDB0000448;LMFA01170048	Lipids and lipid-like molecules	Fatty Acyls	Fatty acids and conjugates	124-04-9	145.051	2.83487	M-H	C6H10O4	80.1	-	metab_43445	neg_4340	neg	4.3981	4.2309	4.2626	4.7337	4.7767	4.6788
Linalool oxide (trans-pyranoid)	0.004585	0.01699	1.0648	1.054	0.9261	-0.1108	yes	down	B(ii)	-	-	-	-	-	-	-	HMDB0031440	Organoheterocyclic compounds	Oxanes	Not Available	39028-58-5	358.295	12.9667	2M+NH4	C10H18O2	-	41.7	metab_17273	pos_17283	pos	5.4354	5.4	5.4114	5.9221	5.6986	5.9235
Glutamylisoleucine	0.0001045	0.002402	1.0639	1.0631	0.9093	-0.1372	yes	down	B(ii)	-	-	-	-	-	-	-	HMDB0028822	Organic acids and derivatives	Carboxylic acids and derivatives	Amino acids, peptides, and analogues	5879-22-1	241.119	5.44698	M-H2O-H	C11H20N2O5	-	61	metab_44814	neg_5710	neg	4.3083	4.2326	4.2665	4.6898	4.6685	4.7265
Pro Gly Val	0.0001992	0.003403	1.0635	1.0652	1.0838	0.1161	yes	up	B(i)	-	-	-	-	-	-	-	-	-	-	-	-	272.16	1.19603	M+H-H2O, M+H	C12H21N3O4	46.7	-	metab_1871	pos_1877	pos	5.4585	5.4283	5.4843	5.0803	4.9839	5.0414
(7'S,8'S)-4,7'-Epoxy-3,8'-bilign-7-ene-3',5-dimethoxy-4',9,9'-triol 4'-glucoside	0.004224	0.01755	1.0633	1.0615	0.9138	-0.13	yes	down	B(ii)	-	-	-	-	-	-	-	HMDB0040636	Phenylpropanoids and polyketides	2-arylbenzofuran flavonoids	Not Available	107870-87-1	519.187	7.08803	M-H, M+Cl	C26H32O11	-	71.1	metab_40954	neg_1845	neg	4.6389	4.6865	4.7853	5.2661	5.1253	5.0536
Caryophyllene epoxide	0.007198	0.02348	1.0632	1.0523	0.9062	-0.1421	yes	down	B(i)	C16908	-	-	-	-	-	-	HMDB0036789	Lipids and lipid-like molecules	Prenol lipids	Sesquiterpenoids	1139-30-6	221.19	9.05167	M+H-H2O, M+H	C15H24O	75.8	-	metab_4206	pos_4212	pos	4.2171	4.196	4.2524	4.726	4.4907	4.7613
Serylphenylalanine	0.002145	0.01167	1.0628	1.0556	0.909	-0.1376	yes	down	B(ii)	-	-	-	-	-	-	-	HMDB0029046	Organic acids and derivatives	Carboxylic acids and derivatives	Amino acids, peptides, and analogues	16875-28-8	251.104	3.49198	M-H	C12H16N2O4	-	59.5	metab_43569	neg_4464	neg	4.3605	4.2609	4.3544	4.7788	4.8365	4.6588
2-Hydroxy-6-(8,11,14-pentadecatrienyl)benzoic acid	0.0004653	0.005424	1.0628	1.0642	1.1013	0.1392	yes	up	B(ii)	-	-	-	-	-	-	-	HMDB0031059	Benzenoids	Benzene and substituted derivatives	Benzoic acids and derivatives	103904-73-0	307.206	13.0295	M+H-2H2O, M+H	C22H30O3	-	64.1	metab_4401	pos_4407	pos	4.6254	4.6254	4.5788	4.1874	4.1212	4.2502
Pivaloylcarnitine	0.0003763	0.004845	1.0609	1.0557	1.1043	0.1431	yes	up	B(i)	-	-	-	-	-	-	-	LMFA07070103;HMDB0041993	Lipids and lipid-like molecules	Fatty Acyls	Fatty acid esters	98299-38-8	246.17	3.1426	M+H	C12H23NO4	66.3	-	metab_7737	pos_7743	pos	4.3916	4.4671	4.3819	3.9893	4.046	3.9566
Dihydrocarvone	0.0002117	0.003332	1.0604	1.0565	1.1159	0.1582	yes	up	B(ii)	C18018	-	-	-	-	-	-	HMDB0036079	Lipids and lipid-like molecules	Prenol lipids	Monoterpenoids	7764-50-3	197.118	7.5584	M+FA-H	C10H16O	-	55.1	metab_60104	neg_21008	neg	4.0043	4.1151	4.0688	3.6312	3.6367	3.6543
15d PGD2	0.02883	0.06502	1.0585	1.0596	0.9111	-0.1343	yes	down	B(ii)	-	-	-	-	-	-	-	HMDB0060046	Lipids and lipid-like molecules	Fatty Acyls	Eicosanoids	-	379.21	15.8727	M+Cl, M+FA-H, 2M+FA-H	C20H30O4	-	72.7	metab_39296	neg_184	neg	5.16	4.8827	4.8985	5.5946	5.2381	5.5648
3,4-dihydroxy-2-(5-hydroxy-3,7-dimethylocta-2,6-dien-1-yl)benzoic acid	0.03457	0.07456	1.0568	1.0644	0.7913	-0.3377	yes	down	B(ii)	-	-	-	-	-	-	-	-	-	-	-	-	271.133	15.7719	M+H-2H2O, 2M+K	C17H22O5	-	68.8	metab_5313	pos_5319	pos	1.6901	1.6978	2.153	2.2997	2.3775	2.3252
Beta-D-Fructose 2-phosphate	0.002046	0.01234	1.056	1.0541	1.0845	0.117	yes	up	B(i)	C03267	-	-	map01100;map00051	Metabolic pathways;Fructose and mannose metabolism	Metabolism;Metabolism	Global and overview maps;Carbohydrate metabolism	PW_C002935;HMDB0006800	Organic oxygen compounds	Organooxygen compounds	Carbohydrates and carbohydrate conjugates	19046-69-6	261.037	0.8857	M+H	C6H13O9P	60	-	metab_38361	pos_38376	pos	5.3807	5.5575	5.4228	5.0241	4.9868	5.0776
2H-Indol-2-one, 4-[2-(dipropylamino)ethyl]-1,3-dihydro-7-hydroxy-glucuronide	0.01103	0.03214	1.056	1.0467	0.9109	-0.1346	yes	down	B(i)	-	-	-	-	-	-	-	-	-	-	-	-	453.228	14.6047	M+H	C22H32N2O8	65.5	-	metab_22799	pos_22809	pos	4.4551	4.5844	4.4934	5.0137	4.7729	5.068
{5-hydroxy-11-methoxy-16,18-dioxo-6,8,19-trioxapentacyclo[10.7.0.0?,?.0?,?.0??,??]nonadeca-1(12),2(9),10,13(17)-tetraen-4-yl}oxidanesulfonic acid	0.003015	0.01428	1.0524	1.0462	1.0981	0.135	yes	up	B(ii)	-	-	-	-	-	-	-	-	-	-	-	-	471.023	4.32363	M+FA-H	C17H14O11S	-	57.7	metab_43904	neg_4799	neg	4.7805	4.7894	4.7998	4.3596	4.2479	4.4778
Poncirin	0.02353	0.0563	1.052	1.062	0.8835	-0.1787	yes	down	B(ii)	C09830	-	-	-	-	-	-	HMDB0037487;LMPK12140333	Phenylpropanoids and polyketides	Flavonoids	Flavonoid glycosides	14941-08-3	593.188	8.50822	M-H, M+FA-H	C28H34O14	-	62.8	metab_41340	neg_2231	neg	3.6423	3.7983	3.5707	4.2067	3.9282	4.3258
3,4,5-trihydroxy-6-{[2,3,4-trihydroxy-5-(hydroxymethyl)oxolan-2-yl]methoxy}oxane-2-carboxylic acid	0.00349	0.01567	1.0507	1.0495	1.1073	0.147	yes	up	B(ii)	-	-	-	-	-	-	-	-	-	-	-	-	337.077	1.15637	M-H2O-H	C12H20O12	-	86.3	metab_65534	neg_26443	neg	4.3659	4.4702	4.5384	3.9681	4.123	3.9876
Artabsinolide D	0.0002309	0.003496	1.0497	1.0457	1.1023	0.1405	yes	up	B(ii)	-	-	-	-	-	-	-	HMDB0034941	Organoheterocyclic compounds	Lactones	Gamma butyrolactones	81907-04-2	327.143	8.45755	M+FA-H	C15H22O5	-	41.9	metab_59088	neg_19992	neg	4.4415	4.4928	4.448	4.0448	3.9986	4.0979
3b,6a-Dihydroxy-alpha-ionol 9-[apiosyl-(1->6)-glucoside]	0.005526	0.01938	1.0479	1.0516	1.0791	0.1098	yes	up	B(ii)	-	-	-	-	-	-	-	HMDB0041577	Lipids and lipid-like molecules	Fatty Acyls	Fatty acyl glycosides	177261-72-2	565.228	10.2826	M+2Na-H	C24H40O12	-	74.1	metab_28194	pos_28205	pos	5.8642	5.9848	5.863	5.5093	5.3378	5.5656
Gly Phe	0.0008205	0.007423	1.0468	1.0453	0.9164	-0.126	yes	down	B(i)	-	-	-	-	-	-	-	-	-	-	-	-	223.108	3.77632	M+H	C11H14N2O3	77	-	metab_7866	pos_7872	pos	4.528	4.4644	4.522	4.9557	4.9577	4.8349
Isopentyl gentiobioside	0.003773	0.01643	1.0454	1.0417	1.1076	0.1474	yes	up	B(ii)	-	-	-	-	-	-	-	HMDB0041512	Lipids and lipid-like molecules	Fatty Acyls	Fatty acyl glycosides	178275-89-3	457.193	4.03807	M+FA-H	C17H32O11	-	89.2	metab_64374	neg_25281	neg	4.3005	4.3528	4.5334	3.9642	3.9706	3.9712
Flavine mononucleotide (FMN)	0.002901	0.01246	1.0451	1.0479	1.094	0.1296	yes	up	B(i)	-	-	-	-	-	-	-	-	-	-	-	-	457.112	4.85015	M+H	C17H21N4O9P	62.1	-	metab_8460	pos_8467	pos	4.862	4.9733	4.8944	4.5277	4.3768	4.558
Gingerol	0.007983	0.02651	1.0451	1.0512	0.9077	-0.1397	yes	down	B(ii)	C10462	-	-	map01110;map00945	Biosynthesis of secondary metabolites;Stilbenoid, diarylheptanoid and gingerol biosynthesis	Metabolism;Metabolism	Global and overview maps;Biosynthesis of other secondary metabolites	HMDB0005783	Benzenoids	Phenols	Methoxyphenols	58253-27-3	339.181	9.149	M+FA-H	C17H26O4	-	62.7	metab_58420	neg_19324	neg	4.3798	4.4057	4.379	4.9035	4.6545	4.943
Tetracosapentaenoic acid (24:5n-3)	0.01006	0.03106	1.0442	1.0341	1.2493	0.3211	yes	up	B(ii)	-	-	-	-	-	-	-	PW_C002719;HMDB0006323	Lipids and lipid-like molecules	Fatty Acyls	Fatty acids and conjugates	-	403.285	20.7934	M+FA-H	C24H38O2	-	46	metab_51989	neg_12890	neg	2.0124	2.3223	2.2067	1.7384	1.7005	1.7972
8-methoxy-13-hydroxy-9,11-octadecadienoic acid	0.01429	0.03869	1.0434	1.0299	0.9151	-0.128	yes	down	B(i)	-	-	-	-	-	-	-	LMFA01080002	-	-	-	-	327.253	16.263	M+H	C19H34O4	66.5	-	metab_18125	pos_18135	pos	4.7064	4.6288	4.6256	5.1716	4.8853	5.2024
Cytidine	0.004113	0.0173	1.0432	1.0387	1.0947	0.1305	yes	up	B(ii)	C00475	Nucleic acids	Nucleosides	map00240;map01100;map02010;map01232	Pyrimidine metabolism;Metabolic pathways;ABC transporters;Nucleotide metabolism	Metabolism;Metabolism;Environmental Information Processing;Metabolism	Nucleotide metabolism;Global and overview maps;Membrane transport;Global and overview maps	PW_C000061;HMDB0000089;HMDB0248553	Nucleosides, nucleotides, and analogues	Pyrimidine nucleosides	Not Available	65-46-3	545.187	7.9663	2M+Hac-H	C9H13N3O5	-	69.9	metab_59599	neg_20503	neg	4.9366	4.9552	4.844	4.4927	4.3744	4.5932
Oleanolic acid 3-[glucosyl-(1->4)-xyloside]	0.01026	0.0305	1.0423	1.0338	0.9126	-0.1319	yes	down	B(ii)	-	-	-	-	-	-	-	HMDB0036357	Lipids and lipid-like molecules	Prenol lipids	Triterpenoids	215171-28-1	376.233	7.88035	M+2H	C41H66O12	-	30.6	metab_31871	pos_31882	pos	4.3932	4.5253	4.4875	4.9652	4.7275	4.9968
Queuine	0.001152	0.008927	1.0416	1.0346	1.0877	0.1213	yes	up	B(ii)	C01449	-	-	-	-	-	-	HMDB0001495	Organoheterocyclic compounds	Pyrrolopyrimidines	Pyrrolo[2,3-d]pyrimidines	72496-59-4	319.151	4.77852	M+ACN+H	C12H15N5O3	-	44.1	metab_36332	pos_36346	pos	5.0192	5.0357	5.0157	4.5228	4.6774	4.6562
Thromboxane B3	0.003658	0.01613	1.0414	1.033	1.1007	0.1384	yes	up	B(ii)	-	-	-	-	-	-	-	HMDB0005099;LMFA03030006;LMFA03030016	Lipids and lipid-like molecules	Fatty Acyls	Eicosanoids	71953-80-5	405.17	6.12975	M+K-2H	C20H32O6	-	52.8	metab_45507	neg_6403	neg	4.4824	4.6138	4.6784	4.138	4.1315	4.247
Simmondsin	0.01245	0.03616	1.0402	1.0445	0.8766	-0.19	yes	down	B(ii)	-	-	-	-	-	-	-	HMDB0030394	Organic oxygen compounds	Organooxygen compounds	Carbohydrates and carbohydrate conjugates	51771-52-9	410.121	4.9527	M+Cl	C16H25NO9	-	46.3	metab_63629	neg_24535	neg	3.1915	3.1105	3.2463	3.7288	3.4393	3.7262
M-Coumaric acid	0.0007819	0.007245	1.0395	1.0387	1.0918	0.1267	yes	up	B(i)	C12621	-	-	map01100;map00360	Metabolic pathways;Phenylalanine metabolism	Metabolism;Metabolism	Global and overview maps;Amino acid metabolism	HMDB0001713	Phenylpropanoids and polyketides	Cinnamic acids and derivatives	Hydroxycinnamic acids and derivatives	14755-02-3	147.044	4.6528	M+H-H2O, M+H	C9H8O3	94.4	-	metab_2153	pos_2159	pos	4.7599	4.8814	4.8396	4.4278	4.3729	4.4628
15-(4-hydroxy-3-methylbut-2-en-1-yl)-8,17-dioxatetracyclo[8.7.0.0?,?.0??,??]heptadeca-2(7),3,5,11(16),12,14-hexaene-5,14-diol	0.004985	0.01803	1.0389	1.0411	0.9221	-0.117	yes	down	B(ii)	-	-	-	-	-	-	-	-	-	-	-	-	341.138	7.10513	M+H-H2O, M+H	C20H20O5	-	46.6	metab_2770	pos_2776	pos	4.9203	5.0034	5.0642	5.4718	5.4898	5.2931
Salicylic acid beta-D-glucoside	0.001927	0.01094	1.0369	1.0308	0.9144	-0.1291	yes	down	B(ii)	-	-	-	-	-	-	-	HMDB0041271	Organic oxygen compounds	Organooxygen compounds	Carbohydrates and carbohydrate conjugates	10366-91-3	299.077	3.3165	M-H	C13H16O8	-	55.6	metab_43526	neg_4421	neg	4.4648	4.3212	4.3886	4.8778	4.784	4.7474
Isolimonic acid	0.00099	0.007426	1.0357	1.0305	1.1101	0.1507	yes	up	B(ii)	-	-	-	-	-	-	-	HMDB0038170	Organoheterocyclic compounds	Naphthofurans	Not Available	-	543.162	6.19185	M+K-2H	C26H34O10	-	65	metab_45568	neg_6464	neg	4.0576	4.0935	4.1545	3.7067	3.624	3.7532
16-Oxoandrostenediol	0.03687	0.07818	1.0355	1.048	1.1259	0.1711	yes	up	B(ii)	-	-	-	-	-	-	-	HMDB0000322;LMST02020088	Lipids and lipid-like molecules	Steroids and steroid derivatives	Androstane steroids	1159-66-6	368.218	5.67498	M+ACN+Na	C19H28O3	-	69.9	metab_9276	pos_9284	pos	4.3273	4.2583	4.3432	3.9131	3.5295	4.0423
O-Cresol	0.004413	0.01803	1.0337	1.0374	0.8757	-0.1915	yes	down	B(i)	C01542	-	-	map01100	Metabolic pathways	Metabolism	Global and overview maps	HMDB0002055	Benzenoids	Phenols	Cresols	95-48-7	107.05	7.06703	M-H	C7H8O	70.5	-	metab_46462	neg_7359	neg	3.0099	3.0096	2.9645	3.4879	3.2762	3.4952
Secoeremopetasitolide A	0.02329	0.05556	1.0334	1.0392	0.9078	-0.1396	yes	down	B(ii)	-	-	-	-	-	-	-	HMDB0041364	Lipids and lipid-like molecules	Prenol lipids	Terpene lactones	178402-70-5	331.154	7.12318	M+H-2H2O	C19H26O7	-	31.1	metab_10660	pos_10669	pos	4.5085	4.4062	4.5253	4.9449	5.1405	4.7192
Thr Arg Ile Thr	2.998E-5	0.00128	1.0334	1.0304	0.9288	-0.1066	yes	down	B(i)	-	-	-	-	-	-	-	-	-	-	-	-	490.301	5.8191	M+H	C20H39N7O7	60.7	-	metab_34879	pos_34892	pos	5.1027	5.0942	5.1417	5.5273	5.49	5.4968
N-Carbobenzoxyglycylproline	0.009586	0.02901	1.033	1.028	1.1333	0.1805	yes	up	B(i)	C01632	-	-	-	-	-	-	-	-	-	-	1160-54-9	307.129	5.99018	M+H	C15H18N2O5	35.3	-	metab_34620	pos_34633	pos	3.4885	3.6572	3.6441	3.2557	3.2373	3.0289
6-[4-(carboxymethyl)-5-hydroxy-3-methoxy-2-(3-methylbut-2-en-1-yl)phenoxy]-3,4,5-trihydroxyoxane-2-carboxylic acid	0.007201	0.02349	1.0324	1.0224	0.9193	-0.1214	yes	down	B(ii)	-	-	-	-	-	-	-	-	-	-	-	-	460.182	8.45637	M+NH4, M+Na	C20H26O11	-	48.7	metab_3011	pos_3017	pos	4.6981	4.7119	4.7075	5.1669	4.9598	5.23
Ptelatoside B	0.0009473	0.008025	1.03	1.0297	1.1033	0.1418	yes	up	B(ii)	-	-	-	-	-	-	-	HMDB0034447	Organic oxygen compounds	Organooxygen compounds	Carbohydrates and carbohydrate conjugates	90852-99-6	429.173	6.86202	M+H	C20H28O10	-	46.6	metab_33323	pos_33335	pos	4.1922	4.2902	4.3292	3.895	3.8296	3.8882
Gentisic acid	0.009964	0.03085	1.0295	1.029	0.906	-0.1424	yes	down	B(i)	C00628	-	-	map01100;map00350	Metabolic pathways;Tyrosine metabolism	Metabolism;Metabolism	Global and overview maps;Amino acid metabolism	HMDB0000152;HMDB0059999	Benzenoids	Benzene and substituted derivatives	Benzoic acids and derivatives	490-79-9	153.019	4.7841	M-H	C7H6O4	73.6	-	metab_44213	neg_5108	neg	4.1909	3.9918	4.2746	4.6157	4.5014	4.6332
MG(15:0/0:0/0:0)	0.001024	0.00839	1.0273	1.0247	0.9107	-0.135	yes	down	B(ii)	-	-	-	-	-	-	-	HMDB0011563	Lipids and lipid-like molecules	Glycerolipids	Monoradylglycerols	-	334.295	12.1635	M+NH4	C18H36O4	-	38	metab_23996	pos_24006	pos	4.098	4.0215	4.032	4.4998	4.4713	4.3692
Annoglaxin	0.02513	0.05892	1.0271	1.016	0.9037	-0.1461	yes	down	B(ii)	-	-	-	-	-	-	-	HMDB0033603	Lipids and lipid-like molecules	Fatty Acyls	Fatty alcohols	-	655.418	19.9208	M+2Na-H	C35H62O8	-	45.2	metab_18851	pos_18861	pos	4.1037	4.1199	4.0804	4.5416	4.3208	4.7528
Diplodiatoxin	0.0224	0.05389	1.0271	1.0215	1.0914	0.1262	yes	up	B(ii)	-	-	-	-	-	-	-	HMDB0031471	Organic acids and derivatives	Keto acids and derivatives	Gamma-keto acids and derivatives	41060-01-9	331.188	14.8991	M+Na, 2M+Na, M+K, M+NH4	C18H28O4	-	68.7	metab_367	pos_368	pos	5.0103	5.2263	5.3817	4.7687	4.8646	4.6779
3-hydroxytetradecanoyl carnitine	0.007221	0.02353	1.027	1.0157	0.9062	-0.1421	yes	down	B(ii)	-	-	-	-	-	-	-	HMDB0061640	Lipids and lipid-like molecules	Fatty Acyls	Fatty acid esters	282523-64-2	352.285	18.3615	M+H-2H2O	C21H41NO5	-	44.9	metab_18564	pos_18574	pos	3.9897	3.9056	3.9259	4.4055	4.1965	4.4429
5-Hexyltetrahydro-2-furanoctanoic acid	0.0009249	0.007139	1.0268	1.0218	0.9278	-0.1081	yes	down	B(ii)	-	-	-	-	-	-	-	HMDB0031127	Lipids and lipid-like molecules	Fatty Acyls	Eicosanoids	61781-98-4	343.249	12.3078	M+FA-H	C18H34O3	-	48.1	metab_56525	neg_17428	neg	5.156	5.0965	5.1798	5.5554	5.604	5.4731
SQDG(16:0/18:3)	0.02511	0.05894	1.0266	1.0193	1.0806	0.1118	yes	up	B(i)	-	-	-	-	-	-	-	-	-	-	-	-	815.501	21.2742	M-H	C43H76O12S	92.1	-	metab_52077	neg_12978	neg	5.9983	6.1481	5.8306	5.5857	5.3744	5.676
Phenethyl rutinoside	0.0001137	0.002495	1.0262	1.0233	1.0808	0.1121	yes	up	B(ii)	-	-	-	-	-	-	-	HMDB0032622	Organic oxygen compounds	Organooxygen compounds	Carbohydrates and carbohydrate conjugates	88510-08-1	429.177	7.63108	M-H, M+Cl, 2M-H	C20H30O10	-	51.5	metab_39245	neg_133	neg	5.277	5.3104	5.256	4.8766	4.8561	4.9266
Hydroxypentobarbital	0.0002471	0.003818	1.0259	1.0205	0.9192	-0.1215	yes	down	B(i)	-	-	-	-	-	-	-	-	-	-	-	-	243.134	5.4593	M+H	C11H18N2O4	35.3	-	metab_9037	pos_9045	pos	4.4272	4.4045	4.4142	4.8171	4.7443	4.8478
N5-Acetyl-N2-gamma-L-glutamyl-L-ornithine	0.004528	0.01831	1.0246	1.0285	0.9096	-0.1367	yes	down	B(ii)	-	-	-	-	-	-	-	HMDB0039423	Organic acids and derivatives	Carboxylic acids and derivatives	Amino acids, peptides, and analogues	102148-92-5	665.304	7.66142	2M+Hac-H	C12H21N3O6	-	55.7	metab_47036	neg_7933	neg	4.204	4.1636	4.281	4.6858	4.5072	4.7105
Methyl 7,10,13-hexadecatrienoate	0.003887	0.01516	1.0244	1.0204	0.9082	-0.1389	yes	down	B(i)	-	-	-	-	-	-	-	-	-	-	-	-	265.216	12.7347	M+H-2H2O, M+H	C17H28O2	36.5	-	metab_4384	pos_4390	pos	3.9413	4.0226	3.9975	4.3664	4.2947	4.508
Zizybeoside I	0.002009	0.01125	1.0238	1.0197	0.9118	-0.1332	yes	down	B(ii)	C17564	-	-	-	-	-	-	HMDB0034954	Organic oxygen compounds	Organooxygen compounds	Carbohydrates and carbohydrate conjugates	76819-28-8	477.161	5.16992	M+Cl, M+FA-H	C19H28O11	-	83.6	metab_40156	neg_1047	neg	4.2423	4.0566	4.1967	4.5752	4.5555	4.5744
(S)-Isowillardiine	0.01121	0.03255	1.0215	1.0268	1.1035	0.1421	yes	up	B(ii)	C08289	-	-	-	-	-	-	HMDB0030376	Organic acids and derivatives	Carboxylic acids and derivatives	Amino acids, peptides, and analogues	21381-33-9	440.149	5.30682	2M+ACN+H	C7H9N3O4	-	57.2	metab_8893	pos_8901	pos	4.4634	4.5921	4.5382	4.1484	3.9379	4.2331
6-(carboxymethoxy)-3,4,5-trihydroxyoxane-2-carboxylic acid	0.001282	0.008593	1.0206	1.0152	0.9119	-0.1331	yes	down	B(ii)	-	-	-	-	-	-	-	-	-	-	-	-	233.03	1.13903	M-H2O-H	C8H12O9	-	30.4	metab_42800	neg_3693	neg	4.1911	4.0576	4.0788	4.4703	4.5576	4.4895
L-Hexahydro-3-imino-1,2,4-oxadiazepine-3-carboxylic acid	0.004343	0.01788	1.0185	1.012	1.1259	0.1711	yes	up	B(ii)	-	-	-	-	-	-	-	HMDB0030402	Organic acids and derivatives	Carboxylic acids and derivatives	Amino acids, peptides, and analogues	21539-44-6	363.13	3.68237	2M+FA-H	C5H9N3O3	-	55.9	metab_64546	neg_25454	neg	3.5712	3.5769	3.7197	3.1522	3.1863	3.3156
Acrylic acid	0.03234	0.07064	1.0164	1.0065	0.9255	-0.1117	yes	down	B(ii)	C00511	-	-	-	-	-	-	LMFA01030193;HMDB0031647;PW_C012827	Organic acids and derivatives	Carboxylic acids and derivatives	Acrylic acids and derivatives	9003-01-4;79-10-7	117.019	1.21042	M+FA-H, 2M-H	C3H4O2	-	37.6	metab_66514	neg_585	neg	5.5465	5.4895	5.5397	5.9059	6.2327	5.7712
(S)-[8]-Gingerol	0.0201	0.04971	1.0163	1.0246	1.1017	0.1397	yes	up	B(ii)	C17495	-	-	-	-	-	-	HMDB0033615	Benzenoids	Phenols	Methoxyphenols	23513-08-8	386.229	5.63022	M+ACN+Na	C19H30O4	-	54.3	metab_9230	pos_9238	pos	4.7133	4.726	4.757	4.334	4.0764	4.4732
Isocitrate	0.0003882	0.004517	1.0162	1.0137	0.9443	-0.0827	yes	down	B(i)	C00311	Organic acids	Carboxylic acids	map01100;map00630;map01110;map01240;map01210;map01200;map01230;map00020	Metabolic pathways;Glyoxylate and dicarboxylate metabolism;Biosynthesis of secondary metabolites;Biosynthesis of cofactors;2-Oxocarboxylic acid metabolism;Carbon metabolism;Biosynthesis of amino acids;Citrate cycle (TCA cycle)	Metabolism;Metabolism;Metabolism;Metabolism;Metabolism;Metabolism;Metabolism;Metabolism	Global and overview maps;Carbohydrate metabolism;Global and overview maps;Global and overview maps;Global and overview maps;Global and overview maps;Global and overview maps;Carbohydrate metabolism	HMDB0304324;HMDB0001874;HMDB0000193	Organic acids and derivatives	Carboxylic acids and derivatives	Tricarboxylic acids and derivatives	6061-97-8;320-77-4	191.02	0.881267	M-H	C6H8O7	64.2	-	metab_66524	neg_26705	neg	6.6602	6.5445	6.6152	7.0077	6.9744	7.0082
(S)-Oleuropeic acid	0.006749	0.02371	1.0157	1.0172	0.9047	-0.1445	yes	down	B(ii)	-	-	-	-	-	-	-	HMDB0036998	Lipids and lipid-like molecules	Prenol lipids	Monoterpenoids	5027-76-9	427.234	12.8469	2M+Hac-H	C10H16O3	-	63.8	metab_56271	neg_17173	neg	3.9959	3.896	3.8971	4.4215	4.1972	4.4121
6',7'-Dihydroxybergamottin	0.007734	0.02478	1.0153	1.0192	1.0775	0.1077	yes	up	B(i)	C22156	-	-	map00999	Biosynthesis of various plant secondary metabolites	Metabolism	Biosynthesis of other secondary metabolites	HMDB0039066	Phenylpropanoids and polyketides	Coumarins and derivatives	Furanocoumarins	71339-34-9;145414-76-2	373.165	10.2826	M+H	C21H24O6	63	-	metab_28204	pos_28215	pos	5.6829	5.8155	5.6826	5.3566	5.1781	5.411
Phe Gly Val Thr	0.00287	0.0124	1.015	1.0116	0.9176	-0.1241	yes	down	B(i)	-	-	-	-	-	-	-	-	-	-	-	-	423.224	5.37865	M+H	C20H30N4O6	47.7	-	metab_8965	pos_8973	pos	4.3954	4.3401	4.3923	4.8586	4.7881	4.6614
MG(20:3(5Z,8Z,11Z)/0:0/0:0)	0.005178	0.01854	1.0148	1.0096	1.1009	0.1387	yes	up	B(i)	-	-	-	-	-	-	-	HMDB0011576	Lipids and lipid-like molecules	Glycerolipids	Monoradylglycerols	-	381.3	19.247	M+H, M+Na	C23H40O4	69	-	metab_5048	pos_5054	pos	4.2721	4.4014	4.3536	4.0045	4.0057	3.8217
Ganoderic acid L	0.01637	0.04366	1.0139	1.0235	1.0939	0.1295	yes	up	B(ii)	-	-	-	-	-	-	-	HMDB0035885	Phenylpropanoids and polyketides	Isoflavonoids	O-methylated isoflavonoids	102607-24-9	579.32	8.07975	M+FA-H	C30H46O8	-	58.2	metab_59489	neg_20393	neg	5.143	5.0658	5.1059	4.6201	4.8725	4.5085
Physalin E acetate	0.000363	0.004731	1.0123	1.012	1.0937	0.1292	yes	up	B(i)	-	-	-	-	-	-	-	HMDB0031878	Organic acids and derivatives	Carboxylic acids and derivatives	Amino acids, peptides, and analogues	70255-21-9	587.21	11.0535	M+H	C30H34O12	43.8	-	metab_26121	pos_26131	pos	4.4541	4.5114	4.4057	4.0905	4.0443	4.0899
ALANYL-dl-PHENYLALANINE	0.001656	0.01107	1.0122	1.0079	0.9206	-0.1194	yes	down	B(i)	-	-	-	-	-	-	-	-	-	-	-	-	237.124	3.92748	M+H	C12H16N2O3	88.7	-	metab_36990	pos_37004	pos	4.3929	4.4785	4.5102	4.8973	4.7736	4.8669
9alpha-(3-Methylbutanoyloxy)-4S-hydroxy-10(14)-oplopen-3-one	0.03987	0.08293	1.0114	1.0208	1.1086	0.1487	yes	up	B(ii)	-	-	-	-	-	-	-	HMDB0039171	Lipids and lipid-like molecules	Prenol lipids	Sesquiterpenoids	348113-04-2	354.264	8.53733	M+NH4	C20H32O4	-	78.2	metab_11879	pos_11888	pos	4.5408	4.8055	4.7154	4.3481	3.9639	4.3706
Linalool oxide D 3-[apiosyl-(1->6)-glucoside]	0.001144	0.008042	1.011	1.0137	1.1059	0.1452	yes	up	B(ii)	-	-	-	-	-	-	-	HMDB0031367	Organic oxygen compounds	Organooxygen compounds	Carbohydrates and carbohydrate conjugates	-	509.224	5.76647	M+Cl, M+FA-H	C21H36O11	-	89.6	metab_40351	neg_1242	neg	4.1021	4.1248	4.1442	3.7177	3.8134	3.6555
Suberenone	0.006059	0.02076	1.0105	1.0031	0.9103	-0.1356	yes	down	B(i)	-	-	-	-	-	-	-	HMDB0030595	Phenylpropanoids and polyketides	Coumarins and derivatives	Not Available	35897-95-1	245.081	9.22277	M+H	C14H12O4	80.8	-	metab_30131	pos_30142	pos	3.9798	4.0618	3.983	4.4264	4.273	4.5102
Cis-3-Hexenyl trans-4-hexenoate	0.01022	0.0314	1.0104	1.0183	0.9066	-0.1415	yes	down	B(ii)	-	-	-	-	-	-	-	HMDB0031692	Lipids and lipid-like molecules	Fatty Acyls	Fatty acid esters	74638-19-0	587.432	21.3615	3M-H	C12H20O2	-	68.9	metab_53648	neg_14549	neg	4.08	4.2001	4.0449	4.5565	4.3825	4.6547
LysoPA(18:3(9Z,12Z,15Z)/0:0)	0.004579	0.01698	1.0102	1.0028	0.9321	-0.1014	yes	down	B(ii)	-	-	-	-	-	-	-	HMDB0114744	Lipids and lipid-like molecules	Glycerophospholipids	Glycerophosphates	-	433.235	14.6494	M+H, M+Na, M+NH4, M+H-H2O	C21H37O7P	-	83.2	metab_378	pos_379	pos	5.3773	5.3786	5.3796	5.7711	5.6509	5.8871
Lansioside C	0.04655	0.09117	1.0095	1.0273	0.8902	-0.1678	yes	down	B(ii)	-	-	-	-	-	-	-	HMDB0035103	Organic oxygen compounds	Organooxygen compounds	Carbohydrates and carbohydrate conjugates	87453-35-8	633.403	14.6241	M+FA-H	C35H56O7	-	52.2	metab_55442	neg_16344	neg	3.7442	4.0046	3.9694	4.3902	4.1297	4.6432
(+/-)-Catechin	0.04914	0.09483	1.0086	1.015	0.8028	-0.3169	yes	down	B(i)	C06562	-	-	map00941;map01110	Flavonoid biosynthesis;Biosynthesis of secondary metabolites	Metabolism;Metabolism	Biosynthesis of other secondary metabolites;Global and overview maps	HMDB0002780	Phenylpropanoids and polyketides	Flavonoids	Flavans	154-23-4	289.072	5.32338	M-H	C15H14O6	88.9	-	metab_66511	neg_5567	neg	1.9266	1.8114	2.024	2.0789	2.5267	2.5719
Trans-p-Menthane-7,8-diol 7-glucoside	0.01532	0.0407	1.0071	0.9961	0.9255	-0.1117	yes	down	B(ii)	-	-	-	-	-	-	-	HMDB0033230	Lipids and lipid-like molecules	Prenol lipids	Terpene glycosides	217962-30-6	376.233	8.9431	M+ACN+H	C16H30O7	-	56.4	metab_30457	pos_30468	pos	4.9977	5.0754	5.0669	5.5376	5.2594	5.5609
5a-Cholestane-3a,7a,12a,25-tetrol	0.01722	0.04525	1.0064	1.0152	0.8972	-0.1565	yes	down	B(ii)	-	-	-	-	-	-	-	HMDB0000520	Lipids and lipid-like molecules	Glycerophospholipids	Glycerophosphoethanolamines	60257-29-6	481.353	21.082	M+FA-H	C27H48O4	-	34.6	metab_52049	neg_12950	neg	3.7641	3.826	3.7265	4.2424	4.0041	4.3662
Ser Ala Glu Leu	0.0008615	0.007618	1.0061	1.0004	0.9234	-0.115	yes	down	B(i)	-	-	-	-	-	-	-	-	-	-	-	-	419.214	4.43802	M+H	C17H30N4O8	37.9	-	metab_8156	pos_8162	pos	4.5126	4.5419	4.578	4.9627	4.8458	4.9537
Gln Tyr	0.0008543	0.007586	1.0051	0.9998	0.9244	-0.1134	yes	down	B(i)	-	-	-	-	-	-	-	-	-	-	-	-	310.14	1.68297	M+H	C14H19N3O5	84	-	metab_37584	pos_37598	pos	4.6709	4.5576	4.5935	5.0343	4.96	4.9566
Coroloside	0.01053	0.03109	1.0033	1.0036	1.1249	0.1698	yes	up	B(ii)	-	-	-	-	-	-	-	HMDB0033703	Lipids and lipid-like molecules	Glycerolipids	Triradylcglycerols	57361-71-4	708.401	7.09647	M+ACN+H	C35H54O12	-	35.8	metab_32960	pos_32971	pos	3.6612	3.7781	3.4768	3.2584	3.2081	3.2394
5-hydroxy-2-(4-methoxyphenyl)-8-(3-methylbut-2-en-1-yl)-3,7-bis({[3,4,5-trihydroxy-6-(hydroxymethyl)oxan-2-yl]oxy})-4H-chromen-4-one	0.002246	0.01199	1.0012	0.9959	1.0874	0.1209	yes	up	B(ii)	-	-	-	-	-	-	-	-	-	-	-	-	727.196	3.68237	M+Cl	C33H40O16	-	75.3	metab_64544	neg_25452	neg	4.7739	4.7765	4.8639	4.4294	4.3335	4.4949
5-hydroperoxy-7-[3,5-epidioxy-2-(2-octenyl)-cyclopentyl]-6-heptenoic acid	0.02658	0.06148	1.0011	1.0094	1.1077	0.1476	yes	up	B(i)	-	-	-	-	-	-	-	LMFA01040028	-	-	-	-	355.211	5.78308	M+H, M+Na	C19H30O6	34.2	-	metab_6240	pos_6246	pos	4.4077	4.4765	4.4724	4.0549	3.7871	4.2138
20-Hydroxyeicosatetraenoic acid	0.02228	0.05367	1.0011	0.9936	0.9102	-0.1357	yes	down	B(ii)	C14748	-	-	map00590;map01100	Arachidonic acid metabolism;Metabolic pathways	Metabolism;Metabolism	Lipid metabolism;Global and overview maps	HMDB0005998;PW_C002614	Lipids and lipid-like molecules	Fatty Acyls	Fatty acids and conjugates	79551-86-3	321.242	18.3257	M+H, M+Na	C20H32O3	-	58	metab_4652	pos_4658	pos	4.1703	4.2647	4.1534	4.5799	4.4384	4.8118
Riesling acetal	0.004288	0.01774	1.0006	1.0029	0.9165	-0.1258	yes	down	B(ii)	-	-	-	-	-	-	-	HMDB0037562	Organoheterocyclic compounds	Tetrahydrofurans	Not Available	-	271.155	8.23135	M+FA-H	C13H22O3	-	90.4	metab_59322	neg_20226	neg	4.381	4.3601	4.3294	4.835	4.6223	4.8037
5-cis-15(R)-Iloprost	0.002826	0.01234	1.0001	1.0042	1.0719	0.1002	yes	up	B(i)	-	-	-	-	-	-	-	-	-	-	-	-	343.227	14.8722	M+H-H2O	C22H32O4	40.6	-	metab_17750	pos_17760	pos	5.7942	5.8151	5.7482	5.429	5.2901	5.4761
2-Propionylpyrrole	0.002674	0.01327	1	1.0032	1.1432	0.1931	yes	up	B(ii)	-	-	-	-	-	-	-	HMDB0032492	Organic oxygen compounds	Organooxygen compounds	Carbonyl compounds	1073-26-3	168.067	2.27713	M+FA-H	C7H9NO	-	42	metab_43337	neg_4232	neg	3.1214	3.1501	3.1387	2.7009	2.86	2.6716
