# Supplementary material for: Transcriptome sequencing and metabolome analysis to reveal renewal evidence for drought adaptation in mulberry
Source: IET Syst Biol. 2025 Feb 26;19(1):e70004. doi: 10.1049/syb2.70004 (PMC11865340; doi:10.1049/syb2.70004)
Supplement: Supplementary file 12 — Table S11 [file SYB2-19-e70004-s016.xlsx]

## Sheet: supplemental Table 11
Table S11: Detailed information on DEMs in 62B vs. CK
Metabolite	P_value	FDR	VIP_pred_OPLS-DA	VIP_PLS-DA	FC	Log2FC	Significant	Regulate	level	KEGG Compound ID	KEGG Compound First Category	KEGG Compound Second Category	KEGG Pathway ID	KEGG Pathway Description	KEGG Pathway First Category	KEGG Pathway Second Category	Library ID	HMDB Superclass	HMDB Class	HMDB Subclass	CAS ID	M/Z	Retention time	Adducts	Formula	Fragmentation Score	Theoretical Fragmentation Score	Metab ID	ID	Mode	PEG_62_B_1	PEG_62_B_2	PEG_62_B_3	CK_62_1	CK_62_2	CK_62_3	peg_62_b_mean	peg_62_b_SD	ck_62_mean	ck_62_SD
Marmesin rutinoside	1.665E-11	4.805E-7	2.4332	2.4281	127.548	6.9949	yes	up	B(ii)	-	-	-	-	-	-	-	HMDB0041413	Phenylpropanoids and polyketides	Coumarins and derivatives	Furanocoumarins	159650-11-0	618.218	7.23088	M+ACN+Na	C26H34O13	-	59.3	metab_10759	pos_10768	pos	5.2067	5.2174	5.2294	0.043	0.0385	0.0412
PGP(i-12:0/i-12:0)	8.677E-5	0.0006246	2.3376	2.3289	0.0661	-3.9192	yes	down	B(ii)	C03892	-	-	map01100;map00564	Metabolic pathways;Glycerophospholipid metabolism	Metabolism;Metabolism	Global and overview maps;Lipid metabolism	PW_C076341;HMDB0116536	Lipids and lipid-like molecules	Glycerophospholipids	Glycerophosphoglycerophosphates	-	735.347	11.5528	M+FA-H	C30H60O13P2	-	35.7	metab_56915	neg_17818	neg	0.1158	0.5869	0.1176	4.0493	4.4888	3.8791
11beta,20-Dihydroxy-3-oxopregn-4-en-21-oic acid	3.527E-8	5.705E-6	2.2102	2.202	2.9367	1.5542	yes	up	B(ii)	-	-	-	-	-	-	-	HMDB0011651;LMST02030223;LMST02030189	Lipids and lipid-like molecules	Steroids and steroid derivatives	Oxosteroids	-	793.411	7.61075	2M+FA-H	C22H30O5	-	77.4	metab_60038	neg_20942	neg	5.1652	5.1762	5.2516	1.7827	1.7447	1.7833
Retinyl beta-glucuronide	3.246E-8	5.63E-6	2.1819	2.1741	3.198	1.6772	yes	up	B(ii)	-	-	-	-	-	-	-	HMDB0010340	Lipids and lipid-like molecules	Prenol lipids	Terpene glycosides	-	969.517	8.1509	2M+FA-H	C26H38O7	-	66.1	metab_59409	neg_20313	neg	4.8731	4.812	4.8988	1.5324	1.4949	1.5329
Netilmicin	3.131E-6	3.582E-5	2.1392	2.1345	58641.9	15.8396	yes	up	B(ii)	C07657	-	-	-	-	-	-	PW_C009396;HMDB0015090	Organic oxygen compounds	Organooxygen compounds	Carbohydrates and carbohydrate conjugates	56391-56-1	476.307	5.711	M+H	C21H41N5O7	-	59.6	metab_35028	pos_35041	pos	4.1898	3.8165	4.014	0.0001	0.0001	0.0001
Methyl nomilinate 17-glucoside	0.000119	0.0007674	2.111	2.0996	2.514	1.33	yes	up	B(ii)	-	-	-	-	-	-	-	HMDB0039887	Lipids and lipid-like molecules	Prenol lipids	Terpene glycosides	-	771.312	5.4167	M+FA-H	C35H50O16	-	39.9	metab_44782	neg_5678	neg	5.2111	5.2413	5.2211	1.8417	1.8936	2.5
(14alpha,17beta,20S,22R)-14,20-Epoxy-17-hydroxy-1-oxowitha-3,5,24-trienolide	0.001681	0.004108	2.1099	2.0991	2.3048	1.2046	yes	up	B(ii)	-	-	-	-	-	-	-	HMDB0032685	Lipids and lipid-like molecules	Steroids and steroid derivatives	Steroid lactones	-	963.527	15.2288	2M+Hac-H	C28H36O5	-	73.9	metab_50722	neg_11623	neg	5.5707	5.8954	5.5906	2.2182	1.9049	3.2779
Etoposide glucuronide	0.0004392	0.0018	2.0969	2.089	2.7942	1.4824	yes	up	B(ii)	C11245	-	-	-	-	-	-	PW_C040592;HMDB0060635	Organoheterocyclic compounds	Diazines	Pyrimidines and pyrimidine derivatives	100007-55-4	809.218	7.63108	M+FA-H	C35H40O19	-	56.5	metab_47006	neg_7903	neg	4.8401	4.9223	4.8981	1.907	1.1806	2.1596
7-hydroxymethotrexate	3.576E-7	9.229E-6	2.0757	2.0708	3.4278	1.7773	yes	up	B(ii)	-	-	-	-	-	-	-	HMDB0061104	Organoheterocyclic compounds	Pteridines and derivatives	Pterins and derivatives	-	512.203	6.58288	M+ACN+H	C20H22N8O6	-	44.6	metab_10124	pos_10132	pos	5.2967	5.3289	5.3357	1.5206	1.4719	1.664
Ptelatoside A	4.88E-6	8.985E-5	2.0633	2.0541	2.2845	1.1919	yes	up	B(ii)	-	-	-	-	-	-	-	HMDB0034447;HMDB0032600	Organic oxygen compounds	Organooxygen compounds	Carbohydrates and carbohydrate conjugates	90852-99-6;90899-20-0	827.301	6.31508	2M-H	C19H26O10	-	34.6	metab_45711	neg_6607	neg	5.2995	5.3215	5.3272	2.2574	2.219	2.5046
3,4,5-trihydroxy-6-[4-hydroxy-3-(3-oxopropyl)phenoxy]oxane-2-carboxylic acid	0.000202	0.001081	2.0603	2.0482	2.598	1.3774	yes	up	B(ii)	-	-	-	-	-	-	-	-	-	-	-	-	377.065	5.39677	M+Cl	C15H18O9	-	74	metab_63075	neg_23981	neg	4.8591	4.9136	4.8652	1.447	1.9535	2.2337
Phe Ile Leu Trp	3.308E-9	3.234E-6	2.0533	2.049	4.4783	2.163	yes	up	B(i)	-	-	-	-	-	-	-	-	-	-	-	-	578.328	6.4396	M+H	C32H43N5O5	57.5	-	metab_33923	pos_33936	pos	4.7259	4.7477	4.7669	1.081	1.035	1.0636
3-Hydroxy-beta-ionol 3-[glucosyl-(1->6)-glucoside]	4.001E-6	7.839E-5	2.0517	2.0426	2.7061	1.4362	yes	up	B(ii)	-	-	-	-	-	-	-	HMDB0037527	Lipids and lipid-like molecules	Prenol lipids	Terpene glycosides	137606-56-5	579.267	7.34583	M+FA-H	C25H42O12	-	79.2	metab_60385	neg_21289	neg	4.6498	4.7339	4.6776	1.6706	1.6329	1.8921
(1R,16Z,24E,26E,28Z)-1,18-dihydroxy-12-[1-(4-hydroxy-3-methoxycyclohexyl)propan-2-yl]-17-(hydroxymethyl)-19,30-dimethoxy-15,21,23,29,35-pentamethyl-11,36-dioxa-4-azatricyclo[30.3.1.0?,?]hexatriaconta-16,24,26,28-tetraene-2,3,10,14,20-pentone	8.911E-8	7.842E-6	2.0513	2.0444	2.0917	1.0647	yes	up	B(ii)	-	-	-	-	-	-	-	-	-	-	-	-	964.517	6.5274	M+Cl	C51H79NO14	-	57.2	metab_45938	neg_6834	neg	5.6856	5.6187	5.6692	2.6787	2.756	2.6793
Yohimbine	7.39E-9	4.138E-6	2.0317	2.0243	2.752	1.4605	yes	up	B(ii)	C09256	-	-	-	-	-	-	HMDB0015464	Alkaloids and derivatives	Yohimbine alkaloids	Not Available	146-48-5	753.381	6.11935	2M+FA-H	C21H26N2O3	-	56.2	metab_45505	neg_6401	neg	4.5308	4.5462	4.5705	1.6653	1.6275	1.6659
Fosinopril	0.002291	0.004472	2.0199	2.011	0.3121	-1.6799	yes	down	B(ii)	C07016	-	-	-	-	-	-	HMDB0252464;PW_C008996;HMDB0014635	Organic acids and derivatives	Carboxylic acids and derivatives	Amino acids, peptides, and analogues	98048-97-6	581.334	8.64508	M+NH4	C30H46NO7P	-	40.4	metab_30823	pos_30834	pos	1.8872	2.4563	0.6883	5.4969	5.1373	5.4853
Kudzusaponin SA2	6.612E-8	6.92E-6	1.988	1.9806	2.3074	1.2063	yes	up	B(ii)	-	-	-	-	-	-	-	HMDB0041241	Lipids and lipid-like molecules	Prenol lipids	Terpene glycosides	168288-05-9	925.489	8.02818	M-H2O-H	C47H76O19	-	65	metab_47336	neg_8233	neg	4.8621	4.8763	4.9442	2.1336	2.0952	2.1342
N-cis-Caffeoyltyramine	8.593E-5	0.0006201	1.9852	1.9766	2.3547	1.2355	yes	up	B(ii)	-	-	-	-	-	-	-	HMDB0033026	Phenylpropanoids and polyketides	Cinnamic acids and derivatives	Hydroxycinnamic acids and derivatives	219773-48-5	643.226	6.19185	2M+FA-H	C17H17NO4	-	38.3	metab_45570	neg_6466	neg	4.8165	4.8511	4.8503	2.0983	1.7378	2.3288
Mauritianin	9.932E-6	0.0001458	1.9745	1.9657	2.007	1.005	yes	up	B(ii)	-	-	-	-	-	-	-	LMPK12111679;HMDB0040562	Phenylpropanoids and polyketides	Flavonoids	Flavonoid glycosides	109008-28-8	739.211	6.34465	M-H	C33H40O19	-	84.6	metab_45749	neg_6645	neg	5.4031	5.4452	5.5336	2.7119	2.5686	2.8823
1-(3-Carboxypropyl)-3,7-dimethylxanthine	0.000317	0.001044	1.958	1.9547	2.1392	1.0971	yes	up	B(i)	-	-	-	-	-	-	-	HMDB0243498	Organoheterocyclic compounds	Imidazopyrimidines	Purines and purine derivatives	-	284.134	3.69637	M+NH4, M+Na, M+K, M+H	C11H14N4O4	32.7	-	metab_262	pos_263	pos	6.3598	6.3857	6.4295	3.2462	2.4031	3.3144
6-(Hydroxymethyl)-2,4(1H,3H)-pteridinedione	0.002782	0.005232	1.9468	1.9464	2.5878	1.3717	yes	up	B(ii)	-	-	-	-	-	-	-	HMDB0033245	Organoheterocyclic compounds	Pteridines and derivatives	Not Available	10129-99-4	452.101	3.84708	2M+ACN+Na	C7H6N4O3	-	46.7	metab_7885	pos_7891	pos	5.687	5.6168	5.629	2.3141	1.2087	3.0196
Ethyl beta-D-glucopyranoside	3.845E-6	7.621E-5	1.9339	1.9266	3.3004	1.7226	yes	up	B(ii)	-	-	-	-	-	-	-	HMDB0029968	Organic oxygen compounds	Organooxygen compounds	Carbohydrates and carbohydrate conjugates	3198-49-0	245.043	15.0969	M+K-2H	C8H16O6	-	62.6	metab_50683	neg_11584	neg	3.7017	3.9161	3.6902	1.1536	1.1178	1.1542
6-{[1,3-dihydroxy-4-(3-methylbut-2-en-1-yl)-11-(2-methylprop-1-en-1-yl)-12-oxo-11,12-dihydro-5,10-dioxatetraphen-8-yl]oxy}-3,4,5-trihydroxyoxane-2-carboxylic acid	0.0002109	0.0007768	1.9339	1.9323	2.5198	1.3333	yes	up	B(ii)	-	-	-	-	-	-	-	-	-	-	-	-	629.219	1.24692	M+CH3OH+H	C31H32O12	-	78.5	metab_37812	pos_37827	pos	5.4522	5.495	5.5025	1.9291	2.6896	1.9103
Tetracycline	0.0004587	0.001361	1.932	1.9315	3.1407	1.6511	yes	up	B(ii)	C06570	Antibiotics	Polyketides and nonribosomal peptides	map01100;map01110	Metabolic pathways;Biosynthesis of secondary metabolites	Metabolism;Metabolism	Global and overview maps;Global and overview maps	HMDB0246415;PW_C009228;HMDB0014897	Phenylpropanoids and polyketides	Tetracyclines	Not Available	60-54-8	462.191	5.75605	M+NH4	C22H24N2O8	-	67.4	metab_9339	pos_9347	pos	4.8106	5.0057	4.8528	2.1521	1.4146	1.1046
Janthitrem E	1.487E-7	5.658E-6	1.92	1.9156	2.8804	1.5263	yes	up	B(ii)	-	-	-	-	-	-	-	HMDB0030529	Organoheterocyclic compounds	Naphthopyrans	Not Available	90986-50-8	645.396	10.5782	M+ACN+H	C37H49NO6	-	52.4	metab_14382	pos_14391	pos	4.9204	4.8818	5.0095	1.7363	1.687	1.7177
Acetylisoniazid	4.945E-5	0.0004339	1.9017	1.8955	2.9737	1.5723	yes	up	B(ii)	C07585	-	-	-	-	-	-	HMDB0041821	Organoheterocyclic compounds	Pyridines and derivatives	Pyridinecarboxylic acids and derivatives	1078-38-2	536.203	8.4269	3M-H	C8H9N3O2	-	55.9	metab_47642	neg_8540	neg	3.969	3.5751	4.0011	1.3063	1.2697	1.3069
Monocrotaline	0.0002555	0.0008934	1.8842	1.8835	0.4712	-1.0856	yes	down	B(ii)	C10350	-	-	-	-	-	-	HMDB0034363	Organoheterocyclic compounds	Pyrrolizines	Not Available	315-22-0	668.345	8.99747	2M+NH4	C16H23NO6	-	35.6	metab_12239	pos_12248	pos	2.5295	2.7483	3.1361	6.158	5.5813	6.12
3,4,5-trihydroxy-6-{[(16R)-5,11,12-trihydroxy-8,8,10,12,16-pentamethyl-3-[1-(2-methyl-1,3-thiazol-4-yl)prop-1-en-2-yl]-9-oxo-17-oxa-4-azabicyclo[14.1.0]heptadec-4-en-7-yl]oxy}oxane-2-carboxylic acid	0.0009921	0.002365	1.8808	1.8794	0.3316	-1.5925	yes	down	B(ii)	-	-	-	-	-	-	-	-	-	-	-	-	731.346	11.4295	M+CH3OH+H	C33H50N2O12S	-	96.5	metab_25055	pos_25065	pos	0.9643	1.5516	2.2256	4.7623	4.8679	4.6649
Isopentyl beta-D-glucoside	7.823E-6	6.857E-5	1.8773	1.8727	2.5469	1.3487	yes	up	B(ii)	-	-	-	-	-	-	-	HMDB0034750	Lipids and lipid-like molecules	Fatty Acyls	Fatty acyl glycosides	-	268.176	5.19912	M+NH4, M+Na	C11H22O6	-	43.6	metab_2290	pos_2296	pos	5.1555	4.8889	5.1981	1.9387	2.0708	1.975
Seryltryptophan	0.0002266	0.0008184	1.8744	1.8727	3.0214	1.5952	yes	up	B(ii)	-	-	-	-	-	-	-	HMDB0029050	Organic acids and derivatives	Carboxylic acids and derivatives	Amino acids, peptides, and analogues	94421-70-2	309.154	5.08303	M+NH4	C14H17N3O4	-	34.4	metab_35946	pos_35959	pos	4.6512	4.6177	4.7087	2.0192	1.4034	1.2035
APC	1.085E-6	1.817E-5	1.8722	1.8681	2.002	1.0014	yes	up	B(ii)	C16542	-	-	-	-	-	-	PW_C040679;HMDB0060661	Organic oxygen compounds	Organooxygen compounds	Carbonyl compounds	-	636.307	5.63925	M+NH4, M+K, M+Na, M+H	C33H38N4O8	-	58.3	metab_39101	pos_427	pos	6.1402	6.0929	6.1568	3.1365	2.9425	3.107
Isopropyl apiosylglucoside	3.471E-7	1.614E-5	1.872	1.8654	1.7046	0.7694	yes	up	B(ii)	-	-	-	-	-	-	-	HMDB0041513	Organic oxygen compounds	Organooxygen compounds	Carbohydrates and carbohydrate conjugates	147742-24-3	353.145	5.08995	M-H, M+Na-2H	C14H26O10	-	70.6	metab_40134	neg_1025	neg	5.9408	5.919	6.001	3.5413	3.4402	3.4971
4-p-Coumaroyl-1,5-quinolactone	0.0001208	0.0005193	1.8647	1.8624	0.4125	-1.2775	yes	down	B(i)	-	-	-	-	-	-	-	HMDB0029293	Phenylpropanoids and polyketides	Cinnamic acids and derivatives	Hydroxycinnamic acids and derivatives	-	321.097	6.1252	M+H-H2O, M+H	C16H16O7	30.8	-	metab_2525	pos_2531	pos	2.414	1.9923	2.0514	5.2955	4.9128	5.4496
Substance P	0.002214	0.00435	1.8468	1.846	0.2876	-1.7979	yes	down	B(ii)	C16094	-	-	-	-	-	-	HMDB0303403;HMDB0001897	Organic Polymers	Polypeptides	Not Available	33507-63-0	696.348	14.1745	M+2Na	C63H98N18O13S	-	46.6	metab_22990	pos_23000	pos	0.8988	0.8934	1.9784	4.3332	4.8408	3.9354
6-{[2-(2,4-dihydroxyphenyl)-3-(3,7-dimethylocta-2,6-dien-1-yl)-7-hydroxy-6-(3-methylbut-2-en-1-yl)-4-oxo-3,4-dihydro-2H-1-benzopyran-5-yl]oxy}-3,4,5-trihydroxyoxane-2-carboxylic acid	0.0009838	0.002926	1.8404	1.8343	1.9527	0.9655	yes	up	B(ii)	-	-	-	-	-	-	-	-	-	-	-	-	703.248	7.4784	M+Cl	C36H44O12	-	54.1	metab_46870	neg_7767	neg	5.0007	5.0074	4.9841	2.6793	2.0221	2.9762
DGDG(18:3/8:0)	0.0007414	0.002464	1.8372	1.831	0.3603	-1.4727	yes	down	B(i)	-	-	-	-	-	-	-	-	-	-	-	-	801.468	17.3693	M-H	C41H70O15	46.2	-	metab_54486	neg_15387	neg	1.3832	1.0932	1.618	3.6083	4.2108	3.5478
Stachyose	6.707E-9	3.234E-6	1.8341	1.8303	2.1574	1.1093	yes	up	B(ii)	C01613	-	-	map01100;map00052	Metabolic pathways;Galactose metabolism	Metabolism;Metabolism	Global and overview maps;Carbohydrate metabolism	PW_C001923;HMDB0003553	Organic oxygen compounds	Organooxygen compounds	Carbohydrates and carbohydrate conjugates	470-55-3;10094-58-3;470-55-3	684.249	7.61297	M+NH4	C24H42O21	-	77	metab_32218	pos_32229	pos	5.4669	5.4935	5.4925	2.5654	2.5152	2.5464
Erinacine E	4.895E-6	9.001E-5	1.8277	1.8205	2.275	1.1859	yes	up	B(ii)	-	-	-	-	-	-	-	HMDB0029656	Lipids and lipid-like molecules	Prenol lipids	Diterpenoids	178120-47-3	453.226	13.4503	M+Na-2H	C25H36O6	-	37.2	metab_50059	neg_10960	neg	4.1005	4.3238	4.1344	1.852	1.814	1.8526
2',7-Dihydroxy-4'-methoxy-8-prenylflavan 2',7-diglucoside	1.338E-5	0.0001787	1.8158	1.8074	1.9008	0.9266	yes	up	B(ii)	-	-	-	-	-	-	-	HMDB0036400	Phenylpropanoids and polyketides	Flavonoids	Flavonoid glycosides	-	663.269	7.74213	M-H	C33H44O14	-	68	metab_47103	neg_8000	neg	4.898	4.8461	4.9179	2.4028	2.6177	2.6939
2-(4-hydroxy-3-methoxyphenyl)-8-[3,4,5-trihydroxy-6-(hydroxymethyl)oxan-2-yl]-3,4-dihydro-2H-1-benzopyran-3,5,6,7-tetrol	0.0001488	0.0008861	1.8103	1.809	0.5813	-0.7826	yes	down	B(ii)	-	-	-	-	-	-	-	-	-	-	-	-	481.135	6.59732	M-H, M+Cl, M+FA-H, 2M-H	C22H26O12	-	52.5	metab_39125	neg_13	neg	3.1976	3.3621	3.1345	5.4926	5.3359	5.8466
2-O-Methyl-L-fucose	2.322E-6	5.424E-5	1.8042	1.7976	1.8511	0.8884	yes	up	B(ii)	-	-	-	-	-	-	-	HMDB0033789	Organic oxygen compounds	Organooxygen compounds	Carbohydrates and carbohydrate conjugates	1887228-22-9	415.182	3.95152	2M+Hac-H	C7H14O5	-	39.8	metab_64427	neg_25334	neg	4.9445	4.9922	4.9863	2.7621	2.5794	2.7186
1-Lyso-2-arachidonoyl-phosphatidate	6.248E-6	0.0001062	1.8034	1.7951	2.1164	1.0816	yes	up	B(ii)	-	-	-	-	-	-	-	HMDB0012496	Lipids and lipid-like molecules	Glycerophospholipids	Glycerophosphates	-	503.241	13.7012	M+FA-H	C23H39O7P	-	46.6	metab_55866	neg_16768	neg	4.2335	4.4107	4.3396	2.0131	1.9749	2.146
L-Proline	0.0005467	0.002056	1.799	1.7911	1.9944	0.996	yes	up	B(ii)	C00148	Peptides	Amino acids	map01100;map01110;map02010;map00330;map01230;map00332;map00970;map00470	Metabolic pathways;Biosynthesis of secondary metabolites;ABC transporters;Arginine and proline metabolism;Biosynthesis of amino acids;Carbapenem biosynthesis;Aminoacyl-tRNA biosynthesis;D-Amino acid metabolism	Metabolism;Metabolism;Environmental Information Processing;Metabolism;Metabolism;Metabolism;Genetic Information Processing;Metabolism	Global and overview maps;Global and overview maps;Membrane transport;Amino acid metabolism;Global and overview maps;Biosynthesis of other secondary metabolites;Translation;Metabolism of other amino acids	PW_C000106;HMDB0251528;HMDB0000162	Organic acids and derivatives	Carboxylic acids and derivatives	Amino acids, peptides, and analogues	147-85-3	114.056	0.8639	M-H	C5H9NO2	-	49.5	metab_65838	neg_26748	neg	4.5818	4.6637	4.6249	1.8961	2.6771	2.3816
31-O-Demethyltacrolimus	5.76E-6	5.532E-5	1.7985	1.7935	1.9045	0.9294	yes	up	B(ii)	-	-	-	-	-	-	-	HMDB0061049	Phenylpropanoids and polyketides	Macrolide lactams	Not Available	-	406.728	7.60455	M+H+Na, M+2Na	C43H67NO12	-	76.5	metab_2869	pos_2875	pos	5.942	5.9499	5.9919	2.9956	3.1007	3.2941
Momordenol	7.357E-9	3.234E-6	1.791	1.7872	2.1586	1.1101	yes	up	B(ii)	-	-	-	-	-	-	-	HMDB0031080	Lipids and lipid-like molecules	Steroids and steroid derivatives	Ergostane steroids	189156-41-0	449.339	20.4506	M+H-H2O, M+Na, M+H-2H2O	C29H46O2	-	40.8	metab_1180	pos_1185	pos	5.2405	5.2134	5.2237	2.4436	2.3935	2.4246
6''-O-alpha-D-Galactopyranosylciceritol	4.307E-8	5.987E-6	1.7885	1.7818	1.9056	0.9302	yes	up	B(ii)	-	-	-	-	-	-	-	HMDB0036241	Organic oxygen compounds	Organooxygen compounds	Carbohydrates and carbohydrate conjugates	92675-08-6	725.233	6.53723	M+FA-H	C25H44O21	-	83.5	metab_61452	neg_22357	neg	4.69	4.7346	4.7413	2.4903	2.4518	2.4909
6-[2-carboxy-2-(hydroxymethyl)-2-methylethoxy]-3,4,5-trihydroxyoxane-2-carboxylic acid	1.096E-7	5.125E-6	1.7869	1.7832	2.1009	1.071	yes	up	B(ii)	-	-	-	-	-	-	-	-	-	-	-	-	328.124	1.21243	M+NH4, M+Na, M+K, M+H-2H2O	C11H18O10	-	61.2	metab_535	pos_537	pos	5.2762	5.3756	5.3382	2.56	2.5099	2.5411
Asparaginyl-Arginine	8.929E-5	0.0004163	1.7817	1.7765	2.0559	1.0398	yes	up	B(ii)	-	-	-	-	-	-	-	HMDB0028725	Organic acids and derivatives	Carboxylic acids and derivatives	Amino acids, peptides, and analogues	2478-01-05	615.276	3.63435	2M+K	C10H20N6O4	-	32.2	metab_37102	pos_37116	pos	5.4095	5.4356	5.4749	2.4984	2.4483	2.9923
O-Desmethyltramadol glucuronide	0.0006229	0.002219	1.7791	1.7737	1.9349	0.9523	yes	up	B(ii)	-	-	-	-	-	-	-	HMDB0060856;PW_C040591	Organic oxygen compounds	Organooxygen compounds	Carbohydrates and carbohydrate conjugates	138921-77-4	460.176	5.93343	M+Cl	C21H31NO8	-	39.1	metab_62314	neg_23220	neg	4.6072	4.7915	4.6962	2.7289	1.9829	2.5714
6-(2,4-dihydroxyphenyl)-2-{3-[(2E)-3-(2,4-dihydroxyphenyl)prop-2-enoyl]-2,6-dihydroxyphenyl}-4-methylcyclohex-3-ene-1-carboxylic acid	0.0003047	0.00142	1.7769	1.766	1.7158	0.7789	yes	up	B(ii)	-	-	-	-	-	-	-	-	-	-	-	-	1095.32	6.325	2M+Hac-H	C29H26O9	-	80.1	metab_45724	neg_6620	neg	5.3113	5.3403	5.4341	2.7605	3.232	3.383
Cyclo(Leu-Phe)	0.0001339	0.0008292	1.7752	1.7724	2.1452	1.1011	yes	up	B(ii)	C20519	-	-	-	-	-	-	HMDB0094673	Organic acids and derivatives	Carboxylic acids and derivatives	Amino acids, peptides, and analogues	-	305.151	7.03555	M+FA-H	C15H20N2O2	-	57	metab_60777	neg_21681	neg	4.1518	4.1997	4.1914	1.8523	2.251	1.7451
Neryl arabinofuranosyl-glucoside	0.0001114	0.0007327	1.7751	1.7684	1.8268	0.8693	yes	up	B(ii)	-	-	-	-	-	-	-	HMDB0029348	Lipids and lipid-like molecules	Prenol lipids	Terpene glycosides	84534-32-7	429.213	6.7302	M-H2O-H	C21H36O10	-	72.2	metab_46119	neg_7015	neg	4.9072	4.9771	4.8981	2.8173	2.4071	2.8653
Mauritine A	1.361E-7	5.54E-6	1.7728	1.7686	1.8324	0.8737	yes	up	B(ii)	-	-	-	-	-	-	-	HMDB0029338	Organic acids and derivatives	Carboxylic acids and derivatives	Amino acids, peptides, and analogues	38478-72-7	576.323	6.4396	M+H	C32H41N5O5	-	38.9	metab_9999	pos_10007	pos	6.0232	6.0508	6.0679	3.2455	3.2998	3.3533
Phenethylamine glucuronide	7.273E-6	6.508E-5	1.7685	1.7639	2.4025	1.2645	yes	up	B(ii)	C03033	-	-	map01100;map00040;map00053;map01240	Metabolic pathways;Pentose and glucuronate interconversions;Ascorbate and aldarate metabolism;Biosynthesis of cofactors	Metabolism;Metabolism;Metabolism;Metabolism	Global and overview maps;Carbohydrate metabolism;Carbohydrate metabolism;Global and overview maps	HMDB0010323	Organic oxygen compounds	Organooxygen compounds	Carbohydrates and carbohydrate conjugates	-	339.155	3.99012	M+H-2H2O, M+ACN+H	C14H19NO6	-	47.4	metab_2059	pos_2065	pos	4.6821	4.7187	4.6758	1.8071	1.9354	2.1175
Cyclolinopeptide A	0.0001011	0.0004553	1.7519	1.7465	1.9076	0.9318	yes	up	B(ii)	-	-	-	-	-	-	-	HMDB0038675	Organic acids and derivatives	Carboxylic acids and derivatives	Amino acids, peptides, and analogues	33302-55-5	531.818	8.27567	M+H+Na, M+2Na	C57H85N9O9	-	60.1	metab_2979	pos_2985	pos	5.6393	5.7066	5.6908	2.7532	2.8604	3.3178
Pisumoside B	0.000426	0.001292	1.7467	1.7443	0.4476	-1.1597	yes	down	B(ii)	-	-	-	-	-	-	-	HMDB0037125	Lipids and lipid-like molecules	Prenol lipids	Terpene glycosides	333334-43-3	358.164	14.1745	M+H+Na	C32H52O16	-	44.9	metab_22989	pos_22999	pos	2.2436	1.8477	2.5175	4.9146	5.2057	4.6444
5-Methyleriodictyol 7-[glucosyl-(1->4)-galactoside]	3.166E-5	0.0003193	1.7467	1.7398	1.697	0.763	yes	up	B(ii)	-	-	-	-	-	-	-	HMDB0040470	Phenylpropanoids and polyketides	Flavonoids	Flavonoid glycosides	114454-39-6	607.167	9.31748	M-H2O-H	C28H34O16	-	68.2	metab_58300	neg_19204	neg	5.2344	5.2675	5.2083	3.1548	2.8851	3.2179
Serylglutamine	2.229E-8	3.272E-6	1.7461	1.7423	2.0191	1.0137	yes	up	B(ii)	-	-	-	-	-	-	-	HMDB0029037	Organic acids and derivatives	Carboxylic acids and derivatives	Amino acids, peptides, and analogues	94421-66-6	530.214	6.35825	2M+ACN+Na	C8H15N3O5	-	39.2	metab_34044	pos_34057	pos	5.2529	5.2926	5.301	2.6389	2.5887	2.62
Pregnenolone sulfate	2.025E-7	1.267E-5	1.7459	1.7399	1.5825	0.6622	yes	up	B(ii)	C18044	-	-	map01100	Metabolic pathways	Metabolism	Global and overview maps	LMST05020014;HMDB0000774;HMDB0060382	Lipids and lipid-like molecules	Steroids and steroid derivatives	Sulfated steroids	1247-64-9	441.198	5.87233	M+FA-H	C21H32O5S	-	74.2	metab_62410	neg_23316	neg	5.8031	5.7757	5.8632	3.6955	3.677	3.6502
Sainfuran	0.0004356	0.001313	1.7417	1.7363	2.5657	1.3594	yes	up	B(i)	C08974	-	-	-	-	-	-	LMPK12160040	-	-	-	90664-32-7	287.091	10.8923	M+H	C16H14O5	54.2	-	metab_26580	pos_26591	pos	4.5535	3.9305	4.7562	1.747	1.7782	1.6354
Tiglylcarnitine	6.599E-9	3.234E-6	1.7343	1.7307	2.1694	1.1173	yes	up	B(ii)	-	-	-	-	-	-	-	LMFA07070108;HMDB0002366	Lipids and lipid-like molecules	Fatty Acyls	Fatty acid esters	64681-36-3	550.308	4.67073	2M+ACN+Na	C12H21NO4	-	37	metab_36449	pos_36463	pos	4.8785	4.8727	4.8868	2.2718	2.2218	2.2529
Corosin	0.0001505	0.0006117	1.7266	1.7207	1.9843	0.9886	yes	up	B(ii)	-	-	-	-	-	-	-	HMDB0035699	Lipids and lipid-like molecules	Prenol lipids	Triterpenoids	53527-49-4	532.334	9.80848	2M+3H2O+2H	C30H46O7	-	42.9	metab_29206	pos_29217	pos	5.2672	5.2964	5.3247	2.3475	2.6643	2.9945
Isoleucyl-Arginine	0.0002925	0.0009825	1.7255	1.7211	2.3278	1.219	yes	up	B(ii)	-	-	-	-	-	-	-	HMDB0028901	Organic acids and derivatives	Carboxylic acids and derivatives	Amino acids, peptides, and analogues	-	252.181	4.17802	M+H-2H2O	C12H25N5O3	-	48.9	metab_8008	pos_8014	pos	4.7097	4.3802	4.7805	2.0756	1.6285	2.253
P-Octopamine	5.34E-5	0.0002836	1.7248	1.7219	2.2067	1.1419	yes	up	B(ii)	C04227	-	-	-	-	-	-	HMDB0004825	Benzenoids	Phenols	1-hydroxy-2-unsubstituted benzenoids	104-14-3	307.165	7.04233	2M+H	C8H11NO2	-	44.3	metab_10561	pos_10570	pos	4.7468	4.8213	4.7766	1.974	2.4435	2.0827
Astin I	6.033E-6	5.732E-5	1.7234	1.7193	2.0208	1.0149	yes	up	B(ii)	C00373	-	-	-	-	-	-	HMDB0041419	Organic acids and derivatives	Peptidomimetics	Hybrid peptides	161162-22-7	516.198	5.34283	M+H-2H2O	C25H34ClN5O7	-	78.4	metab_35578	pos_35591	pos	5.1186	5.216	5.1178	2.4995	2.4494	2.6977
2,5-Dihydro-2,4,5-trimethyloxazole	0.00101	0.002974	1.723	1.7144	0.4018	-1.3155	yes	down	B(ii)	-	-	-	-	-	-	-	HMDB0031199	Organoheterocyclic compounds	Azolines	Oxazolines	22694-96-8	148.053	9.07607	M+Cl	C6H11NO	-	38.7	metab_48114	neg_9012	neg	1.8926	1.1847	1.2138	3.654	3.381	3.6429
O-6-deoxy-a-L-galactopyranosyl-(1->2)-O-b-D-galactopyranosyl-(1->3)-2-(acetylamino)-2-deoxy-D-Galactose	3.02E-5	0.0003087	1.7208	1.7139	1.8133	0.8586	yes	up	B(ii)	-	-	-	-	-	-	-	HMDB0002060	Lipids and lipid-like molecules	Fatty Acyls	Fatty acyl glycosides	95632-88-5	528.198	6.26585	M-H	C20H35NO15	-	52.8	metab_45653	neg_6549	neg	4.6404	4.6529	4.6665	2.6343	2.3712	2.693
N6-Galacturonyl-L-lysine	0.000694	0.001832	1.7208	1.7146	2.1357	1.0947	yes	up	B(ii)	-	-	-	-	-	-	-	HMDB0033106	Organic oxygen compounds	Organooxygen compounds	Carbohydrates and carbohydrate conjugates	220718-57-0	305.136	4.43802	M+H-H2O	C12H22N2O8	-	81	metab_8154	pos_8160	pos	4.9476	4.9501	4.9797	1.7649	2.6007	2.5992
Amprenavir	0.0001064	0.0007093	1.7206	1.7131	1.8862	0.9155	yes	up	B(ii)	C08086	-	-	-	-	-	-	HMDB0014839	Benzenoids	Benzene and substituted derivatives	Benzenesulfonamides	161814-49-9	540.199	7.1809	M+Cl	C25H35N3O6S	-	45.5	metab_46580	neg_7477	neg	4.5193	4.2439	4.6066	2.3164	2.2502	2.5234
3,3',4'-Trihydroxyflavone 3-O-[a-L-rhamnopyranosyl-(1->2)[a-L-rhamnopyranosyl-(1->6)]-b-D-glucopyranoside]	1.376E-6	3.912E-5	1.7196	1.7137	1.8232	0.8665	yes	up	B(ii)	-	-	-	-	-	-	-	HMDB0040307	Phenylpropanoids and polyketides	Flavonoids	Flavonoid glycosides	95880-20-9	723.217	7.28298	M-2H, M-H	C33H40O18	-	51.3	metab_41005	neg_1896	neg	4.5602	4.6219	4.6112	2.4805	2.6047	2.4811
Annopentocin A	0.0005625	0.001574	1.7186	1.7122	1.9669	0.9759	yes	up	B(ii)	-	-	-	-	-	-	-	HMDB0031389	Lipids and lipid-like molecules	Fatty Acyls	Fatty alcohols	184093-44-5	657.434	17.5176	M+2Na-H	C35H64O8	-	44.8	metab_21473	pos_21483	pos	5.2708	5.4089	5.3475	2.2751	2.6988	3.174
CL(8:0/10:0/10:0/15:0)	1.447E-8	3.234E-6	1.7177	1.714	1.9885	0.9917	yes	up	B(ii)	-	-	-	-	-	-	-	HMDB0117436	Lipids and lipid-like molecules	Glycerophospholipids	Glycerophosphoglycerophosphoglycerols	-	530.328	9.75437	M+2H	C52H100O17P2	-	37.8	metab_12984	pos_12993	pos	5.1741	5.1868	5.2104	2.6333	2.5832	2.6144
Salmeterol	8.739E-8	4.836E-6	1.7166	1.7133	2.2606	1.1767	yes	up	B(ii)	C07241	-	-	-	-	-	-	HMDB0015073	Benzenoids	Benzene and substituted derivatives	Benzyl alcohols	89365-50-4	398.269	10.8203	M+H-H2O	C25H37NO4	-	60.8	metab_26788	pos_26799	pos	4.6278	4.6627	4.5789	2.0676	2.0178	2.0488
Lactapiperanol D	0.0003982	0.001685	1.7151	1.7152	2.0067	1.0048	yes	up	B(ii)	-	-	-	-	-	-	-	HMDB0033631	Lipids and lipid-like molecules	Prenol lipids	Diterpenoids	243447-94-1	361.14	5.93343	M+K-2H	C18H28O5	-	65.3	metab_62317	neg_23223	neg	4.1992	4.1672	4.2385	2.3885	2.1602	1.7342
Mono(glucosyluronic acid)bilirubin	2.496E-7	1.388E-5	1.7008	1.6942	1.8423	0.8815	yes	up	B(ii)	C03374	-	-	-	-	-	-	HMDB0060169	Lipids and lipid-like molecules	Fatty Acyls	Fatty acyl thioesters	-	805.296	8.03857	M+FA-H	C39H44N4O12	-	75.6	metab_47343	neg_8240	neg	4.3913	4.4427	4.4809	2.4213	2.3828	2.4219
Isoeugenol	0.002352	0.005205	1.7005	1.6907	0.4672	-1.0979	yes	down	B(i)	C10469	-	-	map00940	Phenylpropanoid biosynthesis	Metabolism	Biosynthesis of other secondary metabolites	HMDB0005802	Benzenoids	Phenols	Methoxyphenols	5932-68-3;97-54-1	163.077	9.07607	M-H	C10H12O2	81.4	-	metab_58486	neg_19390	neg	2.4239	1.6386	1.4622	4.0276	3.7855	4.0147
PE(14:1(9Z)/20:4(8Z,11Z,14Z,17Z))	2.699E-8	3.334E-6	1.6997	1.6962	2.0165	1.0119	yes	up	B(ii)	C00350	Lipids	Phospholipids	map01100;map00564;map01110;map00563;map04136	Metabolic pathways;Glycerophospholipid metabolism;Biosynthesis of secondary metabolites;Glycosylphosphatidylinositol (GPI)-anchor biosynthesis;Autophagy - other	Metabolism;Metabolism;Metabolism;Metabolism;Cellular Processes	Global and overview maps;Lipid metabolism;Global and overview maps;Glycan biosynthesis and metabolism;Transport and catabolism	HMDB0008872;PW_C004920	Lipids and lipid-like molecules	Glycerophospholipids	Glycerophosphoethanolamines	-	754.443	6.10712	M+2Na-H	C39H68NO8P	-	45.5	metab_34429	pos_34442	pos	4.9895	5.04	5.01	2.5093	2.4591	2.4903
para-hydroxyatorvastatin	0.0001054	0.0004699	1.697	1.6934	1.746	0.8041	yes	up	B(ii)	-	-	-	-	-	-	-	HMDB0061014	Organoheterocyclic compounds	Pyrroles	Substituted pyrroles	-	592.282	5.35155	M+NH4, M+Na, M+K, M+H	C33H35FN2O6	-	55	metab_490	pos_492	pos	5.9701	5.8787	5.987	3.5338	3.0834	3.5992
(R)-Byakangelicinn 2'-(3-methylbutanoate)	6.162E-8	4.171E-6	1.6941	1.6903	2.0437	1.0312	yes	up	B(ii)	-	-	-	-	-	-	-	HMDB0039068	Phenylpropanoids and polyketides	Coumarins and derivatives	Furanocoumarins	-	401.16	7.21295	M+H-H2O, M+H	C22H26O8	-	39.7	metab_6026	pos_6032	pos	4.8783	4.9118	4.9497	2.4265	2.3764	2.4076
3-Hexaprenyl-4-hydroxybenzoic acid	0.0007464	0.001931	1.6828	1.6802	1.9712	0.9791	yes	up	B(ii)	C13425	-	-	-	-	-	-	HMDB0006816;LMPR02010045;PW_C002945	Lipids and lipid-like molecules	Prenol lipids	Polyprenylphenols	65848-03-5	585.373	10.3721	M+K	C37H54O3	-	37.2	metab_14016	pos_14025	pos	5.1367	5.0906	5.1954	2.7277	2.0912	3.0065
Cappariloside A	2.107E-6	2.758E-5	1.682	1.6779	2.1128	1.0792	yes	up	B(ii)	-	-	-	-	-	-	-	HMDB0034937	Organic oxygen compounds	Organooxygen compounds	Carbohydrates and carbohydrate conjugates	229483-41-4	367.15	4.99343	M+H, M+CH3OH+H	C16H18N2O6	-	62.1	metab_2238	pos_2244	pos	4.7635	4.5916	4.7473	2.2295	2.1795	2.2664
LysoPC(6:0)	1.095E-8	3.234E-6	1.679	1.6755	1.914	0.9366	yes	up	B(ii)	-	-	-	-	-	-	-	-	-	-	-	-	752.39	6.1252	2M+ACN+H	C14H30NO7P	-	53.7	metab_9685	pos_9693	pos	5.1507	5.1732	5.1672	2.7212	2.671	2.7023
Piperalol	5.98E-6	0.0001035	1.6725	1.6666	1.9061	0.9306	yes	up	B(ii)	-	-	-	-	-	-	-	HMDB0035767	Organic oxygen compounds	Organooxygen compounds	Alcohols and polyols	100288-35-5	289.119	4.98502	M+K-2H	C15H24O3	-	74.5	metab_44375	neg_5270	neg	4.206	4.0295	4.184	2.1805	2.12	2.2165
5-(10,13-Nonadecadienyl)-1,3-benzenediol	2.674E-8	3.334E-6	1.6715	1.6681	2.1206	1.0845	yes	up	B(ii)	-	-	-	-	-	-	-	HMDB0039867	Benzenoids	Phenols	Benzenediols	189562-02-5	355.299	19.2828	M+H-H2O, M+Na	C25H40O2	-	36	metab_5045	pos_5051	pos	4.6165	4.6517	4.6067	2.2039	2.154	2.185
Parthenin	1.718E-5	0.0002103	1.6665	1.6584	0.4328	-1.2082	yes	down	B(i)	C09523	-	-	-	-	-	-	HMDB0253304;LMPR0103420001	Lipids and lipid-like molecules	Prenol lipids	Terpene lactones	508-59-8	261.113	8.87868	M-H	C15H18O4	57.7	-	metab_47984	neg_8882	neg	1.4941	1.4713	1.5014	3.552	3.4841	3.2854
Kaempferol 3-(2''-rhamnosylrutinoside)	2.079E-7	6.824E-6	1.6657	1.6619	1.7099	0.7739	yes	up	B(ii)	-	-	-	-	-	-	-	HMDB0037432	Phenylpropanoids and polyketides	Flavonoids	Flavonoid glycosides	32602-83-8	741.224	6.34055	M+H	C33H40O19	-	82.6	metab_34060	pos_34073	pos	5.7934	5.8475	5.8962	3.4422	3.3919	3.4232
(4R,5S,7R,11x)-11,12-Dihydroxy-1(10)-spirovetiven-2-one 12-glucoside	2.779E-7	1.459E-5	1.6649	1.6586	1.4723	0.5581	yes	up	B(ii)	-	-	-	-	-	-	-	HMDB0030895	Lipids and lipid-like molecules	Prenol lipids	Terpene glycosides	62574-29-2	413.218	8.19055	M-H	C21H34O8	-	82	metab_59366	neg_20270	neg	6.042	6.0898	6.066	4.1436	4.0705	4.1472
4-Androstenediol	2.453E-6	3.046E-5	1.6609	1.6571	1.8602	0.8955	yes	up	B(ii)	C14210	Steroids	19-Carbon atoms	-	-	-	-	LMST02020105;HMDB0005849	Lipids and lipid-like molecules	Steroids and steroid derivatives	Androstane steroids	1156-92-9	273.221	14.8991	M+H-H2O, M+Na, M+H-2H2O	C19H30O2	-	73.6	metab_1399	pos_1405	pos	5.243	5.1832	5.2287	2.6945	2.8932	2.8263
2-Linoleoyl Glycerol	0.00382	0.006756	1.6597	1.6583	0.5207	-0.9415	yes	down	B(i)	-	-	-	-	-	-	-	HMDB0245187	Lipids and lipid-like molecules	Fatty Acyls	Lineolic acids and derivatives	-	355.284	16.0305	M+H	C21H38O4	97.2	-	metab_18078	pos_18088	pos	3.1396	2.1408	3.0051	5.2561	5.8163	4.84
D-erythro-L-galacto-Nonulose	6.432E-5	0.0005164	1.6596	1.6525	1.5644	0.6456	yes	up	B(ii)	-	-	-	-	-	-	-	HMDB0029955	Organic oxygen compounds	Organooxygen compounds	Carbohydrates and carbohydrate conjugates	-	269.087	0.872583	M-H	C9H18O9	-	37.6	metab_42661	neg_3553	neg	5.3491	5.383	5.3998	3.2299	3.6079	3.4737
Coroloside	9.762E-8	4.909E-6	1.6586	1.655	1.7437	0.8022	yes	up	B(ii)	-	-	-	-	-	-	-	HMDB0033703	Lipids and lipid-like molecules	Glycerolipids	Triradylcglycerols	57361-71-4	708.401	7.09647	M+ACN+H	C35H54O12	-	35.8	metab_32960	pos_32971	pos	5.5957	5.6607	5.6675	3.2584	3.2081	3.2394
(Z)-2-Methyl-2-butene-1,4-diol 4-O-beta-D-Glucopyranoside	2.816E-5	0.0001762	1.658	1.6546	1.9314	0.9496	yes	up	B(ii)	-	-	-	-	-	-	-	HMDB0041187	Lipids and lipid-like molecules	Fatty Acyls	Fatty acyl glycosides	-	265.128	4.54507	M+H	C11H20O7	-	49.1	metab_8207	pos_8214	pos	4.9914	4.991	5.0467	2.7417	2.376	2.6646
Desglucocheirotoxin	1.819E-5	0.0001274	1.6552	1.6533	0.4476	-1.1597	yes	down	B(ii)	-	-	-	-	-	-	-	HMDB0034362	Lipids and lipid-like molecules	Steroids and steroid derivatives	Steroid lactones	5822-57-1	589.244	20.8088	M+K	C29H42O10	-	63.1	metab_18966	pos_18976	pos	1.945	1.9389	1.9637	4.3621	4.1762	4.5235
4-[N-(p-Coumaroyl)serotonin-4''-yl]-N-feruloylserotonin	0.004015	0.007765	1.6475	1.6338	0.5493	-0.8643	yes	down	B(ii)	-	-	-	-	-	-	-	HMDB0041432	Organoheterocyclic compounds	Indoles and derivatives	Tryptamines and derivatives	175702-02-0	671.257	5.90318	M-H	C39H36N4O7	-	86.5	metab_45272	neg_6168	neg	3.0459	2.1031	2.1339	4.5945	4.4961	4.1682
[6]-Gingerdiol 3-acetate	9.987E-7	3.138E-5	1.6474	1.6415	1.7217	0.7838	yes	up	B(ii)	-	-	-	-	-	-	-	HMDB0040566	Lipids and lipid-like molecules	Fatty Acyls	Fatty alcohol esters	143519-17-9	375.156	6.65985	M+K-2H	C19H30O5	-	57	metab_46052	neg_6948	neg	4.5247	4.5416	4.5746	2.6993	2.5762	2.646
Clomipramine	1.392E-7	5.592E-6	1.6398	1.6364	1.5715	0.6521	yes	up	B(ii)	C06918	-	-	-	-	-	-	PW_C009649;HMDB0015372	Organoheterocyclic compounds	Benzazepines	Dibenzazepines	303-49-1	356.191	4.54507	M+ACN+H	C19H23ClN2	-	58.4	metab_36583	pos_36597	pos	6.4365	6.4663	6.4926	4.0942	4.1615	4.085
PE(18:2(9Z,12Z)/22:5(4Z,7Z,10Z,13Z,16Z))	0.0002225	0.0008079	1.6355	1.6323	1.992	0.9942	yes	up	B(ii)	C00350	Lipids	Phospholipids	map01100;map00564;map01110;map00563;map04136	Metabolic pathways;Glycerophospholipid metabolism;Biosynthesis of secondary metabolites;Glycosylphosphatidylinositol (GPI)-anchor biosynthesis;Autophagy - other	Metabolism;Metabolism;Metabolism;Metabolism;Cellular Processes	Global and overview maps;Lipid metabolism;Global and overview maps;Glycan biosynthesis and metabolism;Transport and catabolism	HMDB0009109;PW_C005157	Lipids and lipid-like molecules	Glycerophospholipids	Glycerophosphoethanolamines	-	812.522	7.43628	M+H+Na, M+2Na, M+Na	C45H76NO8P	-	34.6	metab_1584	pos_1590	pos	4.7054	4.8051	4.7299	2.0642	2.7014	2.3828
GPA(4:0/5:0)	0.001036	0.003021	1.6293	1.6285	2.3306	1.2207	yes	up	B(i)	-	-	-	-	-	-	-	-	-	-	-	-	325.108	10.5566	M-H	C12H23O8P	41.3	-	metab_48927	neg_9827	neg	3.4405	3.0127	3.6138	1.4384	1.6759	1.2042
3-trans-p-Coumaroylrotundic acid	0.001398	0.003645	1.6282	1.6227	1.631	0.7058	yes	up	B(ii)	-	-	-	-	-	-	-	HMDB0040667	Lipids and lipid-like molecules	Prenol lipids	Triterpenoids	144624-03-3	669.35	5.54713	M+Cl	C39H54O7	-	49.5	metab_44924	neg_5820	neg	5.0956	4.8576	4.913	3.016	2.6469	3.4507
7-Aminoclonazepam	5.836E-6	0.0001018	1.6268	1.6204	1.637	0.7111	yes	up	B(ii)	-	-	-	-	-	-	-	HMDB0041817	Organoheterocyclic compounds	Benzodiazepines	1,4-benzodiazepines	4959-17-5	306.044	7.41747	M+Na-2H	C15H12ClN3O	-	46.9	metab_60293	neg_21197	neg	4.8448	4.7091	4.7854	2.8364	2.9437	2.981
3-(3,4-Dihydroxyphenyl)-2-methoxypropionic acid	0.0004234	0.001759	1.6255	1.6172	2.1257	1.0879	yes	up	B(ii)	-	-	-	-	-	-	-	HMDB0041663	Phenylpropanoids and polyketides	Phenylpropanoic acids	Not Available	-	483.151	8.51857	2M+Hac-H	C10H12O5	-	36.1	metab_47712	neg_8610	neg	3.4747	3.5943	3.5862	1.6136	1.4092	1.9913
(+/-)-1-Acetoxy-1-ethoxyethane	6.49E-5	0.0003279	1.6254	1.621	2.087	1.0614	yes	up	B(ii)	-	-	-	-	-	-	-	HMDB0032158	Organic acids and derivatives	Carboxylic acids and derivatives	Carboxylic acid derivatives	1608-72-6	282.191	5.33383	2M+NH4	C6H12O3	-	30.4	metab_8919	pos_8927	pos	4.46	4.4058	4.5144	2.0988	1.9327	2.379
(3b,4b,11b,14b)-11-Ethoxy-3,4-epoxy-14-hydroxy-12-cyathen-15-al 14-xyloside	0.00444	0.0084	1.6222	1.6277	0.4373	-1.1933	yes	down	B(ii)	-	-	-	-	-	-	-	HMDB0034617	Lipids and lipid-like molecules	Prenol lipids	Diterpenoids	178120-49-5	529.254	18.4378	M+Cl	C27H42O8	-	52.9	metab_51548	neg_12449	neg	1.267	1.2447	2.0682	3.3542	3.2262	3.896
Methoprene acid	1.708E-5	0.0002095	1.6146	1.6068	1.5893	0.6684	yes	up	B(i)	-	-	-	-	-	-	-	-	-	-	-	-	267.196	18.5129	M-H	C16H28O3	36.3	-	metab_51567	neg_12468	neg	4.9024	4.8861	5.0332	3.0129	3.0966	3.2175
(+)-7-epi-Syringaresinol 4'-glucoside	0.001055	0.003056	1.614	1.6091	1.6052	0.6828	yes	up	B(ii)	-	-	-	-	-	-	-	HMDB0038261	Lignans, neolignans and related compounds	Lignan glycosides	Not Available	-	579.209	7.21093	M-H, M+FA-H	C28H36O13	-	59.4	metab_40990	neg_1881	neg	4.9803	4.9555	5.0079	3.2402	2.6714	3.3981
6-{[3-(3,7-dimethylocta-2,6-dien-1-yl)-8-(3-methylbut-2-en-1-yl)-4-oxo-2-(2,4,5-trihydroxyphenyl)-4H-chromen-7-yl]oxy}-3,4,5-trihydroxyoxane-2-carboxylic acid	0.0009086	0.002222	1.6086	1.6039	0.5521	-0.857	yes	down	B(ii)	-	-	-	-	-	-	-	-	-	-	-	-	649.268	7.76417	M+H-H2O	C36H42O12	-	41.6	metab_11246	pos_11255	pos	3.3618	2.5903	2.6153	5.1553	5.3012	5.0623
4-Hydroxy-4-(3-pyridyl)-butanoic acid	1.856E-6	4.622E-5	1.6075	1.6021	1.6884	0.7557	yes	up	B(ii)	C19579	-	-	-	-	-	-	HMDB0001119	Organoheterocyclic compounds	Pyridines and derivatives	Not Available	15569-97-8	361.141	5.57723	2M-H	C9H11NO3	-	66.8	metab_62809	neg_23715	neg	4.4102	4.4982	4.4531	2.7068	2.6047	2.6019
1-(3-Methylbutanoyl)-6-apiosylglucose	6.708E-6	0.0001118	1.6063	1.6011	1.7972	0.8458	yes	up	B(ii)	-	-	-	-	-	-	-	HMDB0039953	Lipids and lipid-like molecules	Fatty Acyls	Fatty acyl glycosides	467242-31-5	377.145	5.66118	M-H2O-H	C16H28O11	-	60.3	metab_62693	neg_23599	neg	4.1342	4.0346	4.1141	2.3569	2.1832	2.2935
Alpha-CEHC glucuronide	0.0004022	0.001239	1.6063	1.6023	0.5653	-0.8229	yes	down	B(ii)	-	-	-	-	-	-	-	HMDB0062445	Organic oxygen compounds	Organooxygen compounds	Carbohydrates and carbohydrate conjugates	477200-36-5	487.215	8.6361	M+CH3OH+H	C22H30O10	-	71.3	metab_30842	pos_30853	pos	3.3852	2.7306	2.8284	5.3602	5.1831	5.2742
Dihydrocapsaicin	2.221E-6	2.853E-5	1.6042	1.6009	1.6705	0.7403	yes	up	B(ii)	C16952	-	-	-	-	-	-	LMFA08020318;HMDB0038457	Benzenoids	Phenols	Methoxyphenols	19408-84-5	371.228	5.03815	M+ACN+Na	C18H29NO3	-	32.1	metab_8636	pos_8643	pos	5.6293	5.5396	5.6704	3.432	3.3543	3.2937
BENZETHONIUM	0.001816	0.003726	1.6018	1.5995	0.6024	-0.7312	yes	down	B(i)	-	-	-	-	-	-	-	-	-	-	-	-	412.321	16.201	M+H	C27H41NO2	97	-	metab_18111	pos_18121	pos	3.7218	3.6007	3.2454	5.4665	6.3981	5.6797
Gancaonin Q	6.82E-5	0.0005358	1.5916	1.5862	1.7996	0.8477	yes	up	B(ii)	-	-	-	-	-	-	-	HMDB0038875;LMPK12110409	Phenylpropanoids and polyketides	Flavonoids	Flavones	134958-52-4	387.156	8.10045	M-H2O-H	C25H26O5	-	38.1	metab_59478	neg_20382	neg	4.0919	3.8286	4.172	2.253	2.2146	2.2536
Pyrophaeophorbide a	9.116E-7	1.647E-5	1.5904	1.5873	1.8867	0.9159	yes	up	B(ii)	-	-	-	-	-	-	-	HMDB0031150	Organoheterocyclic compounds	Tetrapyrroles and derivatives	Chlorins	24533-72-0	557.257	8.79	M+Na	C33H34N4O3	-	48.8	metab_12106	pos_12115	pos	4.655	4.7917	4.6876	2.5202	2.4701	2.5013
13,14-Dihydro PGF-1a	0.0001616	0.0006439	1.5901	1.5876	0.4813	-1.055	yes	down	B(ii)	-	-	-	-	-	-	-	HMDB0005076	Lipids and lipid-like molecules	Fatty Acyls	Eicosanoids	-	400.306	10.9997	M+ACN+H	C20H38O5	-	53.3	metab_15279	pos_15288	pos	2.0716	2.0655	2.0904	4.0801	4.6257	4.2337
3-p-Coumaroyl-1,5-quinolactone	0.0003162	0.001042	1.5899	1.5882	0.5263	-0.926	yes	down	B(ii)	-	-	-	-	-	-	-	HMDB0029292	Phenylpropanoids and polyketides	Cinnamic acids and derivatives	Hydroxycinnamic acids and derivatives	-	321.097	6.61002	M+H-H2O, M+H	C16H16O7	-	39.6	metab_6106	pos_6112	pos	2.6055	2.5911	2.2775	4.6743	4.4877	5.0361
Taraxacolide 1-O-b-D-glucopyranoside	1.774E-6	4.5E-5	1.5876	1.5816	1.5036	0.5884	yes	up	B(ii)	-	-	-	-	-	-	-	HMDB0035610	Lipids and lipid-like molecules	Prenol lipids	Terpene lactones	75911-12-5	473.203	6.14015	M-H, M+FA-H	C21H32O9	-	71.5	metab_40515	neg_1406	neg	5.2853	5.2687	5.3102	3.5516	3.4385	3.5619
1-Acetoxy-2-hydroxy-5,12,15-heneicosatrien-4-one	0.0002853	0.0009658	1.5871	1.5839	1.8799	0.9107	yes	up	B(ii)	-	-	-	-	-	-	-	LMFA05000596;HMDB0035273	Lipids and lipid-like molecules	Fatty Acyls	Fatty alcohols	-	401.266	17.266	M+H-H2O, M+Na	C23H38O4	-	37.2	metab_5184	pos_5190	pos	4.7373	4.8593	4.721	2.5502	2.2176	2.8495
Cinchonidine	0.0005122	0.00147	1.5869	1.5855	2.0569	1.0405	yes	up	B(ii)	C11379	-	-	map00996	Biosynthesis of various alkaloids	Metabolism	Biosynthesis of other secondary metabolites	HMDB0030282	Alkaloids and derivatives	Cinchona alkaloids	Not Available	485-71-2	606.376	10.9908	2M+NH4	C19H22N2O	-	32.6	metab_15268	pos_15277	pos	4.441	4.3146	4.3765	2.5604	1.8956	1.9265
8-Hydroxyhyperforin 8,1-hemiacetal	0.0008688	0.002711	1.5865	1.5816	1.9082	0.9322	yes	up	B(ii)	-	-	-	-	-	-	-	HMDB0035237	Lipids and lipid-like molecules	Fatty Acyls	Fatty alcohols	262857-89-6	597.38	20.1638	M+FA-H	C35H52O5	-	37.6	metab_53888	neg_14789	neg	3.9172	3.6996	3.7935	2.0487	1.6349	2.2952
Epijasminoside A	2.953E-6	6.409E-5	1.5857	1.5804	1.8675	0.9011	yes	up	B(ii)	-	-	-	-	-	-	-	HMDB0033111	Organic oxygen compounds	Organooxygen compounds	Carbohydrates and carbohydrate conjugates	189148-81-0	365.136	5.00638	M+Cl	C16H26O7	-	63.3	metab_63574	neg_24480	neg	3.8656	3.7174	3.8343	2.0505	2.0122	2.0511
Ganoderic acid C2	0.0001277	0.0005406	1.578	1.5756	1.7584	0.8143	yes	up	B(ii)	-	-	-	-	-	-	-	HMDB0035304	Lipids and lipid-like molecules	Prenol lipids	Tetraterpenoids	98296-48-1	532.334	8.16782	2M+3H2O+2H	C30H46O7	-	37.2	metab_11574	pos_11583	pos	5.0663	5.1368	5.1062	3.1648	2.6478	2.8928
Glaucarubol 15-O-beta-D-glucopyranoside	1.68E-5	0.0002074	1.5774	1.5706	1.5674	0.6484	yes	up	B(ii)	-	-	-	-	-	-	-	HMDB0035909	Lipids and lipid-like molecules	Fatty Acyls	Fatty acyl glycosides	89202-77-7	603.23	6.01358	M+Na-2H, M+FA-H	C26H38O13	-	53.7	metab_40427	neg_1318	neg	4.8195	4.8313	4.8515	3.0876	2.9584	3.2049
10-Acetoxyoleuropein	0.001385	0.003625	1.5767	1.5818	0.5831	-0.7782	yes	down	B(ii)	-	-	-	-	-	-	-	HMDB0035216	Hydrocarbon derivatives	Tropones	Tropolones	-	643.19	5.45672	M+FA-H	C27H34O15	-	66.2	metab_44834	neg_5730	neg	2.3028	2.6534	2.6309	4.2864	4.0207	4.7031
(3,4,5,6-tetrahydroxyoxan-2-yl)methyl acetate	8.546E-8	7.724E-6	1.5767	1.5706	1.528	0.6116	yes	up	B(ii)	-	-	-	-	-	-	-	-	-	-	-	-	221.067	2.13027	M-H	C8H14O7	-	78.4	metab_64939	neg_25847	neg	5.0266	5.0392	5.0765	3.2931	3.2904	3.327
(3beta,5alpha,6alpha,9alpha,22E,24R)-Ergosta-7,22-diene-3,5,6,9-tetrol	7.42E-5	0.0005669	1.5759	1.5691	1.6178	0.694	yes	up	B(ii)	-	-	-	-	-	-	-	HMDB0032123	Lipids and lipid-like molecules	Prenol lipids	Terpene glycosides	211486-15-6	491.337	16.4193	M+FA-H	C28H46O4	-	39.7	metab_54756	neg_15657	neg	4.5695	4.6163	4.5922	2.8685	2.6466	3.0023
Isokobusone	3.015E-5	0.0001854	1.5757	1.5742	1.8422	0.8814	yes	up	B(ii)	C16977	-	-	-	-	-	-	HMDB0036791	Organic oxygen compounds	Organooxygen compounds	Alcohols and polyols	24173-72-6	205.159	11.1695	M+H-H2O, M+Na, M+H-2H2O	C14H22O2	-	49.7	metab_1031	pos_1034	pos	4.7928	4.7583	4.7744	2.6977	2.6933	2.3857
Digoxin	9.363E-5	0.0004305	1.5754	1.5723	1.6007	0.6787	yes	up	B(i)	C06956	Steroids	23-Carbon atoms	-	-	-	-	HMDB0001917;HMDB0250399;LMST01120023	Lipids and lipid-like molecules	Steroids and steroid derivatives	Steroid lactones	20830-75-5	391.225	7.51598	M+2H, M+H+Na, M+2Na, M+Na, M+NH4, M+H	C41H64O14	42.6	-	metab_93	pos_94	pos	5.7977	5.8706	5.8311	3.7597	3.3717	3.8018
N-palmitoyl threonine	2.555E-5	0.0001642	1.5744	1.5718	0.5317	-0.9113	yes	down	B(i)	-	-	-	-	-	-	-	HMDB0241933;LMFA08020107	Organic acids and derivatives	Carboxylic acids and derivatives	Amino acids, peptides, and analogues	-	358.295	9.68228	M+H	C20H39NO4	80.7	-	metab_12894	pos_12903	pos	2.6249	2.3853	2.4103	4.5381	4.6566	4.7591
Tetradecanedioic acid	0.002204	0.00496	1.5737	1.5653	0.5109	-0.9689	yes	down	B(i)	C11002	-	-	-	-	-	-	HMDB0000872;LMFA01170018	Lipids and lipid-like molecules	Fatty Acyls	Fatty acids and conjugates	821-38-5	257.176	11.234	M-H	C14H26O4	41.7	-	metab_49212	neg_10112	neg	2.2189	1.3781	2.046	3.7304	3.644	3.6705
9-Oxoasimicinone	0.00857	0.01427	1.5733	1.5631	0.6523	-0.6164	yes	down	B(ii)	-	-	-	-	-	-	-	HMDB0032949	Lipids and lipid-like molecules	Fatty Acyls	Fatty alcohols	-	681.459	12.2782	M+FA-H	C37H64O8	-	63.6	metab_49630	neg_10531	neg	4.2654	3.1515	3.0931	5.388	5.2395	5.4836
Gluten exorphin C	8.631E-7	1.597E-5	1.5694	1.5663	1.6658	0.7362	yes	up	B(ii)	-	-	-	-	-	-	-	HMDB0059796	Organic acids and derivatives	Carboxylic acids and derivatives	Amino acids, peptides, and analogues	-	650.396	6.81717	M+H-H2O	C29H57N5O12	-	46	metab_33386	pos_33398	pos	5.328	5.4642	5.3905	3.2613	3.211	3.2423
2-Hydroxynevirapine glucuronide	0.0006358	0.001719	1.5635	1.5604	1.6417	0.7152	yes	up	B(ii)	-	-	-	-	-	-	-	HMDB0060720;PW_C040607	Organic oxygen compounds	Organooxygen compounds	Carbohydrates and carbohydrate conjugates	-	481.132	7.70275	M+NH4, M+Na	C21H22N4O8	-	42.1	metab_2887	pos_2893	pos	5.5747	5.5419	5.6222	3.4057	3.0076	3.7833
Pro His	1.117E-5	8.905E-5	1.5633	1.5607	1.5514	0.6336	yes	up	B(i)	-	-	-	-	-	-	-	-	-	-	-	-	253.128	3.61635	M+H, M+NH4, M+Na, M+K, M+H-H2O	C11H16N4O3	39	-	metab_102	pos_103	pos	6.0435	6.0032	6.0576	4.0443	3.8277	3.7975
(3beta,17alpha,23S)-17,23-Epoxy-3,29-dihydroxy-27-norlanost-8-en-24-one	0.0006031	0.002179	1.5603	1.5539	1.7089	0.7731	yes	up	B(ii)	-	-	-	-	-	-	-	HMDB0035142	Lipids and lipid-like molecules	Prenol lipids	Triterpenoids	-	495.286	10.7642	M+K-2H	C29H46O4	-	56.7	metab_57353	neg_18256	neg	4.1903	4.195	4.2061	2.4694	2.143	2.7565
(2-Furanylmethyl) methyl disulfide	0.0001306	0.000549	1.5568	1.5551	0.5963	-0.7459	yes	down	B(ii)	-	-	-	-	-	-	-	HMDB0036807	Organoheterocyclic compounds	Heteroaromatic compounds	Not Available	57500-00-2	198.965	6.86202	M+K	C6H8OS2	-	61.6	metab_10378	pos_10387	pos	3.2976	2.8902	3.2983	5.3619	5.1892	5.359
Dalfopristin	0.002132	0.004844	1.5544	1.5505	1.5527	0.6348	yes	up	B(ii)	C08033	-	-	-	-	-	-	HMDB0015566	Phenylpropanoids and polyketides	Macrolide lactams	Not Available	112362-50-2	725.305	5.55695	M+Cl	C34H50N4O9S	-	43.3	metab_44935	neg_5831	neg	4.946	5.0441	4.8596	3.3088	2.7182	3.5374
Avenanthramide 1f	4.469E-8	3.738E-6	1.5507	1.5474	1.6393	0.7131	yes	up	B(ii)	-	-	-	-	-	-	-	HMDB0029283	Phenylpropanoids and polyketides	Cinnamic acids and derivatives	Hydroxycinnamic acids and derivatives	-	331.129	4.91308	M+NH4	C17H15NO5	-	52.1	metab_8525	pos_8532	pos	5.3849	5.3932	5.4056	3.3246	3.2603	3.2891
Hydroxydestruxin B	3.322E-8	3.492E-6	1.5473	1.5439	1.7825	0.8339	yes	up	B(ii)	-	-	-	-	-	-	-	HMDB0040135	Organic acids and derivatives	Peptidomimetics	Depsipeptides	-	574.355	10.3453	M+H-2H2O	C30H51N5O8	-	65.6	metab_13964	pos_13973	pos	4.7675	4.7527	4.7891	2.6991	2.6489	2.6802
Nepetaside	0.002307	0.005135	1.5456	1.5427	0.5237	-0.9332	yes	down	B(ii)	-	-	-	-	-	-	-	HMDB0038149	Lipids and lipid-like molecules	Prenol lipids	Terpene glycosides	114076-56-1	751.344	10.8046	2M+Hac-H	C16H26O8	-	41	metab_57336	neg_18239	neg	1.8963	1.934	1.9286	3.4871	4.1649	3.3465
Kanzonol U	1.3E-5	0.0001756	1.5454	1.54	2.2369	1.1615	yes	up	B(ii)	-	-	-	-	-	-	-	HMDB0029789	Phenylpropanoids and polyketides	2-arylbenzofuran flavonoids	Not Available	178330-48-8	353.103	12.318	M+FA-H	C19H16O4	-	77.5	metab_56518	neg_17421	neg	3.083	2.9152	3.1221	1.3709	1.334	1.3715
Tragopogonsaponin A	2.917E-5	0.0001808	1.5449	1.5403	1.8444	0.8832	yes	up	B(ii)	-	-	-	-	-	-	-	HMDB0037910	Lipids and lipid-like molecules	Prenol lipids	Terpene glycosides	134361-64-1	662.398	10.6589	2M+3H2O+2H	C36H56O10	-	31.1	metab_27207	pos_27218	pos	4.6112	4.4531	4.6569	2.4297	2.3796	2.6314
Kentsin	5.969E-5	0.0004927	1.5416	1.5355	1.581	0.6608	yes	up	B(ii)	-	-	-	-	-	-	-	HMDB0005776	Organic acids and derivatives	Carboxylic acids and derivatives	Amino acids, peptides, and analogues	56767-30-7	535.275	8.7856	M+Cl	C21H40N8O6	-	63.5	metab_58742	neg_19646	neg	4.5128	4.6159	4.5701	2.976	2.7082	2.9799
2-Phenylglycine	7.613E-6	0.0001222	1.5413	1.5353	1.4646	0.5505	yes	up	B(ii)	-	-	-	-	-	-	-	HMDB0002210	Organic acids and derivatives	Carboxylic acids and derivatives	Amino acids, peptides, and analogues	2835-06-05	347.125	4.9527	2M+FA-H	C8H9NO2	-	63.9	metab_63631	neg_24537	neg	5.2578	5.2518	5.293	3.6392	3.4883	3.663
DIMETHOATE	1.545E-5	0.0001133	1.5409	1.5386	0.6513	-0.6186	yes	down	B(i)	C14326	-	-	-	-	-	-	HMDB0251379	Organic acids and derivatives	Organic dithiophosphoric acids and derivatives	Dithiophosphate O-esters	60-51-5	230.007	6.86202	M+H, 2M+Na, 2M+H, M+Na	C5H12NO3PS2	82.3	-	metab_461	pos_463	pos	3.9499	3.7565	3.9692	6.0282	5.878	6.0209
3,4,5-trihydroxy-6-({2-hydroxy-3-[4-hydroxy-3-(3-methylbut-2-en-1-yl)phenyl]propanoyl}oxy)oxane-2-carboxylic acid	3.424E-5	0.0003377	1.5383	1.5355	1.7325	0.7929	yes	up	B(ii)	-	-	-	-	-	-	-	-	-	-	-	-	425.145	6.91398	M-H	C20H26O10	-	50.3	metab_60942	neg_21846	neg	3.9732	3.8859	3.9907	2.3008	2.3983	2.1401
Citrusin B	1.297E-7	9.783E-6	1.5365	1.5305	1.4831	0.5686	yes	up	B(ii)	-	-	-	-	-	-	-	HMDB0039231	Lignans, neolignans and related compounds	Lignan glycosides	Not Available	105279-10-5	613.216	6.08748	M+Cl, M+FA-H	C27H36O13	-	44.2	metab_40451	neg_1342	neg	5.0538	5.1134	5.0847	3.426	3.4108	3.4467
Leukotriene E3	1.373E-6	2.098E-5	1.5352	1.5318	1.5448	0.6274	yes	up	B(ii)	-	-	-	-	-	-	-	LMFA03020074;HMDB0002355	Lipids and lipid-like molecules	Fatty Acyls	Eicosanoids	79494-05-6	474.291	5.7921	M+CH3OH+H	C23H39NO5S	-	60.8	metab_34906	pos_34919	pos	5.8247	5.8747	5.8502	3.803	3.706	3.8515
Nicardipine	0.0001166	0.0007561	1.534	1.5283	1.5753	0.6556	yes	up	B(ii)	C07264	-	-	-	-	-	-	HMDB0014760	Organoheterocyclic compounds	Pyridines and derivatives	Hydropyridines	55985-32-5	524.203	7.45833	M+FA-H	C26H29N3O6	-	44.4	metab_60233	neg_21137	neg	4.5996	4.4947	4.5921	2.9641	2.6872	3.0354
6''-O-Malonylglycitin	6.097E-5	0.0003128	1.5289	1.5252	1.6065	0.6839	yes	up	B(ii)	C16197	-	-	map00943	Isoflavonoid biosynthesis	Metabolism	Biosynthesis of other secondary metabolites	HMDB0039323	Phenylpropanoids and polyketides	Flavonoids	Flavonoid glycosides	137705-39-6	533.13	6.16123	M+H	C25H24O13	-	33.2	metab_34346	pos_34359	pos	5.4087	5.4902	5.4404	3.3626	3.2072	3.6003
Kiwiionoside	1.025E-7	8.52E-6	1.5259	1.5199	1.4291	0.5151	yes	up	B(ii)	-	-	-	-	-	-	-	HMDB0038691	Lipids and lipid-like molecules	Prenol lipids	Terpene glycosides	141897-12-3	451.218	4.69042	M+Cl, M+FA-H	C19H34O9	-	75.7	metab_40047	neg_938	neg	5.4195	5.4522	5.4452	3.7757	3.8136	3.8288
Etodolac	0.0001931	0.00105	1.5246	1.5184	1.5212	0.6052	yes	up	B(ii)	C06991	-	-	-	-	-	-	HMDB0014887;PW_C009220	Organoheterocyclic compounds	Indoles and derivatives	Indolyl carboxylic acids and derivatives	41340-25-4	633.315	8.75355	2M+Hac-H	C17H21NO3	-	36	metab_47891	neg_8789	neg	4.7706	4.8637	4.8036	3.2333	2.9256	3.332
Chenodeoxycholic acid sulfate	1.103E-6	1.834E-5	1.5221	1.5189	1.4604	0.5464	yes	up	B(ii)	-	-	-	-	-	-	-	HMDB0002522;LMST05020026	Lipids and lipid-like molecules	Steroids and steroid derivatives	Bile acids, alcohols and derivatives	59132-31-9	490.286	6.08903	M+NH4, M+K, M+2Na-H, M+Na, M+H	C24H40O7S	-	38.6	metab_216	pos_217	pos	6.4004	6.4657	6.4338	4.4525	4.3309	4.4318
Acuminoside	6.942E-6	0.0001148	1.5196	1.5138	1.4199	0.5058	yes	up	B(ii)	-	-	-	-	-	-	-	HMDB0029347	Lipids and lipid-like molecules	Prenol lipids	Terpene glycosides	120163-17-9	429.213	6.87318	M-H2O-H	C21H36O10	-	82	metab_61004	neg_21908	neg	5.4637	5.5305	5.4831	3.9256	3.7697	3.9098
6-{[3-(3,4-dihydroxy-5-methoxyphenyl)propanoyl]oxy}-3,4,5-trihydroxyoxane-2-carboxylic acid	6.604E-7	1.341E-5	1.5186	1.5155	1.6486	0.7212	yes	up	B(ii)	-	-	-	-	-	-	-	-	-	-	-	-	421.132	2.98172	M+CH3OH+H	C16H20O11	-	55.3	metab_37230	pos_37244	pos	5.1972	5.0848	5.1132	3.1364	3.0861	3.1174
Americine	2.547E-7	7.623E-6	1.5183	1.515	1.8372	0.8775	yes	up	B(ii)	C09996	-	-	-	-	-	-	HMDB0034441	Organic acids and derivatives	Carboxylic acids and derivatives	Amino acids, peptides, and analogues	18867-84-0	578.339	6.35825	M+CH3OH+H	C31H39N5O4	-	44.7	metab_9923	pos_9931	pos	4.3745	4.4473	4.4515	2.4309	2.3807	2.4119
Deuteroporphyrin IX	0.003111	0.006387	1.5172	1.5127	0.5871	-0.7683	yes	down	B(ii)	-	-	-	-	-	-	-	HMDB0000579	Organoheterocyclic compounds	Tetrapyrroles and derivatives	Porphyrins	448-65-7	531.205	8.35475	M+Na-2H	C30H30N4O4	-	56.9	metab_59186	neg_20090	neg	2.375	2.2165	2.6209	4.0706	4.5185	3.6957
Androsterone glucuronide	2.015E-5	0.0001368	1.5167	1.5136	0.5302	-0.9154	yes	down	B(ii)	C11135	-	-	map01100	Metabolic pathways	Metabolism	Global and overview maps	HMDB0002829;PW_C001715;HMDB0004484	Lipids and lipid-like molecules	Steroids and steroid derivatives	Steroidal glycosides	1852-43-3;3602-09-3	431.243	11.8764	M+H-2H2O	C25H38O8	-	42.5	metab_39102	pos_16987	pos	2.2716	2.2655	2.2905	4.4378	4.1393	4.3021
DHAP(10:0)	0.00536	0.009742	1.5142	1.5101	3.7067	1.8901	yes	up	B(ii)	-	-	-	-	-	-	-	HMDB0011675	Organic oxygen compounds	Organooxygen compounds	Carbonyl compounds	-	323.129	13.9766	M-H	C13H25O7P	-	49.9	metab_55741	neg_16643	neg	2.532	1.7453	2.7616	0.5608	0.7334	0.6045
Gingerglycolipid C	0.001427	0.003692	1.5115	1.5069	0.6482	-0.6255	yes	down	B(ii)	-	-	-	-	-	-	-	LMGL04010018;HMDB0041095	Lipids and lipid-like molecules	Glycerolipids	Glycosylglycerols	35949-86-1	725.399	16.1889	M-H, M+FA-H, M+Cl	C33H60O14	-	90.7	metab_39299	neg_187	neg	2.916	3.0541	3.1703	4.6903	5.0488	4.3643
6-[1-carboxy-2-(4-methoxy-1-benzofuran-5-yl)-2-oxoethyl]-3,4,5-trihydroxyoxane-2-carboxylic acid	0.0008836	0.002177	1.504	1.5001	1.6557	0.7274	yes	up	B(ii)	-	-	-	-	-	-	-	-	-	-	-	-	411.092	5.76507	M+H, M+Na	C18H18O11	-	35.4	metab_6246	pos_6252	pos	5.2276	4.7759	5.3443	3.2934	2.8028	3.1751
Sphingosine	0.003203	0.005859	1.5013	1.5019	1.8752	0.907	yes	up	B(i)	C00319	-	-	map00600;map01100	Sphingolipid metabolism;Metabolic pathways	Metabolism;Metabolism	Lipid metabolism;Global and overview maps	PW_C000172;LMSP01010001;HMDB0000252	Organic nitrogen compounds	Organonitrogen compounds	Amines	123-78-4	300.29	8.57335	M+H	C18H37NO2	80.8	-	metab_11909	pos_11918	pos	4.4144	4.4898	4.3955	2.5582	1.7281	2.8062
1-Monopalmitin	0.0001421	0.0005851	1.5012	1.4969	0.6119	-0.7086	yes	down	B(i)	-	-	-	-	-	-	-	HMDB0245964;HMDB0011564	Lipids and lipid-like molecules	Glycerolipids	Monoradylglycerols	32899-41-5	331.284	15.8703	M+H	C19H38O4	98.3	-	metab_22146	pos_22156	pos	3.3737	3.0392	2.9887	5.1174	5.2458	5.002
Trans-Caffeic acid [apiosyl-(1->6)-glucosyl] ester	2.967E-7	1.513E-5	1.4972	1.4917	1.4421	0.5282	yes	up	B(ii)	-	-	-	-	-	-	-	HMDB0033694	Phenylpropanoids and polyketides	Cinnamic acids and derivatives	Hydroxycinnamic acids and derivatives	-	473.13	1.96782	M-H	C20H26O13	-	57.2	metab_64992	neg_25900	neg	5.1205	5.1429	5.1389	3.5915	3.5168	3.5728
PC-M5'	0.02175	0.02996	1.4956	1.5058	1.7938	0.843	yes	up	B(ii)	-	-	-	-	-	-	-	HMDB0038569	Organoheterocyclic compounds	Naphthopyrans	Not Available	133613-75-9	497.302	11.617	M+NH4	C29H37NO5	-	76.9	metab_24390	pos_24400	pos	5.0471	5.0648	5.0472	3.3932	1.5929	3.465
DG(14:0/18:3(6Z,9Z,12Z)/0:0)	0.001636	0.004033	1.4925	1.489	0.6398	-0.6443	yes	down	B(ii)	C00165	-	-	-	-	-	-	PW_C003068;HMDB0007017	Lipids and lipid-like molecules	Fatty Acyls	Lineolic acids and derivatives	-	607.458	20.175	M+FA-H	C35H62O5	-	55.4	metab_51870	neg_12771	neg	3.139	2.7657	2.6754	4.6044	4.1542	4.652
1'-Acetoxyeugenol acetate	0.0001909	0.0007247	1.4922	1.4899	1.7779	0.8302	yes	up	B(i)	C10427	-	-	-	-	-	-	HMDB0036544	Benzenoids	Phenol esters	Not Available	52946-23-3;53890-24-7	265.107	7.61297	M+H	C14H16O5	36.3	-	metab_32224	pos_32235	pos	4.4841	4.5223	4.5135	2.7649	2.2554	2.5833
2-Propionylpyrrole	1.184E-5	0.0001643	1.4886	1.4846	1.5681	0.649	yes	up	B(ii)	-	-	-	-	-	-	-	HMDB0032492	Organic oxygen compounds	Organooxygen compounds	Carbonyl compounds	1073-26-3	168.067	2.27713	M+FA-H	C7H9NO	-	42	metab_43337	neg_4232	neg	4.3015	4.3018	4.3061	2.7009	2.86	2.6716
5-Methyldihydrofolic acid	2.048E-5	0.0002382	1.4828	1.4777	1.5242	0.6081	yes	up	B(ii)	-	-	-	-	-	-	-	HMDB0006486	Organoheterocyclic compounds	Pteridines and derivatives	Pterins and derivatives	59904-24-4	438.152	6.65985	M-H2O-H	C20H23N7O6	-	34	metab_46053	neg_6949	neg	4.4436	4.5419	4.5344	3.0667	2.865	2.9394
(+/-)-Catechin	0.0005553	0.002073	1.4825	1.4809	0.3394	-1.5589	yes	down	B(i)	C06562	-	-	map00941;map01110	Flavonoid biosynthesis;Biosynthesis of secondary metabolites	Metabolism;Metabolism	Biosynthesis of other secondary metabolites;Global and overview maps	HMDB0002780	Phenylpropanoids and polyketides	Flavonoids	Flavans	154-23-4	289.072	5.32338	M-H	C15H14O6	88.9	-	metab_66511	neg_5567	neg	0.8167	0.7968	0.8231	2.0789	2.5267	2.5719
Dihydrofolic acid	0.0002827	0.001353	1.4816	1.4772	1.6019	0.6798	yes	up	B(ii)	C00415	-	-	map01100;map00670;map00790;map01240	Metabolic pathways;One carbon pool by folate;Folate biosynthesis;Biosynthesis of cofactors	Metabolism;Metabolism;Metabolism;Metabolism	Global and overview maps;Metabolism of cofactors and vitamins;Metabolism of cofactors and vitamins;Global and overview maps	PW_C000831;HMDB0001056	Organic acids and derivatives	Carboxylic acids and derivatives	Amino acids, peptides, and analogues	4033-27-6	424.136	5.72487	M-H2O-H	C19H21N7O6	-	40.8	metab_62613	neg_23519	neg	4.0963	4.2153	4.1832	2.8193	2.3819	2.5987
Janthitrem F	0.002914	0.005435	1.4791	1.476	0.5651	-0.8234	yes	down	B(ii)	-	-	-	-	-	-	-	HMDB0030530	Organoheterocyclic compounds	Naphthopyrans	Not Available	90986-52-0	628.369	8.10457	M+H-H2O	C39H51NO7	-	40	metab_11527	pos_11536	pos	3.0043	2.3796	2.408	4.5957	4.9966	4.1954
(E,E)-N-4-Methoxystyrylcinnamide	6.051E-6	5.742E-5	1.4777	1.475	1.9438	0.9589	yes	up	B(ii)	-	-	-	-	-	-	-	HMDB0030194	Benzenoids	Phenol ethers	Anisoles	87596-53-0	321.16	8.32997	M+ACN+H	C18H17NO2	-	50.4	metab_31276	pos_31287	pos	4.0169	3.9393	3.8745	2.0856	1.9405	2.0599
PA(18:3(6Z,9Z,12Z)/20:5(5Z,8Z,11Z,14Z,17Z))	0.03652	0.04948	1.4741	1.4685	0.4433	-1.1736	yes	down	B(ii)	C00416	Lipids	Phospholipids	map01100;map00564;map01110;map00561;map04070	Metabolic pathways;Glycerophospholipid metabolism;Biosynthesis of secondary metabolites;Glycerolipid metabolism;Phosphatidylinositol signaling system	Metabolism;Metabolism;Metabolism;Metabolism;Environmental Information Processing	Global and overview maps;Lipid metabolism;Global and overview maps;Lipid metabolism;Signal transduction	PW_C062408;HMDB0114990;LMGP10010388	Lipids and lipid-like molecules	Glycerophospholipids	Glycerophosphates	-	737.414	16.9662	M+Na-2H	C41H65O8P	-	35.6	metab_54593	neg_15494	neg	2.0747	1.7655	0.468	3.0471	3.8507	2.8194
LysoPA(22:2(13Z,16Z)/0:0)	0.0006664	0.001781	1.4739	1.4718	1.6085	0.6857	yes	up	B(ii)	-	-	-	-	-	-	-	HMDB0114751	Lipids and lipid-like molecules	Glycerophospholipids	Glycerophosphates	-	535.276	7.34668	M+2Na-H	C25H47O7P	-	59.9	metab_32607	pos_32618	pos	5.1035	5.1658	5.124	3.2915	2.8003	3.4777
Anhydrosophoradiol	0.0001612	0.0006427	1.4729	1.4685	1.914	0.9366	yes	up	B(i)	-	-	-	-	-	-	-	HMDB0035265	Lipids and lipid-like molecules	Prenol lipids	Triterpenoids	86425-22-1	425.378	21.553	M+H	C30H48O	37.5	-	metab_19060	pos_19070	pos	4.0613	3.9539	4.0076	1.9565	1.9598	2.3646
Xi-7-Hydroxyhexadecanedioic acid	0.0001615	0.0009345	1.4693	1.4635	0.6836	-0.5488	yes	down	B(ii)	-	-	-	-	-	-	-	HMDB0037830	Lipids and lipid-like molecules	Fatty Acyls	Fatty acids and conjugates	-	301.202	10.5466	M-H	C16H30O5	-	66	metab_57462	neg_18365	neg	3.3947	3.084	3.43	4.8556	4.801	4.8388
7,8-Dihydrovomifoliol 9-[rhamnosyl-(1->6)-glucoside]	1.261E-5	0.0001718	1.4625	1.4559	1.3911	0.4762	yes	up	B(ii)	-	-	-	-	-	-	-	HMDB0029770	Lipids and lipid-like molecules	Fatty Acyls	Fatty acyl glycosides	177261-69-7	579.267	5.76647	M-H, M+Cl, M+FA-H	C25H42O12	-	70.2	metab_39390	neg_278	neg	5.3297	5.3486	5.3704	3.825	3.7611	3.9522
1,2-Dihydroxy-3-keto-5-methylthiopentene	7.808E-5	0.0003764	1.4597	1.4568	0.5921	-0.7561	yes	down	B(ii)	C15606	-	-	map01100;map00270	Metabolic pathways;Cysteine and methionine metabolism	Metabolism;Metabolism	Global and overview maps;Amino acid metabolism	HMDB0012134	Organic oxygen compounds	Organooxygen compounds	Carbonyl compounds	746507-19-7	200.998	2.98172	M+K	C6H10O3S	-	67.3	metab_37232	pos_37246	pos	2.9012	2.5218	2.7565	4.6122	4.6437	4.5562
Noradrenochrome	5.976E-5	0.0004931	1.4545	1.4471	1.564	0.6452	yes	up	B(ii)	-	-	-	-	-	-	-	HMDB0013030	Organoheterocyclic compounds	Indoles and derivatives	Not Available	490-89-1	210.041	3.43155	M+FA-H	C8H7NO3	-	67	metab_64631	neg_25539	neg	4.1107	4.1433	4.1407	2.4761	2.7137	2.7374
Arginyl-Proline	2.693E-5	0.0001708	1.4513	1.449	1.4648	0.5507	yes	up	B(ii)	-	-	-	-	-	-	-	HMDB0028717	Organic acids and derivatives	Carboxylic acids and derivatives	Amino acids, peptides, and analogues	2418-69-1	254.16	2.13412	M+H-H2O	C11H21N5O3	-	36.4	metab_37439	pos_37453	pos	5.8553	5.789	5.8559	4.1461	3.9141	3.8851
1,2,3,4-Tetrahydro-1-[1-hydroxy-3-(4-hydroxyphenyl)-2-propenyl]-6,7-dimethoxy-2-naphthalenol	0.001034	0.003017	1.4497	1.4464	2.004	1.0029	yes	up	B(ii)	-	-	-	-	-	-	-	HMDB0041401	Benzenoids	Tetralins	Not Available	163811-76-5	355.155	12.2982	M-H	C21H24O5	-	51.1	metab_56533	neg_17436	neg	3.2696	2.685	3.142	1.5257	1.4883	1.5263
N-Methyl-14-O-demethylepiporphyroxine	0.0007162	0.002412	1.4496	1.4419	1.8032	0.8506	yes	up	B(ii)	-	-	-	-	-	-	-	HMDB0030171	Lipids and lipid-like molecules	Glycerolipids	Triradylcglycerols	18361-67-6	787.271	6.08748	2M+FA-H	C20H21NO6	-	51.2	metab_45475	neg_6371	neg	3.401	3.3415	3.3736	1.7298	1.692	2.1869
Neotussilagine	1.041E-6	1.779E-5	1.4493	1.4468	1.5514	0.6336	yes	up	B(ii)	-	-	-	-	-	-	-	HMDB0031820	Organoheterocyclic compounds	Pyrrolizidines	Not Available	147730-89-0	462.255	3.37512	2M+ACN+Na	C10H17NO3	-	36.5	metab_7768	pos_7774	pos	5.1306	5.2359	5.154	3.3414	3.3648	3.2974
Glucosylsphingosine	7.373E-5	0.0005641	1.4477	1.441	1.4437	0.5298	yes	up	B(ii)	C03108	-	-	-	-	-	-	HMDB0000596;HMDB0242640	Lipids and lipid-like molecules	Sphingolipids	Glycosphingolipids	52050-17-6	506.333	8.4269	M+FA-H	C24H47NO7	-	46.3	metab_47640	neg_8538	neg	4.7751	4.8375	4.8234	3.3338	3.1835	3.4815
Gingerglycolipid A	0.004831	0.008973	1.4474	1.4448	0.7738	-0.37	yes	down	B(ii)	-	-	-	-	-	-	-	LMGL04010019;HMDB0041093	Lipids and lipid-like molecules	Glycerolipids	Glycosylglycerols	145937-22-0	721.368	13.8313	M+FA-H	C33H56O14	-	92.7	metab_55804	neg_16706	neg	5.3513	5.3283	5.2938	6.8425	7.3737	6.424
Argininic acid	3.661E-7	1.667E-5	1.4457	1.4412	1.4562	0.5422	yes	up	B(ii)	-	-	-	-	-	-	-	HMDB0003148	Organic acids and derivatives	Carboxylic acids and derivatives	Amino acids, peptides, and analogues	157-07-3	409.208	5.08995	2M+Hac-H	C6H13N3O3	-	52.5	metab_44453	neg_5348	neg	4.6847	4.6674	4.7066	3.2481	3.2268	3.18
MG(0:0/18:1(9Z)/0:0)	0.002149	0.004251	1.4454	1.4436	0.5835	-0.7772	yes	down	B(i)	-	-	-	-	-	-	-	LMGL01010024;HMDB0011537	Lipids and lipid-like molecules	Glycerolipids	Monoradylglycerols	-	357.3	15.8437	M+H-H2O, M+H	C21H40O4	86.6	-	metab_4559	pos_4565	pos	2.8369	2.556	2.581	4.5284	5.0084	4.129
6-ethoxy-3,4,5-trihydroxyoxane-2-carboxylic acid	6.953E-5	0.0003457	1.445	1.442	1.5036	0.5884	yes	up	B(ii)	-	-	-	-	-	-	-	-	-	-	-	-	240.108	2.16948	M+NH4, M+Na, M+K, M+H	C8H14O7	-	40.3	metab_250	pos_251	pos	5.4648	5.504	5.5031	3.7284	3.4401	3.7866
Rigin	1.268E-5	9.715E-5	1.4434	1.4414	1.6402	0.7139	yes	up	B(ii)	-	-	-	-	-	-	-	HMDB0005771	Organic acids and derivatives	Carboxylic acids and derivatives	Amino acids, peptides, and analogues	77727-17-4	520.261	4.72462	M+ACN+Na	C18H32N8O6	-	56.4	metab_36395	pos_36409	pos	4.6735	4.6817	4.7036	2.9799	2.8521	2.7399
MK 886	1.482E-6	4.077E-5	1.4426	1.4382	1.5045	0.5893	yes	up	B(i)	-	-	-	-	-	-	-	-	-	-	-	-	470.193	6.84233	M-H	C27H34ClNO2S	31	-	metab_46242	neg_7138	neg	4.33	4.3883	4.3695	2.9274	2.9288	2.845
(3,4,5,6-tetrahydroxyoxan-2-yl)methyl 3-(4-hydroxy-3-methoxyphenyl)prop-2-enoate	2.793E-5	0.0002947	1.437	1.4324	1.3936	0.4788	yes	up	B(ii)	-	-	-	-	-	-	-	-	-	-	-	-	401.109	2.18263	M+FA-H	C16H20O9	-	65	metab_43312	neg_4207	neg	5.1415	5.1613	5.1334	3.5961	3.8216	3.6582
Deoxyribose	8.308E-7	2.79E-5	1.4364	1.4308	1.35	0.433	yes	up	B(ii)	C01801	Carbohydrates	Monosaccharides	map01100;map00030	Metabolic pathways;Pentose phosphate pathway	Metabolism;Metabolism	Global and overview maps;Carbohydrate metabolism	HMDB0245099;HMDB0003224	Organic oxygen compounds	Organooxygen compounds	Carbonyl compounds	533-67-5	313.114	1.15637	2M+FA-H, 2M+Hac-H, 2M-H	C5H10O4	-	42.8	metab_39183	neg_71	neg	5.5741	5.5999	5.5822	4.1502	4.0852	4.1755
(3S,3'R,4xi)-beta,beta-Carotene-3,3',4-triol	0.0009734	0.002335	1.4351	1.4335	1.61	0.6871	yes	up	B(ii)	-	-	-	-	-	-	-	HMDB0030581;HMDB0030586	Lipids and lipid-like molecules	Prenol lipids	Tetraterpenoids	97134-07-1;23410-80-2	623.392	17.6885	M+K	C40H56O3	-	70	metab_21413	pos_21423	pos	4.8969	4.8957	4.8471	3.1173	2.6273	3.3484
N-Acetylprocainamide	0.0006969	0.002374	1.4348	1.4295	1.5095	0.5941	yes	up	B(ii)	-	-	-	-	-	-	-	HMDB0041944	Benzenoids	Benzene and substituted derivatives	Benzoic acids and derivatives	32795-44-1	613.377	17.5534	2M+Hac-H	C15H23N3O2	-	36.8	metab_51365	neg_12266	neg	4.364	4.3805	4.3732	2.946	2.6062	3.1397
(24E)-3alpha-Acetoxy-15alpha,22S-dihydroxylanosta-7,9(11),24-trien-26-oic acid	0.003885	0.006854	1.4342	1.4333	1.677	0.7459	yes	up	B(ii)	-	-	-	-	-	-	-	HMDB0035335	Lipids and lipid-like molecules	Prenol lipids	Triterpenoids	-	529.351	18.2897	M+H	C32H48O6	-	48.4	metab_21181	pos_21191	pos	4.6644	4.7058	4.6972	2.6947	2.3085	3.3862
Lucidone B	0.0006843	0.001813	1.4332	1.4294	1.7771	0.8295	yes	up	B(ii)	-	-	-	-	-	-	-	HMDB0035834	Lipids and lipid-like molecules	Prenol lipids	Tetraterpenoids	97653-93-5	464.241	8.87108	M+ACN+Na	C24H32O5	-	34.3	metab_12156	pos_12165	pos	4.034	4.3791	4.1688	2.2213	2.1714	2.6887
Aspartyl-Isoleucine	0.005271	0.00961	1.4307	1.4215	0.6363	-0.6522	yes	down	B(ii)	-	-	-	-	-	-	-	HMDB0028756	Organic acids and derivatives	Carboxylic acids and derivatives	Amino acids, peptides, and analogues	-	737.363	11.9895	3M-H	C10H18N2O5	-	33.8	metab_56685	neg_17588	neg	3.0862	2.42	2.4552	4.1672	4.467	3.879
Ligustroside	0.0001389	0.000848	1.4299	1.4239	1.3933	0.4785	yes	up	B(ii)	-	-	-	-	-	-	-	HMDB0034751	Lipids and lipid-like molecules	Prenol lipids	Terpene glycosides	35897-92-8	523.182	6.63895	M-H	C25H32O12	-	56	metab_61324	neg_22228	neg	5.102	5.1255	5.1518	3.7264	3.4862	3.8233
Homoarecoline	5.836E-7	1.239E-5	1.4276	1.4246	1.3585	0.442	yes	up	B(ii)	-	-	-	-	-	-	-	HMDB0038321	Alkaloids and derivatives	Not Available	Not Available	28125-84-0	402.233	1.95797	2M+ACN+Na	C9H15NO2	-	53.5	metab_37492	pos_37506	pos	6.7159	6.81	6.7426	4.9705	4.9487	4.9987
Phe Cys Pro Trp	1.652E-5	0.0001189	1.4264	1.4236	1.4919	0.5772	yes	up	B(i)	-	-	-	-	-	-	-	-	-	-	-	-	552.223	6.8801	M+H	C28H33N5O5S	35.6	-	metab_10403	pos_10412	pos	5.4602	5.4159	5.3824	3.7019	3.4945	3.7035
MG(0:0/22:4(7Z,10Z,13Z,16Z)/0:0)	0.04204	0.05608	1.4251	1.4125	0.5935	-0.7527	yes	down	B(ii)	-	-	-	-	-	-	-	HMDB0011554	Lipids and lipid-like molecules	Glycerolipids	Monoradylglycerols	-	427.281	11.2927	M+Na-2H	C25H42O4	-	34.4	metab_49240	neg_10140	neg	3.621	1.8974	1.928	4.2426	4.0041	4.3002
Kamolonol	0.000112	0.0007355	1.4248	1.4207	1.4658	0.5517	yes	up	B(ii)	-	-	-	-	-	-	-	HMDB0039036	Phenylpropanoids and polyketides	Coumarins and derivatives	Not Available	94898-76-7	435.161	9.5501	M+K-2H	C24H30O5	-	37.9	metab_58125	neg_19028	neg	4.6197	4.3518	4.6128	3.1488	3.0236	3.0936
(4-Ethoxyphenyl)urea	1.509E-5	0.0001925	1.4237	1.4189	1.3137	0.3936	yes	up	B(ii)	C19415	-	-	-	-	-	-	HMDB0032565	Benzenoids	Benzene and substituted derivatives	N-phenylureas	150-69-6	405.177	6.85268	2M+FA-H	C9H12N2O2	-	45.9	metab_61042	neg_21946	neg	5.9537	5.9856	5.9637	4.4625	4.6507	4.5145
Cavipetin D	0.000896	0.002763	1.4234	1.4189	0.6024	-0.7312	yes	down	B(ii)	-	-	-	-	-	-	-	HMDB0030365	Lipids and lipid-like molecules	Prenol lipids	Diterpenoids	128530-04-1	417.265	15.8226	M-H	C25H38O5	-	59.4	metab_50902	neg_11803	neg	2.4194	1.9497	2.2332	3.7128	3.4758	3.7735
Panaquinquecol 2	9.132E-5	0.0004235	1.4215	1.4171	1.4668	0.5527	yes	up	B(ii)	-	-	-	-	-	-	-	LMFA05000687;HMDB0038938	Lipids and lipid-like molecules	Fatty Acyls	Fatty alcohols	133921-58-1	553.351	19.624	2M+H	C17H24O3	-	71.9	metab_20793	pos_20803	pos	5.5003	5.6605	5.6	3.6516	3.7761	3.9988
Erinacine D	0.0005836	0.002134	1.4209	1.4163	0.7237	-0.4665	yes	down	B(ii)	-	-	-	-	-	-	-	HMDB0031896	Lipids and lipid-like molecules	Prenol lipids	Diterpenoids	157397-40-5	459.271	8.66102	M-H2O-H	C27H42O7	-	59.9	metab_58855	neg_19759	neg	3.9594	3.6743	3.6897	5.34	4.9908	5.3127
6-{[(16R)-5,11-dihydroxy-8,8,12,16-tetramethyl-3-[1-(2-methyl-1,3-thiazol-4-yl)prop-1-en-2-yl]-10-methylidene-9-oxo-17-oxa-4-azabicyclo[14.1.0]heptadec-4-en-7-yl]oxy}-3,4,5-trihydroxyoxane-2-carboxylic acid	7.437E-5	0.0003639	1.4189	1.4157	0.6391	-0.6459	yes	down	B(ii)	-	-	-	-	-	-	-	-	-	-	-	-	713.336	11.2772	M+CH3OH+H	C33H48N2O11S	-	70.8	metab_15840	pos_15849	pos	3.1359	3.1298	3.1548	4.9056	5.0993	4.7339
4,5-Dihydrovomifoliol	0.0001331	0.0008259	1.4175	1.4166	0.6016	-0.7331	yes	down	B(ii)	-	-	-	-	-	-	-	HMDB0040615	Lipids and lipid-like molecules	Prenol lipids	Sesquiterpenoids	142173-08-8	271.155	11.3425	M+FA-H	C13H22O3	-	78.4	metab_49261	neg_10161	neg	2.0775	2.1172	2.2698	3.5398	3.4703	3.7356
Isoaustin	1.795E-7	6.246E-6	1.417	1.4138	1.5746	0.655	yes	up	B(ii)	-	-	-	-	-	-	-	HMDB0030043	Organic oxygen compounds	Organooxygen compounds	Alcohols and polyols	85066-64-4	465.187	5.2978	M+H-2H2O	C27H32O9	-	47.3	metab_8881	pos_8888	pos	4.8034	4.7865	4.8465	3.0791	3.0288	3.0601
3,4,5-trihydroxy-6-({2-[4-(2-methylpropyl)phenyl]propanoyl}oxy)oxane-2-carboxylic acid	2.219E-6	5.253E-5	1.4113	1.4051	1.3948	0.4801	yes	up	B(ii)	-	-	-	-	-	-	-	HMDB0253334	Organic oxygen compounds	Organooxygen compounds	Carbohydrates and carbohydrate conjugates	-	427.161	6.86302	M+FA-H	C19H26O8	-	66.7	metab_61028	neg_21932	neg	4.9077	4.9761	4.9324	3.4964	3.5347	3.593
5,9-Epidioxy-3-hydroxyergost-7-en-6-one	4.249E-5	0.0002395	1.4102	1.4072	1.557	0.6388	yes	up	B(i)	-	-	-	-	-	-	-	HMDB0032667	Lipids and lipid-like molecules	Steroids and steroid derivatives	Ergostane steroids	211486-17-8	445.327	6.67303	M+H	C28H44O4	68.7	-	metab_10211	pos_10219	pos	4.9196	4.8224	4.9243	3.2503	2.9744	3.1952
Gingerglycolipid B	0.003179	0.006491	1.4077	1.4026	0.6738	-0.5696	yes	down	B(ii)	-	-	-	-	-	-	-	HMDB0041094	Lipids and lipid-like molecules	Glycerolipids	Glycosylglycerols	88168-90-5	677.379	15.0348	M-H, M+Cl, 2M+FA-H, 2M-H	C33H58O14	-	95.3	metab_39139	neg_27	neg	3.0455	2.7832	3.1898	4.4593	4.802	4.1216
Doxepin N-oxide glucuronide	3.166E-5	0.0003193	1.4072	1.4014	1.3667	0.4507	yes	up	B(ii)	-	-	-	-	-	-	-	PW_C040598;HMDB0061139	Organoheterocyclic compounds	Benzoxepines	Dibenzoxepines	-	471.187	6.40583	M-H, 2M-H	C25H30NO8+	-	35	metab_40552	neg_1443	neg	5.1744	5.2094	5.2239	3.849	3.6787	3.8937
Methyl 7-epi-12-hydroxyjasmonate glucoside	6.941E-5	0.0005411	1.4064	1.399	1.4697	0.5555	yes	up	B(ii)	-	-	-	-	-	-	-	HMDB0031763	Lipids and lipid-like molecules	Fatty Acyls	Fatty acyl glycosides	142465-56-3	447.187	3.85073	M+FA-H	C19H30O9	-	52.4	metab_64475	neg_25382	neg	4.3443	4.3615	4.3712	2.8065	3.0195	3.0726
Denticulaflavonol	0.001257	0.002822	1.4038	1.4013	0.6208	-0.6878	yes	down	B(i)	-	-	-	-	-	-	-	LMPK12111996	-	-	-	-	559.309	7.90742	M+H	C35H42O6	47.4	-	metab_31827	pos_31838	pos	2.6742	3.2561	2.7664	4.7421	4.4309	4.8385
N-(4-aminobutyl)-3-(4-hydroxy-3-methoxyphenyl)oxirane-2-carboximidic acid	1.878E-6	4.661E-5	1.4015	1.3967	1.4704	0.5562	yes	up	B(ii)	-	-	-	-	-	-	-	-	-	-	-	-	301.119	5.87233	M+Na-2H	C14H20N2O4	-	71.7	metab_62415	neg_23321	neg	4.3259	4.2938	4.3308	2.9851	2.88	2.9432
Corchoionol C 9-glucoside	8.078E-6	0.0001279	1.4009	1.3954	1.2801	0.3563	yes	up	B(ii)	-	-	-	-	-	-	-	HMDB0029772	Lipids and lipid-like molecules	Fatty Acyls	Fatty acyl glycosides	-	431.192	5.40668	M+Cl, M+FA-H, M-H	C19H30O8	-	76.5	metab_39402	neg_290	neg	6.3005	6.3239	6.2972	4.9612	4.8352	4.9845
Rivenprost	7.16E-7	2.503E-5	1.3984	1.3927	1.379	0.4636	yes	up	B(i)	-	-	-	-	-	-	-	HMDB0257249	Benzenoids	Benzene and substituted derivatives	Benzylethers	-	449.203	4.59543	M-H	C24H34O6S	31.9	-	metab_63973	neg_24879	neg	4.9895	4.9946	5.0035	3.6234	3.5798	3.667
13,14-dihydro-16,16-difluoro Prostaglandin E1	0.0002929	0.001384	1.3934	1.3881	1.5048	0.5896	yes	up	B(i)	-	-	-	-	-	-	-	-	-	-	-	-	391.234	9.78273	M-H	C20H34F2O5	45.9	-	metab_57967	neg_18870	neg	4.1268	4.0584	4.1669	2.7984	2.5173	2.8916
Annonisin	0.0006941	0.00237	1.3911	1.3854	1.3886	0.4736	yes	up	B(ii)	-	-	-	-	-	-	-	HMDB0031394	Lipids and lipid-like molecules	Fatty Acyls	Fatty alcohols	194413-43-9	631.423	17.2729	M+Na-2H	C35H62O8	-	62.4	metab_51303	neg_12204	neg	4.9129	5.0113	4.9238	3.5913	3.3031	3.7961
Ixabepilone	0.000222	0.001153	1.3904	1.3837	0.6962	-0.5224	yes	down	B(ii)	-	-	-	-	-	-	-	HMDB0015593	Phenylpropanoids and polyketides	Macrolides and analogues	Epothilones and analogues	219989-84-1	541.25	6.9753	M+Cl	C27H42N2O5S	-	73.6	metab_60858	neg_21762	neg	3.1706	3.1863	3.0698	4.5354	4.6762	4.3264
Norlinolenic acid	5.052E-6	5.031E-5	1.3901	1.3874	1.6346	0.7089	yes	up	B(i)	C16344	-	-	map00592	alpha-Linolenic acid metabolism	Metabolism	Lipid metabolism	LMFA01030756	-	-	-	-	265.216	18.4776	M+H	C17H28O2	71	-	metab_21117	pos_21127	pos	4.2882	4.376	4.4189	2.7293	2.6632	2.6116
Methyl salicylate O-[rhamnosyl-(1->6)-glucoside]	0.0001911	0.001043	1.3887	1.3873	1.4937	0.5789	yes	up	B(ii)	-	-	-	-	-	-	-	HMDB0033138	Organic oxygen compounds	Organooxygen compounds	Carbohydrates and carbohydrate conjugates	-	441.14	6.24483	M-H2O-H	C20H28O12	-	64.3	metab_45620	neg_6516	neg	4.1674	4.0521	4.2428	2.9069	2.8257	2.6114
Salsoline-1-carboxylate	0.000315	0.00104	1.3885	1.3844	1.7183	0.781	yes	up	B(ii)	-	-	-	-	-	-	-	HMDB0013067	Organoheterocyclic compounds	Tetrahydroisoquinolines	Not Available	31758-50-6	538.219	8.43837	2M+ACN+Na	C12H15NO4	-	50.7	metab_31144	pos_31155	pos	4.2443	3.7932	4.2198	2.4006	2.3505	2.3816
8-Tridecynoic acid	2.071E-8	3.272E-6	1.3884	1.3856	1.4783	0.5639	yes	up	B(i)	-	-	-	-	-	-	-	LMFA01030601	-	-	-	-	211.17	8.0236	M+H-H2O, M+H	C13H22O2	68.6	-	metab_2939	pos_2945	pos	5.2008	5.2244	5.2078	3.5441	3.5066	3.5241
9,10-DiHOME	2.678E-6	5.974E-5	1.3851	1.3795	1.294	0.3718	yes	up	B(i)	C14828	-	-	map00591	Linoleic acid metabolism	Metabolism	Lipid metabolism	LMFA02000229;HMDB0004704	Lipids and lipid-like molecules	Fatty Acyls	Fatty acids and conjugates	125356-86-7	313.238	14.8966	M+Cl, M+FA-H, 2M-H, M-H	C18H34O4	57.5	-	metab_39142	neg_30	neg	5.8756	5.9177	5.9895	4.5617	4.5973	4.5842
Beta-Bixin	0.0005317	0.001512	1.3841	1.3844	0.5952	-0.7486	yes	down	B(ii)	-	-	-	-	-	-	-	HMDB0035074	Lipids and lipid-like molecules	Prenol lipids	Diterpenoids	39937-23-0	412.252	12.0739	M+NH4	C25H30O4	-	58.2	metab_24032	pos_24042	pos	2.2768	2.5278	2.7372	4.277	4.0244	4.3712
Dynorphin A (6-8)	8.062E-7	1.53E-5	1.3835	1.3808	1.3741	0.4585	yes	up	B(ii)	-	-	-	-	-	-	-	HMDB0012932	Organic acids and derivatives	Carboxylic acids and derivatives	Amino acids, peptides, and analogues	-	488.271	5.86413	M+2Na-H	C18H37N9O4	-	54.6	metab_9434	pos_9442	pos	6.1136	6.1582	6.1881	4.5157	4.4845	4.4343
7-(3,4-dihydroxyphenyl)-1-(4-hydroxy-3-methoxyphenyl)hept-1-ene-3,5-dione	3.335E-7	8.868E-6	1.3822	1.3794	1.5826	0.6623	yes	up	B(ii)	-	-	-	-	-	-	-	-	-	-	-	-	357.133	7.943	M+H-H2O, M+H, M+H-2H2O	C20H20O6	-	34.9	metab_1540	pos_1546	pos	4.5228	4.5728	4.5227	2.889	2.8285	2.885
[2-(5,7-dihydroxy-4-oxo-2-phenyl-4H-chromen-8-yl)-4,5-dihydroxyoxan-3-yl]oxidanesulfonic acid	0.0003869	0.001656	1.3802	1.3725	0.6989	-0.5168	yes	down	B(ii)	-	-	-	-	-	-	-	-	-	-	-	-	511.054	8.59092	M+FA-H	C20H18O11S	-	56.3	metab_58941	neg_19845	neg	3.3737	2.9715	3.0762	4.5421	4.4665	4.472
Isoscoparin 2''-(6-(E)-ferulylglucoside)	0.001863	0.004407	1.3795	1.3742	1.2974	0.3756	yes	up	B(ii)	-	-	-	-	-	-	-	HMDB0038454;LMPK12110753	Phenylpropanoids and polyketides	Flavonoids	Flavonoid glycosides	97605-26-0	781.206	0.85525	M-H2O-H	C38H40O19	-	43.8	metab_65841	neg_26751	neg	5.9651	6.1003	5.9952	4.642	4.3189	4.9577
Paramethadione	6.051E-9	4.138E-6	1.3794	1.3744	1.4367	0.5228	yes	up	B(ii)	C07411	-	-	-	-	-	-	HMDB0014755	Organoheterocyclic compounds	Azolidines	Oxazolidines	115-67-3	138.056	6.19185	M-H2O-H	C7H11NO3	-	61.2	metab_61967	neg_22873	neg	4.3792	4.3949	4.4033	3.0623	3.0536	3.0565
8-Hydroxyguanosine	0.0001024	0.0006932	1.379	1.3721	1.2686	0.3432	yes	up	B(ii)	-	-	-	-	-	-	-	HMDB0002044	Nucleosides, nucleotides, and analogues	Purine nucleosides	Not Available	3868-31-3	657.19	0.942233	2M+Hac-H	C10H13N5O6	-	72.9	metab_42748	neg_3640	neg	6.3819	6.2824	6.3508	4.8993	4.9294	5.1583
Ustiloxin C	0.0003937	0.00122	1.3783	1.3765	1.5619	0.6433	yes	up	B(ii)	-	-	-	-	-	-	-	HMDB0041053	Organic acids and derivatives	Carboxylic acids and derivatives	Amino acids, peptides, and analogues	158274-98-7	581.185	8.05958	M+NH4, M+Na, M+H, M+H-H2O	C23H34N4O10S	-	59.1	metab_385	pos_386	pos	4.7168	4.6963	4.6945	3.2159	2.7095	3.1091
(1S,16R)-5,7,11-trihydroxy-8,8,12,16-tetramethyl-3-[1-(2-methyl-1,3-thiazol-4-yl)prop-1-en-2-yl]-10-methylidene-17-oxa-4-azabicyclo[14.1.0]heptadec-4-en-9-one	3.087E-6	6.599E-5	1.3762	1.3714	1.4048	0.4904	yes	up	B(ii)	-	-	-	-	-	-	-	-	-	-	-	-	539.234	5.76647	M+Cl	C27H40N2O5S	-	65.4	metab_62551	neg_23457	neg	4.5715	4.6625	4.6232	3.336	3.2651	3.2627
2-(3,4-Dihydroxyphenyl)-5,6-dihydroxy-7-methoxy-4H-1-benzopyran-4-one	1.389E-6	2.114E-5	1.3723	1.3694	1.5323	0.6157	yes	up	B(ii)	C10119	-	-	-	-	-	-	HMDB0030804	Phenylpropanoids and polyketides	Flavonoids	O-methylated flavonoids	22384-63-0	334.092	6.18822	M+NH4	C16H12O7	-	35.8	metab_34319	pos_34332	pos	4.7185	4.7751	4.746	3.1238	3.0336	3.1361
Corchoionoside B	0.0001517	0.0008986	1.3711	1.3667	1.3669	0.4509	yes	up	B(ii)	-	-	-	-	-	-	-	HMDB0030975	Lipids and lipid-like molecules	Fatty Acyls	Fatty acyl glycosides	189344-54-5	445.172	6.71078	M-H, M+FA-H	C19H28O9	-	55.5	metab_40885	neg_1776	neg	4.9704	4.9537	4.9979	3.7724	3.4565	3.6893
7-hydroxycoumarinyl-gamma-Linolenate	0.01045	0.01572	1.371	1.3682	0.5919	-0.7566	yes	down	B(i)	-	-	-	-	-	-	-	-	-	-	-	-	423.249	9.40308	M+H	C27H34O4	41.1	-	metab_29870	pos_29881	pos	3.3391	2.1614	2.2862	4.5242	4.1364	4.4987
Hericenone B	0.0003011	0.00141	1.3708	1.3684	1.4479	0.534	yes	up	B(ii)	-	-	-	-	-	-	-	HMDB0036548	Organoheterocyclic compounds	Isoindoles and derivatives	Isoindolines	126654-53-3	454.198	7.21093	M+Na-2H	C27H31NO4	-	34.7	metab_46614	neg_7511	neg	4.2919	4.3425	4.3211	2.8627	3.2085	2.878
3-Hydroxy-p-mentha-1,8-dien-7-al	1.235E-5	9.551E-5	1.3699	1.3665	1.6418	0.7153	yes	up	B(ii)	-	-	-	-	-	-	-	HMDB0041584	Lipids and lipid-like molecules	Prenol lipids	Monoterpenoids	182937-26-4	208.133	4.83222	M+ACN+H	C10H14O2	-	58	metab_8440	pos_8447	pos	4.1525	4.2681	4.2027	2.5244	2.4967	2.6669
2-Arachidonylglycerol	0.003166	0.006472	1.3698	1.3714	0.5694	-0.8125	yes	down	B(ii)	C13856	-	-	-	-	-	-	LMGL01010028;HMDB0004666;LMGL01010023;HMDB0013657	Lipids and lipid-like molecules	Endocannabinoids	Not Available	53847-30-6;222723-55-9	423.275	16.2207	M+FA-H	C23H38O4	-	47.5	metab_51033	neg_11934	neg	1.4208	2.0913	2.0018	3.1937	3.1413	3.3483
Osmanthuside B	0.0001759	0.0009879	1.3652	1.3629	1.3932	0.4784	yes	up	B(ii)	-	-	-	-	-	-	-	HMDB0038749	Phenylpropanoids and polyketides	Cinnamic acids and derivatives	Hydroxycinnamic acids and derivatives	94492-23-6	591.209	7.67118	M-H, M+FA-H	C29H36O13	-	45.6	metab_41125	neg_2016	neg	4.6763	4.6654	4.7006	3.2746	3.5543	3.2503
LysoPC(16:1(9Z)/0:0)	0.003416	0.006857	1.3647	1.3596	1.4717	0.5575	yes	up	B(ii)	C04230	Lipids	Phospholipids	map00564	Glycerophospholipid metabolism	Metabolism	Lipid metabolism	HMDB0010383	Lipids and lipid-like molecules	Glycerophospholipids	Glycerophosphocholines	76790-27-7	538.315	16.5549	M+FA-H	C24H48NO7P	-	79.4	metab_54722	neg_15623	neg	4.2804	4.3043	4.2188	2.805	2.5782	3.3174
Erinapyrone C	0.0007984	0.002577	1.3644	1.36	0.7237	-0.4665	yes	down	B(ii)	-	-	-	-	-	-	-	HMDB0041026	Organoheterocyclic compounds	Pyrans	Pyranones and derivatives	157207-53-9	417.104	1.38612	2M+FA-H	C8H10O5	-	48.6	metab_65246	neg_26154	neg	3.3259	3.6524	3.5432	4.8487	5.0365	4.6524
Glycyltyrosine	0.002311	0.005142	1.3636	1.3695	1.4076	0.4932	yes	up	B(ii)	-	-	-	-	-	-	-	HMDB0304778;HMDB0028853	Organic acids and derivatives	Carboxylic acids and derivatives	Amino acids, peptides, and analogues	658-79-7	535.203	6.83195	2M+Hac-H	C11H14N2O4	-	54.1	metab_46233	neg_7129	neg	4.7195	4.6464	4.7352	3.3405	3.6765	2.9997
Orientin 7,3'-dimethyl ether	0.006664	0.01162	1.3633	1.3626	1.348	0.4308	yes	up	B(ii)	-	-	-	-	-	-	-	HMDB0037450;LMPK12111047	Phenylpropanoids and polyketides	Flavonoids	Flavonoid glycosides	89915-55-9	951.262	9.97187	M-H, M+Cl, 2M-H	C23H24O11	-	37	metab_39276	neg_164	neg	5.4111	5.383	5.4263	4.0797	3.5125	4.4397
Trans-3-Hydroxycotinine glucuronide	9.346E-6	0.0001394	1.363	1.3577	1.423	0.5089	yes	up	B(ii)	-	-	-	-	-	-	-	HMDB0001204;PW_C000939	Organic oxygen compounds	Organooxygen compounds	Carbohydrates and carbohydrate conjugates	132929-88-5	349.104	4.60582	M-H2O-H	C16H20N2O8	-	65.9	metab_44089	neg_4984	neg	4.3864	4.3922	4.4133	3.1303	2.9995	3.1413
L-Asparagine	0.0001456	0.0008741	1.3582	1.3501	0.7878	-0.3441	yes	down	B(i)	C00152	Peptides	Amino acids	map01100;map01110;map00460;map01230;map00250;map00970	Metabolic pathways;Biosynthesis of secondary metabolites;Cyanoamino acid metabolism;Biosynthesis of amino acids;Alanine, aspartate and glutamate metabolism;Aminoacyl-tRNA biosynthesis	Metabolism;Metabolism;Metabolism;Metabolism;Metabolism;Genetic Information Processing	Global and overview maps;Global and overview maps;Metabolism of other amino acids;Global and overview maps;Amino acid metabolism;Translation	PW_C000110;HMDB0000168;HMDB0251512	Organic acids and derivatives	Carboxylic acids and derivatives	Amino acids, peptides, and analogues	70-47-3	131.046	0.8028	M-H, 2M-H, M-H2O-H	C4H8N2O3	82.6	-	metab_39445	neg_333	neg	4.9486	4.8133	4.7504	6.2289	6.1909	5.9988
18-Hydroxycortisol	1.94E-6	4.786E-5	1.3572	1.3521	0.7648	-0.3868	yes	down	B(ii)	-	-	-	-	-	-	-	LMST02030193;HMDB0000418	Lipids and lipid-like molecules	Steroids and steroid derivatives	Hydroxysteroids	86002-90-6	377.195	13.5804	M-H, M+Na-2H	C21H30O6	-	54.7	metab_42041	neg_2932	neg	4.2389	4.2139	4.1623	5.5246	5.4563	5.5124
LysoPE(20:4(8Z,11Z,14Z,17Z)/0:0)	0.01016	0.01643	1.3571	1.3599	1.5526	0.6347	yes	up	B(ii)	-	-	-	-	-	-	-	HMDB0011518	Lipids and lipid-like molecules	Glycerophospholipids	Glycerophosphoethanolamines	-	546.283	14.2591	M+FA-H	C25H44NO7P	-	52.1	metab_55613	neg_16515	neg	4.0605	3.9314	3.9167	2.7576	1.9583	2.9555
N-[(3a,5b,7a)-3-hydroxy-24-oxo-7-(sulfooxy)cholan-24-yl]-Glycine	0.0002267	0.0008187	1.3559	1.3512	0.5966	-0.7452	yes	down	B(ii)	C01324	-	-	-	-	-	-	HMDB0002496	Homogeneous non-metal compounds	Homogeneous halogens	Not Available	67030-55-1	571.309	11.2593	M+ACN+H	C26H43NO8S	-	56.6	metab_25580	pos_25590	pos	2.3479	2.6054	2.2453	4.0613	4.1234	3.8856
GPIns(22:1/22:5)	0.000349	0.001555	1.3554	1.3529	0.7083	-0.4976	yes	down	B(i)	-	-	-	-	-	-	-	-	-	-	-	-	965.61	15.8626	M-H	C53H91O13P	35.6	-	metab_54952	neg_15853	neg	3.1759	3.1523	3.1833	4.6187	4.249	4.5641
Idebenone Metabolite (QS-10)	9.686E-6	8.038E-5	1.3551	1.3523	1.4841	0.5696	yes	up	B(i)	-	-	-	-	-	-	-	-	-	-	-	-	353.196	5.54915	M+H	C19H28O6	44	-	metab_35292	pos_35305	pos	4.9208	4.9662	4.9295	3.381	3.2168	3.3874
Furaneol 4-(6-malonylglucoside)	1.335E-5	0.0001009	1.355	1.3521	1.4497	0.5358	yes	up	B(ii)	-	-	-	-	-	-	-	HMDB0029778	Organic oxygen compounds	Organooxygen compounds	Carbohydrates and carbohydrate conjugates	-	418.134	1.43358	M+ACN+H	C15H20O11	-	76.1	metab_7370	pos_7376	pos	5.2022	5.2283	5.1471	3.5798	3.483	3.6825
Scolymoside	3.539E-5	0.0003442	1.3549	1.3496	1.3927	0.4779	yes	up	B(ii)	C12630	-	-	map00944	Flavone and flavonol biosynthesis	Metabolism	Biosynthesis of other secondary metabolites	HMDB0005799	Phenylpropanoids and polyketides	Tannins	Hydrolyzable tannins	25694-72-8	623.164	8.03857	M+FA-H	C27H30O14	-	66.3	metab_47341	neg_8238	neg	4.5853	4.6196	4.5625	3.3375	3.1727	3.3737
Psychosine	8.487E-5	0.0004008	1.3536	1.3505	1.3231	0.4039	yes	up	B(i)	C01747	-	-	map00600	Sphingolipid metabolism	Metabolism	Lipid metabolism	LMSP07000001;HMDB0000648;HMDB0242640	Lipids and lipid-like molecules	Sphingolipids	Glycosphingolipids	2238-90-6	462.343	8.57335	M+H	C24H47NO7	66.7	-	metab_30951	pos_30962	pos	6.5729	6.6425	6.6157	5.0216	4.816	5.1511
Crocin 3	2.63E-5	0.0002826	1.3526	1.3468	1.3596	0.4432	yes	up	B(ii)	-	-	-	-	-	-	-	HMDB0039121	Lipids and lipid-like molecules	Prenol lipids	Diterpenoids	55750-85-1	651.269	7.41747	M-H	C32H44O14	-	84.6	metab_46814	neg_7711	neg	4.8312	4.9066	4.8829	3.6163	3.4787	3.6608
Hexadecyl Acetyl Glycerol	0.009059	0.01391	1.3523	1.3524	0.5824	-0.7799	yes	down	B(i)	-	-	-	-	-	-	-	-	-	-	-	-	359.316	16.577	M+H	C21H42O4	61.8	-	metab_18200	pos_18210	pos	2.9876	1.7881	2.4901	4.2949	3.9285	4.2537
Isolimonic acid	5.139E-6	9.318E-5	1.3519	1.3463	1.3475	0.4303	yes	up	B(ii)	-	-	-	-	-	-	-	HMDB0038170	Organoheterocyclic compounds	Naphthofurans	Not Available	-	543.162	6.19185	M+K-2H	C26H34O10	-	65	metab_45568	neg_6464	neg	4.9587	4.9856	4.992	3.7067	3.624	3.7532
PGF2alpha 1,9-lactone	0.0003024	0.001009	1.351	1.3487	1.6189	0.695	yes	up	B(i)	-	-	-	-	-	-	-	-	-	-	-	-	337.235	11.5723	M+H	C20H32O4	56.8	-	metab_24519	pos_24529	pos	4.1783	4.2813	4.2469	2.7232	2.3477	2.7757
18-Dehydroursolic acid 3-arabinoside	0.004845	0.00899	1.3498	1.3479	0.6248	-0.6785	yes	down	B(ii)	-	-	-	-	-	-	-	HMDB0037908	Lipids and lipid-like molecules	Prenol lipids	Triterpenoids	356785-74-5	623.33	9.64323	M+K-2H	C35H54O7	-	61.7	metab_58054	neg_18957	neg	2.1942	2.0759	2.52	3.4856	4.017	3.3633
4-(2,6,6-Trimethyl-1,3-cyclohexadien-1-yl)-2-butanone	0.0001857	0.0007112	1.3485	1.3462	1.5137	0.5981	yes	up	B(i)	-	-	-	-	-	-	-	HMDB0037139	Lipids and lipid-like molecules	Prenol lipids	Sesquiterpenoids	20483-36-7	193.159	7.79122	M+H	C13H20O	64.5	-	metab_31980	pos_31991	pos	4.707	4.7932	4.7308	3.2461	2.8974	3.2588
Hebevinoside V	0.001882	0.003832	1.3483	1.3479	1.525	0.6088	yes	up	B(ii)	-	-	-	-	-	-	-	HMDB0035981	Lipids and lipid-like molecules	Steroids and steroid derivatives	Steroidal glycosides	101365-07-5	437.254	9.27685	M+H+Na	C46H74O14	-	62.8	metab_12449	pos_12458	pos	4.7261	4.8644	4.7978	3.3496	2.7003	3.3866
Oleoside 11-methyl ester	0.0003481	0.001117	1.348	1.3457	1.4904	0.5757	yes	up	B(ii)	-	-	-	-	-	-	-	HMDB0304713;HMDB0041550	Lipids and lipid-like molecules	Prenol lipids	Terpene glycosides	60539-23-3	437.163	2.59763	M+CH3OH+H	C17H24O11	-	56.3	metab_7650	pos_7656	pos	4.9013	4.8768	4.9375	3.4109	3.0089	3.4534
1-Linoleoylglycerophosphocholine	7.128E-5	0.0005513	1.3477	1.3406	1.3301	0.4115	yes	up	B(ii)	C04100	-	-	-	-	-	-	HMDB0010386	Lipids and lipid-like molecules	Glycerophospholipids	Glycerophosphocholines	22252-07-9	515.337	17.8504	M-H2O-H	C27H53NO7P+	-	33.3	metab_54373	neg_15274	neg	5.0911	5.2336	5.1491	3.8224	3.8073	4.0042
Pubescenol	5.014E-5	0.0002707	1.3472	1.3463	1.4339	0.5199	yes	up	B(ii)	-	-	-	-	-	-	-	HMDB0030085;LMPR0104300001	Lipids and lipid-like molecules	Steroids and steroid derivatives	Steroid lactones	90685-93-1	488.307	7.92505	2M+3H2O+2H	C28H42O6	-	31	metab_31810	pos_31821	pos	5.2629	5.3067	5.2734	3.7735	3.7626	3.5122
6-[(E)-2-(2H-1,3-benzodioxol-5-yl)ethenyl]-5-hydroxy-4-methoxy-5,6-dihydro-2H-pyran-2-one	1.945E-5	0.0001335	1.3451	1.3425	1.4882	0.5736	yes	up	B(ii)	-	-	-	-	-	-	-	-	-	-	-	-	308.113	6.18822	M+NH4	C15H14O6	-	66	metab_9745	pos_9753	pos	4.8194	4.8644	4.849	3.3506	3.1278	3.2876
Tyr Phe Glu Trp	0.00459	0.00785	1.3443	1.3438	1.6158	0.6922	yes	up	B(i)	-	-	-	-	-	-	-	-	-	-	-	-	644.268	6.01717	M+H	C34H37N5O8	47.5	-	metab_34570	pos_34583	pos	4.3838	4.4384	4.3377	2.5996	2.2809	3.2657
Icariside B8	1.167E-5	0.0001625	1.343	1.3371	1.239	0.3092	yes	up	B(ii)	-	-	-	-	-	-	-	HMDB0036846	Lipids and lipid-like molecules	Prenol lipids	Terpene glycosides	126176-78-1	433.208	5.47673	M+FA-H	C19H32O8	-	76.4	metab_44854	neg_5750	neg	6.5412	6.6039	6.5751	5.3115	5.2266	5.3782
Musabalbisiane B	0.0001037	0.0006975	1.334	1.3293	1.3697	0.4539	yes	up	B(ii)	-	-	-	-	-	-	-	HMDB0038681	Lipids and lipid-like molecules	Prenol lipids	Diterpenoids	143199-58-0	543.175	5.38665	M+FA-H	C23H30O12	-	67	metab_63083	neg_23989	neg	4.69	4.6536	4.6596	3.4726	3.2465	3.5037
Desglucocheirotoxol	0.0005618	0.001573	1.3338	1.3329	0.6518	-0.6175	yes	down	B(ii)	-	-	-	-	-	-	-	HMDB0033828	Lipids and lipid-like molecules	Steroids and steroid derivatives	Steroid lactones	29336-13-8	594.328	9.80848	M+ACN+H	C29H44O10	-	73.8	metab_29204	pos_29215	pos	2.9322	2.7595	3.2329	4.7082	4.4398	4.5431
Diosbulbinoside F	9.374E-7	1.673E-5	1.3337	1.3313	1.369	0.4531	yes	up	B(ii)	-	-	-	-	-	-	-	HMDB0036783	Lipids and lipid-like molecules	Prenol lipids	Terpene glycosides	66756-58-9	521.202	5.40587	M+H-H2O, M+NH4, M+Na, M+H-2H2O	C26H34O12	-	54.9	metab_492	pos_494	pos	5.7501	5.8291	5.7504	4.2036	4.2523	4.2026
4-O-Methylgalactinol	9.056E-5	0.0006426	1.3331	1.326	1.3698	0.454	yes	up	B(ii)	-	-	-	-	-	-	-	HMDB0033558	Organic oxygen compounds	Organooxygen compounds	Carbohydrates and carbohydrate conjugates	75589-40-1	355.124	2.74507	M-H	C13H24O11	-	35.6	metab_43433	neg_4328	neg	4.5885	4.6964	4.6387	3.3315	3.3008	3.5311
1-[3-(4-hydroxyphenyl)oxiran-2-yl]ethan-1-one	1.36E-5	0.00018	1.3331	1.3273	1.4176	0.5035	yes	up	B(ii)	-	-	-	-	-	-	-	-	-	-	-	-	223.061	5.55695	M-H, M+FA-H	C10H10O3	-	60.2	metab_40281	neg_1172	neg	4.2787	4.1955	4.247	2.9357	2.9636	3.0736
7,8-Dihydro-3b,6a-dihydroxy-alpha-ionol 9-glucoside	1.558E-6	2.253E-5	1.3331	1.3296	1.3537	0.4369	yes	up	B(ii)	-	-	-	-	-	-	-	HMDB0041578	Lipids and lipid-like molecules	Fatty Acyls	Fatty acyl glycosides	177261-75-5	373.222	7.15887	M+H-H2O, M+ACN+Na	C19H34O8	-	69.3	metab_2784	pos_2790	pos	5.9437	5.9292	5.9714	4.359	4.3627	4.4594
Melibiose	6.682E-6	0.0001116	1.3326	1.3277	1.2283	0.2967	yes	up	B(ii)	C05402	Carbohydrates	Oligosaccharides	map01100;map02010;map00052	Metabolic pathways;ABC transporters;Galactose metabolism	Metabolism;Environmental Information Processing;Metabolism	Global and overview maps;Membrane transport;Carbohydrate metabolism	PW_C000033;HMDB0259486;HMDB0000048	Lipids and lipid-like molecules	Fatty Acyls	Fatty acyl glycosides	13299-20-2;585-99-9	377.086	0.8378	M+Cl	C12H22O11	-	86.1	metab_42610	neg_3502	neg	6.6797	6.7357	6.7083	5.4031	5.5304	5.4491
Levcromakalim	7.073E-7	1.407E-5	1.3326	1.3295	1.4312	0.5172	yes	up	B(i)	C11697	-	-	-	-	-	-	HMDB0257599;HMDB0250542	Organoheterocyclic compounds	Benzopyrans	1-benzopyrans	94535-50-9	287.139	4.97547	M+H	C16H18N2O3	42.8	-	metab_39108	pos_36089	pos	5.146	5.1615	5.1651	3.6045	3.5548	3.6525
SQDG(18:2/18:2)	6.319E-5	0.0005126	1.332	1.3281	0.7271	-0.4598	yes	down	B(i)	-	-	-	-	-	-	-	-	-	-	-	-	841.519	21.1674	M-H	C45H78O12S	32.2	-	metab_53667	neg_14568	neg	3.426	3.3136	3.2683	4.5973	4.4894	4.6766
Fluticasone 17beta-carboxylic acid	7.489E-5	0.0005707	1.3319	1.328	0.7042	-0.5059	yes	down	B(ii)	-	-	-	-	-	-	-	HMDB0061092	Lipids and lipid-like molecules	Steroids and steroid derivatives	Androstane steroids	-	441.177	7.16062	M+FA-H	C21H26F2O5	-	57.2	metab_60619	neg_21523	neg	3.0693	2.9261	2.9441	4.2637	4.116	4.3157
6,10-Dimethyl-5(E),9-undecadien-2-one	1.849E-5	0.0001289	1.3301	1.3272	1.3882	0.4732	yes	up	B(i)	-	-	-	-	-	-	-	LMFA11000696	-	-	-	-	177.164	7.75517	M+H-H2O, M+H	C13H22O	49.2	-	metab_2893	pos_2899	pos	5.527	5.5718	5.5527	4.0405	3.8719	4.0806
7-hydroxy-6-(3-oxobut-1-en-1-yl)-2H-chromen-2-one	4.462E-7	1.047E-5	1.329	1.326	1.4654	0.5513	yes	up	B(ii)	-	-	-	-	-	-	-	-	-	-	-	-	248.092	6.19718	M+NH4	C13H10O4	-	59.2	metab_34304	pos_34317	pos	4.8444	4.882	4.8679	3.3144	3.2826	3.3619
Yucalexin B'11	0.0006079	0.001666	1.3288	1.3283	0.5493	-0.8643	yes	down	B(ii)	-	-	-	-	-	-	-	HMDB0036696	Organic oxygen compounds	Organooxygen compounds	Alcohols and polyols	119642-80-7	320.222	10.2199	M+NH4	C19H26O3	-	65.9	metab_28357	pos_28368	pos	1.914	1.9079	1.9327	3.6848	3.1736	3.6179
Beta-AMYRIN ACETATE	5.091E-5	0.0002733	1.3272	1.323	0.6592	-0.6012	yes	down	B(i)	-	-	-	-	-	-	-	HMDB0036658;HMDB0249099	Lipids and lipid-like molecules	Prenol lipids	Triterpenoids	863-76-3	469.404	23.3266	M+H	C32H52O2	36.3	-	metab_20089	pos_20099	pos	3.1242	2.9936	2.8596	4.5954	4.5451	4.4761
6-(carboxymethoxy)-3,4,5-trihydroxyoxane-2-carboxylic acid	0.0001525	0.0009016	1.3262	1.3199	0.7237	-0.4665	yes	down	B(ii)	-	-	-	-	-	-	-	-	-	-	-	-	233.03	1.13903	M-H2O-H	C8H12O9	-	30.4	metab_42800	neg_3693	neg	3.4167	3.1235	3.2442	4.4703	4.5576	4.4895
Hippuric acid	1.27E-5	0.0001727	1.3258	1.3204	1.4091	0.4948	yes	up	B(i)	C01586	-	-	map01100	Metabolic pathways	Metabolism	Global and overview maps	HMDB0000714	Benzenoids	Benzene and substituted derivatives	Benzoic acids and derivatives	495-69-2	178.051	4.53248	M-H	C9H9NO3	69	-	metab_44040	neg_4935	neg	4.2885	4.1796	4.3138	2.9886	3.0168	3.068
Amylose	6.244E-6	0.0001062	1.3231	1.3183	1.2992	0.3776	yes	up	B(ii)	C00718	-	-	map01100;map00500;map01110	Metabolic pathways;Starch and sucrose metabolism;Biosynthesis of secondary metabolites	Metabolism;Metabolism;Metabolism	Global and overview maps;Carbohydrate metabolism;Global and overview maps	HMDB0003403;HMDB0038852;PW_C001872	Organic oxygen compounds	Organooxygen compounds	Carbohydrates and carbohydrate conjugates	6118-87-2;9005-82-7	369.14	1.96782	M-H	C2H6.[C12H20O11]n	-	45.3	metab_66516	neg_4146	neg	5.353	5.3119	5.3847	4.1603	4.0527	4.1424
De-O-methylsimmondsin	1.589E-6	4.255E-5	1.3199	1.3145	1.2832	0.3597	yes	up	B(ii)	-	-	-	-	-	-	-	HMDB0041208	Organic oxygen compounds	Organooxygen compounds	Carbohydrates and carbohydrate conjugates	135105-75-8	360.13	6.19185	M-H2O-H, M-H	C15H23NO9	-	71.4	metab_40479	neg_1370	neg	5.5164	5.5569	5.5489	4.3267	4.2708	4.3555
Trp Glu Gly Ser	8.388E-5	0.000397	1.3171	1.3148	0.6797	-0.557	yes	down	B(i)	-	-	-	-	-	-	-	-	-	-	-	-	478.194	4.81428	M+H	C21H27N5O8	34.2	-	metab_36277	pos_36291	pos	3.3965	3.0993	3.233	4.8175	4.6955	4.8004
Ponasteroside A	0.0001681	0.0009616	1.3164	1.3115	1.3263	0.4074	yes	up	B(ii)	-	-	-	-	-	-	-	HMDB0034091	Lipids and lipid-like molecules	Steroids and steroid derivatives	Steroidal glycosides	20117-33-3	671.366	8.86855	M+FA-H	C33H54O11	-	68.9	metab_47981	neg_8879	neg	5.031	4.961	4.9937	3.8086	3.5968	3.8923
Moracin H	1.366E-5	0.0001805	1.3148	1.3114	1.366	0.45	yes	up	B(ii)	-	-	-	-	-	-	-	HMDB0033315	Phenylpropanoids and polyketides	2-arylbenzofuran flavonoids	Not Available	73338-87-1	337.108	7.92558	M-H	C20H18O5	-	63.9	metab_59655	neg_20559	neg	4.5132	4.5648	4.5606	3.4063	3.3254	3.2523
Cyclopassifloic acid D	0.001689	0.00352	1.3146	1.316	1.7228	0.7848	yes	up	B(ii)	-	-	-	-	-	-	-	HMDB0035948	Organic acids and derivatives	Peptidomimetics	Hybrid peptides	292167-37-4	527.335	17.7335	M+NH4, M+Na	C30H48O6	-	37.8	metab_5145	pos_5151	pos	3.7572	3.7398	3.729	2.5331	2.1734	1.8086
(+/-)-Glycerol 1,2-diacetate	0.0001719	0.0009758	1.3146	1.307	1.3306	0.4121	yes	up	B(ii)	-	-	-	-	-	-	-	HMDB0031712	Lipids and lipid-like molecules	Glycerolipids	Diradylglycerols	101364-64-1	397.135	4.63718	2M+FA-H	C7H12O5	-	48	metab_63935	neg_24841	neg	4.8418	5.0215	4.8892	3.6107	3.6377	3.8401
4-formyl Indole	2.732E-6	3.259E-5	1.3135	1.3102	1.5247	0.6085	yes	up	B(i)	-	-	-	-	-	-	-	-	-	-	-	-	146.06	7.15887	M+H	C9H7NO	97.9	-	metab_32879	pos_32890	pos	4.4144	4.3344	4.4154	2.8817	2.8267	2.9258
Cotinine glucuronide	7.129E-5	0.0005513	1.3125	1.3084	1.4343	0.5203	yes	up	B(ii)	C00190	-	-	map01100;map00520;map01250;map00908	Metabolic pathways;Amino sugar and nucleotide sugar metabolism;Biosynthesis of nucleotide sugars;Zeatin biosynthesis	Metabolism;Metabolism;Metabolism;Metabolism	Global and overview maps;Carbohydrate metabolism;Global and overview maps;Metabolism of terpenoids and polyketides	HMDB0001013;PW_C000801	Nucleosides, nucleotides, and analogues	Pyrimidine nucleotides	Pyrimidine ribonucleotides	139427-57-9	333.11	4.98502	M-H2O-H, M-H	C16H20N2O7	-	67.6	metab_40113	neg_1004	neg	4.0769	3.9422	4.059	2.886	2.6931	2.8414
Gamma-Glutamyltryptophan	9.962E-6	0.000146	1.3115	1.3062	1.3235	0.4044	yes	up	B(ii)	-	-	-	-	-	-	-	HMDB0029160;HMDB0252908	Organic acids and derivatives	Carboxylic acids and derivatives	Amino acids, peptides, and analogues	66471-20-3	332.125	5.27178	M-H	C16H19N3O5	-	75.3	metab_44618	neg_5513	neg	4.9177	4.9602	4.9612	3.7667	3.6554	3.7879
3-hydroxy-3-[4-hydroxy-3-(3-methylbut-2-en-1-yl)phenyl]propanoic acid	4.631E-6	4.737E-5	1.3108	1.3078	1.3633	0.4471	yes	up	B(ii)	-	-	-	-	-	-	-	-	-	-	-	-	251.128	7.48912	M+H-H2O, M+H, M+H-2H2O	C14H18O4	-	52.9	metab_1579	pos_1585	pos	5.5927	5.7059	5.6348	4.1191	4.1008	4.1987
MG(15:0/0:0/0:0)	2.006E-5	0.0001365	1.3105	1.3073	0.6611	-0.5971	yes	down	B(ii)	-	-	-	-	-	-	-	HMDB0011563	Lipids and lipid-like molecules	Glycerolipids	Monoradylglycerols	-	334.295	12.1635	M+NH4	C18H36O4	-	38	metab_23996	pos_24006	pos	2.8384	2.9991	2.9827	4.4998	4.4713	4.3692
(1R*,2R*,4R*,8S*)-p-Menthane-1,2,8,9-tetrol 9-glucoside	1.52E-6	4.131E-5	1.31	1.3057	1.3379	0.42	yes	up	B(ii)	-	-	-	-	-	-	-	HMDB0039976	Lipids and lipid-like molecules	Prenol lipids	Terpene glycosides	402593-84-4	365.182	5.62932	M-H	C16H30O9	-	81.3	metab_62743	neg_23649	neg	4.7679	4.7412	4.8052	3.5534	3.6049	3.5403
Xanthosine	4.435E-5	0.0004018	1.3095	1.3069	1.3377	0.4198	yes	up	B(i)	C01762	-	-	map01100;map01110;map00230;map00232;map02010;map01232	Metabolic pathways;Biosynthesis of secondary metabolites;Purine metabolism;Caffeine metabolism;ABC transporters;Nucleotide metabolism	Metabolism;Metabolism;Metabolism;Metabolism;Environmental Information Processing;Metabolism	Global and overview maps;Global and overview maps;Nucleotide metabolism;Biosynthesis of other secondary metabolites;Membrane transport;Global and overview maps	HMDB0000299;PW_C000203	Nucleosides, nucleotides, and analogues	Purine nucleosides	Not Available	146-80-5	283.068	1.316	M-H	C10H12N4O6	95.5	-	metab_42993	neg_3886	neg	4.8434	4.7163	4.855	3.6688	3.5961	3.5117
1alpha,25,28-trihydroxyvitamin D2	1.905E-5	0.0001318	1.309	1.3059	1.3127	0.3925	yes	up	B(i)	-	-	-	-	-	-	-	LMST03010053	-	-	-	-	445.327	6.82612	M+2H, M+H	C28H44O4	65.5	-	metab_2702	pos_2708	pos	6.3273	6.2527	6.3577	4.8763	4.699	4.8518
2,3-Butanediol apiosylglucoside	3.853E-6	4.154E-5	1.3078	1.3051	1.4831	0.5686	yes	up	B(ii)	-	-	-	-	-	-	-	HMDB0033063	Organic oxygen compounds	Organooxygen compounds	Carbohydrates and carbohydrate conjugates	-	402.197	3.95437	M+NH4, M+Na	C15H28O11	-	60.2	metab_2056	pos_2062	pos	4.5605	4.6109	4.6258	3.169	3.0394	3.0931
Annuionone B	1.624E-6	2.327E-5	1.3044	1.3019	1.4507	0.5367	yes	up	B(i)	-	-	-	-	-	-	-	HMDB0032121	Organoheterocyclic compounds	Oxepanes	Not Available	211183-73-2	223.133	4.52738	M+H-H2O, M+H	C13H18O3	60.4	-	metab_2130	pos_2136	pos	4.7546	4.8625	4.7713	3.3064	3.2963	3.316
L-Hexahydro-3-imino-1,2,4-oxadiazepine-3-carboxylic acid	2.604E-5	0.0002814	1.3023	1.2961	1.3707	0.4549	yes	up	B(ii)	-	-	-	-	-	-	-	HMDB0030402	Organic acids and derivatives	Carboxylic acids and derivatives	Amino acids, peptides, and analogues	21539-44-6	363.13	3.68237	2M+FA-H	C5H9N3O3	-	55.9	metab_64546	neg_25454	neg	4.4183	4.3686	4.4459	3.1522	3.1863	3.3156
Caffeic acid 4-O-glucuronide	0.0001413	0.0008568	1.3022	1.2975	1.2802	0.3564	yes	up	B(ii)	-	-	-	-	-	-	-	HMDB0041707	Phenylpropanoids and polyketides	Isoflavonoids	Isoflavans	-	401.073	4.70123	M+FA-H	C15H16O10	-	82.8	metab_63880	neg_24786	neg	5.5204	5.4437	5.5228	4.3544	4.1342	4.3917
6-[4-(4-carboxybutyl)-2-methoxyphenoxy]-3,4,5-trihydroxyoxane-2-carboxylic acid	0.0005184	0.00199	1.3015	1.3022	0.7633	-0.3897	yes	down	B(ii)	-	-	-	-	-	-	-	-	-	-	-	-	421.114	6.29535	M+Na-2H	C18H24O10	-	66.7	metab_45688	neg_6584	neg	3.8269	3.957	3.9418	5.1821	4.9053	5.2768
Linalool oxide D 3-[apiosyl-(1->6)-glucoside]	2.441E-5	0.0002688	1.3001	1.2968	1.3194	0.3999	yes	up	B(ii)	-	-	-	-	-	-	-	HMDB0031367	Organic oxygen compounds	Organooxygen compounds	Carbohydrates and carbohydrate conjugates	-	509.224	5.76647	M+Cl, M+FA-H	C21H36O11	-	89.6	metab_40351	neg_1242	neg	4.9037	4.8815	4.9736	3.7177	3.8134	3.6555
Beta-Amyrin	2.147E-5	0.0001437	1.2998	1.2958	0.6596	-0.6003	yes	down	B(i)	C08616	-	-	map01110;map00909	Biosynthesis of secondary metabolites;Sesquiterpenoid and triterpenoid biosynthesis	Metabolism;Metabolism	Global and overview maps;Metabolism of terpenoids and polyketides	LMPR0106150015;HMDB0249098	Lipids and lipid-like molecules	Prenol lipids	Triterpenoids	559-70-6	409.383	23.3349	M+H-H2O	C30H50O	31.1	-	metab_19234	pos_19244	pos	2.9452	2.8931	2.7655	4.4178	4.3316	4.2952
Phenethyl rutinoside	4.019E-6	7.852E-5	1.2978	1.292	1.2421	0.3128	yes	up	B(ii)	-	-	-	-	-	-	-	HMDB0032622	Organic oxygen compounds	Organooxygen compounds	Carbohydrates and carbohydrate conjugates	88510-08-1	429.177	7.63108	M-H, M+Cl, 2M-H	C20H30O10	-	51.5	metab_39245	neg_133	neg	6.0182	6.1088	6.0788	4.8766	4.8561	4.9266
N-Carbobenzoxyglycylproline	3.645E-5	0.0002139	1.2967	1.2955	1.466	0.5519	yes	up	B(i)	C01632	-	-	-	-	-	-	-	-	-	-	1160-54-9	307.129	5.99018	M+H	C15H18N2O5	35.3	-	metab_34620	pos_34633	pos	4.6292	4.6693	4.6607	3.2557	3.2373	3.0289
2-Arachidonyl Glycerol ether	1.948E-5	0.0001336	1.2921	1.2887	1.3975	0.4828	yes	up	B(ii)	-	-	-	-	-	-	-	HMDB0013657	Lipids and lipid-like molecules	Endocannabinoids	Not Available	222723-55-9	387.287	18.1103	M+H-2H2O, M+Na	C23H40O3	-	38.7	metab_5121	pos_5127	pos	5.1131	5.1637	5.1649	3.658	3.594	3.7971
Verbasoside	3.261E-5	0.000326	1.292	1.2858	1.2928	0.3705	yes	up	B(ii)	-	-	-	-	-	-	-	HMDB0039233	Organic oxygen compounds	Organooxygen compounds	Carbohydrates and carbohydrate conjugates	61548-34-3	461.166	4.90975	M-H, M+Na-2H	C20H30O12	-	53.5	metab_40092	neg_983	neg	5.1427	5.2266	5.1822	3.9077	4.0674	4.056
Pentacarboxyl porphyrinogen III	6.327E-5	0.0005131	1.2916	1.2859	1.3284	0.4097	yes	up	B(ii)	-	-	-	-	-	-	-	HMDB0001957	Organoheterocyclic compounds	Tetrapyrroles and derivatives	Porphyrins	-	745.274	8.0178	M+FA-H	C37H40N4O10	-	71.7	metab_59551	neg_20455	neg	4.745	4.7444	4.7711	3.4498	3.6735	3.612
Cucurbitacin C	0.002924	0.006105	1.2902	1.2865	0.7537	-0.4079	yes	down	B(ii)	C08795	-	-	map00996;map01110	Biosynthesis of various alkaloids;Biosynthesis of secondary metabolites	Metabolism;Metabolism	Biosynthesis of other secondary metabolites;Global and overview maps	HMDB0034706;LMST01010105	Lipids and lipid-like molecules	Steroids and steroid derivatives	Cucurbitacins	5988-76-1	595.309	8.16093	M+Cl	C32H48O8	-	42.2	metab_47444	neg_8341	neg	3.8117	3.6433	3.7453	4.8865	5.2965	4.6774
N-(1-Deoxy-1-fructosyl)alanine	1.739E-7	1.147E-5	1.2893	1.2851	1.3927	0.4779	yes	up	B(ii)	-	-	-	-	-	-	-	HMDB0038662	Organic oxygen compounds	Organooxygen compounds	Carbohydrates and carbohydrate conjugates	16124-24-6	232.082	2.42717	M-H2O-H	C9H17NO7	-	55.1	metab_64849	neg_25757	neg	4.1238	4.1415	4.141	2.9747	2.9892	2.9417
6-{[(2E)-3-(2,4-dihydroxyphenyl)prop-2-enoyl]oxy}-3,4,5-trihydroxyoxane-2-carboxylic acid	6.808E-5	0.0003401	1.2873	1.2848	1.3663	0.4503	yes	up	B(ii)	-	-	-	-	-	-	-	-	-	-	-	-	357.085	1.21243	M+H, M+K	C15H16O10	-	42.2	metab_1878	pos_1884	pos	5.4698	5.3227	5.5331	4.0861	3.9771	3.8853
SQDG(18:2/18:3)	1.403E-5	0.0001835	1.287	1.2824	0.7557	-0.4041	yes	down	B(i)	-	-	-	-	-	-	-	-	-	-	-	-	839.503	20.6772	M-H	C45H76O12S	58.5	-	metab_53777	neg_14678	neg	3.661	3.6352	3.5226	4.7518	4.7582	4.805
2-Hydroxy-2,6,6-trimethylcyclohexanone	7.641E-5	0.0003708	1.2869	1.2848	1.5993	0.6774	yes	up	B(ii)	-	-	-	-	-	-	-	HMDB0037023	Organic oxygen compounds	Organooxygen compounds	Carbonyl compounds	7500-42-7	376.248	11.2863	2M+ACN+Na	C9H16O2	-	69.3	metab_25503	pos_25513	pos	3.8704	3.8742	3.9442	2.6038	2.3363	2.3675
Cis-p-Coumaric acid 4-[apiosyl-(1->2)-glucoside]	0.0002725	0.0009347	1.2868	1.2844	1.367	0.451	yes	up	B(ii)	-	-	-	-	-	-	-	HMDB0037088	Organic oxygen compounds	Organooxygen compounds	Carbohydrates and carbohydrate conjugates	-	476.177	5.44132	M+NH4, M+Na, M+K, 2M+NH4	C20H26O12	-	66.8	metab_488	pos_490	pos	5.4388	5.5157	5.4486	4.042	3.7748	4.1821
Sulfolithocholic acid	0.0002668	0.001299	1.282	1.275	1.3892	0.4743	yes	up	B(ii)	-	-	-	-	-	-	-	HMDB0000907;LMST05020015	Lipids and lipid-like molecules	Steroids and steroid derivatives	Bile acids, alcohols and derivatives	34669-57-3	437.239	5.87233	M-H2O-H	C24H40O6S	-	62.2	metab_62411	neg_23317	neg	4.1027	4.214	4.1578	2.9355	2.8728	3.1708
Porphobilinogen	9.228E-6	0.0001383	1.2819	1.2774	1.3437	0.4262	yes	up	B(ii)	C00931	-	-	map01100;map01110;map00860;map01240	Metabolic pathways;Biosynthesis of secondary metabolites;Porphyrin metabolism;Biosynthesis of cofactors	Metabolism;Metabolism;Metabolism;Metabolism	Global and overview maps;Global and overview maps;Metabolism of cofactors and vitamins;Global and overview maps	PW_C000166;HMDB0000245	Organic nitrogen compounds	Organonitrogen compounds	Amines	487-90-1	451.182	6.40583	2M-H	C10H14N2O4	-	54.2	metab_61637	neg_22543	neg	4.5275	4.4846	4.5556	3.415	3.2976	3.3849
3,4,5-trihydroxy-6-(2-methyl-3-phenylpropoxy)oxane-2-carboxylic acid	6.312E-5	0.0005122	1.2817	1.276	0.7397	-0.435	yes	down	B(ii)	-	-	-	-	-	-	-	-	-	-	-	-	347.111	6.9343	M+Na-2H	C16H22O7	-	66.3	metab_60914	neg_21818	neg	3.4046	3.1755	3.2902	4.4423	4.4582	4.4445
Kyotorphin	0.0001029	0.0006951	1.2815	1.2803	0.7485	-0.4179	yes	down	B(ii)	C02993	-	-	-	-	-	-	HMDB0029099;HMDB0005768	Organic acids and derivatives	Carboxylic acids and derivatives	Amino acids, peptides, and analogues	70904-56-2	733.368	10.3424	2M+Hac-H	C15H23N5O4	-	49.6	metab_57604	neg_18507	neg	3.4251	3.5128	3.4438	4.6215	4.5035	4.7478
Miraxanthin-V	4.108E-6	4.35E-5	1.2806	1.2774	1.3641	0.4479	yes	up	B(i)	C08557	-	-	map01110;map00965	Biosynthesis of secondary metabolites;Betalain biosynthesis	Metabolism;Metabolism	Global and overview maps;Biosynthesis of other secondary metabolites	-	-	-	-	5375-64-4	347.124	6.84405	M+H	C17H18N2O6	57.7	-	metab_33360	pos_33372	pos	5.3409	5.4111	5.3878	3.9225	3.8958	4.0142
(S)-2,3-Dihydro-3,5-dihydroxy-2-oxo-3-indoleacetic acid 5-glucoside	0.01419	0.02181	1.2794	1.2865	0.632	-0.662	yes	down	B(ii)	-	-	-	-	-	-	-	HMDB0034674	Lipids and lipid-like molecules	Prenol lipids	Monoterpenoids	218604-37-6	366.083	4.02773	M-H2O-H	C16H19NO10	-	32.8	metab_43760	neg_4655	neg	1.8131	2.0832	2.7394	3.3475	3.367	3.7861
Arnidenediol	1.295E-5	9.872E-5	1.2787	1.2773	1.3729	0.4572	yes	up	B(ii)	-	-	-	-	-	-	-	HMDB0035401	Lipids and lipid-like molecules	Prenol lipids	Triterpenoids	6750-30-7	425.378	21.8725	M+H-H2O, M+H, M+H-2H2O	C30H50O2	-	30.7	metab_1193	pos_1198	pos	5.2595	5.3712	5.2301	3.8676	3.9015	3.7851
Capsoside A	0.000265	0.000917	1.2779	1.2765	0.6334	-0.6588	yes	down	B(ii)	-	-	-	-	-	-	-	HMDB0037613	Lipids and lipid-like molecules	Glycerolipids	Glycosylglycerols	-	717.367	11.7867	M+H-2H2O, M+Na	C33H58O15	-	79.6	metab_4332	pos_4338	pos	2.4293	2.4231	2.6685	3.8719	4.134	3.867
Ciceritol	9.976E-6	0.0001461	1.277	1.2728	1.2913	0.3688	yes	up	B(ii)	-	-	-	-	-	-	-	HMDB0032777	Organic oxygen compounds	Organooxygen compounds	Carbohydrates and carbohydrate conjugates	88167-26-4	563.178	7.93573	M+FA-H	C19H34O16	-	84.3	metab_59635	neg_20539	neg	5.0328	5.1215	5.0986	3.9995	3.9097	3.9004
Lansioside C	0.00137	0.0036	1.2764	1.2716	1.268	0.3426	yes	up	B(ii)	-	-	-	-	-	-	-	HMDB0035103	Organic oxygen compounds	Organooxygen compounds	Carbohydrates and carbohydrate conjugates	87453-35-8	633.403	14.6241	M+FA-H	C35H56O7	-	52.2	metab_55442	neg_16344	neg	5.5556	5.5782	5.5592	4.3902	4.1297	4.6432
Prostaglandin E2	0.001864	0.004408	1.2751	1.2669	0.8006	-0.3208	yes	down	B(ii)	C00584	Lipids	Eicosanoids	map01100;map00590	Metabolic pathways;Arachidonic acid metabolism	Metabolism;Metabolism	Global and overview maps;Lipid metabolism	HMDB0001220;PW_C000949;LMFA03010003	Lipids and lipid-like molecules	Fatty Acyls	Eicosanoids	363-24-6	397.221	12.2982	M+FA-H, 2M+FA-H, M+Cl	C20H32O5	-	52.7	metab_39338	neg_226	neg	5.0474	4.5916	4.5434	5.908	5.9203	5.8833
6-(1-benzofuran-4-yloxy)-3,4,5-trihydroxyoxane-2-carboxylic acid	0.0001557	0.0009123	1.2735	1.27	0.6877	-0.5401	yes	down	B(ii)	-	-	-	-	-	-	-	-	-	-	-	-	355.067	3.79623	M+FA-H	C14H14O8	-	60.1	metab_64507	neg_25414	neg	2.6007	2.4003	2.6012	3.592	3.7059	3.7577
Momordin Ia	1.856E-5	0.000222	1.2733	1.2705	0.6755	-0.566	yes	down	B(ii)	-	-	-	-	-	-	-	HMDB0041017	Lipids and lipid-like molecules	Prenol lipids	Terpene glycosides	95851-46-0	799.419	15.6623	M+Na-2H	C42H66O13	-	58.6	metab_55023	neg_15924	neg	2.3867	2.3632	2.3941	3.4467	3.5188	3.6099
Blumenol C O-[apiosyl-(1->6)-glucoside]	2.269E-5	0.000255	1.271	1.266	1.2624	0.3362	yes	up	B(ii)	-	-	-	-	-	-	-	HMDB0031936	Lipids and lipid-like molecules	Fatty Acyls	Fatty acyl glycosides	177261-68-6	549.255	7.43793	M+FA-H	C24H40O11	-	91.5	metab_60254	neg_21158	neg	5.4679	5.4396	5.5165	4.3788	4.2465	4.3844
Arbutin	0.0003241	0.00106	1.2679	1.2679	0.6779	-0.5609	yes	down	B(ii)	C06186	-	-	map00010	Glycolysis / Gluconeogenesis	Metabolism	Carbohydrate metabolism	HMDB0029943	Organic oxygen compounds	Organooxygen compounds	Carbohydrates and carbohydrate conjugates	497-76-7	290.124	4.82327	M+H-2H2O, M+NH4	C12H16O7	-	47.3	metab_2191	pos_2197	pos	3.1088	2.8422	3.0658	4.4785	4.2559	4.5663
Leu Trp	0.0001287	0.0005434	1.2675	1.2632	0.7035	-0.5074	yes	down	B(i)	-	-	-	-	-	-	-	-	-	-	-	-	318.181	6.34055	M+H	C17H23N3O3	69.8	-	metab_9904	pos_9912	pos	3.4275	3.4501	3.1954	4.7779	4.8612	4.6785
(+)-Pinoresinol 4-O-[beta-D-Glucopyranosyl-(1->2)-[beta-D-glucopyranosyl-(1->6)]-beta-D-glucopyranoside]	0.000197	0.001064	1.2673	1.2601	1.288	0.3651	yes	up	B(ii)	-	-	-	-	-	-	-	HMDB0040669	Organic oxygen compounds	Organooxygen compounds	Carbohydrates and carbohydrate conjugates	150035-90-8	825.285	6.49833	M-H2O-H	C38H52O21	-	46.9	metab_61509	neg_22415	neg	5.0332	5.1347	5.0726	3.8672	3.8577	4.1072
7-Sulfocholic acid	2.133E-5	0.0002442	1.2649	1.2594	1.3166	0.3968	yes	up	B(ii)	-	-	-	-	-	-	-	LMST05020039;HMDB0002421	Lipids and lipid-like molecules	Steroids and steroid derivatives	Bile acids, alcohols and derivatives	60320-05-0	525.195	8.19055	M+K-2H	C24H40O8S	-	45.1	metab_47467	neg_8364	neg	4.656	4.7158	4.6878	3.5788	3.4733	3.6291
6-{[3,4-dihydroxy-4-(1-oxo-1H-isochromen-3-yl)butan-2-yl]oxy}-3,4,5-trihydroxyoxane-2-carboxylic acid	6.822E-5	0.0005358	1.2631	1.2577	1.3848	0.4697	yes	up	B(ii)	-	-	-	-	-	-	-	-	-	-	-	-	471.114	4.46868	M+FA-H	C19H22O11	-	43.1	metab_43995	neg_4890	neg	4.0408	4.0709	4.0447	2.9494	2.803	3.0247
2-(3-hydroxyphenyl)-6-[3,4,5-trihydroxy-6-(hydroxymethyl)oxan-2-yl]-3,4-dihydro-2H-1-benzopyran-3,5,7-triol	0.003508	0.006304	1.2624	1.2612	0.5793	-0.7876	yes	down	B(ii)	-	-	-	-	-	-	-	-	-	-	-	-	401.127	6.15223	M+H-2H2O	C21H24O10	-	66.4	metab_34359	pos_34372	pos	1.8789	1.8796	2.2973	3.6027	3.7442	3.1086
(1S,2S,4R,8S)-p-Menthane-1,2,8,9-tetrol 2-glucoside	0.0001412	0.0008564	1.2621	1.2591	1.2795	0.3556	yes	up	B(ii)	-	-	-	-	-	-	-	HMDB0039975	Lipids and lipid-like molecules	Prenol lipids	Terpene glycosides	402593-52-6	365.182	5.18053	M-H	C16H30O9	-	87.1	metab_44532	neg_5427	neg	5.1268	5.1824	5.1677	3.9508	4.1867	3.9586
Coniferin	0.0007234	0.002426	1.2617	1.2609	1.3362	0.4181	yes	up	B(ii)	C00761	-	-	map00940;map01110	Phenylpropanoid biosynthesis;Biosynthesis of secondary metabolites	Metabolism;Metabolism	Biosynthesis of other secondary metabolites;Global and overview maps	HMDB0013682	Organic oxygen compounds	Organooxygen compounds	Carbohydrates and carbohydrate conjugates	124151-33-3;531-29-3	387.13	4.9527	M+FA-H	C16H22O8	-	55	metab_63630	neg_24536	neg	4.5054	4.5266	4.562	3.276	3.6322	3.265
N-Desmethyl tapentadol	3.605E-6	7.32E-5	1.2604	1.2572	0.6623	-0.5944	yes	down	B(ii)	-	-	-	-	-	-	-	HMDB0060611	Benzenoids	Benzene and substituted derivatives	Phenylpropanes	-	252.16	10.4073	M+FA-H	C13H21NO	-	44.8	metab_57557	neg_18460	neg	2.1478	2.2042	2.2266	3.2753	3.3115	3.3465
1,2-Dihydro-1,1,6-trimethylnaphthalene	6.195E-6	5.839E-5	1.2591	1.2559	1.4312	0.5172	yes	up	B(i)	-	-	-	-	-	-	-	HMDB0040284	Benzenoids	Naphthalenes	Not Available	30364-38-6	173.133	4.74253	M+H	C13H16	48.1	-	metab_36379	pos_36393	pos	4.5814	4.6288	4.611	3.1943	3.1609	3.3006
6-{2-[(3,3-dimethyloxiran-2-yl)methyl]-3-hydroxyphenoxy}-3,4,5-trihydroxyoxane-2-carboxylic acid	0.0002948	0.001391	1.2572	1.2535	1.3107	0.3903	yes	up	B(ii)	-	-	-	-	-	-	-	-	-	-	-	-	415.125	5.86183	M+FA-H	C17H22O9	-	84.2	metab_45233	neg_6129	neg	4.7959	4.6291	4.8384	3.7285	3.4905	3.6629
Epsilon-caprolactam	0.0008556	0.002685	1.257	1.2514	0.7509	-0.4133	yes	down	B(ii)	C06593	-	-	map01100	Metabolic pathways	Metabolism	Global and overview maps	HMDB0062769	Organoheterocyclic compounds	Lactams	Caprolactams	105-60-2	148.053	8.59092	M+Cl	C6H11NO	-	68.4	metab_58953	neg_19857	neg	3.6266	3.2922	3.3092	4.6114	4.4128	4.5964
6-{[(1R,16S)-5,7-dihydroxy-8,8,10,12,16-pentamethyl-3-[1-(2-methyl-1,3-thiazol-4-yl)prop-1-en-2-yl]-9-oxo-17-oxa-4-azabicyclo[14.1.0]heptadec-4-en-11-yl]oxy}-3,4,5-trihydroxyoxane-2-carboxylic acid	1.984E-5	0.000233	1.2562	1.2502	1.255	0.3277	yes	up	B(ii)	-	-	-	-	-	-	-	-	-	-	-	-	681.301	4.8566	M-H, M+FA-H, M+Cl	C33H50N2O11S	-	73.8	metab_39446	neg_334	neg	5.4489	5.4334	5.5057	4.3211	4.3018	4.4365
LysoPC(22:2(13Z,16Z))	0.003436	0.006889	1.2557	1.2544	0.7362	-0.4418	yes	down	B(ii)	C04230	Lipids	Phospholipids	map00564	Glycerophospholipid metabolism	Metabolism	Lipid metabolism	HMDB0010400	Lipids and lipid-like molecules	Glycerophospholipids	Glycerophosphocholines	-	612.341	8.11055	M+K-2H	C30H58NO7P	-	58.4	metab_59465	neg_20369	neg	3.0911	3.5541	3.0824	4.5398	4.2001	4.4756
Hydroxyterbinafine	0.00125	0.003405	1.255	1.2511	1.3529	0.4361	yes	up	B(ii)	-	-	-	-	-	-	-	HMDB0060890	Benzenoids	Naphthalenes	Not Available	-	613.377	16.5333	2M-H	C21H25NO	-	42.9	metab_54729	neg_15630	neg	4.3235	4.4051	4.3595	3.3157	2.9536	3.4054
6-(2-Hydroxyethoxy)-6-oxohexanoic acid	2.188E-5	0.0002476	1.2536	1.2504	0.8022	-0.318	yes	down	B(ii)	-	-	-	-	-	-	-	HMDB0061681	Lipids and lipid-like molecules	Fatty Acyls	Fatty acids and conjugates	-	189.077	3.40108	M-H2O-H, M-H, M+Na-2H	C8H14O5	-	63.3	metab_39434	neg_322	neg	4.478	4.4531	4.5351	5.6275	5.5124	5.6471
Phe Gly Val Thr	2.841E-5	0.0001772	1.2534	1.2503	0.7108	-0.4925	yes	down	B(i)	-	-	-	-	-	-	-	-	-	-	-	-	423.224	5.37865	M+H	C20H30N4O6	47.7	-	metab_8965	pos_8973	pos	3.3767	3.3481	3.4458	4.8586	4.7881	4.6614
Deoxyloganic acid	0.0001767	0.0006857	1.2534	1.2521	0.7237	-0.4665	yes	down	B(ii)	C11647	-	-	-	-	-	-	HMDB0037028	Lipids and lipid-like molecules	Prenol lipids	Terpene glycosides	92842-56-3	402.176	1.21243	M+ACN+H	C16H24O9	-	75.1	metab_37884	pos_37899	pos	3.5782	3.6487	3.6821	5.1441	4.8289	5.0999
LysoPE(0:0/22:4(7Z,10Z,13Z,16Z))	0.0006571	0.001763	1.2521	1.2502	1.4042	0.4897	yes	up	B(ii)	-	-	-	-	-	-	-	HMDB0011493	Lipids and lipid-like molecules	Glycerophospholipids	Glycerophosphoethanolamines	-	552.302	5.60308	M+Na	C27H48NO7P	-	50.4	metab_9200	pos_9208	pos	4.8547	4.8927	4.8532	3.5052	3.1978	3.6965
2-hydroxy-2-[4-hydroxy-3-(3-methylbut-2-en-1-yl)phenyl]acetic acid	8.461E-6	7.25E-5	1.2504	1.2475	1.3573	0.4407	yes	up	B(ii)	-	-	-	-	-	-	-	-	-	-	-	-	269.139	7.48912	M+CH3OH+H	C13H16O4	-	30.1	metab_32400	pos_32411	pos	5.1471	5.2724	5.1918	3.7928	3.8165	3.8919
Ala Tyr Ile Asp	4.523E-6	8.49E-5	1.2502	1.2464	1.2787	0.3547	yes	up	B(i)	-	-	-	-	-	-	-	-	-	-	-	-	479.213	7.9663	M-H	C22H32N4O8	47.5	-	metab_59601	neg_20505	neg	5.0351	5.0275	5.0657	3.9272	4.0032	3.9028
Succinyladenosine	0.002092	0.004778	1.2493	1.246	0.8033	-0.316	yes	down	B(ii)	-	-	-	-	-	-	-	HMDB0000912	Nucleosides, nucleotides, and analogues	Purine nucleosides	Not Available	4542-23-8	382.1	2.28732	M-H	C14H17N5O8	-	49.4	metab_43341	neg_4236	neg	4.8709	4.4465	4.5662	5.8156	5.571	5.8974
N-[(3a,5b,7a,12a)-3,12-dihydroxy-24-oxo-7-(sulfooxy)cholan-24-yl]-Glycine	0.001129	0.003189	1.2492	1.2431	1.3206	0.4012	yes	up	B(ii)	-	-	-	-	-	-	-	HMDB0002640	Lipids and lipid-like molecules	Steroids and steroid derivatives	Bile acids, alcohols and derivatives	71977-73-6	566.235	15.2288	M+Na-2H	C26H43NO9S	-	53.4	metab_50721	neg_11622	neg	4.5555	4.7157	4.5955	3.4698	3.2991	3.7312
12alpha-Hydroxy-13,18-dehydroparain	1.154E-5	0.0001616	1.2489	1.2438	1.376	0.4605	yes	up	B(ii)	-	-	-	-	-	-	-	HMDB0039557	Lipids and lipid-like molecules	Prenol lipids	Terpene lactones	-	411.155	13.631	M+Cl	C21H28O6	-	52	metab_50120	neg_11021	neg	3.943	4.0839	4.0058	2.9216	2.9091	2.913
Hericenone D	0.007149	0.01139	1.2482	1.251	1.429	0.515	yes	up	B(i)	-	-	-	-	-	-	-	HMDB0039139	Lipids and lipid-like molecules	Prenol lipids	Monoterpenoids	137592-04-2	599.431	19.651	M+H	C37H58O6	37.6	-	metab_20783	pos_20793	pos	4.8397	4.9385	4.8722	3.6336	2.8459	3.7703
Beta-Ionone	4.281E-6	4.486E-5	1.2461	1.2429	1.3886	0.4736	yes	up	B(i)	C12287	-	-	-	-	-	-	HMDB0036565	Lipids and lipid-like molecules	Prenol lipids	Sesquiterpenoids	79-77-6	175.148	5.75605	M+H-H2O, M+H	C13H20O	70.2	-	metab_2433	pos_2439	pos	4.8511	4.85	4.8678	3.47	3.447	3.5742
5-hydroxy-2-(4-methoxyphenyl)-8-(3-methylbut-2-en-1-yl)-3,7-bis({[3,4,5-trihydroxy-6-(hydroxymethyl)oxan-2-yl]oxy})-4H-chromen-4-one	3.556E-5	0.0003453	1.2442	1.2392	1.2471	0.3186	yes	up	B(ii)	-	-	-	-	-	-	-	-	-	-	-	-	727.196	3.68237	M+Cl	C33H40O16	-	75.3	metab_64544	neg_25452	neg	5.5292	5.4575	5.5451	4.4294	4.3335	4.4949
11,13-Dihydrotaraxinic acid glucosyl ester	4.385E-5	0.0003988	1.2422	1.2372	1.2873	0.3643	yes	up	B(ii)	-	-	-	-	-	-	-	HMDB0035867	Lipids and lipid-like molecules	Saccharolipids	Not Available	75911-16-9	471.186	6.70077	M+FA-H	C21H30O9	-	68.6	metab_46095	neg_6991	neg	4.8733	4.8774	4.8883	3.8282	3.6798	3.8653
1,2,10-Trihydroxydihydro-trans-linalyl oxide 7-O-beta-D-glucopyranoside	4.859E-7	1.933E-5	1.241	1.2363	1.2833	0.3599	yes	up	B(ii)	-	-	-	-	-	-	-	HMDB0033237	Organic oxygen compounds	Organooxygen compounds	Carbohydrates and carbohydrate conjugates	219814-37-6	363.166	4.7528	M-H2O-H	C16H30O10	-	54.8	metab_44199	neg_5094	neg	4.8662	4.9183	4.9051	3.8288	3.7974	3.8205
(S)-Nerolidol 3-O-[a-L-rhamnopyranosyl-(1->2)-b-D-glucopyranoside]	0.0001518	0.0006159	1.2401	1.2377	0.7408	-0.4328	yes	down	B(ii)	-	-	-	-	-	-	-	HMDB0040844	Lipids and lipid-like molecules	Fatty Acyls	Fatty acyl glycosides	130466-30-7	553.299	12.0199	M+Na, M+K, M+H-H2O, M+H-2H2O	C27H46O10	-	83.6	metab_418	pos_419	pos	3.9634	3.8313	3.8573	5.1427	5.4196	5.1676
(1S,2S,4S,5S)-2,4-Thujanediol 4-O-beta-D-Glucopyranoside	0.0007555	0.002492	1.2392	1.2372	0.7147	-0.4846	yes	down	B(ii)	-	-	-	-	-	-	-	HMDB0033644	Lipids and lipid-like molecules	Prenol lipids	Terpene glycosides	240495-81-2	313.166	10.3109	M-H2O-H, 2M-H	C16H28O7	-	69.3	metab_41671	neg_2562	neg	2.8904	2.6168	2.7679	3.888	3.6928	3.9957
Theasapogenol E	5.294E-6	5.215E-5	1.2387	1.2355	1.3748	0.4592	yes	up	B(ii)	-	-	-	-	-	-	-	HMDB0034518	Lipids and lipid-like molecules	Prenol lipids	Triterpenoids	15399-41-4	487.338	7.57912	M+H-H2O	C30H48O6	-	50.2	metab_32261	pos_32272	pos	4.9399	4.8748	4.9639	3.5869	3.5263	3.6352
Avocadyne	9.948E-5	0.0006804	1.2384	1.2366	1.4101	0.4958	yes	up	B(ii)	-	-	-	-	-	-	-	HMDB0035473;LMFA05000643	Lipids and lipid-like molecules	Fatty Acyls	Fatty alcohols	129099-96-3	283.228	15.1375	M-H	C17H32O3	-	42.3	metab_55213	neg_16114	neg	3.7592	3.7221	3.7195	2.6078	2.7819	2.555
Mevalonic acid	0.0006974	0.002375	1.238	1.2338	1.2679	0.3424	yes	up	B(ii)	C00418	-	-	map01100;map01110;map00900	Metabolic pathways;Biosynthesis of secondary metabolites;Terpenoid backbone biosynthesis	Metabolism;Metabolism;Metabolism	Global and overview maps;Global and overview maps;Metabolism of terpenoids and polyketides	PW_C000152;HMDB0000227;LMFA01050352	Lipids and lipid-like molecules	Fatty Acyls	Fatty acids and conjugates	17817-88-8;150-97-0	341.145	1.26717	2M+FA-H	C6H12O4	-	45.1	metab_65347	neg_26255	neg	5.2431	5.1422	5.2202	4.1407	3.8921	4.2749
AK toxin I	0.002999	0.006217	1.2369	1.234	0.7226	-0.4687	yes	down	B(ii)	C16787	-	-	-	-	-	-	HMDB0030401	Organic acids and derivatives	Carboxylic acids and derivatives	Amino acids, peptides, and analogues	85146-09-4	394.162	4.669	M-H2O-H	C23H27NO6	-	61.7	metab_44133	neg_5028	neg	2.795	2.9968	2.9935	4.0616	4.3272	3.7683
7-tridecenoic acid	2.211E-7	7.027E-6	1.2355	1.2329	1.3709	0.4551	yes	up	B(i)	-	-	-	-	-	-	-	LMFA01030595	-	-	-	-	213.185	7.74662	M+H	C13H24O2	56.2	-	metab_11223	pos_11232	pos	4.9245	4.9445	4.9341	3.622	3.5643	3.6099
4-Pyridoxic acid	6.659E-7	2.373E-5	1.2353	1.2301	1.2735	0.3488	yes	up	B(ii)	C00847	-	-	map01100;map00750	Metabolic pathways;Vitamin B6 metabolism	Metabolism;Metabolism	Global and overview maps;Metabolism of cofactors and vitamins	PW_C000011;HMDB0000017	Organoheterocyclic compounds	Pyridines and derivatives	Pyridinecarboxylic acids and derivatives	82-82-6	228.051	1.85762	M+FA-H	C8H9NO4	-	51.1	metab_65040	neg_25948	neg	4.9631	4.997	4.9857	3.8912	3.8986	3.9449
3,4,5-trihydroxy-6-[2-hydroxy-4-(3-oxobutyl)phenoxy]oxane-2-carboxylic acid	8.05E-7	2.723E-5	1.2341	1.2301	1.3589	0.4424	yes	up	B(ii)	-	-	-	-	-	-	-	-	-	-	-	-	401.109	5.04855	M+FA-H	C16H20O9	-	58.6	metab_63532	neg_24438	neg	4.0359	4.0745	4.0413	2.9787	3.0109	2.9538
Goshonoside F5	0.001567	0.00333	1.2339	1.2313	0.7111	-0.4919	yes	down	B(ii)	-	-	-	-	-	-	-	HMDB0038541	Lipids and lipid-like molecules	Prenol lipids	Terpene glycosides	90851-28-8	710.375	9.5564	M+ACN+Na	C32H54O13	-	34.2	metab_29608	pos_29619	pos	3.7047	3.2113	3.2312	4.8445	4.5985	4.8242
Conferone	0.0004553	0.001841	1.2335	1.229	1.3139	0.3939	yes	up	B(ii)	-	-	-	-	-	-	-	HMDB0036621	Phenylpropanoids and polyketides	Coumarins and derivatives	Not Available	41743-47-9	417.151	11.0641	M+K-2H	C24H28O4	-	41.5	metab_57191	neg_18094	neg	4.6067	4.3664	4.6783	3.4838	3.3836	3.5223
Glutamylisoleucine	5.529E-5	0.0004668	1.2332	1.2285	0.7717	-0.3739	yes	down	B(ii)	-	-	-	-	-	-	-	HMDB0028822	Organic acids and derivatives	Carboxylic acids and derivatives	Amino acids, peptides, and analogues	5879-22-1	241.119	5.44698	M-H2O-H	C11H20N2O5	-	61	metab_44814	neg_5710	neg	3.7126	3.5173	3.638	4.6898	4.6685	4.7265
Hypoglycin B	6.774E-5	0.0003386	1.2324	1.2297	1.3053	0.3844	yes	up	B(ii)	C08280	-	-	-	-	-	-	HMDB0029428	Organic acids and derivatives	Carboxylic acids and derivatives	Amino acids, peptides, and analogues	502-37-4	334.14	5.2888	M+ACN+Na, 2M+ACN+H	C12H18N2O5	-	58.8	metab_2307	pos_2313	pos	5.6917	5.7307	5.7261	4.4185	4.2303	4.488
Astragalin 7-rhamnoside	0.004745	0.00884	1.2317	1.2309	1.3337	0.4154	yes	up	B(ii)	-	-	-	-	-	-	-	HMDB0037426	Phenylpropanoids and polyketides	Flavonoids	Flavonoid glycosides	38784-79-1	639.161	4.17008	M+FA-H	C27H30O15	-	65.5	metab_43822	neg_4717	neg	4.6029	4.3539	4.6019	3.5274	3.0296	3.6091
Valyl-Phenylalanine	0.0002085	0.001105	1.2314	1.2298	0.7911	-0.3381	yes	down	B(ii)	-	-	-	-	-	-	-	HMDB0029134	Organic acids and derivatives	Carboxylic acids and derivatives	Amino acids, peptides, and analogues	3918-92-1	587.308	10.364	2M+Hac-H	C14H20N2O3	-	53.3	metab_57589	neg_18492	neg	4.0686	4.0348	4.1318	5.2171	4.999	5.2487
Anhydrocinnzeylanine	0.0001605	0.0009312	1.2303	1.2259	0.792	-0.3364	yes	down	B(ii)	-	-	-	-	-	-	-	HMDB0036864	Lipids and lipid-like molecules	Prenol lipids	Terpene lactones	68799-62-2	407.207	14.209	M-H, M+Na-2H	C22H32O7	-	46.5	metab_42106	neg_2997	neg	4.0029	4.1692	4.0991	5.1609	5.2721	5.0601
Ucriol	0.002549	0.004872	1.2275	1.2277	0.6115	-0.7096	yes	down	B(ii)	-	-	-	-	-	-	-	HMDB0036705	Lipids and lipid-like molecules	Fatty Acyls	Fatty alcohol esters	87376-64-5	362.269	12.288	M+ACN+H	C20H32O3	-	74.6	metab_23931	pos_23941	pos	2.1533	2.1472	2.1721	3.8246	3.138	3.6235
(+/-)-trans-and cis-4,8-Dimethyl-3,7-nonadien-2-ol	2.126E-5	0.0002437	1.2265	1.2236	0.7941	-0.3326	yes	down	B(ii)	-	-	-	-	-	-	-	HMDB0032238	Lipids and lipid-like molecules	Prenol lipids	Monoterpenoids	67845-50-5	213.15	10.5366	M+FA-H	C11H20O	-	38.1	metab_57470	neg_18373	neg	4.114	4.0588	4.0934	5.1397	5.0785	5.2275
3-Mercaptohexyl hexanoate	0.000148	0.0008831	1.2261	1.2214	1.3251	0.4061	yes	up	B(ii)	-	-	-	-	-	-	-	HMDB0037766	Lipids and lipid-like molecules	Fatty Acyls	Fatty acid esters	145937-76-4	509.296	7.5175	2M+FA-H	C12H24O2S	-	37.6	metab_46900	neg_7797	neg	4.3892	4.2521	4.3938	3.3002	3.1668	3.3708
Monomenthyl succinate	9.957E-5	0.0006805	1.226	1.2225	0.7779	-0.3623	yes	down	B(ii)	-	-	-	-	-	-	-	HMDB0036143	Lipids and lipid-like molecules	Prenol lipids	Monoterpenoids	188709-97-9	301.166	9.36993	M+FA-H	C14H24O4	-	75	metab_58261	neg_19165	neg	3.7156	3.8464	3.6288	4.7448	4.8074	4.8328
12(S)-hydroxy-16-Heptadecynoic Acid	2.702E-6	3.241E-5	1.2225	1.2195	1.338	0.4201	yes	up	B(i)	-	-	-	-	-	-	-	-	-	-	-	-	265.216	16.1292	M+H-H2O, M+H	C17H30O3	66.3	-	metab_4575	pos_4581	pos	5.1259	5.2069	5.2026	3.8508	3.8474	3.9133
3,4,5-trihydroxy-6-{[3-(3,4,5-trihydroxyphenyl)propanoyl]oxy}oxane-2-carboxylic acid	0.0006796	0.001805	1.2224	1.2205	1.3225	0.4033	yes	up	B(ii)	-	-	-	-	-	-	-	-	-	-	-	-	357.081	6.314	M+H-2H2O, M+H-H2O, M+H	C15H18O11	-	68.5	metab_1631	pos_1637	pos	5.4771	5.4637	5.4852	4.2054	3.8716	4.3436
Cinncassiol D4 2-glucoside	0.0004634	0.00186	1.2205	1.2146	1.2209	0.2879	yes	up	B(ii)	-	-	-	-	-	-	-	HMDB0035065	Lipids and lipid-like molecules	Prenol lipids	Terpene glycosides	-	549.244	15.2288	M+Cl	C26H42O10	-	76.7	metab_50720	neg_11621	neg	5.8148	5.9557	5.8258	4.7955	4.6517	4.9642
Remikiren	0.007668	0.01301	1.22	1.2233	0.7752	-0.3674	yes	down	B(ii)	C07465	-	-	-	-	-	-	HMDB0014357	Organic acids and derivatives	Carboxylic acids and derivatives	Amino acids, peptides, and analogues	126222-34-2	675.338	8.27327	M+FA-H	C33H50N4O6S	-	60.8	metab_47535	neg_8432	neg	3.6868	4.212	3.758	5.1671	4.7002	5.1713
4,8 dimethylnonanoyl carnitine	2.449E-5	0.0001589	1.2176	1.2152	1.3166	0.3968	yes	up	B(i)	-	-	-	-	-	-	-	PW_C002659;LMFA07070046;HMDB0006202	Lipids and lipid-like molecules	Fatty Acyls	Fatty acid esters	-	330.264	4.4825	M+H	C18H35NO4	69.5	-	metab_36631	pos_36645	pos	5.3485	5.5134	5.3807	4.128	4.0536	4.1538
Descladinose roxithromycin	0.004418	0.007608	1.2176	1.2187	1.3097	0.3892	yes	up	B(ii)	-	-	-	-	-	-	-	HMDB0060814	Organic oxygen compounds	Organooxygen compounds	Carbohydrates and carbohydrate conjugates	-	643.418	15.9058	M+H-2H2O	C33H62N2O12	-	80.6	metab_22116	pos_22126	pos	5.7967	5.8598	5.75	4.5248	3.9838	4.7804
7,8-Dihydro-3b,6a-dihydroxy-alpha-ionol 9-[apiosyl-(1->6)-glucoside]	2.05E-5	0.0002383	1.2154	1.21	1.2757	0.3513	yes	up	B(ii)	-	-	-	-	-	-	-	HMDB0041579	Lipids and lipid-like molecules	Fatty Acyls	Fatty acyl glycosides	177261-73-3	567.266	6.70077	M+FA-H	C24H42O12	-	83.9	metab_61240	neg_22144	neg	4.8086	4.7856	4.8409	3.7599	3.7069	3.8503
Prostaglandin-c2	0.002788	0.005241	1.2143	1.2165	0.6811	-0.5541	yes	down	B(ii)	C05955	Lipids	Eicosanoids	map00590;map01100	Arachidonic acid metabolism;Metabolic pathways	Metabolism;Metabolism	Lipid metabolism;Global and overview maps	PW_C040451;HMDB0060095	Lipids and lipid-like molecules	Fatty Acyls	Eicosanoids	-	398.229	5.02947	M+ACN+Na	C20H30O4	-	62.9	metab_8625	pos_8632	pos	2.5953	2.8744	3.1948	4.3244	4.019	4.3765
(+/-)5,6-DHET	0.000279	0.00134	1.2137	1.2105	0.7739	-0.3698	yes	down	B(i)	-	-	-	-	-	-	-	-	-	-	-	-	337.239	15.7426	M-H	C20H34O4	31.3	-	metab_54996	neg_15897	neg	3.6956	3.4632	3.5936	4.6367	4.5311	4.7243
Threoninyl-Phenylalanine	0.0001008	0.0006873	1.2119	1.2068	0.7792	-0.3599	yes	down	B(ii)	-	-	-	-	-	-	-	HMDB0029068	Organic acids and derivatives	Carboxylic acids and derivatives	Amino acids, peptides, and analogues	16875-27-7	265.119	3.92928	M-H	C13H18N2O4	-	71.8	metab_64439	neg_25346	neg	3.6159	3.6455	3.7407	4.7333	4.7853	4.5994
Amikacin	0.003223	0.005885	1.2108	1.2135	1.4113	0.497	yes	up	B(ii)	C06820	-	-	-	-	-	-	HMDB0014622;HMDB0254120;PW_C008984	Organic oxygen compounds	Organooxygen compounds	Carbohydrates and carbohydrate conjugates	37517-28-5	649.302	8.76293	M+ACN+Na	C22H43N5O13	-	40.2	metab_30669	pos_30680	pos	4.5564	4.5338	4.7326	3.1838	3.6505	2.9607
Loperamide	1.313E-5	0.0001769	1.2106	1.2067	1.2803	0.3565	yes	up	B(ii)	C07080	-	-	-	-	-	-	HMDB0004999	Benzenoids	Benzene and substituted derivatives	Diphenylmethanes	53179-11-6	521.223	7.24135	M+FA-H	C29H33ClN2O2	-	65.4	metab_60506	neg_21410	neg	4.7293	4.6415	4.7702	3.7054	3.6691	3.6703
O-Desmethyltramadol	9.85E-5	0.000677	1.2106	1.2078	0.694	-0.527	yes	down	B(ii)	-	-	-	-	-	-	-	HMDB0060997;PW_C040590;HMDB0255851	Benzenoids	Benzene and substituted derivatives	Cyclohexylphenols	144830-14-8	294.171	11.4324	M+FA-H	C15H23NO2	-	71.7	metab_49294	neg_10194	neg	2.2316	2.3771	2.4593	3.3924	3.3957	3.3975
LysoPA(0:0/18:1(9Z))	0.003273	0.006632	1.2078	1.2039	1.1773	0.2355	yes	up	B(ii)	-	-	-	-	-	-	-	HMDB0007851	Lipids and lipid-like molecules	Glycerophospholipids	Glycerophosphates	-	481.257	15.6219	M+FA-H	C21H41O7P	-	56	metab_55040	neg_15941	neg	7.1338	7.1445	7.0545	5.9953	5.7737	6.3506
Pseudoionone	9.372E-8	4.836E-6	1.2074	1.2046	1.3547	0.438	yes	up	B(i)	-	-	-	-	-	-	-	HMDB0032498	Lipids and lipid-like molecules	Prenol lipids	Monoterpenoids	3548-78-5	193.159	7.15887	M+H	C13H20O	73.7	-	metab_10693	pos_10702	pos	4.8728	4.8422	4.8839	3.5781	3.5994	3.5979
Val Pro Ala Arg	0.006608	0.01065	1.2053	1.2077	1.403	0.4885	yes	up	B(i)	-	-	-	-	-	-	-	-	-	-	-	-	442.28	8.81702	M+H	C19H35N7O5	35.3	-	metab_30611	pos_30622	pos	4.7117	4.7894	4.7455	3.5719	2.8676	3.7167
13'-Hydroxy-gamma-tocopherol	0.0007775	0.00199	1.2049	1.2035	1.3635	0.4473	yes	up	B(ii)	-	-	-	-	-	-	-	HMDB0012561	Lipids and lipid-like molecules	Prenol lipids	Quinone and hydroquinone lipids	-	455.35	21.0856	M+H-H2O, M+Na	C28H48O3	-	44	metab_4998	pos_5004	pos	4.8478	4.9014	4.88	3.689	3.2968	3.7428
Citronellyl beta-sophoroside	0.0003735	0.001621	1.2042	1.198	1.2748	0.3503	yes	up	B(ii)	-	-	-	-	-	-	-	HMDB0032839	Lipids and lipid-like molecules	Prenol lipids	Terpene glycosides	209681-41-4	525.255	7.17087	M+FA-H	C22H40O11	-	67.2	metab_46569	neg_7466	neg	4.7849	4.7074	4.8572	3.6965	3.6457	3.9136
Thr Val Phe Asp	9.471E-6	7.902E-5	1.2023	1.1993	0.7585	-0.3988	yes	down	B(i)	-	-	-	-	-	-	-	-	-	-	-	-	481.23	6.5739	M+H	C22H32N4O8	64.8	-	metab_33747	pos_33759	pos	3.9471	3.9719	4.0081	5.3136	5.243	5.1703
Omethoate	0.0006314	0.001712	1.2019	1.2017	0.7731	-0.3713	yes	down	B(i)	C18662	-	-	-	-	-	-	-	-	-	-	1113-02-6	214.03	2.50815	M+H, M+Na	C5H12NO4PS	78	-	metab_1979	pos_1985	pos	4.5297	4.1734	4.4897	5.7488	5.5478	5.7699
Histidinyl-Gamma-glutamate	0.0008624	0.002699	1.1986	1.1951	1.2627	0.3365	yes	up	B(ii)	-	-	-	-	-	-	-	HMDB0028899	Organic acids and derivatives	Carboxylic acids and derivatives	Amino acids, peptides, and analogues	-	611.258	6.10888	2M+FA-H	C11H17N5O4	-	42.9	metab_62062	neg_22968	neg	4.9628	4.9484	4.9408	3.7303	4.1273	3.9067
Lysyl-Hydroxyproline	3.675E-5	0.0002151	1.1973	1.1944	1.3338	0.4155	yes	up	B(ii)	-	-	-	-	-	-	-	HMDB0028952	Organic acids and derivatives	Carboxylic acids and derivatives	Amino acids, peptides, and analogues	870233-57-1	536.344	7.40972	2M+NH4	C11H21N3O4	-	45.1	metab_32519	pos_32530	pos	5.0333	4.9662	5.1046	3.8539	3.6864	3.7852
3,11,12-Trihydroxy-1(10)-spirovetiven-2-one	3.152E-7	1.547E-5	1.1959	1.1918	1.2609	0.3345	yes	up	B(ii)	-	-	-	-	-	-	-	HMDB0038154	Lipids and lipid-like molecules	Prenol lipids	Sesquiterpenoids	84321-96-0	303.135	4.9742	M+Cl	C15H24O4	-	69.2	metab_63612	neg_24518	neg	4.8311	4.8544	4.86	3.8415	3.8676	3.8251
Lyciumoside III	0.0004925	0.001431	1.1943	1.1919	0.7271	-0.4598	yes	down	B(ii)	-	-	-	-	-	-	-	HMDB0039553	Lipids and lipid-like molecules	Prenol lipids	Terpene glycosides	-	347.172	15.4589	M+2Na	C32H56O13	-	84	metab_17930	pos_17940	pos	3.2705	3.4175	3.4609	4.6764	4.8284	4.455
Oxoglutaric acid	0.005545	0.01001	1.1932	1.1894	0.791	-0.3383	yes	down	B(i)	C00026	Organic acids	Carboxylic acids	map01100;map00630;map00310;map01110;map00300;map01240;map01210;map00340;map00040;map00470;map00220;map00053;map00020;map00250;map01230;map01200;map00650;map00660;map00430	Metabolic pathways;Glyoxylate and dicarboxylate metabolism;Lysine degradation;Biosynthesis of secondary metabolites;Lysine biosynthesis;Biosynthesis of cofactors;2-Oxocarboxylic acid metabolism;Histidine metabolism;Pentose and glucuronate interconversions;D-Amino acid metabolism;Arginine biosynthesis;Ascorbate and aldarate metabolism;Citrate cycle (TCA cycle);Alanine, aspartate and glutamate meta…	Metabolism;Metabolism;Metabolism;Metabolism;Metabolism;Metabolism;Metabolism;Metabolism;Metabolism;Metabolism;Metabolism;Metabolism;Metabolism;Metabolism;Metabolism;Metabolism;Metabolism;Metabolism;Metabolism	Global and overview maps;Carbohydrate metabolism;Amino acid metabolism;Global and overview maps;Amino acid metabolism;Global and overview maps;Global and overview maps;Amino acid metabolism;Carbohydrate metabolism;Metabolism of other amino acids;Amino acid metabolism;Carbohydrate metabolism;Carbohydrate metabolism;Amino acid metabolism;Global and overview maps;Global and overview maps;Carbohydrat…	PW_C000134;HMDB0000208	Organic acids and derivatives	Keto acids and derivatives	Gamma-keto acids and derivatives	328-50-7	145.014	1.1477	M-H	C5H6O5	77.4	-	metab_42805	neg_3698	neg	4.2319	3.8664	3.9598	4.9393	5.4035	4.9008
Phenylalanyl-Arginine	0.005251	0.00878	1.1926	1.1871	1.7121	0.7758	yes	up	B(ii)	-	-	-	-	-	-	-	HMDB0028989	Organic acids and derivatives	Carboxylic acids and derivatives	Amino acids, peptides, and analogues	1238-09-1	660.396	9.74537	2M+NH4	C15H23N5O3	-	38.2	metab_12974	pos_12983	pos	3.2486	2.7163	3.5276	1.8704	1.8208	1.8516
Ciprofloxacin	0.0005307	0.002021	1.1869	1.1871	1.2325	0.3016	yes	up	B(ii)	C05349	-	-	map02010	ABC transporters	Environmental Information Processing	Membrane transport	HMDB0014677	Organoheterocyclic compounds	Quinolines and derivatives	Quinoline carboxylic acids	85721-33-1	661.263	13.0391	2M-H	C17H18FN3O3	-	69.5	metab_49917	neg_10818	neg	5.3522	5.3473	5.3178	4.2716	4.5244	4.1986
Simulanoquinoline	0.0001994	0.001071	1.1864	1.1805	1.2248	0.2925	yes	up	B(ii)	-	-	-	-	-	-	-	HMDB0040379	Lipids and lipid-like molecules	Prenol lipids	Monoterpenoids	155416-22-1	663.231	7.81217	M+FA-H	C37H34N2O7	-	59.7	metab_59763	neg_20667	neg	5.3998	5.4595	5.4408	4.4157	4.3194	4.5744
Osmundalactone	7.454E-7	1.453E-5	1.1852	1.1832	1.2991	0.3775	yes	up	B(ii)	-	-	-	-	-	-	-	HMDB0031303	Organoheterocyclic compounds	Pyrans	Pyranones and derivatives	69308-39-0	170.081	2.3026	M+ACN+H	C6H8O3	-	67.9	metab_37391	pos_37405	pos	5.347	5.3328	5.3349	4.1121	4.1463	4.068
Hydroxyhomodestruxin B	0.0001647	0.0006525	1.1826	1.181	0.7934	-0.3339	yes	down	B(ii)	-	-	-	-	-	-	-	HMDB0039897	Organic acids and derivatives	Peptidomimetics	Depsipeptides	-	668.364	9.01558	M+2Na-H	C31H53N5O8	-	43.8	metab_12256	pos_12265	pos	4.8259	4.7044	4.7021	6.0575	5.818	6.0605
Foetidin	0.004665	0.008725	1.1813	1.1804	1.2768	0.3525	yes	up	B(ii)	-	-	-	-	-	-	-	HMDB0033271	Phenylpropanoids and polyketides	Coumarins and derivatives	Not Available	97165-40-7	419.166	11.2535	M+K-2H	C24H30O4	-	68	metab_57082	neg_17985	neg	4.9408	4.5898	4.8766	3.9058	3.4665	3.9105
2-hydroxyimipramine	0.0005899	0.002148	1.1804	1.1756	0.7773	-0.3635	yes	down	B(ii)	-	-	-	-	-	-	-	PW_C040601;HMDB0060952	Organoheterocyclic compounds	Benzazepines	Dibenzazepines	-	317.161	7.69157	M+Na-2H	C19H24N2O	-	33.7	metab_59940	neg_20844	neg	3.6457	3.3661	3.3954	4.4953	4.3696	4.5244
Valyl-Isoleucine	8.882E-5	0.0006343	1.18	1.1753	0.8037	-0.3153	yes	down	B(ii)	-	-	-	-	-	-	-	HMDB0029130	Organic acids and derivatives	Carboxylic acids and derivatives	Amino acids, peptides, and analogues	20556-14-3	229.156	4.23158	M-H	C11H22N2O3	-	55.7	metab_64261	neg_25168	neg	3.9562	4.0423	4.1011	5.0535	5.0711	4.9287
7-Hydroxy-6-methyl-2H-1-benzopyran-2-one	4.583E-5	0.000412	1.1799	1.1771	0.7613	-0.3935	yes	down	B(ii)	-	-	-	-	-	-	-	HMDB0032990	Phenylpropanoids and polyketides	Coumarins and derivatives	Hydroxycoumarins	53811-56-6	221.045	5.38665	M+FA-H	C10H8O3	-	66	metab_63091	neg_23997	neg	3.1482	3.1239	3.1231	4.1505	4.0124	4.1778
Barringtogenol C	0.01981	0.02753	1.1797	1.1857	0.5886	-0.7646	yes	down	B(ii)	C08931	-	-	-	-	-	-	HMDB0034525	Lipids and lipid-like molecules	Prenol lipids	Triterpenoids	17304-24-4;13844-01-4	523.4	16.7746	M+CH3OH+H	C30H50O5	-	47.8	metab_21754	pos_21764	pos	1.9645	1.9584	1.9832	3.398	3.9501	2.6855
3-Pentadecylphenol	9.37E-5	0.0004306	1.1788	1.1774	0.734	-0.4461	yes	down	B(ii)	-	-	-	-	-	-	-	LMPK15010004;HMDB0033872	Benzenoids	Phenols	1-hydroxy-4-unsubstituted benzenoids	501-24-6	368.291	6.85307	M+ACN+Na	C21H36O	-	33.4	metab_33342	pos_33354	pos	3.317	3.3628	3.4531	4.6957	4.474	4.6377
LysoPE(0:0/18:4(6Z,9Z,12Z,15Z))	0.003001	0.006218	1.1775	1.1748	1.2803	0.3565	yes	up	B(ii)	-	-	-	-	-	-	-	HMDB0011480	Lipids and lipid-like molecules	Glycerophospholipids	Glycerophosphoethanolamines	-	518.252	14.5947	M+FA-H	C23H40NO7P	-	83.1	metab_50495	neg_11396	neg	4.7308	4.6084	4.6111	3.6393	3.3633	3.8932
14-HDoHE	0.0003151	0.00145	1.1772	1.1764	0.7231	-0.4677	yes	down	B(ii)	-	-	-	-	-	-	-	HMDB0060044	Lipids and lipid-like molecules	Fatty Acyls	Lineolic acids and derivatives	-	401.233	14.3503	M+FA-H	C23H32O3	-	53.8	metab_55577	neg_16479	neg	2.5119	2.6763	2.5443	3.6001	3.433	3.6633
3-Benzoyloxy-11-oxo-12-ursen-28-oic acid	0.0004984	0.001443	1.1772	1.1753	1.3622	0.4459	yes	up	B(ii)	-	-	-	-	-	-	-	HMDB0032894	Lipids and lipid-like molecules	Prenol lipids	Triterpenoids	205699-23-6	607.397	21.6319	M+CH3OH+H	C37H50O5	-	38.9	metab_19066	pos_19076	pos	4.6656	4.6974	4.5725	3.4158	3.2103	3.6042
3-(3-Methylbutylidene)-1(3H)-isobenzofuranone	0.002672	0.005063	1.1772	1.1745	1.7053	0.77	yes	up	B(i)	-	-	-	-	-	-	-	HMDB0031663	Organoheterocyclic compounds	Isocoumarans	Isobenzofuranones	-	203.107	12.3237	M+H	C13H14O2	34.7	-	metab_23921	pos_23931	pos	3.2181	2.7465	3.2178	2.0104	1.6723	1.703
Lysyl-Cysteine	4.78E-5	0.000425	1.177	1.1716	1.2767	0.3524	yes	up	B(ii)	-	-	-	-	-	-	-	HMDB0028948	Organic acids and derivatives	Carboxylic acids and derivatives	Amino acids, peptides, and analogues	106325-92-2	497.224	5.65052	2M-H	C9H19N3O3S	-	41.7	metab_62702	neg_23608	neg	4.5034	4.4378	4.5681	3.4983	3.4837	3.5985
N-Salicyloylaspartic acid	0.001216	0.003347	1.1764	1.1767	0.7755	-0.3668	yes	down	B(ii)	-	-	-	-	-	-	-	HMDB0039506	Organic acids and derivatives	Carboxylic acids and derivatives	Amino acids, peptides, and analogues	56145-94-9	252.051	5.79742	M-H	C11H11NO6	-	60.4	metab_62518	neg_23424	neg	3.5308	3.3556	3.4647	4.5053	4.2349	4.6063
24-Nor-5beta-chol-22-ene-3alpha,12alpha-diol	1.765E-5	0.0001246	1.1751	1.1723	1.3298	0.4112	yes	up	B(i)	-	-	-	-	-	-	-	LMST04060016	-	-	-	-	369.276	20.1101	M+H, M+Na, M+H-H2O	C23H38O2	30.4	-	metab_1178	pos_1183	pos	4.876	4.8888	4.8844	3.6867	3.5781	3.7499
4-(2,6,6-Trimethylcyclohexa-1,3-dienyl)but-3-en-2-one	1.031E-5	8.422E-5	1.1739	1.1712	1.2969	0.3751	yes	up	B(i)	-	-	-	-	-	-	-	-	-	-	-	-	191.143	5.54915	M+H	C13H18O	72.8	-	metab_9130	pos_9138	pos	5.2509	5.3089	5.2824	4.0906	3.9951	4.1318
Lys Val Pro Gly	0.0003671	0.001161	1.1739	1.171	1.399	0.4844	yes	up	B(i)	-	-	-	-	-	-	-	-	-	-	-	-	400.254	6.61002	M+H	C18H33N5O5	45.3	-	metab_33699	pos_33711	pos	4.3022	4.1722	4.4013	3.1711	2.8949	3.1394
17-Epiestriol	0.0001317	0.0005523	1.1717	1.1681	1.3074	0.3867	yes	up	B(i)	-	-	-	-	-	-	-	LMST02010049;HMDB0000356	Lipids and lipid-like molecules	Steroids and steroid derivatives	Estrane steroids	1228-72-4	289.18	14.7298	M+H, M+H-H2O	C18H24O3	31.4	-	metab_4494	pos_4500	pos	5.1823	5.0386	5.2172	3.9053	3.8458	4.0576
6-O-Acetylarbutin	2.442E-5	0.0002688	1.1691	1.1646	1.2605	0.334	yes	up	B(ii)	-	-	-	-	-	-	-	HMDB0034060	Organic oxygen compounds	Organooxygen compounds	Carbohydrates and carbohydrate conjugates	10338-88-2	359.098	1.45772	M+FA-H	C14H18O8	-	81.3	metab_43079	neg_3972	neg	4.6714	4.6348	4.6753	3.7248	3.6159	3.7514
8-Mercapto-p-menthan-3-one	3.487E-6	7.117E-5	1.1681	1.1632	1.2743	0.3497	yes	up	B(ii)	-	-	-	-	-	-	-	HMDB0037385	Lipids and lipid-like molecules	Prenol lipids	Monoterpenoids	38462-22-5	431.229	8.44733	2M+FA-H, 2M+Hac-H	C10H18OS	-	48.3	metab_41322	neg_2213	neg	4.4252	4.4746	4.4524	3.4985	3.4513	3.5278
METHYLNORLICHEXANTHONE	0.03781	0.05099	1.1664	1.1772	1.8765	0.908	yes	up	B(i)	-	-	-	-	-	-	-	-	-	-	-	-	271.061	8.53948	M-H	C15H12O5	88.2	-	metab_47729	neg_8627	neg	2.7841	1.8272	2.7734	1.3298	1.6531	0.9539
MG(18:2(9Z,12Z)/0:0/0:0)[rac]	0.001306	0.0029	1.1648	1.1636	0.7665	-0.3836	yes	down	B(i)	-	-	-	-	-	-	-	HMDB0242115;LMGL01010006	Lipids and lipid-like molecules	Fatty Acyls	Lineolic acids and derivatives	-	355.284	15.0583	M+H-H2O, M+H	C21H38O4	58.3	-	metab_5377	pos_5383	pos	3.964	4.032	4.0495	5.2143	5.5087	4.9905
(+/-)13-HpODE	0.0003158	0.001453	1.164	1.162	0.8623	-0.2137	yes	down	B(i)	-	-	-	-	-	-	-	-	-	-	-	-	311.223	14.4954	M-H, M+Cl, M+Na-2H	C18H32O4	86.2	-	metab_39319	neg_207	neg	6.092	5.9934	6.0097	7.0532	6.8418	7.0896
Ptelatoside B	4.011E-6	4.274E-5	1.1639	1.1616	1.3066	0.3858	yes	up	B(ii)	-	-	-	-	-	-	-	HMDB0034447	Organic oxygen compounds	Organooxygen compounds	Carbohydrates and carbohydrate conjugates	90852-99-6	429.173	6.86202	M+H	C20H28O10	-	46.6	metab_33323	pos_33335	pos	5.0181	5.1092	5.0469	3.895	3.8296	3.8882
Olitorin	0.001703	0.004144	1.1629	1.1599	1.2224	0.2897	yes	up	B(ii)	-	-	-	-	-	-	-	HMDB0034361	Organoheterocyclic compounds	Pyrrolizines	Not Available	13289-20-8	677.321	10.3211	M-H2O-H	C35H52O14	-	77.1	metab_48798	neg_9698	neg	5.3792	5.4323	5.3801	4.5096	4.1577	4.5772
Withaperuvin H	0.003256	0.005933	1.1617	1.1617	1.3547	0.438	yes	up	B(ii)	-	-	-	-	-	-	-	HMDB0034061	Lipids and lipid-like molecules	Steroids and steroid derivatives	Steroid lactones	-	579.261	18.4237	M+H	C30H42O9S	-	53.6	metab_18576	pos_18586	pos	4.8475	4.6945	4.6435	3.5172	3.153	3.7992
Beta-Glucogallin	0.001533	0.003865	1.1613	1.1607	0.8121	-0.3003	yes	down	B(ii)	C01158	-	-	map00999	Biosynthesis of various plant secondary metabolites	Metabolism	Biosynthesis of other secondary metabolites	HMDB0301708;HMDB0038728	Phenylpropanoids and polyketides	Tannins	Not Available	13405-60-2;554-37-0	331.067	1.48817	M-H	C13H16O10	-	44.2	metab_43090	neg_3983	neg	4.362	4.0995	4.1934	5.2146	5.0102	5.358
6-Hydroxyketamine	0.00754	0.01284	1.1612	1.1622	1.4667	0.5526	yes	up	B(ii)	-	-	-	-	-	-	-	HMDB0060550	Benzenoids	Benzene and substituted derivatives	Halobenzenes	-	505.171	5.73525	2M-H	C13H16ClNO2	-	74.3	metab_45105	neg_6001	neg	3.2672	3.2036	3.232	2.6064	1.9282	2.0811
Cryptotanshinone	4.309E-5	0.0003933	1.1608	1.1586	0.7862	-0.347	yes	down	B(ii)	-	-	-	-	-	-	-	HMDB0035220	Lipids and lipid-like molecules	Prenol lipids	Diterpenoids	35825-57-1	317.118	5.57723	M+Na-2H	C19H20O3	-	50.4	metab_62811	neg_23717	neg	3.478	3.5374	3.4773	4.4601	4.3654	4.521
3-O-Methylniveusin A	0.0009646	0.002889	1.1607	1.1566	1.2868	0.3638	yes	up	B(ii)	-	-	-	-	-	-	-	HMDB0039084	Lipids and lipid-like molecules	Prenol lipids	Terpene lactones	-	389.158	12.1376	M-H2O-H	C21H28O8	-	59.8	metab_49581	neg_10482	neg	4.3295	4.3594	4.3556	3.4233	3.1683	3.5455
Methyl 3-(4-methoxyphenyl)-2-oxopropanoate	0.00011	0.000485	1.1602	1.1581	1.3614	0.4451	yes	up	B(i)	-	-	-	-	-	-	-	-	-	-	-	-	209.081	8.04152	M+H, 2M+H	C11H12O4	67	-	metab_5898	pos_5904	pos	4.4619	4.4601	4.4705	3.1613	3.4265	3.248
6-Oxabicyclo[3.1.0]hexane-2-undecanoic acid methyl ester	1.678E-5	0.0001202	1.159	1.1562	1.27	0.3448	yes	up	B(i)	C15465	-	-	-	-	-	-	-	-	-	-	-	305.209	17.5535	M+H, M+Na	C17H30O3	52.3	-	metab_5161	pos_5167	pos	5.4579	5.5358	5.6187	4.3698	4.3762	4.3336
METHOPRENE (S)	1.129E-5	8.968E-5	1.1588	1.1564	1.2299	0.2985	yes	up	B(i)	-	-	-	-	-	-	-	-	-	-	-	-	311.258	19.7588	M+H, 2M+Na, M+K, M+Na, M+NH4	C19H34O3	54.7	-	metab_143	pos_144	pos	6.2269	6.3186	6.3314	5.0888	5.173	5.0849
Asn Glu Leu	8.681E-5	0.0004076	1.1586	1.1557	0.774	-0.3696	yes	down	B(i)	-	-	-	-	-	-	-	-	-	-	-	-	375.187	3.67863	M+H	C15H26N4O7	86.3	-	metab_37089	pos_37103	pos	4.001	4.0661	4.0729	5.2546	5.3348	5.0974
Thr Met	1.302E-5	9.906E-5	1.1583	1.1556	0.7607	-0.3946	yes	down	B(i)	-	-	-	-	-	-	-	-	-	-	-	-	251.106	1.44257	M+H	C9H18N2O4S	76	-	metab_7373	pos_7379	pos	3.7111	3.7215	3.7938	4.9652	4.9454	4.8455
5'-Carboxy-alpha-chromanol	0.003542	0.007053	1.1568	1.1549	1.2909	0.3684	yes	up	B(ii)	-	-	-	-	-	-	-	HMDB0012798	Organoheterocyclic compounds	Benzopyrans	1-benzopyrans	-	685.396	16.6624	2M+FA-H	C19H28O4	-	39.1	metab_51153	neg_12054	neg	4.3474	4.4381	4.3551	3.5054	3.081	3.5918
Dihydroroseoside	7.542E-6	6.688E-5	1.1563	1.1537	1.2858	0.3627	yes	up	B(i)	-	-	-	-	-	-	-	HMDB0040614	Lipids and lipid-like molecules	Fatty Acyls	Fatty acyl glycosides	142235-28-7	389.217	4.74253	M+H, M+NH4, M+H-H2O	C19H32O8	32.1	-	metab_676	pos_679	pos	5.2408	5.3024	5.2749	4.1169	4.0336	4.1518
Clitocine	0.004286	0.007421	1.1562	1.1566	0.7324	-0.4493	yes	down	B(ii)	-	-	-	-	-	-	-	HMDB0033718	Organic oxygen compounds	Organooxygen compounds	Carbohydrates and carbohydrate conjugates	105798-74-1	252.073	2.3383	M+H-2H2O	C9H13N5O6	-	60.5	metab_37378	pos_37392	pos	3.7146	3.137	3.2889	4.6923	4.3761	4.7757
Dorsmanin A	0.03401	0.04478	1.1561	1.151	0.6699	-0.578	yes	down	B(i)	-	-	-	-	-	-	-	LMPK12120089	-	-	-	-	325.144	14.6313	M+H	C20H20O4	50.8	-	metab_22790	pos_22800	pos	3.4139	2.743	2.1784	4.5464	3.7049	4.19
4-Hydroxy-alprenolol	2.994E-5	0.0001847	1.1554	1.1534	1.2998	0.3783	yes	up	B(ii)	-	-	-	-	-	-	-	HMDB0061122	Benzenoids	Phenols	4-alkoxyphenols	-	548.365	6.27847	2M+NH4	C15H23NO3	-	54.2	metab_34160	pos_34173	pos	5.1638	5.0143	5.0807	3.9827	3.875	3.8803
3,4,5-trihydroxy-6-[2-(3-hydroxyprop-1-en-1-yl)-5-methoxyphenoxy]oxane-2-carboxylic acid	0.001337	0.003542	1.1537	1.1502	1.1565	0.2098	yes	up	B(ii)	-	-	-	-	-	-	-	-	-	-	-	-	711.217	6.30525	M-H, M+Cl, 2M-H	C16H20O9	-	44.3	metab_39382	neg_270	neg	7.1207	7.0843	7.1248	6.1964	5.9197	6.3264
12(13)Ep-9-KODE	0.01558	0.02363	1.153	1.157	1.231	0.2998	yes	up	B(ii)	-	-	-	-	-	-	-	HMDB0013623	Lipids and lipid-like molecules	Fatty Acyls	Fatty acids and conjugates	-	619.424	12.7007	2M-H	C18H30O4	-	63.8	metab_56342	neg_17244	neg	5.5095	5.5864	5.5472	4.6749	4.0033	4.843
(+)-Setoclavine	0.000244	0.001228	1.1529	1.1488	1.2322	0.3012	yes	up	B(ii)	-	-	-	-	-	-	-	HMDB0033428	Alkaloids and derivatives	Ergoline and derivatives	Clavines and derivatives	519-12-0	507.281	8.18065	2M-H	C16H18N2O	-	43.3	metab_59376	neg_20280	neg	5.0255	4.9385	5.0816	4.131	3.9419	4.1364
Methyl (2E,4Z,6E,8E,10E)-4,8-dimethyl-12-oxo-2,4,6,8,10-dodecapentaenoate	3.45E-5	0.0002056	1.1523	1.1497	1.3048	0.3838	yes	up	B(i)	-	-	-	-	-	-	-	HMDB0031900	Lipids and lipid-like molecules	Prenol lipids	Monoterpenoids	201996-40-9	247.133	4.39347	M+H-H2O, M+H	C15H18O3	51.6	-	metab_2112	pos_2118	pos	5.0169	4.8938	5.0647	3.8681	3.8317	3.7774
1-(3,4-dihydroxyphenyl)-7-(3-methoxyphenyl)heptane-3,5-dione	0.02078	0.03022	1.1522	1.1456	0.7557	-0.4041	yes	down	B(ii)	-	-	-	-	-	-	-	-	-	-	-	-	323.129	14.5947	M-H2O-H	C20H22O5	-	35.8	metab_55461	neg_16363	neg	3.5893	3.0286	3.0823	4.6582	3.9025	4.2719
Isopentyl gentiobioside	1.663E-8	4.559E-6	1.1519	1.1477	1.2346	0.304	yes	up	B(ii)	-	-	-	-	-	-	-	HMDB0041512	Lipids and lipid-like molecules	Fatty Acyls	Fatty acyl glycosides	178275-89-3	457.193	4.03807	M+FA-H	C17H32O11	-	89.2	metab_64374	neg_25281	neg	4.8991	4.8887	4.9108	3.9642	3.9706	3.9712
L-Fucose	0.0003203	0.001467	1.1511	1.1506	0.8191	-0.2879	yes	down	B(ii)	C01019	Carbohydrates	Monosaccharides	map01100;map00520;map01250;map00051	Metabolic pathways;Amino sugar and nucleotide sugar metabolism;Biosynthesis of nucleotide sugars;Fructose and mannose metabolism	Metabolism;Metabolism;Metabolism;Metabolism	Global and overview maps;Carbohydrate metabolism;Global and overview maps;Carbohydrate metabolism	HMDB0000174;PW_C000113	Organic oxygen compounds	Organooxygen compounds	Carbohydrates and carbohydrate conjugates	2438-80-4;6696-41-9	199.038	0.85525	M+Cl	C6H12O5	-	64	metab_42640	neg_3532	neg	4.3089	4.2079	4.3085	5.2144	5.0928	5.3508
28-Homobrassinolide	6.586E-5	0.0005232	1.1502	1.1442	1.2382	0.3082	yes	up	B(ii)	-	-	-	-	-	-	-	HMDB0030423	Lipids and lipid-like molecules	Steroids and steroid derivatives	Steroid lactones	80483-89-2	515.337	19.0035	M+Na-2H	C29H50O6	-	78.1	metab_51665	neg_12566	neg	4.8205	4.891	4.8207	3.8623	3.8643	4.009
Cyclostenol	3.491E-5	0.0003408	1.1488	1.1469	1.336	0.4179	yes	up	B(ii)	C10443	-	-	map01110;map00945	Biosynthesis of secondary metabolites;Stilbenoid, diarylheptanoid and gingerol biosynthesis	Metabolism;Metabolism	Global and overview maps;Biosynthesis of other secondary metabolites	HMDB0034401	Phenylpropanoids and polyketides	Diarylheptanoids	Linear diarylheptanoids	84765-67-3	461.363	20.666	M+FA-H	C28H48O2	-	79.2	metab_53779	neg_14680	neg	3.7478	3.6521	3.7185	2.805	2.8146	2.7015
(Z)-3-(1-Formyl-1-propenyl)pentanedioic acid	0.0002408	0.001218	1.1485	1.1413	1.4898	0.5751	yes	up	B(ii)	-	-	-	-	-	-	-	HMDB0033091	Lipids and lipid-like molecules	Fatty Acyls	Fatty acids and conjugates	-	199.061	6.28562	M-H	C9H12O5	-	36.3	metab_61831	neg_22737	neg	2.7634	2.8535	2.8971	1.7827	1.9355	1.9977
Vaccinoside	8.129E-5	0.0006001	1.1485	1.1445	0.7901	-0.3399	yes	down	B(ii)	-	-	-	-	-	-	-	HMDB0034733	Lipids and lipid-like molecules	Prenol lipids	Terpene glycosides	36138-58-6	517.132	8.72213	M-H2O-H	C25H28O13	-	71.1	metab_47871	neg_8769	neg	3.4615	3.5201	3.5509	4.4136	4.543	4.376
Capryloylglycine	0.0003266	0.001486	1.1482	1.1442	0.7724	-0.3726	yes	down	B(ii)	-	-	-	-	-	-	-	HMDB0000832	Organic acids and derivatives	Carboxylic acids and derivatives	Amino acids, peptides, and analogues	14246-53-8	246.134	4.3339	M+FA-H	C10H19NO3	-	64.8	metab_64196	neg_25103	neg	3.3243	3.0852	3.1424	4.0711	4.0978	4.1968
Morphiceptin	0.00021	0.0007742	1.1479	1.1481	1.334	0.4158	yes	up	B(ii)	-	-	-	-	-	-	-	HMDB0005777	Organic acids and derivatives	Carboxylic acids and derivatives	Amino acids, peptides, and analogues	74135-04-9	504.266	4.25892	M+H-H2O	C28H35N5O5	-	39.4	metab_36795	pos_36809	pos	4.6254	4.704	4.6664	3.5714	3.5985	3.3225
Gibberellin A52	0.007533	0.01283	1.1479	1.1446	0.7783	-0.3616	yes	down	B(ii)	-	-	-	-	-	-	-	HMDB0035053	Lipids and lipid-like molecules	Prenol lipids	Diterpenoids	68062-24-8	377.161	6.79028	M-H	C20H26O7	-	78.2	metab_61123	neg_22027	neg	3.4337	3.4852	3.5142	4.5865	4.7358	4.0841
4',7-Dihydroxy-2'-methoxy-3'-prenylisoflavan	0.006769	0.01176	1.1477	1.1453	1.487	0.5724	yes	up	B(ii)	-	-	-	-	-	-	-	HMDB0034010	Phenylpropanoids and polyketides	Isoflavonoids	O-methylated isoflavonoids	56257-28-4	339.16	14.8966	M-H	C21H24O4	-	56.1	metab_55318	neg_16219	neg	3.238	2.6519	3.2232	2.0553	2.017	2.0559
Prenylbenzoquinone	0.001677	0.003503	1.1475	1.1466	1.5366	0.6197	yes	up	B(i)	C10389	-	-	-	-	-	-	-	-	-	-	5594-02-05	177.091	20.603	M+H	C11H12O2	47.5	-	metab_18944	pos_18954	pos	3.4306	3.3748	3.4602	2.5167	1.9774	2.1871
Secoeremopetasitolide A	0.001036	0.002442	1.1463	1.1439	0.7611	-0.3938	yes	down	B(ii)	-	-	-	-	-	-	-	HMDB0041364	Lipids and lipid-like molecules	Prenol lipids	Terpene lactones	178402-70-5	331.154	7.12318	M+H-2H2O	C19H26O7	-	31.1	metab_10660	pos_10669	pos	3.885	3.6724	3.7104	4.9449	5.1405	4.7192
Histidinyl-Tyrosine	0.0001788	0.001	1.1458	1.1417	1.2823	0.3587	yes	up	B(ii)	-	-	-	-	-	-	-	HMDB0028897	Organic acids and derivatives	Carboxylic acids and derivatives	Amino acids, peptides, and analogues	35979-00-1	363.129	4.55368	M+FA-H	C15H18N4O4	-	51.1	metab_44056	neg_4951	neg	4.2721	4.134	4.2926	3.3336	3.2053	3.3634
Succinic acid	0.006158	0.01089	1.1445	1.144	0.8112	-0.3019	yes	down	B(i)	C00042	Organic acids	Carboxylic acids	map01100;map00630;map00310;map01110;map00640;map00920;map00650;map01200;map00620;map00760;map00250;map00360;map00350;map00020;map00190	Metabolic pathways;Glyoxylate and dicarboxylate metabolism;Lysine degradation;Biosynthesis of secondary metabolites;Propanoate metabolism;Sulfur metabolism;Butanoate metabolism;Carbon metabolism;Pyruvate metabolism;Nicotinate and nicotinamide metabolism;Alanine, aspartate and glutamate metabolism;Phenylalanine metabolism;Tyrosine metabolism;Citrate cycle (TCA cycle);Oxidative phosphorylation	Metabolism;Metabolism;Metabolism;Metabolism;Metabolism;Metabolism;Metabolism;Metabolism;Metabolism;Metabolism;Metabolism;Metabolism;Metabolism;Metabolism;Metabolism	Global and overview maps;Carbohydrate metabolism;Amino acid metabolism;Global and overview maps;Carbohydrate metabolism;Energy metabolism;Carbohydrate metabolism;Global and overview maps;Carbohydrate metabolism;Metabolism of cofactors and vitamins;Amino acid metabolism;Amino acid metabolism;Amino acid metabolism;Carbohydrate metabolism;Energy metabolism	HMDB0000254;PW_C000174;LMFA01170043	Organic acids and derivatives	Carboxylic acids and derivatives	Dicarboxylic acids and derivatives	110-15-6	117.019	0.959783	M-H	C4H6O4	68.8	-	metab_65648	neg_26557	neg	4.2516	4.1947	4.2148	5.0958	5.563	4.9488
11-alpha-O-beta-D-Glucopyranosyl-16alpha-O-methylneoquassin	0.0006904	0.001825	1.1441	1.1421	0.735	-0.4442	yes	down	B(i)	-	-	-	-	-	-	-	HMDB0039773	Lipids and lipid-like molecules	Prenol lipids	Terpene glycosides	-	569.294	12.279	M+H	C29H44O11	32.6	-	metab_17100	pos_17110	pos	3.2385	3.2323	3.2574	4.4087	4.6268	4.2005
1-O-Cinnamoyl-beta-D-gentiobiose	0.0002288	0.0008232	1.1439	1.1435	0.7708	-0.3756	yes	down	B(ii)	-	-	-	-	-	-	-	HMDB0030295	Phenylpropanoids and polyketides	Cinnamic acids and derivatives	Cinnamic acid esters	181373-65-9	490.192	7.50698	M+NH4, M+Na	C21H28O12	-	46.6	metab_5967	pos_5973	pos	3.8949	3.8874	3.9019	5.1186	4.8715	5.1686
SQDG(16:0/18:2)	0.004373	0.008302	1.1434	1.1451	0.809	-0.3058	yes	down	B(i)	-	-	-	-	-	-	-	-	-	-	-	-	817.517	21.7228	M-H	C43H78O12S	79.3	-	metab_53604	neg_14505	neg	4.2175	4.1415	3.9254	5.1525	4.7844	5.25
Sinapyl alcohol	2.45E-7	7.449E-6	1.1434	1.1411	1.3199	0.4004	yes	up	B(i)	C02325	-	-	map01100;map00940;map01110	Metabolic pathways;Phenylpropanoid biosynthesis;Biosynthesis of secondary metabolites	Metabolism;Metabolism;Metabolism	Global and overview maps;Biosynthesis of other secondary metabolites;Global and overview maps	HMDB0013070	Benzenoids	Phenols	Methoxyphenols	537-33-7	193.086	5.44132	M+H-H2O	C11H14O4	83.4	-	metab_35460	pos_35473	pos	4.6959	4.7432	4.7195	3.5692	3.5934	3.5651
CEAROIN	0.0002122	0.0007802	1.1424	1.1422	0.7342	-0.4458	yes	down	B(i)	-	-	-	-	-	-	-	-	-	-	-	-	245.081	7.7118	M+H	C14H12O4	76.8	-	metab_32077	pos_32088	pos	3.24	3.1325	3.2002	4.3759	4.1874	4.475
16:4(6,9,12,15)	1.438E-6	2.155E-5	1.142	1.1392	1.2818	0.3582	yes	up	B(i)	-	-	-	-	-	-	-	LMFA01030166	-	-	-	-	249.185	15.2901	M+H	C16H24O2	40.4	-	metab_22418	pos_22428	pos	5.161	5.2088	5.2001	4.0085	4.0649	4.0743
Phe-Tyr-OH	0.0007377	0.001914	1.1405	1.1378	0.7608	-0.3944	yes	down	B(i)	-	-	-	-	-	-	-	-	-	-	-	-	437.132	8.60027	M+H	C23H20N2O7	36.5	-	metab_11937	pos_11946	pos	3.8839	3.6153	3.5783	4.9643	4.7004	4.894
Isoleucyl-Aspartate	9.646E-5	0.0006697	1.1395	1.135	0.8089	-0.306	yes	down	B(ii)	-	-	-	-	-	-	-	HMDB0028903	Organic acids and derivatives	Carboxylic acids and derivatives	Amino acids, peptides, and analogues	-	245.114	1.21042	M-H	C10H18N2O5	-	48.9	metab_65407	neg_26315	neg	3.8706	3.8902	3.9135	4.7933	4.9163	4.7201
3,4,5-trihydroxy-6-[4-(1-hydroxy-3-oxobutyl)-2-methoxyphenoxy]oxane-2-carboxylic acid	0.0007047	0.00239	1.1394	1.1358	1.2345	0.3039	yes	up	B(ii)	-	-	-	-	-	-	-	-	-	-	-	-	431.123	2.40533	M+FA-H	C17H22O10	-	76	metab_64854	neg_25762	neg	4.9574	4.772	4.9924	4.0347	3.8327	4.0572
Actinidic acid	4.269E-6	4.481E-5	1.1392	1.1372	1.2673	0.3418	yes	up	B(ii)	-	-	-	-	-	-	-	HMDB0037963;LMPR0106180010	Lipids and lipid-like molecules	Prenol lipids	Triterpenoids	341971-45-7	487.338	8.06865	M+2H, M+H	C30H46O5	-	66.3	metab_2946	pos_2952	pos	5.3656	5.3902	5.4132	4.2576	4.3028	4.1989
LysoPC(18:3(6Z,9Z,12Z))	0.001151	0.003228	1.139	1.135	1.2295	0.2981	yes	up	B(ii)	C04230	Lipids	Phospholipids	map00564	Glycerophospholipid metabolism	Metabolism	Lipid metabolism	HMDB0010387	Lipids and lipid-like molecules	Glycerophospholipids	Glycerophosphocholines	-	562.316	14.6624	M+FA-H	C26H48NO7P	-	91.8	metab_55428	neg_16330	neg	4.8987	5.2134	4.9011	4.0351	4.1535	4.0219
10,13-Eicosadiynoic acid	0.0001879	0.0007165	1.1384	1.1377	0.7616	-0.3929	yes	down	B(i)	-	-	-	-	-	-	-	LMFA01030689	-	-	-	-	305.247	9.72727	M+H-H2O, M+H	C20H32O2	45.8	-	metab_3185	pos_3191	pos	3.6637	3.6737	3.649	4.8601	4.6391	4.9235
P-Mentha-1,3,5,8-tetraene	7.915E-5	0.0003799	1.1357	1.1336	1.3286	0.4099	yes	up	B(i)	-	-	-	-	-	-	-	HMDB0029641	Benzenoids	Benzene and substituted derivatives	Phenylpropenes	1195-32-0	133.101	7.11422	M+H	C10H12	76.3	-	metab_10645	pos_10654	pos	4.5881	4.6083	4.5937	3.5469	3.3241	3.5077
3,4,5-trihydroxy-6-({7-methoxy-4-oxo-2-phenyl-8-[3,4,5-trihydroxy-6-(hydroxymethyl)oxan-2-yl]-4H-chromen-5-yl}oxy)oxane-2-carboxylic acid	4.265E-7	1.798E-5	1.1347	1.1306	0.8166	-0.2923	yes	down	B(ii)	-	-	-	-	-	-	-	-	-	-	-	-	605.149	7.5175	M-H, M+FA-H	C28H30O15	-	77.4	metab_41078	neg_1969	neg	4.0362	4.0041	4.0186	4.9344	4.9001	4.9346
(8)-Gingerol	1.843E-5	0.0001286	1.1345	1.1319	1.2229	0.2903	yes	up	B(i)	C17495	-	-	-	-	-	-	HMDB0033615	Benzenoids	Phenols	Methoxyphenols	23513-08-8	323.222	13.9679	M+H, 2M+Na	C19H30O4	62.7	-	metab_5534	pos_5540	pos	6.1968	6.2034	6.1828	5.0716	4.9802	5.1427
1-Acetyl-3,27-dihydroxywitha-5,24-dienolide 3-glucoside	0.0003603	0.001145	1.1345	1.1311	1.3593	0.4429	yes	up	B(ii)	-	-	-	-	-	-	-	HMDB0033729	Lipids and lipid-like molecules	Steroids and steroid derivatives	Steroid lactones	227179-08-0	680.406	7.67582	M+NH4, M+K, M+Na, M+H, M+2H	C36H54O11	-	50	metab_205	pos_206	pos	4.2959	4.2977	4.3578	3.106	3.0497	3.373
Lepadin D	1.36E-5	0.0001023	1.1343	1.1321	1.3077	0.387	yes	up	B(i)	-	-	-	-	-	-	-	LMSP01080052	-	-	-	-	298.274	9.15972	M+H	C18H35NO2	91.1	-	metab_30212	pos_30223	pos	4.7582	4.878	4.7591	3.6731	3.6353	3.6995
Squamocin B	0.0008903	0.002752	1.1328	1.1287	1.2338	0.3031	yes	up	B(ii)	-	-	-	-	-	-	-	HMDB0031393	Lipids and lipid-like molecules	Fatty Acyls	Fatty alcohols	159934-23-3	615.429	19.5261	M+Na-2H	C35H62O7	-	81.3	metab_51759	neg_12660	neg	4.8623	4.9103	4.8395	3.9853	3.7566	4.1034
Ganoderenic acid E	3.747E-5	0.0002181	1.1314	1.1288	1.2326	0.3017	yes	up	B(ii)	-	-	-	-	-	-	-	HMDB0035797	Lipids and lipid-like molecules	Prenol lipids	Triterpenoids	110241-23-1	265.143	4.39347	M+2H	C30H40O8	-	46.2	metab_36696	pos_36710	pos	5.9886	5.8574	6.0242	4.8579	4.8566	4.783
Acetaminophen cystein	0.01392	0.02019	1.1302	1.1367	0.5878	-0.7666	yes	down	B(ii)	-	-	-	-	-	-	-	PW_C040628;HMDB0060559	Organic acids and derivatives	Carboxylic acids and derivatives	Amino acids, peptides, and analogues	-	219.057	7.40972	M+H-2H2O	C11H14N2O3S	-	39.7	metab_32526	pos_32537	pos	1.7727	1.7666	1.7913	2.5642	2.9235	3.5823
2-Hydroxymyristic acid	0.01396	0.02025	1.1297	1.1345	1.3585	0.442	yes	up	B(ii)	-	-	-	-	-	-	-	HMDB0002261;LMFA01050484	Lipids and lipid-like molecules	Fatty Acyls	Fatty acids and conjugates	2507-55-3	552.427	21.3821	2M+ACN+Na	C14H28O3	-	70.4	metab_19041	pos_19051	pos	4.7202	4.626	4.74	3.7521	2.8663	3.749
3-Oxo-alpha-ionol 9-[apiosyl-(1->6)-glucoside]	3.27E-6	6.846E-5	1.1297	1.125	1.1823	0.2416	yes	up	B(ii)	-	-	-	-	-	-	-	HMDB0040672	Lipids and lipid-like molecules	Fatty Acyls	Fatty acyl glycosides	143363-62-6	547.239	6.90377	M+Cl, M+FA-H, M-H, M+Na-2H	C24H38O11	-	81.3	metab_39127	neg_15	neg	5.7944	5.8171	5.8194	4.9232	4.8703	4.9485
(R)-2-Hydroxybutane-1,2,4-tricarboxylate	9.672E-5	0.0004411	1.1278	1.1253	0.7528	-0.4097	yes	down	B(i)	C01251	-	-	map01100;map01110;map00300;map01240;map01210;map00620;map01230	Metabolic pathways;Biosynthesis of secondary metabolites;Lysine biosynthesis;Biosynthesis of cofactors;2-Oxocarboxylic acid metabolism;Pyruvate metabolism;Biosynthesis of amino acids	Metabolism;Metabolism;Metabolism;Metabolism;Metabolism;Metabolism;Metabolism	Global and overview maps;Global and overview maps;Amino acid metabolism;Global and overview maps;Global and overview maps;Carbohydrate metabolism;Global and overview maps	HMDB0003518	Organic acids and derivatives	Carboxylic acids and derivatives	Tricarboxylic acids and derivatives	13052-73-8	207.05	1.5581	M+H, M+NH4, M+K, M+H-H2O	C7H10O7	48.1	-	metab_272	pos_273	pos	3.4838	3.3539	3.4011	4.5102	4.6491	4.4433
Perilloside C	0.0005116	0.001469	1.1276	1.1262	0.6248	-0.6785	yes	down	B(ii)	-	-	-	-	-	-	-	HMDB0040563	Lipids and lipid-like molecules	Prenol lipids	Terpene glycosides	146763-94-2	281.175	9.35798	M+H-2H2O	C16H28O6	-	49.6	metab_29946	pos_29957	pos	1.8837	1.8777	1.9024	2.9117	3.2431	2.9118
Adenosine	0.0001047	0.0007014	1.1246	1.119	0.829	-0.2706	yes	down	B(ii)	C00212	Nucleic acids	Nucleosides	map01100;map02010;map01232;map00230	Metabolic pathways;ABC transporters;Nucleotide metabolism;Purine metabolism	Metabolism;Environmental Information Processing;Metabolism;Metabolism	Global and overview maps;Membrane transport;Global and overview maps;Nucleotide metabolism	HMDB0247583;HMDB0000050;PW_C000034	Nucleosides, nucleotides, and analogues	Purine nucleosides	Not Available	58-61-7	312.095	1.15637	M-H2O-H, M+FA-H	C10H13N5O4	-	57.8	metab_39746	neg_637	neg	4.4435	4.2553	4.2887	5.2281	5.2222	5.2148
Antiarone A	0.0003743	0.001177	1.1225	1.1193	1.3317	0.4133	yes	up	B(i)	-	-	-	-	-	-	-	LMPK12130037	-	-	-	-	423.18	6.53832	M+H	C25H26O6	35.2	-	metab_33781	pos_33793	pos	4.4774	4.4688	4.5092	3.2987	3.2395	3.5644
Canescein	0.005934	0.009726	1.1224	1.1242	0.6519	-0.6173	yes	down	B(i)	-	-	-	-	-	-	-	HMDB0029313	Organoheterocyclic compounds	Isobenzofurans	Not Available	22333-73-9	567.278	12.1187	M+H	C29H42O11	53.7	-	metab_24019	pos_24029	pos	2.2001	2.194	2.2189	3.29	3.8001	3.0533
Oxandrolone	0.001938	0.00453	1.122	1.1189	1.3008	0.3794	yes	up	B(ii)	C07346	-	-	-	-	-	-	HMDB0014759	Lipids and lipid-like molecules	Steroids and steroid derivatives	Steroid lactones	53-39-4	351.218	11.938	M+FA-H	C19H30O3	-	70.4	metab_56712	neg_17615	neg	3.9853	3.9575	3.9406	3.0761	2.8134	3.2464
1,2,3,4-tetrahydro-2,5,8-trimethyl naphthalene	3.019E-6	3.485E-5	1.1213	1.1184	1.3016	0.3803	yes	up	B(i)	-	-	-	-	-	-	-	-	-	-	-	-	175.148	5.61208	M+H, 2M+H	C13H18	66.8	-	metab_2395	pos_2401	pos	4.723	4.7652	4.7666	3.6126	3.642	3.6998
10-Hydroxy-octadec-12Z-enoate-9-beta-D-glucuronide	0.002332	0.005177	1.1212	1.1251	1.3485	0.4314	yes	up	B(ii)	-	-	-	-	-	-	-	HMDB0060120	Lipids and lipid-like molecules	Saccharolipids	Not Available	-	535.275	10.4382	M+FA-H	C24H42O10	-	54.5	metab_57539	neg_18442	neg	3.5807	3.568	3.5204	2.5648	2.8938	2.4534
8-hydroxy-13,17-octadecadiene-9,11-diynoic acid	0.001802	0.003703	1.1211	1.1204	1.3476	0.4304	yes	up	B(i)	-	-	-	-	-	-	-	LMFA02000186	-	-	-	-	289.18	17.8141	M+H	C18H24O3	61.9	-	metab_21366	pos_21376	pos	4.4217	4.4373	4.3891	3.3187	2.9924	3.5202
Isoleucyl-Valine	5.5E-5	0.0004655	1.1204	1.1161	0.8016	-0.319	yes	down	B(ii)	-	-	-	-	-	-	-	HMDB0028920	Organic acids and derivatives	Carboxylic acids and derivatives	Amino acids, peptides, and analogues	-	229.156	3.62278	M-H	C11H22N2O3	-	51.1	metab_64574	neg_25482	neg	3.5086	3.6033	3.6243	4.4877	4.5089	4.3989
Leupeptin	0.04786	0.06117	1.1195	1.1157	0.7147	-0.4846	yes	down	B(i)	C01591	-	-	-	-	-	-	HMDB0254042	Organic acids and derivatives	Carboxylic acids and derivatives	Amino acids, peptides, and analogues	24365-47-7	427.305	17.6075	M+H	C20H38N6O4	45.1	-	metab_18412	pos_18422	pos	4.2701	2.9761	2.8016	4.7515	4.4878	4.8174
Sorbitan oleate	0.01257	0.01966	1.1193	1.127	0.7491	-0.4168	yes	down	B(ii)	-	-	-	-	-	-	-	HMDB0029886;HMDB0248603;LMFA07011018	Lipids and lipid-like molecules	Fatty Acyls	Fatty acid esters	1338-43-8	463.283	20.6163	M+Cl	C24H44O6	-	40.3	metab_53787	neg_14688	neg	3.1223	2.7259	2.8296	3.7905	3.5726	4.2234
6S,9R-Dihydroxy-4,7E-megastigmadien-3-one 9-[apiosyl-(1->6)-glucoside]	7.098E-5	0.0005498	1.1183	1.1133	1.162	0.2166	yes	up	B(ii)	-	-	-	-	-	-	-	HMDB0029773	Lipids and lipid-like molecules	Fatty Acyls	Fatty acyl glycosides	-	563.235	5.40668	M-H, M+Cl, M+FA-H	C24H38O12	-	89.4	metab_39401	neg_289	neg	6.3177	6.3546	6.3065	5.4418	5.3578	5.531
Isonuatigenin 3-[rhamnosyl-(1->2)-glucoside]	0.0001357	0.0008347	1.1183	1.1139	0.7807	-0.3572	yes	down	B(ii)	-	-	-	-	-	-	-	HMDB0030132	Lipids and lipid-like molecules	Steroids and steroid derivatives	Steroidal glycosides	-	783.424	15.5624	M+FA-H	C39H62O13	-	53.7	metab_50823	neg_11724	neg	3.1595	3.1359	3.1669	3.9998	4.1597	3.9606
Avenoleic acid	3.692E-6	4.036E-5	1.118	1.1154	1.2376	0.3075	yes	up	B(ii)	-	-	-	-	-	-	-	HMDB0029978;LMFA02000054	Lipids and lipid-like molecules	Fatty Acyls	Lineolic acids and derivatives	177931-23-6	279.232	19.3812	M+H-H2O	C18H32O3	-	80.6	metab_20857	pos_20867	pos	5.6518	5.7038	5.7385	4.6275	4.5695	4.6139
19-Methoxypomolic acid 3-arabinoside	0.002726	0.005147	1.1178	1.1176	1.2814	0.3577	yes	up	B(ii)	-	-	-	-	-	-	-	HMDB0034374	Lipids and lipid-like molecules	Prenol lipids	Triterpenoids	243470-00-0	636.447	17.0347	M+NH4	C36H58O8	-	43.9	metab_21655	pos_21665	pos	5.1545	5.2534	5.1943	4.1272	3.7353	4.314
Isoleucyl-Gamma-glutamate	0.0007031	0.002388	1.1162	1.1155	0.795	-0.331	yes	down	B(ii)	-	-	-	-	-	-	-	HMDB0028921	Organic acids and derivatives	Carboxylic acids and derivatives	Amino acids, peptides, and analogues	-	563.308	8.82802	2M+FA-H	C11H21N3O4	-	63.2	metab_47948	neg_8846	neg	3.5362	3.3708	3.4855	4.381	4.2063	4.4837
His His Val Ala Tyr	1.455E-6	2.17E-5	1.1161	1.1145	0.7288	-0.4564	yes	down	B(i)	-	-	-	-	-	-	-	-	-	-	-	-	626.302	5.3968	M+H	C29H39N9O7	34.4	-	metab_35518	pos_35531	pos	2.9278	2.9217	2.9467	3.9971	4.0034	4.0691
Allixin	9.616E-5	0.0006692	1.1153	1.1106	1.2318	0.3008	yes	up	B(ii)	-	-	-	-	-	-	-	HMDB0040705	Organoheterocyclic compounds	Pyrans	Pyranones and derivatives	125263-70-9	271.118	7.6513	M+FA-H	C12H18O4	-	62.4	metab_47019	neg_7916	neg	4.622	4.7166	4.6911	3.8444	3.7004	3.8467
7-Hydroxy-3-(4-methoxyphenyl)-4-propyl-2H-1-benzopyran-2-one	0.003587	0.006419	1.115	1.1115	0.7723	-0.3728	yes	down	B(i)	C15051	-	-	-	-	-	-	-	-	-	-	5219-18-1	311.128	7.10513	M+H	C19H18O4	33	-	metab_32956	pos_32967	pos	4.1882	3.7269	3.6976	5.0194	5.1753	4.8401
Leu Gly Met	0.002445	0.004714	1.1147	1.113	0.7453	-0.4241	yes	down	B(i)	-	-	-	-	-	-	-	-	-	-	-	-	320.164	4.99343	M+H	C13H25N3O4S	40.6	-	metab_36048	pos_36061	pos	3.0047	3.4322	3.5306	4.5108	4.486	4.3736
Cohumulone	0.0003002	0.001407	1.1142	1.11	0.8023	-0.3178	yes	down	B(ii)	-	-	-	-	-	-	-	HMDB0033981	Organic oxygen compounds	Organooxygen compounds	Alcohols and polyols	511-25-1	347.184	11.8254	M-H, M+Cl, M-H2O-H	C20H28O5	-	31.1	metab_39345	neg_233	neg	3.6765	3.5235	3.5247	4.5238	4.3465	4.4962
Gly Asn Met Leu	0.0008989	0.002206	1.1141	1.1136	0.7623	-0.3916	yes	down	B(i)	-	-	-	-	-	-	-	-	-	-	-	-	434.207	5.58513	M+H	C17H31N5O6S	39.1	-	metab_35226	pos_35239	pos	3.3757	3.6646	3.6564	4.7583	4.5137	4.7632
Asn Trp	1.984E-6	2.638E-5	1.1139	1.1112	0.7599	-0.3961	yes	down	B(i)	-	-	-	-	-	-	-	-	-	-	-	-	319.14	4.79638	M+H	C15H18N4O4	45.6	-	metab_36311	pos_36325	pos	3.4396	3.4418	3.4309	4.5732	4.4878	4.5073
PE(20:3(5Z,8Z,11Z)/22:5(4Z,7Z,10Z,13Z,16Z))	0.02505	0.03399	1.1138	1.1205	0.7415	-0.4315	yes	down	B(ii)	C00350	Lipids	Phospholipids	map01100;map00564;map01110;map00563;map04136	Metabolic pathways;Glycerophospholipid metabolism;Biosynthesis of secondary metabolites;Glycosylphosphatidylinositol (GPI)-anchor biosynthesis;Autophagy - other	Metabolism;Metabolism;Metabolism;Metabolism;Cellular Processes	Global and overview maps;Lipid metabolism;Global and overview maps;Glycan biosynthesis and metabolism;Transport and catabolism	PW_C005388;HMDB0009340	Lipids and lipid-like molecules	Glycerophospholipids	Glycerophosphoethanolamines	-	798.535	18.7557	M+H-H2O	C47H78NO8P	-	39.1	metab_21025	pos_21035	pos	3.5984	3.5923	3.6174	4.3501	5.5538	4.6738
DG(14:1(9Z)/16:1(9Z)/0:0)	0.0008717	0.002716	1.1127	1.1074	1.262	0.3357	yes	up	B(ii)	C00165	-	-	-	-	-	-	HMDB0007041;PW_C003092	Lipids and lipid-like molecules	Glycerolipids	Diradylglycerols	-	581.443	20.7675	M+FA-H	C33H60O5	-	33.2	metab_53764	neg_14665	neg	4.2676	4.2736	4.2899	3.3509	3.2399	3.5772
PS(16:0/20:1(11Z))	0.001091	0.003116	1.1126	1.1092	1.2924	0.3701	yes	up	B(ii)	C02737	Lipids	Phospholipids	map01100;map00564;map01110;map00260	Metabolic pathways;Glycerophospholipid metabolism;Biosynthesis of secondary metabolites;Glycine, serine and threonine metabolism	Metabolism;Metabolism;Metabolism;Metabolism	Global and overview maps;Lipid metabolism;Global and overview maps;Amino acid metabolism	HMDB0112286;LMGP03010967;PW_C057147	Lipids and lipid-like molecules	Glycerophospholipids	Glycerophosphoserines	-	810.532	14.6432	M+Na-2H	C42H80NO10P	-	64.3	metab_50508	neg_11409	neg	3.9871	4.1135	3.7536	3.0701	3.0315	3.0707
Metabolite M6	0.006407	0.01038	1.1121	1.1131	1.465	0.5509	yes	up	B(ii)	-	-	-	-	-	-	-	HMDB0061034	Benzenoids	Indanes	Not Available	-	564.359	6.26943	M+ACN+H	C30H42N4O4	-	53.2	metab_34173	pos_34186	pos	3.8027	3.573	3.6161	2.8596	2.1284	2.5142
Annoglaxin	0.001096	0.002545	1.1111	1.1095	1.2446	0.3157	yes	up	B(ii)	-	-	-	-	-	-	-	HMDB0033603	Lipids and lipid-like molecules	Fatty Acyls	Fatty alcohols	-	655.418	19.9208	M+2Na-H	C35H62O8	-	45.2	metab_18851	pos_18861	pos	5.5933	5.7335	5.6177	4.5416	4.3208	4.7528
Serylphenylalanine	0.0001549	0.0009102	1.1111	1.1066	0.8161	-0.2932	yes	down	B(ii)	-	-	-	-	-	-	-	HMDB0029046	Organic acids and derivatives	Carboxylic acids and derivatives	Amino acids, peptides, and analogues	16875-28-8	251.104	3.49198	M-H	C12H16N2O4	-	59.5	metab_43569	neg_4464	neg	3.8231	3.8821	3.9441	4.7788	4.8365	4.6588
6-{[3-(6,7-dimethoxy-2H-1,3-benzodioxol-5-yl)prop-2-en-1-yl]oxy}-3,4,5-trihydroxyoxane-2-carboxylic acid	0.003503	0.006297	1.1107	1.1112	1.2686	0.3432	yes	up	B(ii)	-	-	-	-	-	-	-	-	-	-	-	-	432.15	7.07858	M+NH4, M+Na	C18H22O11	-	47.2	metab_2765	pos_2771	pos	5.3693	5.3264	5.3725	4.3318	3.8638	4.4692
(S)-Isowillardiine	0.0002785	0.0009501	1.1107	1.1088	1.2667	0.3411	yes	up	B(ii)	C08289	-	-	-	-	-	-	HMDB0030376	Organic acids and derivatives	Carboxylic acids and derivatives	Amino acids, peptides, and analogues	21381-33-9	440.149	5.30682	2M+ACN+H	C7H9N3O4	-	57.2	metab_8893	pos_8901	pos	5.1771	5.2515	5.1737	4.1484	3.9379	4.2331
10-HODTA methyl ester	3.186E-5	0.0001935	1.11	1.1075	1.1923	0.2537	yes	up	B(i)	-	-	-	-	-	-	-	-	-	-	-	-	307.227	14.8991	M+H-H2O, M+H	C19H30O3	74.3	-	metab_5408	pos_5414	pos	6.6823	6.7459	6.716	5.6479	5.5411	5.708
Sherry lactone	0.01833	0.02573	1.1086	1.1154	1.4463	0.5324	yes	up	B(ii)	-	-	-	-	-	-	-	HMDB0033286	Organoheterocyclic compounds	Lactones	Gamma butyrolactones	54656-51-8	169.026	16.3975	M+K	C6H10O3	-	53.5	metab_18160	pos_18170	pos	3.9467	3.9716	3.8737	2.8899	2.1089	3.1542
Gln Tyr	6.68E-6	6.15E-5	1.1083	1.1052	0.7843	-0.3505	yes	down	B(i)	-	-	-	-	-	-	-	-	-	-	-	-	310.14	1.68297	M+H	C14H19N3O5	84	-	metab_37584	pos_37598	pos	3.9244	3.9404	3.8614	5.0343	4.96	4.9566
Pilocarpine	0.0002668	0.001299	1.1083	1.1046	1.1976	0.2601	yes	up	B(ii)	C07474	-	-	map01110	Biosynthesis of secondary metabolites	Metabolism	Global and overview maps	HMDB0015217	Alkaloids and derivatives	Not Available	Not Available	54-71-7;92-13-7	475.255	7.6814	2M+Hac-H	C11H16N2O2	-	30.3	metab_59950	neg_20854	neg	5.3115	5.2951	5.2873	4.4836	4.2806	4.5069
6-({8,14-dihydroxy-17-methoxy-10-oxo-2-oxatricyclo[13.2.2.1?,?]icosa-1(17),3,5,7(20),15,18-hexaen-4-yl}oxy)-3,4,5-trihydroxyoxane-2-carboxylic acid	0.02064	0.02857	1.1076	1.1134	0.7607	-0.3946	yes	down	B(ii)	-	-	-	-	-	-	-	-	-	-	-	-	290.076	0.821233	M+2Na	C26H30O12	-	31.2	metab_38597	pos_38612	pos	3.5781	4.0696	3.985	4.92	5.669	4.7061
ETHYL SYRINGATE	0.0001345	0.0005611	1.1074	1.1056	1.3105	0.3901	yes	up	B(i)	-	-	-	-	-	-	-	-	-	-	-	-	227.092	4.94892	M+H	C11H14O5	73.5	-	metab_36103	pos_36117	pos	4.5469	4.557	4.5858	3.3859	3.6277	3.4325
Pisumionoside	3.748E-6	7.499E-5	1.1071	1.1021	1.2422	0.3129	yes	up	B(ii)	-	-	-	-	-	-	-	HMDB0039947	Lipids and lipid-like molecules	Prenol lipids	Terpene glycosides	371113-06-3	449.203	4.83575	M+FA-H	C19H32O9	-	72.7	metab_44261	neg_5156	neg	4.3864	4.4254	4.4351	3.5465	3.5276	3.592
3-Hydroxylidocaine	0.003891	0.006861	1.107	1.1077	1.4406	0.5267	yes	up	B(ii)	C16560	-	-	-	-	-	-	HMDB0060655;PW_C040576	Organic acids and derivatives	Carboxylic acids and derivatives	Amino acids, peptides, and analogues	34604-55-2	292.203	13.128	M+ACN+H	C14H22N2O2	-	44.9	metab_23523	pos_23533	pos	3.7491	3.8786	3.4952	2.6593	2.2788	2.7837
LysoPA(18:3(6Z,9Z,12Z)/0:0)	1.837E-5	0.0002207	1.1065	1.101	1.1466	0.1974	yes	up	B(ii)	-	-	-	-	-	-	-	HMDB0114743	Lipids and lipid-like molecules	Glycerophospholipids	Glycerophosphates	-	431.22	15.4807	M-H	C21H37O7P	-	54.8	metab_55090	neg_15991	neg	6.714	6.7264	6.7433	5.8259	5.8393	5.9373
Prostaglandin E1	0.0002306	0.0008268	1.1064	1.1034	0.8154	-0.2944	yes	down	B(ii)	C04741	Lipids	Eicosanoids	-	-	-	-	HMDB0302206;LMFA03010134;HMDB0001442	Lipids and lipid-like molecules	Fatty Acyls	Eicosanoids	745-65-3	372.274	8.15873	M+NH4	C20H34O5	-	54.7	metab_31510	pos_31521	pos	4.949	4.6933	4.7088	5.8681	5.9072	5.8244
N-[(3a,5b,7a,12a)-3,7-dihydroxy-24-oxo-12-(sulfooxy)cholan-24-yl]-Glycine	5.03E-6	5.012E-5	1.1063	1.1038	0.774	-0.3696	yes	down	B(ii)	-	-	-	-	-	-	-	HMDB0002644	Lipids and lipid-like molecules	Steroids and steroid derivatives	Bile acids, alcohols and derivatives	74723-17-4	587.304	8.37505	M+ACN+H	C26H43NO9S	-	31.6	metab_31214	pos_31225	pos	3.699	3.667	3.6507	4.7176	4.8028	4.7129
6,9,12-hexadecatrienoic acid	2.282E-5	0.0001509	1.1059	1.1028	1.3124	0.3922	yes	up	B(i)	-	-	-	-	-	-	-	LMFA01031092;LMFA01030136	-	-	-	-	251.201	17.5535	M+H	C16H26O2	69.2	-	metab_21459	pos_21469	pos	4.4337	4.4852	4.5935	3.4354	3.4197	3.4403
PHORBOL MYRISTATE ACETATE	0.002228	0.004373	1.1052	1.1048	1.228	0.2963	yes	up	B(i)	-	-	-	-	-	-	-	HMDB0244744	Lipids and lipid-like molecules	Prenol lipids	Diterpenoids	-	599.395	17.6436	M+H, M+NH4, M+Na, M+H-H2O	C36H56O8	38.9	-	metab_320	pos_321	pos	5.9906	6.0082	5.968	4.9325	4.5786	5.1212
Sufentanil	0.0002663	0.001298	1.1048	1.1019	1.2641	0.3381	yes	up	B(ii)	C08022	-	-	-	-	-	-	HMDB0014846;PW_C009183	Benzenoids	Benzene and substituted derivatives	Anilides	56030-54-7	407.175	8.76417	M+Na-2H	C22H30N2O2S	-	30.3	metab_47896	neg_8794	neg	4.0696	4.1779	4.2316	3.3886	3.2796	3.2038
Zeranol	0.0006595	0.0023	1.1045	1.1002	1.1825	0.2418	yes	up	B(ii)	C14752	-	-	-	-	-	-	HMDB0041824;HMDB0032702	Phenylpropanoids and polyketides	Macrolides and analogues	Not Available	26538-44-3;36455-72-8	321.171	12.1376	M-H	C18H26O5	-	87.4	metab_66528	neg_10480	neg	5.6517	5.6614	5.6721	4.8137	4.6199	4.9315
Ser Tyr	2.421E-5	0.0001578	1.1033	1.1003	0.7779	-0.3623	yes	down	B(i)	-	-	-	-	-	-	-	-	-	-	-	-	269.113	1.56707	M+H	C12H16N2O5	76.6	-	metab_7417	pos_7423	pos	3.6732	3.8027	3.7339	4.856	4.8052	4.7517
Hovenolactone	0.002485	0.005413	1.1025	1.0983	1.2361	0.3058	yes	up	B(ii)	-	-	-	-	-	-	-	HMDB0035957	Benzenoids	Phenanthrenes and derivatives	Not Available	85206-97-9	533.348	18.2209	M+FA-H	C30H48O5	-	54.4	metab_54289	neg_15190	neg	4.571	4.7202	4.6237	3.7658	3.5311	3.9582
6-{[(1S,16R)-5,11-dihydroxy-8,8,10,12,16-pentamethyl-3-[1-(2-methyl-1,3-thiazol-4-yl)prop-1-en-2-yl]-9-oxo-17-oxa-4-azabicyclo[14.1.0]heptadec-4-en-7-yl]oxy}-3,4,5-trihydroxyoxane-2-carboxylic acid	0.0008233	0.002072	1.1025	1.1003	0.7702	-0.3767	yes	down	B(ii)	-	-	-	-	-	-	-	-	-	-	-	-	715.351	11.0356	M+CH3OH+H	C33H50N2O11S	-	89.4	metab_26155	pos_26165	pos	3.7876	3.5735	3.5769	4.6573	4.9271	4.6184
Valyl-Valine	4.614E-5	0.0004141	1.1022	1.0978	0.8078	-0.3079	yes	down	B(ii)	-	-	-	-	-	-	-	HMDB0029140	Organic acids and derivatives	Carboxylic acids and derivatives	Amino acids, peptides, and analogues	3918-94-3	215.14	1.75648	M-H	C10H20N2O3	-	30.3	metab_65068	neg_25976	neg	3.564	3.5867	3.6585	4.4738	4.5134	4.3935
Tsugaric acid A 21-glucosyl ester	0.002544	0.004863	1.1019	1.1018	1.2275	0.2957	yes	up	B(ii)	-	-	-	-	-	-	-	HMDB0033425	Lipids and lipid-like molecules	Prenol lipids	Triterpenoids	205119-13-7	625.408	18.3436	M+H-2H2O	C38H60O9	-	82.4	metab_21161	pos_21171	pos	5.9626	6.0272	5.9442	4.9365	4.5601	5.1122
5,6-Dihydro-11-methoxyyangonin	0.001861	0.0038	1.0991	1.0968	0.7795	-0.3594	yes	down	B(ii)	-	-	-	-	-	-	-	HMDB0038722	Phenylpropanoids and polyketides	Kavalactones	Not Available	-	273.112	8.60027	M+H-H2O, M+H, M+H-2H2O	C16H18O5	-	33	metab_1083	pos_1087	pos	4.1125	3.7439	3.7336	5.0617	4.7934	5.0118
7-Methoxy-9-methyl-hexadeca-4E,8E-dienoic acid	2.125E-5	0.0001425	1.0987	1.0961	1.2672	0.3416	yes	up	B(i)	-	-	-	-	-	-	-	-	-	-	-	-	297.242	18.9169	M+H, M+Na	C18H32O3	44.2	-	metab_4673	pos_4679	pos	4.9355	5.0431	5.0863	3.9838	3.9498	3.9544
Acetylsalvipisone	0.009492	0.01552	1.0985	1.093	0.7863	-0.3468	yes	down	B(ii)	-	-	-	-	-	-	-	HMDB0031877	Benzenoids	Naphthalenes	Naphthoquinones	-	753.359	10.1173	2M+FA-H	C22H26O4	-	32.3	metab_57749	neg_18652	neg	3.6455	3.08	3.406	4.1869	4.5108	4.1864
Withaperuvin D	0.03949	0.05306	1.0971	1.1083	1.2847	0.3614	yes	up	B(ii)	-	-	-	-	-	-	-	HMDB0030116	Lipids and lipid-like molecules	Steroids and steroid derivatives	Steroid lactones	87749-17-5	557.212	18.6385	M+K-2H	C28H40O9	-	40.6	metab_54174	neg_15075	neg	4.5429	4.5819	4.5462	3.6039	2.94	4.0969
Homodolicholide	0.0007291	0.002437	1.0969	1.092	1.2789	0.3549	yes	up	B(ii)	-	-	-	-	-	-	-	HMDB0033907	Organoheterocyclic compounds	Benzopyrans	1-benzopyrans	86630-40-2	491.338	17.6223	M-H	C29H48O6	-	55.8	metab_54423	neg_15324	neg	3.9712	3.9519	3.935	3.0574	2.9521	3.2639
Descarbonyl-lacosamide	0.0002132	0.001124	1.0966	1.093	1.2018	0.2652	yes	up	B(ii)	-	-	-	-	-	-	-	HMDB0060813	Organic acids and derivatives	Carboxylic acids and derivatives	Amino acids, peptides, and analogues	-	475.255	7.38693	2M+Hac-H	C11H16N2O2	-	33.2	metab_46783	neg_7680	neg	5.094	5.0979	5.0829	4.3058	4.1036	4.3005
4-O-alpha-D-Galactopyranosylcalystegine B2	0.0002208	0.001151	1.0963	1.0924	1.2006	0.2638	yes	up	B(ii)	-	-	-	-	-	-	-	HMDB0040770;HMDB0038226;HMDB0038228	Organic oxygen compounds	Organooxygen compounds	Carbohydrates and carbohydrate conjugates	3186-86-5;344928-15-0	336.13	1.3362	M-H	C13H23NO9	-	59.4	metab_43012	neg_3905	neg	5.1476	5.0457	5.1404	4.2921	4.1425	4.3364
Ophiopogonin C'	0.02601	0.03669	1.0948	1.1025	0.6799	-0.5566	yes	down	B(ii)	-	-	-	-	-	-	-	HMDB0029312	Lipids and lipid-like molecules	Steroids and steroid derivatives	Steroidal glycosides	19057-67-1	767.426	17.7417	M+FA-H	C39H62O12	-	46.9	metab_51403	neg_12304	neg	1.875	2.2427	2.1194	2.7785	3.5825	2.8138
Moracin P	0.04869	0.06404	1.0944	1.092	1.948	0.962	yes	up	B(ii)	-	-	-	-	-	-	-	HMDB0040315	Phenylpropanoids and polyketides	2-arylbenzofuran flavonoids	Not Available	102841-46-3	325.108	9.03522	M-H2O-H, M-H	C19H18O5	-	42.8	metab_41465	neg_2356	neg	2.1802	2.1469	1.96	0.4039	1.6214	1.204
13,14-Dihydro PGE1	0.001601	0.003977	1.0944	1.0971	0.8208	-0.2849	yes	down	B(ii)	-	-	-	-	-	-	-	HMDB0002689	Lipids and lipid-like molecules	Fatty Acyls	Eicosanoids	19313-28-1	355.249	13.8015	M-H	C20H36O5	-	44.8	metab_50193	neg_11094	neg	4.0391	3.9233	4.0201	4.7836	4.7325	5.0814
Gly Phe Val	0.000194	0.0007324	1.0941	1.0918	0.7622	-0.3918	yes	down	B(i)	-	-	-	-	-	-	-	-	-	-	-	-	322.176	5.61208	M+H	C16H23N3O4	92.8	-	metab_35179	pos_35192	pos	3.2664	3.4267	3.4932	4.5426	4.4156	4.4042
Methyl (3b,11x)-3-Hydroxy-8-oxo-6-eremophilen-12-oate	1.235E-6	1.966E-5	1.0926	1.0899	0.7923	-0.3359	yes	down	B(ii)	-	-	-	-	-	-	-	HMDB0041229	Lipids and lipid-like molecules	Prenol lipids	Sesquiterpenoids	64964-00-7	319.132	5.86413	M+K	C16H24O4	-	57.3	metab_34812	pos_34825	pos	3.9698	4.0066	3.9704	5.0634	5.0051	5.0102
Asparaginyl-Phenylalanine	0.0007524	0.002486	1.092	1.0881	0.8114	-0.3015	yes	down	B(ii)	-	-	-	-	-	-	-	HMDB0028738	Organic acids and derivatives	Carboxylic acids and derivatives	Amino acids, peptides, and analogues	-	278.114	3.60268	M-H	C13H17N3O4	-	57.1	metab_43592	neg_4487	neg	3.6255	3.6784	3.7453	4.5366	4.6882	4.3919
(2S)-2-Butanol O-[b-D-Apiofuranosyl-(1->6)-b-D-glucopyranoside]	1.495E-5	0.0001913	1.0916	1.0872	1.2173	0.2837	yes	up	B(ii)	-	-	-	-	-	-	-	HMDB0041255	Organic oxygen compounds	Organooxygen compounds	Carbohydrates and carbohydrate conjugates	-	413.167	4.59543	M+FA-H	C15H28O10	-	69.5	metab_63974	neg_24880	neg	4.6729	4.6835	4.7099	3.7945	3.9031	3.8572
(17alpha,23S)-Epoxy-28,29-dihydroxy-27-norlanost-8-ene-3,24-dione	0.0006362	0.00172	1.0915	1.0885	0.8248	-0.2779	yes	down	B(ii)	-	-	-	-	-	-	-	HMDB0035624	Lipids and lipid-like molecules	Prenol lipids	Triterpenoids	-	536.334	8.16782	M+ACN+Na	C29H44O5	-	39.5	metab_11575	pos_11584	pos	5.2075	4.8758	4.9098	6.0555	6.116	6.0099
L-Pyridosine	6.934E-5	0.0005409	1.0911	1.0854	1.272	0.3471	yes	up	B(ii)	-	-	-	-	-	-	-	HMDB0029443	Organic acids and derivatives	Carboxylic acids and derivatives	Amino acids, peptides, and analogues	31489-08-4	507.244	9.45488	2M-H	C12H18N2O4	-	69.6	metab_58186	neg_19089	neg	3.924	3.8872	3.9565	2.9997	3.0993	3.153
Galactose-beta-1,4-xylose	0.0001234	0.0007857	1.0908	1.0893	1.2062	0.2705	yes	up	B(ii)	-	-	-	-	-	-	-	HMDB0011677	Organic oxygen compounds	Organooxygen compounds	Carbohydrates and carbohydrate conjugates	-	311.098	1.19153	M-H2O-H, M-H	C11H20O10	-	33.3	metab_39688	neg_577	neg	4.94	4.9276	4.9253	4.0521	4.2001	4.0129
PI(18:3(6Z,9Z,12Z)/0:0)	3.757E-5	0.0002185	1.0907	1.0898	1.1869	0.2472	yes	up	B(i)	-	-	-	-	-	-	-	LMGP06050016	-	-	-	-	595.288	12.949	M+H, M+NH4, M+Na, 2M+Na, M+H-H2O	C27H47O12P	43.3	-	metab_177	pos_178	pos	6.6504	6.6724	6.6064	5.5704	5.6917	5.529
Val Pro	0.0006816	0.001808	1.0907	1.088	0.7332	-0.4477	yes	down	B(i)	-	-	-	-	-	-	-	-	-	-	-	-	215.139	3.23207	M+H	C10H18N2O3	53.3	-	metab_7743	pos_7749	pos	3.0638	2.8353	2.8497	4.119	3.8301	3.9805
(+/-)12,13-DiHOME	1.247E-5	9.616E-5	1.0896	1.0866	1.2186	0.2852	yes	up	B(i)	-	-	-	-	-	-	-	-	-	-	-	-	297.242	14.9344	M+H-H2O, M+NH4, M+Na, M+H	C18H34O4	83.1	-	metab_366	pos_367	pos	5.736	5.7973	5.8587	4.7512	4.7302	4.7904
Glucosylgalactosyl hydroxylysine	0.001947	0.003938	1.0894	1.0873	0.7678	-0.3812	yes	down	B(ii)	-	-	-	-	-	-	-	HMDB0000585	Lipids and lipid-like molecules	Fatty Acyls	Fatty acyl glycosides	32448-35-4	519.242	6.97013	M+CH3OH+H	C18H34N2O13	-	46.7	metab_10497	pos_10506	pos	3.6598	3.5217	3.4704	4.65	4.85	4.3754
THTC	3.103E-5	0.0001898	1.0886	1.0857	0.8097	-0.3045	yes	down	B(i)	C11074	-	-	-	-	-	-	-	-	-	-	-	150.059	1.1635	M+H, M+NH4	C5H8O2S	69.7	-	metab_6389	pos_6395	pos	4.4538	4.4041	4.4139	5.4903	5.5301	5.3722
PG(16:1(9Z)/0:0)	0.006176	0.01006	1.0879	1.0886	1.2093	0.2742	yes	up	B(i)	-	-	-	-	-	-	-	LMGP04050013	-	-	-	-	465.261	15.1743	M+H-H2O, M+2Na-H, M+H, M+Na	C22H43O9P	96.8	-	metab_361	pos_362	pos	6.4412	6.3901	6.3247	5.2274	4.9505	5.661
Simmondsin	0.0009506	0.002863	1.0877	1.0844	1.2349	0.3044	yes	up	B(ii)	-	-	-	-	-	-	-	HMDB0030394	Organic oxygen compounds	Organooxygen compounds	Carbohydrates and carbohydrate conjugates	51771-52-9	410.121	4.9527	M+Cl	C16H25NO9	-	46.3	metab_63629	neg_24535	neg	4.4486	4.5039	4.4984	3.7288	3.4393	3.7262
Glycyl-Phenylalanine	0.0004194	0.001747	1.0871	1.0828	0.8043	-0.3142	yes	down	B(ii)	-	-	-	-	-	-	-	HMDB0028848	Organic acids and derivatives	Carboxylic acids and derivatives	Amino acids, peptides, and analogues	-	221.093	3.76337	M-H	C11H14N2O3	-	36	metab_64520	neg_25427	neg	3.3851	3.4825	3.5253	4.335	4.406	4.1814
Osthenol	0.001821	0.003733	1.0865	1.0844	0.7805	-0.3575	yes	down	B(i)	C18080	-	-	map01110;map00999	Biosynthesis of secondary metabolites;Biosynthesis of various plant secondary metabolites	Metabolism;Metabolism	Global and overview maps;Biosynthesis of other secondary metabolites	HMDB0034130	Phenylpropanoids and polyketides	Coumarins and derivatives	Hydroxycoumarins	484-14-0	231.102	8.60027	M+H	C14H14O3	34.3	-	metab_30921	pos_30932	pos	4.0318	3.6641	3.6847	4.9737	4.6998	4.9086
1-Oleoylglycerophosphoinositol	2.765E-6	6.112E-5	1.0851	1.0815	1.1761	0.234	yes	up	B(ii)	-	-	-	-	-	-	-	HMDB0061693	Lipids and lipid-like molecules	Glycerophospholipids	Glycerophosphoinositols	1114770-15-8	597.305	14.814	M-H	C27H51O12P	-	65.8	metab_55348	neg_16250	neg	5.5421	5.4999	5.5237	4.6677	4.7283	4.6885
Ile Asp Glu Ile	7.071E-5	0.0003503	1.085	1.0827	0.7865	-0.3465	yes	down	B(i)	-	-	-	-	-	-	-	-	-	-	-	-	489.256	5.64805	M+H	C21H36N4O9	30.9	-	metab_35117	pos_35130	pos	3.7512	3.8531	3.8344	4.9401	4.7588	4.8462
(+)-Beyerol	0.001535	0.003278	1.0846	1.086	0.7561	-0.4034	yes	down	B(i)	-	-	-	-	-	-	-	LMPR0104140003	-	-	-	-	321.242	15.1743	M+H	C20H32O3	77	-	metab_22479	pos_22489	pos	3.3981	3.2382	3.2531	4.4331	4.1086	4.5338
12-oxo-20-dihydroxy-leukotriene B4	0.0005125	0.001976	1.0836	1.0808	0.8035	-0.3156	yes	down	B(ii)	-	-	-	-	-	-	-	LMFA03020048;HMDB0012551	Lipids and lipid-like molecules	Fatty Acyls	Eicosanoids	-	411.2	11.713	M+FA-H	C20H30O6	-	51.8	metab_56833	neg_17736	neg	3.5068	3.3458	3.4268	4.3333	4.1291	4.3284
3-Isovalidene-3alpha,4-dihydrophthalide	0.0001207	0.000519	1.0836	1.0815	1.2835	0.3601	yes	up	B(i)	-	-	-	-	-	-	-	HMDB0031661	Organoheterocyclic compounds	Isobenzofurans	Not Available	-	205.123	7.48912	M+H-H2O, M+H	C13H16O2	33.9	-	metab_5977	pos_5983	pos	4.6504	4.7505	4.6826	3.698	3.5337	3.7422
Erucoylacetone	0.0004721	0.001389	1.0817	1.0799	1.2752	0.3507	yes	up	B(ii)	-	-	-	-	-	-	-	HMDB0035951	Organic oxygen compounds	Organooxygen compounds	Carbonyl compounds	-	401.341	20.603	M+Na	C25H46O2	-	59.9	metab_20536	pos_20546	pos	4.844	4.7822	4.8569	3.8761	3.5921	3.8891
DG(14:1(9Z)/18:3(9Z,12Z,15Z)/0:0)	0.002251	0.00504	1.0813	1.0832	0.8333	-0.2631	yes	down	B(ii)	C00165	-	-	-	-	-	-	HMDB0007047;PW_C003098	Lipids and lipid-like molecules	Fatty Acyls	Lineolic acids and derivatives	-	605.443	19.8586	M+FA-H	C35H60O5	-	57.9	metab_51813	neg_12714	neg	4.2953	4.2619	4.2163	5.2013	4.8714	5.2578
Panaxynol	0.002039	0.00408	1.0805	1.0781	0.7063	-0.5016	yes	down	B(ii)	C08450	-	-	-	-	-	-	LMFA05000019;HMDB0039588;HMDB0244256;LMFA05000689	Lipids and lipid-like molecules	Fatty Acyls	Fatty alcohols	21852-80-2;81203-57-8	262.217	11.0176	M+NH4	C17H24O	-	64.1	metab_39111	pos_26236	pos	2.7308	2.499	2.3898	3.7521	3.3872	3.6488
(1S,16R)-5,7,11-trihydroxy-3-[3-hydroxy-1-(2-methyl-1,3-thiazol-4-yl)prop-1-en-2-yl]-8,8,10,12,16-pentamethyl-17-oxa-4-azabicyclo[14.1.0]heptadec-4-en-9-one	0.008498	0.01317	1.0794	1.0746	0.7249	-0.4641	yes	down	B(ii)	-	-	-	-	-	-	-	-	-	-	-	-	555.314	12.8955	M+CH3OH+H	C27H42N2O6S	-	48	metab_17251	pos_17261	pos	3.2875	2.8957	2.5059	3.9352	4.0329	4.0154
Deacetylnomilin	2.142E-5	0.0001435	1.0783	1.0763	1.2482	0.3198	yes	up	B(ii)	-	-	-	-	-	-	-	HMDB0035684	Lipids and lipid-like molecules	Prenol lipids	Triterpenoids	3264-90-2	536.228	6.25133	M+ACN+Na	C26H32O8	-	31.5	metab_34199	pos_34212	pos	5.199	5.1461	5.071	4.114	4.0764	4.1615
Mammea B/BC cyclo E	0.007053	0.01126	1.0775	1.0787	1.4735	0.5592	yes	up	B(ii)	-	-	-	-	-	-	-	HMDB0030649	Phenylpropanoids and polyketides	Coumarins and derivatives	Pyranocoumarins	30390-07-9	339.159	17.0886	M+H-2H2O	C21H26O6	-	51.1	metab_21634	pos_21644	pos	3.4875	3.2264	3.4714	2.5119	1.9091	2.4896
Glu Thr Phe	0.002148	0.004249	1.0775	1.0763	0.7745	-0.3687	yes	down	B(i)	-	-	-	-	-	-	-	-	-	-	-	-	396.177	4.67975	M+H	C18H25N3O7	57	-	metab_36443	pos_36457	pos	3.4909	3.6609	3.7269	4.7163	4.8919	4.4369
Gamma-Glutamylvaline	2.095E-5	0.000241	1.0759	1.0716	1.2062	0.2705	yes	up	B(ii)	-	-	-	-	-	-	-	HMDB0011172	Organic acids and derivatives	Carboxylic acids and derivatives	Amino acids, peptides, and analogues	2746-34-1	245.114	1.67343	M-H	C10H18N2O5	-	57.7	metab_65104	neg_26012	neg	4.7872	4.7279	4.7892	3.9566	3.9007	4.0012
PG(22:6(4Z,7Z,10Z,13Z,16Z,19Z)/20:2(11Z,14Z))	0.0007726	0.002529	1.0756	1.075	0.8129	-0.2989	yes	down	B(ii)	C00344	Lipids	Phospholipids	map01100;map00564	Metabolic pathways;Glycerophospholipid metabolism	Metabolism;Metabolism	Global and overview maps;Lipid metabolism	HMDB0116601;LMGP04010837;PW_C063055	Lipids and lipid-like molecules	Glycerophospholipids	Glycerophosphoglycerols	-	883.49	21.2742	M+K-2H	C48H79O10P	-	74.5	metab_53654	neg_14555	neg	3.6564	3.6318	3.53	4.4809	4.2777	4.5485
(1S,2S,4R,8R)-p-Menthane-1,2,8,9-tetrol	7.79E-5	0.0003759	1.0745	1.0734	1.3033	0.3822	yes	up	B(ii)	-	-	-	-	-	-	-	HMDB0039974	Lipids and lipid-like molecules	Prenol lipids	Monoterpenoids	402593-46-8	187.133	5.16335	M+H-2H2O, M+H, M+H-H2O	C10H20O4	-	32.9	metab_696	pos_699	pos	4.317	4.413	4.369	3.3206	3.4555	3.2724
Acrylic acid	0.00348	0.006959	1.074	1.0719	0.8576	-0.2216	yes	down	B(ii)	C00511	-	-	-	-	-	-	LMFA01030193;HMDB0031647;PW_C012827	Organic acids and derivatives	Carboxylic acids and derivatives	Acrylic acids and derivatives	9003-01-4;79-10-7	117.019	1.21042	M+FA-H, 2M-H	C3H4O2	-	37.6	metab_66514	neg_585	neg	5.1427	5.1085	5.1092	5.9059	6.2327	5.7712
3-(1-Hydroxymethyl-1-propenyl)pentanedioic acid	3.48E-5	0.0003404	1.0737	1.0714	1.2786	0.3546	yes	up	B(ii)	-	-	-	-	-	-	-	HMDB0033092	Lipids and lipid-like molecules	Fatty Acyls	Fatty acids and conjugates	-	201.077	5.58757	M-H2O-H, M-H	C9H14O5	-	58.7	metab_40294	neg_1185	neg	3.7323	3.7065	3.7681	2.9233	2.9841	2.8599
(4R,7R)-4-isopropenyl-7-methyloxepan-2-one	6.262E-5	0.0003188	1.073	1.0713	1.3367	0.4187	yes	up	B(i)	C11402	-	-	map01110;map00903	Biosynthesis of secondary metabolites;Limonene and pinene degradation	Metabolism;Metabolism	Global and overview maps;Metabolism of terpenoids and polyketides	LMPR0102090058	-	-	-	-	169.123	19.7588	M+H	C10H16O2	53.7	-	metab_20741	pos_20751	pos	3.9572	4.0393	4.069	2.9883	3.0993	2.9398
Triterpenoid	0.000644	0.002269	1.073	1.0695	1.2141	0.2799	yes	up	B(ii)	C06085	-	-	-	-	-	-	HMDB0004309	Lipids and lipid-like molecules	Prenol lipids	Triterpenoids	-	597.313	7.49822	M+FA-H	C30H48O7S	-	52.1	metab_46886	neg_7783	neg	4.7185	4.5481	4.7866	3.9136	3.7628	3.8981
Ile Glu Ala Leu	0.001429	0.003103	1.0721	1.07	0.7713	-0.3746	yes	down	B(i)	-	-	-	-	-	-	-	-	-	-	-	-	445.266	6.64587	M+H	C20H36N4O7	68.1	-	metab_33651	pos_33663	pos	3.4598	3.4738	3.5494	4.6164	4.6984	4.2764
7-hexadecynoic acid	0.0003222	0.001056	1.0715	1.0718	0.7889	-0.3421	yes	down	B(i)	-	-	-	-	-	-	-	LMFA01030496;HMDB0247253	Lipids and lipid-like molecules	Fatty Acyls	Fatty acids and conjugates	-	253.216	9.72727	M+H-H2O, M+H	C16H28O2	75	-	metab_3193	pos_3199	pos	3.8206	3.7491	3.8507	4.878	4.6636	4.9369
4'-Hydroxy-5,5'-diisopropyl-2,2'-dimethyl-3,4-biphenylquinone	0.0003699	0.001168	1.0709	1.0695	1.2685	0.3431	yes	up	B(ii)	-	-	-	-	-	-	-	HMDB0040761	Lipids and lipid-like molecules	Prenol lipids	Monoterpenoids	120866-13-9	345.204	14.2913	M+CH3OH+H	C20H24O3	-	37	metab_22938	pos_22948	pos	4.7809	4.9022	4.7893	3.895	3.638	3.8774
4-Propylphenol	9.479E-7	1.683E-5	1.0708	1.0682	1.2979	0.3762	yes	up	B(i)	C14311	-	-	-	-	-	-	HMDB0032625	Benzenoids	Benzene and substituted derivatives	Phenylpropanes	645-56-7	137.096	7.11422	M+H	C9H12O	51.7	-	metab_32942	pos_32953	pos	4.3551	4.3741	4.3669	3.3242	3.3797	3.3838
His Phe	2.468E-5	0.0001597	1.07	1.0673	0.7949	-0.3312	yes	down	B(i)	-	-	-	-	-	-	-	-	-	-	-	-	303.145	1.7097	M+H	C15H18N4O3	81.7	-	metab_37574	pos_37588	pos	3.8839	3.875	3.9231	4.9379	4.9455	4.8131
Leucyl-phenylalanine	0.0002264	0.001169	1.0691	1.0655	0.7988	-0.3241	yes	down	B(ii)	-	-	-	-	-	-	-	HMDB0302841;HMDB0013243	Organic acids and derivatives	Carboxylic acids and derivatives	Amino acids, peptides, and analogues	3063-05-06	277.156	6.04478	M-H	C15H22N2O3	-	48	metab_62159	neg_23065	neg	3.1285	3.2678	3.2857	4.0513	4.1051	3.9645
1-hydroxy-2-{9-hydroxy-2-oxo-2H,8H,9H-furo[2,3-h]chromen-8-yl}propan-2-yl 3-methylbut-2-enoate	0.02564	0.03624	1.0683	1.0746	1.743	0.8016	yes	up	B(ii)	-	-	-	-	-	-	-	-	-	-	-	-	341.103	11.6214	M-H2O-H	C19H20O7	-	33.7	metab_49367	neg_10267	neg	2.3533	1.7682	2.3895	1.0698	1.5953	1.0703
8,13-dihydroxy-9,11-octadecadienoic acid	0.0008222	0.00207	1.068	1.0678	0.8395	-0.2524	yes	down	B(i)	-	-	-	-	-	-	-	LMFA02000166	-	-	-	-	313.237	14.5241	M+H	C18H32O4	88.5	-	metab_22842	pos_22852	pos	5.4308	5.2918	5.281	6.436	6.1524	6.4752
Hydromorphone-3-glucoside	0.0002787	0.001339	1.0679	1.0628	0.8334	-0.2629	yes	down	B(ii)	-	-	-	-	-	-	-	HMDB0061144	Alkaloids and derivatives	Morphinans	Not Available	-	446.179	4.45815	M-H	C23H29NO8	-	45.6	metab_43986	neg_4881	neg	4.1397	3.9458	4.0675	4.8337	4.9343	4.8148
PC(16:1/0:0)	0.002536	0.004852	1.0668	1.0658	1.2627	0.3365	yes	up	B(i)	-	-	-	-	-	-	-	LMGP01050021	-	-	-	-	494.325	15.9415	M+H	C24H48NO7P	58.8	-	metab_18053	pos_18063	pos	4.9492	5.0898	4.9299	3.9199	3.7166	4.2184
Thr Tyr	4.067E-5	0.0002322	1.0664	1.0632	0.7942	-0.3324	yes	down	B(i)	-	-	-	-	-	-	-	-	-	-	-	-	283.129	1.73662	M+H	C13H18N2O5	71.3	-	metab_37563	pos_37577	pos	3.8128	3.9315	3.7984	4.9029	4.8226	4.8109
3-Hydroxysebacic acid	0.0008131	0.002605	1.0662	1.0638	0.7874	-0.3448	yes	down	B(ii)	-	-	-	-	-	-	-	HMDB0000350	Organic acids and derivatives	Hydroxy acids and derivatives	Medium-chain hydroxy acids and derivatives	446881-43-2	217.108	5.55695	M-H	C10H18O5	-	52.9	metab_44926	neg_5822	neg	3.0722	2.8894	3.1051	3.8957	3.7184	3.8985
Diphenidol	0.001032	0.003015	1.0659	1.0614	1.1785	0.237	yes	up	B(ii)	C06961	-	-	-	-	-	-	HMDB0015361	Benzenoids	Benzene and substituted derivatives	Diphenylmethanes	972-02-1	617.408	16.4088	2M-H	C21H27NO	-	62.8	metab_54759	neg_15660	neg	5.3498	5.463	5.3664	4.5963	4.4126	4.7187
7Z,11Z,13E-Hexadecatrienal	0.00179	0.003684	1.0653	1.0648	0.7537	-0.4079	yes	down	B(i)	-	-	-	-	-	-	-	LMFA06000226	-	-	-	-	235.206	10.9281	M+H	C16H26O	45.6	-	metab_26490	pos_26501	pos	3.2546	2.9061	3.3142	4.1185	4.304	4.1481
Sterol	0.0007631	0.001962	1.0652	1.0647	0.7822	-0.3544	yes	down	B(i)	C00370	-	-	-	-	-	-	HMDB0060512	Lipids and lipid-like molecules	Steroids and steroid derivatives	Hydroxysteroids	-	249.221	14.533	M+H	C17H28O	66.8	-	metab_22838	pos_22848	pos	3.708	3.6152	3.5868	4.7498	4.4433	4.7572
His Leu	0.0001696	0.000665	1.0645	1.0621	0.812	-0.3004	yes	down	B(i)	-	-	-	-	-	-	-	-	-	-	-	-	269.161	1.25592	M+H	C12H20N4O3	61.3	-	metab_7283	pos_7289	pos	4.3041	4.3002	4.368	5.3519	5.4319	5.1927
(3S,7E,9R)-4,7-Megastigmadiene-3,9-diol 9-[apiosyl-(1->6)-glucoside]	0.000155	0.0009102	1.0643	1.0592	1.1616	0.2161	yes	up	B(ii)	-	-	-	-	-	-	-	HMDB0029766	Lipids and lipid-like molecules	Fatty Acyls	Fatty acyl glycosides	-	549.255	6.75987	M-H, M+FA-H, M+Cl	C24H40O11	-	72.2	metab_39229	neg_117	neg	5.7507	5.7539	5.786	4.9486	4.8716	5.066
Cis-[8]-Shogaol	3.545E-5	0.0002097	1.0636	1.0611	1.1937	0.2554	yes	up	B(i)	-	-	-	-	-	-	-	HMDB0031464	Benzenoids	Phenols	Methoxyphenols	-	305.211	14.5061	M+H	C19H28O3	60	-	metab_22850	pos_22860	pos	6.1375	6.1156	6.1229	5.1309	5.0473	5.2163
Momordicoside K	0.004002	0.007746	1.0624	1.0603	1.2219	0.2891	yes	up	B(ii)	-	-	-	-	-	-	-	HMDB0036430	Lipids and lipid-like molecules	Prenol lipids	Terpene glycosides	81348-84-7	669.4	17.9042	M+Na-2H	C37H60O9	-	71.4	metab_54359	neg_15260	neg	4.5493	4.6527	4.5909	3.8308	3.4997	3.9594
13,14-Dihydro-15-keto PGF2a	0.0002296	0.0008247	1.0622	1.0593	1.2105	0.2756	yes	up	B(ii)	-	-	-	-	-	-	-	HMDB0004685	Lipids and lipid-like molecules	Fatty Acyls	Eicosanoids	27376-76-7	377.23	13.5398	M+Na, M+K, M+NH4, M+H	C20H34O5	-	73.6	metab_401	pos_402	pos	5.7279	5.6848	5.8072	4.7498	4.6163	4.8609
(1R,3S,4S,6R)-6,9-Dihydroxyfenchone 6-O-b-D-glucoside	9.788E-5	0.0006745	1.0618	1.0591	1.2089	0.2737	yes	up	B(ii)	-	-	-	-	-	-	-	HMDB0033222	Lipids and lipid-like molecules	Prenol lipids	Terpene glycosides	217960-73-1	391.161	3.87327	M+FA-H	C16H26O8	-	58.5	metab_64463	neg_25370	neg	4.6137	4.5744	4.6311	3.7535	3.9055	3.77
(-)-erythro-Anethole glycol 2-glucoside	6.215E-5	0.0005067	1.0616	1.0573	1.2366	0.3064	yes	up	B(ii)	-	-	-	-	-	-	-	HMDB0033067	Organic oxygen compounds	Organooxygen compounds	Carbohydrates and carbohydrate conjugates	217973-39-2	389.145	4.24182	M+FA-H	C16H24O8	-	63.7	metab_64253	neg_25160	neg	4.1251	4.1704	4.1872	3.4126	3.2825	3.4001
Pro Glu Pro Tyr	0.0004803	0.001406	1.0613	1.0594	0.7975	-0.3264	yes	down	B(i)	-	-	-	-	-	-	-	-	-	-	-	-	505.226	5.66597	M+H	C24H32N4O8	47.4	-	metab_9271	pos_9279	pos	3.9319	3.9344	3.9674	4.9362	5.1184	4.7877
Cuminaldehyde	9.319E-6	7.799E-5	1.0611	1.0587	1.2573	0.3303	yes	up	B(i)	C06577	-	-	map01100	Metabolic pathways	Metabolism	Global and overview maps	HMDB0002214	Lipids and lipid-like molecules	Prenol lipids	Monoterpenoids	122-03-2	149.096	5.40587	M+H	C10H12O	45.6	-	metab_35515	pos_35528	pos	4.8227	4.8263	4.8195	3.8585	3.7672	3.8813
4-(Methylnitrosamino)-1-(3-pyridyl)-1-butanol glucuronide	3.482E-5	0.0003404	1.0606	1.0569	1.2304	0.2991	yes	up	B(ii)	C19605	-	-	-	-	-	-	HMDB0060383	Lipids and lipid-like molecules	Fatty Acyls	Fatty acyl glycosides	131119-04-5	366.131	5.18053	M-H2O-H	C16H23N3O8	-	35	metab_63381	neg_24287	neg	4.1779	4.3024	4.2242	3.4597	3.4528	3.4137
Hydroxytyrosol 1-O-glucoside	0.002274	0.005077	1.0603	1.0574	0.7885	-0.3428	yes	down	B(ii)	-	-	-	-	-	-	-	HMDB0041024	Organic oxygen compounds	Organooxygen compounds	Carbohydrates and carbohydrate conjugates	76873-99-9	315.108	4.58515	M-H	C14H20O8	-	33.5	metab_44073	neg_4968	neg	2.9688	3.1049	3.1108	3.8916	4.0663	3.6892
Uridine	0.000113	0.0007402	1.0597	1.0552	0.8629	-0.2127	yes	down	B(i)	C00299	Nucleic acids	Nucleosides	map00240;map01100;map02010;map01232	Pyrimidine metabolism;Metabolic pathways;ABC transporters;Nucleotide metabolism	Metabolism;Metabolism;Environmental Information Processing;Metabolism	Nucleotide metabolism;Global and overview maps;Membrane transport;Global and overview maps	PW_C000202;HMDB0000296	Nucleosides, nucleotides, and analogues	Pyrimidine nucleosides	Not Available	58-96-8	243.062	1.15637	M-H, M+FA-H	C9H12N2O6	92.4	-	metab_39754	neg_645	neg	5.0132	4.9735	5.0046	5.7725	5.8883	5.7136
8-Methoxykynurenate	0.0005672	0.002099	1.0587	1.052	0.8418	-0.2485	yes	down	B(ii)	C05830	-	-	map00380	Tryptophan metabolism	Metabolism	Amino acid metabolism	HMDB0060426	Organoheterocyclic compounds	Quinolines and derivatives	Quinoline carboxylic acids	2929-14-8	656.148	6.98547	3M-H	C11H9NO4	-	66.7	metab_46385	neg_7282	neg	4.3882	4.203	4.1478	5.1101	5.0185	5.0036
Diacetone alcohol	0.0006739	0.001793	1.0585	1.0558	0.6891	-0.5372	yes	down	B(ii)	-	-	-	-	-	-	-	HMDB0031511	Organic oxygen compounds	Organooxygen compounds	Carbonyl compounds	123-42-2	274.201	6.14327	2M+ACN+H	C6H12O2	-	61.6	metab_9704	pos_9712	pos	2.4149	2.157	2.0768	3.1789	3.2081	3.2611
4-Megastigmene-6a,9R-diol 9-[apiosyl-(1->6)-glucoside]	7.999E-6	0.000127	1.0581	1.0536	1.1877	0.2482	yes	up	B(ii)	-	-	-	-	-	-	-	HMDB0041580	Lipids and lipid-like molecules	Fatty Acyls	Fatty acyl glycosides	177261-74-4	551.27	6.99538	M+FA-H	C24H42O11	-	87.9	metab_60829	neg_21733	neg	4.9562	4.9645	4.9993	4.1422	4.2196	4.2004
3,4,5-trihydroxy-6-[(2,4,5-trihydroxy-6-{[hydroxy(4-oxocyclohexa-2,5-dien-1-ylidene)methoxy]methyl}oxan-3-yl)oxy]oxane-2-carboxylic acid	0.001289	0.003468	1.0571	1.0552	0.876	-0.191	yes	down	B(ii)	-	-	-	-	-	-	-	-	-	-	-	-	475.109	3.68237	M-H, M+Na-2H	C19H24O14	-	51.1	metab_39892	neg_783	neg	5.6637	5.7788	5.6406	6.6342	6.328	6.5387
D-Arabino-hexos-2-ulose	1.519E-5	0.0001118	1.0564	1.0538	1.303	0.3818	yes	up	B(ii)	-	-	-	-	-	-	-	HMDB0029932	Organic oxygen compounds	Organooxygen compounds	Carbohydrates and carbohydrate conjugates	26345-59-5	196.082	1.39783	M+NH4	C6H10O6	-	46	metab_37712	pos_37727	pos	4.2042	4.2288	4.1956	3.2112	3.1773	3.3039
8(S)-HETrE	0.003398	0.00683	1.0561	1.0582	0.8006	-0.3208	yes	down	B(i)	-	-	-	-	-	-	-	LMFA03050029	-	-	-	-	321.243	16.1785	M-H	C20H34O3	81.9	-	metab_54843	neg_15744	neg	3.3939	3.2467	3.2365	4.181	3.8761	4.2803
Ile Glu	5.898E-6	5.628E-5	1.0558	1.0538	0.8292	-0.2702	yes	down	B(i)	-	-	-	-	-	-	-	-	-	-	-	-	261.145	1.43358	M+H	C11H20N2O5	67.7	-	metab_37693	pos_37708	pos	4.7502	4.701	4.7617	5.7573	5.6724	5.7128
1-(4-hydroxyphenyl)-4-methylpentan-3-one	0.001441	0.003717	1.0543	1.0481	0.7852	-0.3489	yes	down	B(ii)	-	-	-	-	-	-	-	-	-	-	-	-	429.228	13.3005	2M+FA-H	C12H16O2	-	38.7	metab_50008	neg_10909	neg	2.8879	2.8502	3.0564	3.8787	3.7208	3.6005
Paliperidone	2.553E-5	0.0002779	1.0539	1.0497	1.2061	0.2703	yes	up	B(ii)	C21516	-	-	-	-	-	-	HMDB0247256;HMDB0015396;HMDB0256085	Organoheterocyclic compounds	Pyridopyrimidines	Not Available	144598-75-4	407.192	7.54803	M-H2O-H	C23H27FN4O3	-	32.3	metab_46924	neg_7821	neg	4.5664	4.5631	4.6027	3.8248	3.7282	3.8313
10,11-dihydro-20-trihydroxy-leukotriene B4	0.0006156	0.002204	1.0533	1.0497	0.8445	-0.2438	yes	down	B(ii)	-	-	-	-	-	-	-	LMFA03020044;HMDB0012503	Lipids and lipid-like molecules	Fatty Acyls	Eicosanoids	-	407.208	14.4656	M+Na-2H	C20H34O7	-	55.5	metab_50446	neg_11347	neg	4.1898	4.3531	4.4042	5.1446	5.1752	5.0138
Zidovudine	0.0002732	0.0009365	1.0532	1.0524	0.7793	-0.3597	yes	down	B(ii)	C07210	-	-	-	-	-	-	HMDB0246088;HMDB0014638;PW_C008998	Nucleosides, nucleotides, and analogues	Pyrimidine nucleosides	Pyrimidine 2'',3''-dideoxyribonucleosides	30516-87-1	250.094	1.77228	M+H-H2O	C10H13N5O4	-	44.9	metab_37549	pos_37563	pos	3.4488	3.4569	3.5086	4.5563	4.2976	4.5084
2,3-Dihydro-3-hydroxy-6-methoxy-2,2-dimethyl-4H-1-benzopyran-4-one	0.0003711	0.00117	1.0528	1.0521	0.8386	-0.2539	yes	down	B(ii)	-	-	-	-	-	-	-	HMDB0041379	Organoheterocyclic compounds	Benzopyrans	1-benzopyrans	31298-69-8	240.123	1.22085	M+NH4	C12H14O4	-	70.6	metab_37874	pos_37889	pos	5.168	5.0715	5.0968	6.1817	5.9287	6.1769
Lysyl-Glycine	0.000522	0.001999	1.051	1.0478	1.1843	0.244	yes	up	B(ii)	-	-	-	-	-	-	-	HMDB0028951;HMDB0304784	Organic acids and derivatives	Carboxylic acids and derivatives	Amino acids, peptides, and analogues	7563-03-03	465.27	7.69157	2M+Hac-H	C8H17N3O3	-	69.4	metab_47061	neg_7958	neg	5.0883	5.0069	5.15	4.3741	4.1611	4.3366
5a,6a-Epoxy-7E-megastigmene-3b,9e-diol 9-glucoside	9.754E-5	0.000444	1.0506	1.0482	1.1991	0.262	yes	up	B(i)	-	-	-	-	-	-	-	HMDB0038306	Lipids and lipid-like molecules	Fatty Acyls	Fatty acyl glycosides	-	389.217	5.46827	M+NH4, M+K, M+Na, 2M+Na, 2M+NH4, M+H	C19H32O8	31.6	-	metab_98	pos_99	pos	5.8496	5.868	5.8644	4.9084	4.7717	4.9833
Chondroitin 6'-sulfate	0.0001274	0.0008027	1.0493	1.0443	0.817	-0.2916	yes	down	B(ii)	C00635	-	-	-	-	-	-	HMDB0060453	Organic oxygen compounds	Organooxygen compounds	Carbohydrates and carbohydrate conjugates	25322-46-7	510.088	7.22093	M+Na-2H	C16H27NO14S	-	62.9	metab_60530	neg_21434	neg	3.4742	3.5579	3.4034	4.3092	4.2519	4.2092
(6-{[3,4-dihydroxy-2,5-bis(hydroxymethyl)oxolan-2-yl]oxy}-3,4,5-trihydroxyoxan-2-yl)methyl (2E)-3-(4-hydroxy-3-methoxyphenyl)prop-2-enoate	0.0007299	0.002438	1.0487	1.0418	0.7986	-0.3245	yes	down	B(ii)	-	-	-	-	-	-	-	-	-	-	-	-	553.135	8.44733	M+Cl	C22H30O14	-	86.8	metab_59094	neg_19998	neg	3.2549	3.0358	3.0333	3.9737	3.8524	3.8511
2,4,5,7alpha-Tetrahydro-1,4,4,7a-tetramethyl-1H-inden-2-ol	0.0001347	0.0005618	1.0484	1.0457	1.2611	0.3347	yes	up	B(i)	-	-	-	-	-	-	-	HMDB0036684	Organic oxygen compounds	Organooxygen compounds	Alcohols and polyols	99901-23-2	193.159	6.76293	M+H	C13H20O	74.7	-	metab_33463	pos_33475	pos	4.6556	4.6877	4.6974	3.6951	3.6049	3.8322
PA(18:4(6Z,9Z,12Z,15Z)/0:0)	0.01856	0.02601	1.0475	1.0537	1.3112	0.3909	yes	up	B(i)	-	-	-	-	-	-	-	LMGP10050024	-	-	-	-	431.219	11.6613	M+H	C21H35O7P	64.5	-	metab_24318	pos_24328	pos	4.618	4.4793	4.5812	3.6161	2.9395	3.8764
N-METHYLISOLEUCINE	0.0001604	0.0006407	1.047	1.0445	0.8119	-0.3006	yes	down	B(i)	-	-	-	-	-	-	-	-	-	-	-	-	146.118	1.2827	M+H	C7H15NO2	68.3	-	metab_37784	pos_37799	pos	4.12	4.2466	4.1701	5.1357	5.2559	5.0496
Genipin	0.0003814	0.001644	1.0468	1.0453	0.8029	-0.3167	yes	down	B(ii)	C09780	-	-	-	-	-	-	HMDB0035830	Lipids and lipid-like molecules	Prenol lipids	Monoterpenoids	6902-77-8	271.082	2.81243	M+FA-H	C11H14O5	-	61.9	metab_64754	neg_25662	neg	3.2407	3.1004	3.1888	3.9694	3.8523	4.0507
Phlorin	0.001929	0.004517	1.0464	1.0434	0.8649	-0.2094	yes	down	B(ii)	-	-	-	-	-	-	-	HMDB0035589	Organic oxygen compounds	Organooxygen compounds	Carbohydrates and carbohydrate conjugates	28217-60-9	621.169	2.62267	2M+FA-H	C12H16O8	-	66	metab_43410	neg_4305	neg	5.175	5.0343	5.1015	5.7903	6.1052	5.807
1-Hexanol arabinosylglucoside	0.0002017	0.00108	1.0463	1.0424	1.213	0.2786	yes	up	B(ii)	-	-	-	-	-	-	-	HMDB0031689	Lipids and lipid-like molecules	Fatty Acyls	Fatty acyl glycosides	124044-06-0	417.177	6.58715	M+Na-2H	C17H32O10	-	74.7	metab_45987	neg_6883	neg	4.4451	4.3481	4.483	3.6821	3.5599	3.7013
Ser Trp	4.573E-5	0.0002528	1.0461	1.0433	0.7875	-0.3446	yes	down	B(i)	-	-	-	-	-	-	-	-	-	-	-	-	292.129	4.7157	M+H	C14H17N3O4	80.6	-	metab_36413	pos_36427	pos	3.579	3.5378	3.5659	4.5734	4.5699	4.4238
2-{4-[(E)-2-(3,5-dihydroxyphenyl)ethenyl]-3-hydroxyphenoxy}-6-(hydroxymethyl)oxane-3,4,5-triol	0.0005128	0.001977	1.045	1.0454	0.8621	-0.2141	yes	down	B(ii)	-	-	-	-	-	-	-	-	-	-	-	-	405.119	7.70178	M-H, M+Cl, M+FA-H, 2M-H	C20H22O9	-	72.2	metab_39129	neg_17	neg	4.8841	4.8864	4.8828	5.6957	5.5209	5.7798
Sambacin	0.002217	0.004982	1.0444	1.039	0.8606	-0.2166	yes	down	B(ii)	-	-	-	-	-	-	-	HMDB0038883	Organic oxygen compounds	Organooxygen compounds	Carbohydrates and carbohydrate conjugates	85562-86-3	539.213	5.93343	M-H, M+Cl	C26H36O12	-	76	metab_40397	neg_1288	neg	4.9674	4.8856	4.8138	5.7202	5.8392	5.4837
6-(4-ethyl-5-hydroxy-2-methoxyphenoxy)-3,4,5-trihydroxyoxane-2-carboxylic acid	0.004281	0.008173	1.0441	1.042	1.1811	0.2401	yes	up	B(ii)	-	-	-	-	-	-	-	-	-	-	-	-	733.222	1.76672	2M+FA-H	C15H20O9	-	44.7	metab_65063	neg_25971	neg	5.297	5.2034	5.2927	4.4602	4.2224	4.6892
Serylproline	0.0005605	0.002085	1.0437	1.0384	0.8102	-0.3037	yes	down	B(ii)	-	-	-	-	-	-	-	HMDB0029047	Organic acids and derivatives	Carboxylic acids and derivatives	Amino acids, peptides, and analogues	23827-93-2	605.277	21.9928	3M-H	C8H14N2O4	-	42.1	metab_53574	neg_14475	neg	3.4289	3.2221	3.3094	4.0581	4.1962	4.0394
SQDG(16:0/18:3)	0.001454	0.003738	1.0435	1.0437	0.8581	-0.2208	yes	down	B(i)	-	-	-	-	-	-	-	-	-	-	-	-	815.501	21.2742	M-H	C43H76O12S	92.1	-	metab_52077	neg_12978	neg	4.8315	4.7712	4.6709	5.5857	5.3744	5.676
5-Hexyl-2-furanoctanoic acid	0.0008026	0.002583	1.0423	1.0432	0.8338	-0.2622	yes	down	B(ii)	C13798	-	-	-	-	-	-	HMDB0112099	Lipids and lipid-like molecules	Fatty Acyls	Fatty acids and conjugates	-	587.432	21.5162	2M-H	C18H30O3	-	51.1	metab_53629	neg_14530	neg	3.948	3.9233	3.8822	4.7106	4.5483	4.8366
Annonsilin A	0.006893	0.01105	1.0418	1.0403	1.2984	0.3767	yes	up	B(ii)	-	-	-	-	-	-	-	HMDB0030453	Lipids and lipid-like molecules	Fatty Acyls	Fatty alcohols	164177-57-5	667.455	21.7467	M+2Na-H	C37H66O7	-	83.3	metab_19080	pos_19090	pos	4.4741	4.3905	4.3978	3.2254	3.1928	3.7981
3-Hydroxydodecanoic acid	0.005907	0.01051	1.0397	1.0323	0.7782	-0.3618	yes	down	B(ii)	-	-	-	-	-	-	-	HMDB0000387	Organic acids and derivatives	Hydroxy acids and derivatives	Medium-chain hydroxy acids and derivatives	45162-48-9	215.165	11.3425	M-H	C12H24O3	-	30.5	metab_57031	neg_17934	neg	3.1244	2.6548	2.6942	3.6194	3.6403	3.6271
Xi-3-(4-Isopropylphenyl)-2-methylpropanal	4.594E-6	4.712E-5	1.0392	1.0368	1.2748	0.3503	yes	up	B(i)	-	-	-	-	-	-	-	HMDB0037763	Lipids and lipid-like molecules	Prenol lipids	Monoterpenoids	-	191.143	7.33762	M+H	C13H18O	56.1	-	metab_10853	pos_10862	pos	4.3935	4.3712	4.4012	3.4644	3.3898	3.4737
Punicic acid	0.003907	0.006885	1.0379	1.0381	1.2001	0.2632	yes	up	B(ii)	C08364	-	-	-	-	-	-	LMFA01030146;HMDB0030963	Lipids and lipid-like molecules	Fatty Acyls	Lineolic acids and derivatives	544-72-9	311.258	16.4244	M+CH3OH+H	C18H30O2	-	45.6	metab_21895	pos_21905	pos	5.9626	6.0105	5.8933	4.958	4.6833	5.2454
Ala His His Trp	0.0008446	0.002108	1.0366	1.0364	0.8076	-0.3083	yes	down	B(i)	-	-	-	-	-	-	-	-	-	-	-	-	550.255	5.83705	M+H	C26H31N9O5	32	-	metab_34851	pos_34864	pos	3.8638	4.1352	4.1389	5.0322	4.9028	5.094
Erinacine P	0.002203	0.004334	1.0364	1.0398	0.8071	-0.3092	yes	down	B(ii)	-	-	-	-	-	-	-	HMDB0036313	Lipids and lipid-like molecules	Prenol lipids	Diterpenoids	291532-17-7	525.304	10.0131	M+CH3OH+H	C27H40O8	-	48.4	metab_28825	pos_28836	pos	4.0334	4.0878	4.1554	5.1273	4.8122	5.2704
Cascarillin	0.002492	0.004784	1.036	1.0343	0.796	-0.3292	yes	down	B(ii)	C09071	-	-	-	-	-	-	HMDB0036836	Lipids and lipid-like molecules	Prenol lipids	Diterpenoids	10118-56-6	426.249	14.4881	M+NH4, M+Na	C22H32O7	-	39.8	metab_5463	pos_5469	pos	3.5545	3.9276	3.9858	4.8361	4.8715	4.7001
Val Ile Ala Arg	0.03625	0.04744	1.035	1.0322	0.7863	-0.3468	yes	down	B(i)	-	-	-	-	-	-	-	-	-	-	-	-	458.312	10.5156	M+H	C20H39N7O5	53.9	-	metab_27598	pos_27609	pos	4.7828	3.7398	3.7328	5.2562	5.0341	5.2952
SQDG(18:3/18:3)	0.0005404	0.002043	1.0346	1.0307	0.8337	-0.2624	yes	down	B(i)	-	-	-	-	-	-	-	-	-	-	-	-	837.488	20.1413	M-H	C45H74O12S	75.1	-	metab_51862	neg_12763	neg	3.9515	3.8294	3.743	4.5162	4.6607	4.6442
Val Trp	1.34E-5	0.0001011	1.0345	1.0322	0.7942	-0.3324	yes	down	B(i)	-	-	-	-	-	-	-	-	-	-	-	-	304.166	5.63022	M+H	C16H21N3O3	77.8	-	metab_35152	pos_35165	pos	3.5742	3.6181	3.6633	4.5997	4.5609	4.5109
Gamma-Eudesmol rhamnoside	0.0005544	0.001558	1.0345	1.0329	0.8219	-0.283	yes	down	B(ii)	-	-	-	-	-	-	-	HMDB0037961	Lipids and lipid-like molecules	Prenol lipids	Sesquiterpenoids	349112-31-8	386.29	10.2378	M+NH4	C21H36O5	-	78.1	metab_13763	pos_13772	pos	4.5248	4.3007	4.3978	5.2726	5.5003	5.3169
6'-Apiosyllotaustralin	0.0007963	0.002025	1.0334	1.0342	1.2448	0.3159	yes	up	B(ii)	-	-	-	-	-	-	-	HMDB0034207	Organic oxygen compounds	Organooxygen compounds	Carbohydrates and carbohydrate conjugates	170033-25-7	358.15	1.17148	M+H-2H2O	C16H27NO10	-	60.8	metab_37953	pos_37968	pos	4.8242	4.9522	4.8101	3.8195	4.0946	3.804
Cis-9,19-epoxy-3Z,6Z-heptadecadiene	0.0001159	0.0005043	1.0321	1.0293	1.2673	0.3418	yes	up	B(i)	-	-	-	-	-	-	-	LMFA12000272	-	-	-	-	251.237	19.3812	M+H	C17H30O	53.9	-	metab_18730	pos_18740	pos	4.394	4.4519	4.4938	3.41	3.6021	3.5145
Gly Leu Val	0.0003397	0.001098	1.0303	1.0279	0.7966	-0.3281	yes	down	B(i)	-	-	-	-	-	-	-	-	-	-	-	-	288.192	4.92205	M+H	C13H25N3O4	88.6	-	metab_36132	pos_36146	pos	3.6183	3.6736	3.7741	4.7021	4.698	4.4928
Ile Glu Val Lys	0.0001205	0.0005183	1.0295	1.0283	0.7972	-0.327	yes	down	B(i)	-	-	-	-	-	-	-	-	-	-	-	-	488.308	6.76293	M+H	C22H41N5O7	31.7	-	metab_10295	pos_10304	pos	3.5788	3.6947	3.7664	4.6602	4.5547	4.6326
Vidarabine	9.014E-6	7.596E-5	1.0266	1.0241	0.873	-0.1959	yes	down	B(i)	C07195	-	-	-	-	-	-	HMDB0014340	Nucleosides, nucleotides, and analogues	Purine nucleosides	Not Available	24356-66-9	268.104	1.18772	M+H	C10H13N5O4	78.5	-	metab_7207	pos_7213	pos	6.3747	6.3097	6.3438	7.2829	7.3015	7.2146
Gly Thr Ser Arg	0.0008638	0.002143	1.0253	1.0237	1.1953	0.2574	yes	up	B(i)	-	-	-	-	-	-	-	-	-	-	-	-	420.223	5.78308	M+H, M+ACN+Na	C15H29N7O7	78.4	-	metab_2443	pos_2449	pos	5.7171	5.803	5.7737	4.8495	4.6341	4.9851
Asp Asp Asp Tyr	5.071E-5	0.0002725	1.0244	1.0216	1.2275	0.2957	yes	up	B(i)	-	-	-	-	-	-	-	-	-	-	-	-	527.167	6.19718	M+H, M+ACN+H	C21H26N4O12	64.9	-	metab_2546	pos_2552	pos	4.9378	5.0121	4.9745	3.9989	4.0168	4.1423
Crustecdysone	0.0007518	0.002485	1.0238	1.0199	1.1784	0.2368	yes	up	B(ii)	C02633	-	-	-	-	-	-	HMDB0242587;HMDB0030180	Lipids and lipid-like molecules	Steroids and steroid derivatives	Bile acids, alcohols and derivatives	5289-74-7	479.301	14.7729	M-H	C27H44O7	-	60.8	metab_55363	neg_16265	neg	4.9373	5.0025	4.9437	4.2414	4.0607	4.3264
Estriol-16-Glucuronide	3.863E-7	9.602E-6	1.0231	1.0209	1.2516	0.3238	yes	up	B(ii)	C05504	-	-	-	-	-	-	HMDB0006766	Lipids and lipid-like molecules	Steroids and steroid derivatives	Steroidal glycosides	1852-50-2	509.177	5.9992	M+2Na-H	C24H32O9	-	80.7	metab_34601	pos_34614	pos	4.5386	4.5673	4.5607	3.655	3.6167	3.6475
(S)-alpha-Terpinyl glucoside	1.163E-5	9.163E-5	1.023	1.0207	1.2501	0.322	yes	up	B(ii)	-	-	-	-	-	-	-	HMDB0029856	Organic oxygen compounds	Organooxygen compounds	Carbohydrates and carbohydrate conjugates	114673-99-3	334.222	4.95787	M+NH4	C16H28O6	-	48.6	metab_36096	pos_36110	pos	4.5636	4.6119	4.5888	3.6845	3.6103	3.7161
2,6,10,10-Tetramethyl-1-oxaspiro[4.5]decan-6-ol	8.545E-8	4.795E-6	1.0229	1.0206	1.2238	0.2914	yes	up	B(ii)	-	-	-	-	-	-	-	HMDB0037907	Organoheterocyclic compounds	Tetrahydrofurans	Not Available	53398-90-6	177.164	6.99715	M+H-H2O, M+H, M+H-2H2O	C13H24O2	-	48.8	metab_787	pos_790	pos	5.0047	4.9842	5.0062	4.0742	4.0974	4.0791
N-Carboxyacetyl-D-phenylalanine	0.004621	0.008665	1.0226	1.021	1.1964	0.2587	yes	up	B(ii)	-	-	-	-	-	-	-	HMDB0039102	Organic acids and derivatives	Carboxylic acids and derivatives	Amino acids, peptides, and analogues	-	250.072	5.44698	M-H, M+Na-2H, 2M-H	C12H13NO5	-	72	metab_39203	neg_91	neg	4.8354	4.5583	4.8408	4.0413	3.7689	4.0867
Genipic acid	0.0002817	0.00135	1.0221	1.0202	1.3421	0.4245	yes	up	B(ii)	-	-	-	-	-	-	-	HMDB0036072	Organoheterocyclic compounds	Dihydrofurans	Not Available	6902-76-7	183.066	7.48828	M-H	C9H12O4	-	53.2	metab_60200	neg_21104	neg	2.9076	2.8746	2.9517	2.1104	2.285	2.1116
Yucalexin A16	1.331E-5	0.0001007	1.0218	1.0195	0.8152	-0.2948	yes	down	B(ii)	-	-	-	-	-	-	-	HMDB0036775	Lipids and lipid-like molecules	Prenol lipids	Diterpenoids	119642-81-8	320.256	14.8285	M+NH4	C20H30O2	-	31.5	metab_22671	pos_22681	pos	4.0809	4.0197	4.0218	4.9318	5.0147	4.9232
[(16R)-5,7-dihydroxy-8,8,12,16-tetramethyl-3-[1-(2-methyl-1,3-thiazol-4-yl)prop-1-en-2-yl]-10-methylidene-9-oxo-17-oxa-4-azabicyclo[14.1.0]heptadec-4-en-11-yl]oxidanesulfonic acid	0.0001991	0.001071	1.0216	1.0203	0.8826	-0.1802	yes	down	B(ii)	-	-	-	-	-	-	-	-	-	-	-	-	621.169	4.18032	M+K-2H	C27H40N2O8S2	-	39.7	metab_43829	neg_4724	neg	5.5932	5.5049	5.6093	6.3015	6.2346	6.3953
(13R,14R)-8-Labdene-13,14,15-triol	1.71E-5	0.000122	1.0211	1.0188	1.2624	0.3362	yes	up	B(ii)	-	-	-	-	-	-	-	HMDB0034957	Lipids and lipid-like molecules	Prenol lipids	Diterpenoids	-	325.274	20.2093	M+H, M+Na	C20H36O3	-	38.6	metab_4732	pos_4738	pos	4.3457	4.398	4.4484	3.4667	3.5293	3.4542
Glutaminylarginine	0.0007827	0.002548	1.0205	1.0151	0.8119	-0.3006	yes	down	B(ii)	-	-	-	-	-	-	-	HMDB0028791	Organic acids and derivatives	Carboxylic acids and derivatives	Amino acids, peptides, and analogues	126590-89-4	283.155	10.182	M-H2O-H	C11H22N6O4	-	60.1	metab_48723	neg_9623	neg	3.2784	3.0726	3.2928	4.0378	3.9161	3.9249
3-(4-hydroxyphenyl)-N-(4-oxobutyl)prop-2-enimidic acid	0.001214	0.002749	1.0201	1.0218	0.8261	-0.2756	yes	down	B(ii)	-	-	-	-	-	-	-	-	-	-	-	-	266.139	1.47797	M+CH3OH+H	C13H15NO3	-	72.5	metab_37664	pos_37679	pos	4.4645	4.3686	4.5155	5.4721	5.1758	5.5123
Tyramine glucuronide	0.0001733	0.00098	1.0195	1.0161	0.8513	-0.2323	yes	down	B(ii)	C03033	-	-	map01100;map00040;map00053;map01240	Metabolic pathways;Pentose and glucuronate interconversions;Ascorbate and aldarate metabolism;Biosynthesis of cofactors	Metabolism;Metabolism;Metabolism;Metabolism	Global and overview maps;Carbohydrate metabolism;Carbohydrate metabolism;Global and overview maps	HMDB0010328	Organic oxygen compounds	Organooxygen compounds	Carbohydrates and carbohydrate conjugates	27972-85-6	312.106	10.2625	M-H, M+Na-2H	C14H19NO7	-	51.8	metab_41685	neg_2576	neg	4.1717	4.2754	4.2288	4.9386	5.0519	4.8998
Leu Met	0.0004679	0.00138	1.0194	1.0183	0.7869	-0.3457	yes	down	B(i)	-	-	-	-	-	-	-	-	-	-	-	-	263.142	4.31268	M+H	C11H22N2O3S	59.3	-	metab_36765	pos_36779	pos	3.257	3.4919	3.5074	4.3845	4.2746	4.3746
1-Hydroxyepiacorone	0.0003945	0.001675	1.019	1.0135	1.2116	0.2769	yes	up	B(ii)	-	-	-	-	-	-	-	HMDB0030918	Organic oxygen compounds	Organooxygen compounds	Carbonyl compounds	185154-96-5	549.343	16.9023	2M+FA-H	C15H24O3	-	65.2	metab_54613	neg_15514	neg	4.1457	4.3468	4.1994	3.4842	3.4437	3.5485
L-Glutamine	0.0001456	0.0008742	1.0189	1.0134	0.8571	-0.2225	yes	down	B(i)	C00064	Peptides	Amino acids	map01100;map00630;map00220;map02010;map00230;map01240;map01232;map00470;map00910;map01230;map00240;map00250;map00970;map00750	Metabolic pathways;Glyoxylate and dicarboxylate metabolism;Arginine biosynthesis;ABC transporters;Purine metabolism;Biosynthesis of cofactors;Nucleotide metabolism;D-Amino acid metabolism;Nitrogen metabolism;Biosynthesis of amino acids;Pyrimidine metabolism;Alanine, aspartate and glutamate metabolism;Aminoacyl-tRNA biosynthesis;Vitamin B6 metabolism	Metabolism;Metabolism;Metabolism;Environmental Information Processing;Metabolism;Metabolism;Metabolism;Metabolism;Metabolism;Metabolism;Metabolism;Metabolism;Genetic Information Processing;Metabolism	Global and overview maps;Carbohydrate metabolism;Amino acid metabolism;Membrane transport;Nucleotide metabolism;Global and overview maps;Global and overview maps;Metabolism of other amino acids;Energy metabolism;Global and overview maps;Nucleotide metabolism;Amino acid metabolism;Translation;Metabolism of cofactors and vitamins	HMDB0000641;HMDB0003423;PW_C000500	Organic acids and derivatives	Carboxylic acids and derivatives	Amino acids, peptides, and analogues	56-85-9;5959-95-5	145.062	0.811583	M-H2O-H, M-H	C5H10N2O3	74.4	-	metab_39962	neg_853	neg	4.4154	4.3975	4.3963	5.1841	5.1921	5.0336
Gamma-Linolenic Acid ethyl ester	0.00126	0.002827	1.0187	1.0143	0.733	-0.4481	yes	down	B(i)	-	-	-	-	-	-	-	-	-	-	-	-	307.263	21.508	M+H	C20H34O2	58.3	-	metab_20350	pos_20360	pos	2.7332	2.5452	2.3799	3.588	3.4411	3.421
Pralidoxime	0.0007695	0.001975	1.0171	1.0154	1.2174	0.2838	yes	up	B(ii)	C07400	-	-	-	-	-	-	HMDB0014871	Organoheterocyclic compounds	Pyridines and derivatives	Methylpyridines	6735-59-7	316.175	6.63687	2M+ACN+H	C7H9N2O+	-	32	metab_10166	pos_10174	pos	5.1722	5.1545	5.2126	4.3012	4.0648	4.3977
Lysyl-Serine	0.0004874	0.001918	1.0169	1.0143	1.1825	0.2418	yes	up	B(ii)	-	-	-	-	-	-	-	HMDB0028960	Organic acids and derivatives	Carboxylic acids and derivatives	Amino acids, peptides, and analogues	6665-19-6	465.27	7.27262	2M-H	C9H19N3O4	-	56	metab_60473	neg_21377	neg	4.8097	4.7225	4.8718	4.1598	3.9631	4.058
Austalide K	0.0007044	0.001851	1.0164	1.0132	0.7593	-0.3973	yes	down	B(i)	-	-	-	-	-	-	-	HMDB0030157	Phenylpropanoids and polyketides	Isoflavonoids	Isoflavans	87833-53-2	413.232	13.3252	M+H	C25H32O5	48	-	metab_23419	pos_23429	pos	2.9913	2.806	2.931	3.9618	3.8492	3.6827
Gly Gly Leu	4.934E-5	0.0002677	1.0162	1.0139	0.8075	-0.3085	yes	down	B(i)	-	-	-	-	-	-	-	-	-	-	-	-	246.145	3.27672	M+H	C10H19N3O4	74	-	metab_37197	pos_37211	pos	3.7619	3.7935	3.8717	4.7821	4.7131	4.6563
Thr Phe	5.379E-5	0.0002852	1.0152	1.0129	0.8339	-0.2621	yes	down	B(i)	-	-	-	-	-	-	-	-	-	-	-	-	267.134	3.95437	M+H	C13H18N2O4	83.1	-	metab_7919	pos_7925	pos	4.4792	4.5579	4.6031	5.5027	5.4699	5.3874
Threoninyl-Isoleucine	3.129E-5	0.0003164	1.013	1.0092	0.8603	-0.2171	yes	down	B(ii)	-	-	-	-	-	-	-	HMDB0029064	Organic acids and derivatives	Carboxylic acids and derivatives	Amino acids, peptides, and analogues	129050-49-3	231.135	2.7002	M-H	C10H20N2O4	-	47.5	metab_64776	neg_25684	neg	4.4152	4.4269	4.5138	5.1993	5.18	5.1466
Succinoadenosine	0.003089	0.005691	1.0128	1.0142	0.851	-0.2328	yes	down	B(i)	-	-	-	-	-	-	-	HMDB0000912	Nucleosides, nucleotides, and analogues	Purine nucleosides	Not Available	4542-23-8	384.115	2.32938	M+H	C14H17N5O8	57	-	metab_7611	pos_7617	pos	5.5331	5.2612	5.302	6.381	6.0685	6.4632
Undecylenic acid	0.00204	0.004695	1.012	1.0079	0.8398	-0.2519	yes	down	B(ii)	C13910	-	-	-	-	-	-	LMFA01030036;HMDB0033724	Lipids and lipid-like molecules	Fatty Acyls	Fatty acids and conjugates	112-38-9	229.144	7.45833	M+FA-H	C11H20O2	-	55.6	metab_60237	neg_21141	neg	4.0819	3.7593	3.8466	4.6358	4.5725	4.7101
6-(2-Carboxyethyl)-7-hydroxy-2,2-dimethyl-4-chromanone glucoside	0.001342	0.003552	1.0104	1.0068	0.8467	-0.2401	yes	down	B(ii)	-	-	-	-	-	-	-	HMDB0034032	Organic oxygen compounds	Organooxygen compounds	Carbohydrates and carbohydrate conjugates	-	425.145	6.3956	M-H	C20H26O10	-	68.9	metab_45807	neg_6703	neg	4.1417	4.1651	3.9427	4.7223	4.9304	4.8143
6-{[2-(2,4-dihydroxyphenyl)-3-(3,7-dimethylocta-2,6-dien-1-yl)-7-hydroxy-6-(4-hydroxy-3-methylbut-2-en-1-yl)-4-oxo-3,4-dihydro-2H-1-benzopyran-5-yl]oxy}-3,4,5-trihydroxyoxane-2-carboxylic acid	0.0008656	0.002146	1.0095	1.008	0.7908	-0.3386	yes	down	B(ii)	-	-	-	-	-	-	-	-	-	-	-	-	667.279	5.09205	M+H-H2O	C36H44O13	-	54	metab_8686	pos_8693	pos	3.4466	3.4404	3.4655	4.3499	4.5467	4.1948
3-oxo-3-[(3,4,5,6-tetrahydroxyoxan-2-yl)methoxy]propanoic acid	0.0006126	0.001675	1.0093	1.0078	1.2263	0.2943	yes	up	B(ii)	-	-	-	-	-	-	-	-	-	-	-	-	231.05	3.49138	M+H-2H2O	C9H14O9	-	39.6	metab_37150	pos_37164	pos	4.9228	4.9279	4.9418	4.083	3.8389	4.1422
Octadecanedioic acid	2.447E-5	0.0001588	1.0089	1.0065	1.232	0.301	yes	up	B(ii)	-	-	-	-	-	-	-	LMFA01170029;HMDB0302976;HMDB0000782	Lipids and lipid-like molecules	Fatty Acyls	Fatty acids and conjugates	871-70-5	332.279	6.69093	M+NH4	C18H34O4	-	67.1	metab_33565	pos_33577	pos	4.6878	4.8107	4.7417	3.8283	3.8414	3.8905
Methyl-10-hydroperoxy-8E,12Z,15Z-octadecatrienoate	0.000302	0.001008	1.0086	1.0063	1.1737	0.2311	yes	up	B(i)	-	-	-	-	-	-	-	LMFA01040038	-	-	-	-	325.237	16.9899	M+H, M+K	C19H32O4	70.5	-	metab_4603	pos_4609	pos	6.1008	6.0773	6.1095	5.1893	5.0645	5.3286
Ile Met	0.0003564	0.001136	1.0082	1.0061	0.8093	-0.3053	yes	down	B(i)	-	-	-	-	-	-	-	-	-	-	-	-	263.143	3.95437	M+H	C11H22N2O3S	68.8	-	metab_36981	pos_36995	pos	3.7155	3.8522	3.9309	4.7837	4.7881	4.6362
Gln Ile Ser	0.0001598	0.0006391	1.0073	1.0049	0.8199	-0.2865	yes	down	B(i)	-	-	-	-	-	-	-	-	-	-	-	-	347.192	1.4246	M+H	C14H26N4O6	58.9	-	metab_7364	pos_7370	pos	4.0125	4.0751	4.1493	5.0405	5.0117	4.8736
13-Hydroxyabscisic acid	0.0008439	0.002666	1.0072	1.0036	0.8737	-0.1948	yes	down	B(ii)	-	-	-	-	-	-	-	HMDB0036095	Lipids and lipid-like molecules	Prenol lipids	Sesquiterpenoids	25841-53-6	279.124	6.9343	M-H, M+Cl, M+FA-H, 2M-H	C15H20O5	-	56	metab_39126	neg_14	neg	5.152	4.8981	5.0557	5.7693	5.7034	5.8154
24-Norursa-3,12-diene	0.0002878	0.0009726	1.007	1.004	1.2411	0.3116	yes	up	B(i)	-	-	-	-	-	-	-	-	-	-	-	-	395.367	19.8758	M+H	C29H46	38.1	-	metab_20711	pos_20721	pos	4.6903	4.4875	4.6898	3.7406	3.6593	3.7738
Osmaronin	0.0006144	0.002202	1.0062	1.0029	1.2154	0.2814	yes	up	B(ii)	-	-	-	-	-	-	-	HMDB0032769	Lipids and lipid-like molecules	Fatty Acyls	Fatty acyl glycosides	160551-60-0	280.082	6.07673	M+Na-2H	C11H17NO6	-	60.1	metab_62115	neg_23021	neg	4.1274	3.9766	4.1838	3.4189	3.2879	3.4025
(3b,16a,21b,22a)-12-Oleanene-3,16,21,23,28-pentol-22-angeloyloxy-23-al	0.002477	0.0054	1.0062	1.0037	1.1594	0.2134	yes	up	B(ii)	-	-	-	-	-	-	-	HMDB0032832	Lipids and lipid-like molecules	Prenol lipids	Triterpenoids	200492-42-8	631.387	16.6291	M+FA-H	C35H54O7	-	53.7	metab_51146	neg_12047	neg	5.3851	5.3962	5.3649	4.6748	4.4394	4.8121
D-Xylono-1,5-lactone	0.02102	0.03051	1.0057	1.0116	0.8516	-0.2318	yes	down	B(ii)	C02266	-	-	map01100;map00040	Metabolic pathways;Pentose and glucuronate interconversions	Metabolism;Metabolism	Global and overview maps;Carbohydrate metabolism	HMDB0011676	Organoheterocyclic compounds	Lactones	Delta valerolactones	-	295.067	0.924833	2M-H	C5H8O5	-	47.7	metab_65688	neg_26597	neg	4.4969	4.7258	4.7353	5.3073	5.8713	5.2129
Cymorcin diglucoside	8.339E-7	2.796E-5	1.0053	1.0012	1.158	0.2116	yes	up	B(ii)	-	-	-	-	-	-	-	HMDB0039386	Organic oxygen compounds	Organooxygen compounds	Carbohydrates and carbohydrate conjugates	-	535.203	5.53707	M+FA-H	C22H34O12	-	91	metab_44911	neg_5807	neg	5.1716	5.2118	5.2039	4.4861	4.4766	4.4974
Ile Gly	4.349E-6	4.532E-5	1.0048	1.0026	0.8132	-0.2983	yes	down	B(i)	-	-	-	-	-	-	-	-	-	-	-	-	189.124	1.47797	M+H	C8H16N2O3	41.6	-	metab_7388	pos_7394	pos	3.8233	3.8479	3.8764	4.7747	4.7153	4.7098
Leu Gly Val	0.0003902	0.001211	1.0036	1.0016	0.7956	-0.3299	yes	down	B(i)	-	-	-	-	-	-	-	-	-	-	-	-	288.192	5.04702	M+H	C13H25N3O4	54.8	-	metab_35988	pos_36001	pos	3.474	3.4252	3.5656	4.4206	4.4829	4.2477
All-trans-heptaprenyl diphosphate	0.001476	0.003182	1.0032	1.0018	0.8492	-0.2358	yes	down	B(ii)	C04216	-	-	map01110;map00900	Biosynthesis of secondary metabolites;Terpenoid backbone biosynthesis	Metabolism;Metabolism	Global and overview maps;Metabolism of terpenoids and polyketides	LMPR03030006;HMDB0012187	Lipids and lipid-like molecules	Prenol lipids	Polyprenols	76078-18-7	672.417	15.4589	M+H-H2O, M+H, M+NH4, M+K, 2M+Na, 2M+NH4	C35H60O7P2	-	67.4	metab_66	pos_67	pos	5.086	5.1112	5.144	6.0448	6.2097	5.8112
Goshonoside F1	0.004251	0.008127	1.0031	1.0062	0.7767	-0.3646	yes	down	B(ii)	-	-	-	-	-	-	-	HMDB0038539	Lipids and lipid-like molecules	Prenol lipids	Terpene glycosides	90851-24-4	505.28	13.8716	M+Na-2H	C26H44O8	-	50.4	metab_55784	neg_16686	neg	2.5486	2.4747	2.7922	3.3592	3.2046	3.4975
PG(12:0/13:0)	0.004962	0.00837	1.0027	1.004	1.1887	0.2494	yes	up	B(i)	-	-	-	-	-	-	-	LMGP04010001	-	-	-	-	625.407	17.7155	M+H	C31H61O10P	57.4	-	metab_21400	pos_21410	pos	5.8705	5.9568	5.8455	5.0459	4.6396	5.1832
D-Glucaro-1,4-lactone	8.029E-6	6.988E-5	1.0026	0.9999	0.8367	-0.2572	yes	down	B(ii)	C21095	-	-	-	-	-	-	HMDB0041862	Organoheterocyclic compounds	Lactones	Gamma butyrolactones	5027-63-4	210.061	1.1635	M+NH4	C6H8O7	-	51.7	metab_38028	pos_38043	pos	4.4879	4.5518	4.4857	5.4296	5.3715	5.3641
