# Supplementary material for: Transcriptome sequencing and metabolome analysis to reveal renewal evidence for drought adaptation in mulberry
Source: IET Syst Biol. 2025 Feb 26;19(1):e70004. doi: 10.1049/syb2.70004 (PMC11865340; doi:10.1049/syb2.70004)
Supplement: Supplementary file 13 — Table S12 [file SYB2-19-e70004-s001.xlsx]

## Sheet: supplemental Table 13
Table S12: Detailed information on DEMs in 2024F vs. CK
Metabolite	P_value	FDR	VIP_pred_OPLS-DA	VIP_PLS-DA	FC	Log2FC	Significant	Regulate	level	KEGG Compound ID	KEGG Compound First Category	KEGG Compound Second Category	KEGG Pathway ID	KEGG Pathway Description	KEGG Pathway First Category	KEGG Pathway Second Category	Library ID	HMDB Superclass	HMDB Class	HMDB Subclass	CAS ID	M/Z	Retention time	Adducts	Formula	Fragmentation Score	Theoretical Fragmentation Score	Metab ID	ID	Mode	PEG_2024_F_1	PEG_2024_F_2	PEG_2024_F_3	CK_2024_1	CK_2024_2	CK_2024_3	peg_2024_f_mean	peg_2024_f_SD	ck_2024_mean	ck_2024_SD
Retinyl beta-glucuronide	0.0003116	0.02585	3.6836	3.5982	2.9056	1.5388	yes	up	B(ii)	-	-	-	-	-	-	-	HMDB0010340	Lipids and lipid-like molecules	Prenol lipids	Terpene glycosides	-	969.517	8.1509	2M+FA-H	C26H38O7	-	66.1	metab_59409	neg_20313	neg	4.368	4.8922	4.0341	1.5248	1.5228	1.5274
2-(1,2-dihydroxypropan-2-yl)-6-(2-methylbut-3-en-2-yl)-2H,3H,7H-furo[3,2-g]chromen-7-one	0.009279	0.1732	3.3899	3.2368	2.3197	1.2139	yes	up	B(ii)	-	-	-	-	-	-	-	-	-	-	-	-	311.129	11.3227	M-H2O-H	C19H22O5	-	40.2	metab_57042	neg_17945	neg	5.1969	4.4201	3.6623	2.4979	1.7124	1.5127
4,8,11-trihydroxy-17-methoxy-2-oxatricyclo[13.2.2.1?,?]icosa-1(17),3,5,7(20),15,18-hexaen-10-one	0.007322	0.154	3.3653	3.2119	2.9135	1.5428	yes	up	B(ii)	-	-	-	-	-	-	-	-	-	-	-	-	357.134	11.3227	M-H, M+Na-2H	C20H22O6	-	60	metab_41799	neg_2690	neg	4.6143	3.644	2.956	1.3627	1.3665	1.1183
3,4,5-trihydroxy-6-{[3-(7-hydroxy-5-methoxy-2,2-dimethyl-3,4-dihydro-2H-1-benzopyran-6-yl)-4-oxo-4H-chromen-7-yl]oxy}oxane-2-carboxylic acid	0.0164	0.2271	3.356	3.2013	2.2757	1.1863	yes	up	B(ii)	-	-	-	-	-	-	-	-	-	-	-	-	565.129	4.4899	M+Na-2H	C27H28O12	-	77.9	metab_64063	neg_24970	neg	5.2145	5.092	3.2665	2.1633	1.9684	1.8331
Kudzusaponin SA2	0.001048	0.05199	3.2196	3.1398	2.0228	1.0164	yes	up	B(ii)	-	-	-	-	-	-	-	HMDB0041241	Lipids and lipid-like molecules	Prenol lipids	Terpene glycosides	168288-05-9	925.489	8.02818	M-H2O-H	C47H76O19	-	65	metab_47336	neg_8233	neg	4.3699	4.9021	4.024	2.3207	2.1238	2.1285
Yohimbine	0.0003776	0.02879	3.1735	3.1069	1.9547	0.9669	yes	up	B(ii)	C09256	-	-	-	-	-	-	HMDB0015464	Alkaloids and derivatives	Yohimbine alkaloids	Not Available	146-48-5	753.381	6.11935	2M+FA-H	C21H26N2O3	-	56.2	metab_45505	neg_6401	neg	4.3205	4.7894	4.2196	2.2308	2.4403	2.1485
Ophiopogonin C'	0.0002539	0.02322	3.1514	3.099	0.4984	-1.0046	yes	down	B(ii)	-	-	-	-	-	-	-	HMDB0029312	Lipids and lipid-like molecules	Steroids and steroid derivatives	Steroidal glycosides	19057-67-1	767.426	17.7417	M+FA-H	C39H62O12	-	46.9	metab_51403	neg_12304	neg	2.0664	2.4557	1.8618	4.2482	4.293	4.2691
11beta,20-Dihydroxy-3-oxopregn-4-en-21-oic acid	0.00935	0.1741	3.0858	3.0019	1.8651	0.8993	yes	up	B(ii)	-	-	-	-	-	-	-	HMDB0011651;LMST02030223;LMST02030189	Lipids and lipid-like molecules	Steroids and steroid derivatives	Oxosteroids	-	793.411	7.61075	2M+FA-H	C22H30O5	-	77.4	metab_60038	neg_20942	neg	4.5639	5.2105	4.2466	2.8543	2.8866	1.7776
(3b,4b,11b,14b)-11-Ethoxy-3,4-epoxy-14-hydroxy-12-cyathen-15-al 14-xyloside	0.008126	0.162	2.9928	2.9538	0.4983	-1.0049	yes	down	B(ii)	-	-	-	-	-	-	-	HMDB0034617	Lipids and lipid-like molecules	Prenol lipids	Diterpenoids	178120-49-5	529.254	18.4378	M+Cl	C27H42O8	-	52.9	metab_51548	neg_12449	neg	1.7814	2.8619	1.495	4.2106	4.1253	3.9815
Sorbitan oleate	0.02974	0.3016	2.9532	2.9035	0.5301	-0.9157	yes	down	B(ii)	-	-	-	-	-	-	-	HMDB0029886;HMDB0248603;LMFA07011018	Lipids and lipid-like molecules	Fatty Acyls	Fatty acid esters	1338-43-8	463.283	20.6163	M+Cl	C24H44O6	-	40.3	metab_53787	neg_14688	neg	1.7928	3.7045	1.739	4.5593	4.535	4.5545
Netilmicin	0.003411	0.0249	2.9086	2.8495	7.5825	2.9227	yes	up	B(ii)	C07657	-	-	-	-	-	-	PW_C009396;HMDB0015090	Organic oxygen compounds	Organooxygen compounds	Carbohydrates and carbohydrate conjugates	56391-56-1	476.307	5.711	M+H	C21H41N5O7	-	59.6	metab_35028	pos_35041	pos	5.296	4.5551	5.1851	0.0001	1.9829	0.0001
2-O-Methyl-L-fucose	0.006084	0.1375	2.8823	2.8103	1.7029	0.768	yes	up	B(ii)	-	-	-	-	-	-	-	HMDB0033789	Organic oxygen compounds	Organooxygen compounds	Carbohydrates and carbohydrate conjugates	1887228-22-9	415.182	3.95152	2M+Hac-H	C7H14O5	-	39.8	metab_64427	neg_25334	neg	4.3709	5.1375	4.0618	2.8312	2.7748	2.3625
Isopropyl apiosylglucoside	0.01178	0.1932	2.7323	2.671	1.4712	0.557	yes	up	B(ii)	-	-	-	-	-	-	-	HMDB0041513	Organic oxygen compounds	Organooxygen compounds	Carbohydrates and carbohydrate conjugates	147742-24-3	353.145	5.08995	M-H, M+Na-2H	C14H26O10	-	70.6	metab_40134	neg_1025	neg	5.1563	6.0848	4.9999	3.9204	3.8435	3.2759
PA(18:3(6Z,9Z,12Z)/22:6(4Z,7Z,10Z,13Z,16Z,19Z))	0.01526	0.2185	2.7038	2.6496	0.6523	-0.6164	yes	down	B(ii)	C00416	Lipids	Phospholipids	map01100;map00564;map01110;map00561;map04070	Metabolic pathways;Glycerophospholipid metabolism;Biosynthesis of secondary metabolites;Glycerolipid metabolism;Phosphatidylinositol signaling system	Metabolism;Metabolism;Metabolism;Metabolism;Environmental Information Processing	Global and overview maps;Lipid metabolism;Global and overview maps;Lipid metabolism;Signal transduction	PW_C062415;LMGP10010394;HMDB0114997	Lipids and lipid-like molecules	Glycerophospholipids	Glycerophosphates	-	723.435	18.1477	M-H2O-H	C43H67O8P	-	40.1	metab_51487	neg_12388	neg	3.5559	2.4095	3.7598	4.8541	4.9841	5.0721
(3,4,5,6-tetrahydroxyoxan-2-yl)methyl acetate	0.003232	0.09737	2.6433	2.5832	1.4299	0.5159	yes	up	B(ii)	-	-	-	-	-	-	-	-	-	-	-	-	221.067	2.13027	M-H	C8H14O7	-	78.4	metab_64939	neg_25847	neg	5.007	5.6116	4.8377	3.7399	3.5722	3.4973
PA(18:3(6Z,9Z,12Z)/20:5(5Z,8Z,11Z,14Z,17Z))	0.00435	0.1169	2.6149	2.5545	0.6249	-0.6783	yes	down	B(ii)	C00416	Lipids	Phospholipids	map01100;map00564;map01110;map00561;map04070	Metabolic pathways;Glycerophospholipid metabolism;Biosynthesis of secondary metabolites;Glycerolipid metabolism;Phosphatidylinositol signaling system	Metabolism;Metabolism;Metabolism;Metabolism;Environmental Information Processing	Global and overview maps;Lipid metabolism;Global and overview maps;Lipid metabolism;Signal transduction	PW_C062408;HMDB0114990;LMGP10010388	Lipids and lipid-like molecules	Glycerophospholipids	Glycerophosphates	-	737.414	16.9662	M+Na-2H	C41H65O8P	-	35.6	metab_54593	neg_15494	neg	2.2076	3.0353	2.323	3.9977	4.0884	4.0208
3-(3,4-Dihydroxyphenyl)-2-methoxypropionic acid	0.01286	0.1999	2.5567	2.4357	2.0049	1.0035	yes	up	B(ii)	-	-	-	-	-	-	-	HMDB0041663	Phenylpropanoids and polyketides	Phenylpropanoic acids	Not Available	-	483.151	8.51857	2M+Hac-H	C10H12O5	-	36.1	metab_47712	neg_8610	neg	3.5604	2.5721	2.5229	1.4389	1.4369	1.4415
Pregnenolone sulfate	0.009822	0.1761	2.5097	2.4513	1.3743	0.4587	yes	up	B(ii)	C18044	-	-	map01100	Metabolic pathways	Metabolism	Global and overview maps	LMST05020014;HMDB0000774;HMDB0060382	Lipids and lipid-like molecules	Steroids and steroid derivatives	Sulfated steroids	1247-64-9	441.198	5.87233	M+FA-H	C21H32O5S	-	74.2	metab_62410	neg_23316	neg	5.1386	5.8962	4.9152	3.9819	3.9528	3.6735
Lucidenic acid I	0.0004636	0.00975	2.4863	2.4518	3.9129	1.9682	yes	up	B(ii)	-	-	-	-	-	-	-	HMDB0035976	Lipids and lipid-like molecules	Prenol lipids	Triterpenoids	110241-27-5	488.271	8.07768	2M+3H2O+2H	C27H38O7	-	34.1	metab_11506	pos_11515	pos	4.2894	4.5426	3.8335	0.6656	1.1795	1.3911
Astragalin 7-rhamnoside	0.01817	0.2396	2.4679	2.3915	1.6998	0.7654	yes	up	B(ii)	-	-	-	-	-	-	-	HMDB0037426	Phenylpropanoids and polyketides	Flavonoids	Flavonoid glycosides	38784-79-1	639.161	4.17008	M+FA-H	C27H30O15	-	65.5	metab_43822	neg_4717	neg	3.4563	4.0917	2.8149	2.032	2.0299	2.0346
DGDG(18:3/8:0)	0.0003801	0.0288	2.4587	2.3863	0.7393	-0.4358	yes	down	B(i)	-	-	-	-	-	-	-	-	-	-	-	-	801.468	17.3693	M-H	C41H70O15	46.2	-	metab_54486	neg_15387	neg	3.4033	3.7395	3.7305	4.9176	4.9507	4.838
Digoxigenin bisdigitoxoside	0.02902	0.1122	2.445	2.3494	4.4915	2.1672	yes	up	B(ii)	-	-	-	-	-	-	-	HMDB0060818	Lipids and lipid-like molecules	Steroids and steroid derivatives	Steroid lactones	-	668.407	6.67303	M+NH4, M+Na	C35H54O11	-	70.4	metab_2665	pos_2671	pos	4.3674	5.2406	3.139	2.5084	0.1511	0.1784
Acetylisoniazid	0.03357	0.3185	2.4187	2.328	2.0862	1.0609	yes	up	B(ii)	C07585	-	-	-	-	-	-	HMDB0041821	Organoheterocyclic compounds	Pyridines and derivatives	Pyridinecarboxylic acids and derivatives	1078-38-2	536.203	8.4269	3M-H	C8H9N3O2	-	55.9	metab_47642	neg_8540	neg	2.841	3.4046	1.8841	1.299	1.297	1.3015
Ganoderic acid C2	0.001757	0.01702	2.2617	2.1946	1.9147	0.9371	yes	up	B(ii)	-	-	-	-	-	-	-	HMDB0035304	Lipids and lipid-like molecules	Prenol lipids	Tetraterpenoids	98296-48-1	532.334	8.16782	2M+3H2O+2H	C30H46O7	-	37.2	metab_11574	pos_11583	pos	5.3968	5.5418	5.1616	3.3747	2.7918	2.2419
Pro His	0.0002172	0.008296	2.2599	2.2208	1.6254	0.7008	yes	up	B(i)	-	-	-	-	-	-	-	-	-	-	-	-	253.128	3.61635	M+H, M+NH4, M+Na, M+K, M+H-H2O	C11H16N4O3	39	-	metab_102	pos_103	pos	6.8282	6.2473	6.736	4.1225	4.1709	3.8966
Chalconosakuranetin	0.007561	0.1569	2.2516	2.2544	0.7215	-0.4709	yes	down	B(ii)	-	-	-	-	-	-	-	HMDB0037509	Phenylpropanoids and polyketides	Flavonoids	Flavonoid glycosides	31187-54-9	429.119	9.13862	M-H2O-H	C22H24O10	-	31.2	metab_58429	neg_19333	neg	3.6102	2.8553	2.9481	4.2745	4.3285	4.4426
Solerol	0.01188	0.0575	2.2412	2.1466	3.0909	1.628	yes	up	B(ii)	-	-	-	-	-	-	-	HMDB0002173	Organoheterocyclic compounds	Lactones	Not Available	27610-27-1	293.123	4.33957	2M+H	C6H10O4	-	62.2	metab_36739	pos_36753	pos	4.08	3.6576	3.7871	1.9227	1.717	0.0888
Histidinyl-Tyrosine	0.0007949	0.04435	2.2152	2.166	1.318	0.3984	yes	up	B(ii)	-	-	-	-	-	-	-	HMDB0028897	Organic acids and derivatives	Carboxylic acids and derivatives	Amino acids, peptides, and analogues	35979-00-1	363.129	4.55368	M+FA-H	C15H18N4O4	-	51.1	metab_44056	neg_4951	neg	4.4935	4.1751	4.475	3.4284	3.274	3.2696
Goshonoside F3	0.006566	0.1435	2.2107	2.2075	0.7138	-0.4864	yes	down	B(ii)	-	-	-	-	-	-	-	HMDB0038376	Lipids and lipid-like molecules	Prenol lipids	Terpene glycosides	90851-26-6	689.342	10.6484	M+FA-H	C32H52O13	-	59.4	metab_48966	neg_9866	neg	3.2839	2.539	2.8161	4.1164	4.0394	3.9493
Amylose	6.243E-6	0.003613	2.2051	2.1606	1.2512	0.3233	yes	up	B(ii)	C00718	-	-	map01100;map00500;map01110	Metabolic pathways;Starch and sucrose metabolism;Biosynthesis of secondary metabolites	Metabolism;Metabolism;Metabolism	Global and overview maps;Carbohydrate metabolism;Global and overview maps	HMDB0003403;HMDB0038852;PW_C001872	Organic oxygen compounds	Organooxygen compounds	Carbohydrates and carbohydrate conjugates	6118-87-2;9005-82-7	369.14	1.96782	M-H	C2H6.[C12H20O11]n	-	45.3	metab_66516	neg_4146	neg	5.128	5.215	5.1093	4.1058	4.1183	4.126
1-(3,4-dihydroxyphenyl)-3-hydroxy-3-[4-hydroxy-2-methoxy-3-(3-methylbut-2-en-1-yl)phenyl]propan-1-one	0.01962	0.2477	2.196	2.1298	1.5753	0.6556	yes	up	B(ii)	-	-	-	-	-	-	-	-	-	-	-	-	353.139	13.2202	M-H2O-H	C21H24O6	-	67.4	metab_49980	neg_10881	neg	3.0445	3.5298	2.7507	2.2906	2.0188	1.6101
Acetaminophen cystein	1.035E-5	0.005555	2.1907	2.1661	0.4663	-1.1007	yes	down	B(ii)	-	-	-	-	-	-	-	PW_C040628;HMDB0060559	Organic acids and derivatives	Carboxylic acids and derivatives	Amino acids, peptides, and analogues	-	219.057	7.40972	M+H-2H2O	C11H14N2O3S	-	39.7	metab_32526	pos_32537	pos	2.1544	2.0319	2.129	4.4237	4.6716	4.4464
18-Dehydroursolic acid 3-arabinoside	0.0005543	0.03536	2.1774	2.1143	0.7943	-0.3322	yes	down	B(ii)	-	-	-	-	-	-	-	HMDB0037908	Lipids and lipid-like molecules	Prenol lipids	Triterpenoids	356785-74-5	623.33	9.64323	M+K-2H	C35H54O7	-	61.7	metab_58054	neg_18957	neg	3.6964	4.0172	3.9426	4.9292	4.9015	4.8427
Fragransol A	0.04978	0.3873	2.1683	2.0372	1.3899	0.475	yes	up	B(ii)	-	-	-	-	-	-	-	HMDB0033537	Phenylpropanoids and polyketides	2-arylbenzofuran flavonoids	Not Available	114394-19-3	373.167	9.7399	M-H, M+FA-H	C21H26O6	-	48.5	metab_41587	neg_2478	neg	4.7415	3.8544	3.499	2.7391	3.2405	2.7232
4-Hydroxy-4-(3-pyridyl)-butanoic acid	0.01638	0.227	2.1617	2.1057	1.5028	0.5877	yes	up	B(ii)	C19579	-	-	-	-	-	-	HMDB0001119	Organoheterocyclic compounds	Pyridines and derivatives	Not Available	15569-97-8	361.141	5.57723	2M-H	C9H11NO3	-	66.8	metab_62809	neg_23715	neg	3.1777	3.788	2.8629	2.2085	2.2398	2.0931
Mabioside D	0.0006899	0.01103	2.155	2.1098	2.2368	1.1614	yes	up	B(ii)	-	-	-	-	-	-	-	HMDB0040655	Lipids and lipid-like molecules	Prenol lipids	Triterpenoids	156980-55-1	422.231	7.66683	M+2Na	C42H70O14	-	45.2	metab_32144	pos_32155	pos	4.2451	4.5711	3.8786	1.6916	2.1722	1.8111
Pubescenol	0.0002005	0.00828	2.1428	2.0979	1.7133	0.7768	yes	up	B(ii)	-	-	-	-	-	-	-	HMDB0030085;LMPR0104300001	Lipids and lipid-like molecules	Steroids and steroid derivatives	Steroid lactones	90685-93-1	488.307	7.92505	2M+3H2O+2H	C28H42O6	-	31	metab_31810	pos_31821	pos	5.5484	5.6475	5.2829	3.473	3.0135	3.1319
Gluten exorphin C	6.734E-5	0.007023	2.1413	2.1001	1.6778	0.7466	yes	up	B(ii)	-	-	-	-	-	-	-	HMDB0059796	Organic acids and derivatives	Carboxylic acids and derivatives	Amino acids, peptides, and analogues	-	650.396	6.81717	M+H-H2O	C29H57N5O12	-	46	metab_33386	pos_33398	pos	5.6841	5.8051	5.4422	3.5134	3.2454	3.3322
Metabolite M6	5.034E-5	0.00667	2.1373	2.1029	1.875	0.9069	yes	up	B(ii)	-	-	-	-	-	-	-	HMDB0061034	Benzenoids	Indanes	Not Available	-	564.359	6.26943	M+ACN+H	C30H42N4O4	-	53.2	metab_34173	pos_34186	pos	5.0206	4.6297	4.9244	2.6254	2.6255	2.5212
PE(18:2(9Z,12Z)/22:5(4Z,7Z,10Z,13Z,16Z))	0.000465	0.00975	2.135	2.0826	1.7345	0.7945	yes	up	B(ii)	C00350	Lipids	Phospholipids	map01100;map00564;map01110;map00563;map04136	Metabolic pathways;Glycerophospholipid metabolism;Biosynthesis of secondary metabolites;Glycosylphosphatidylinositol (GPI)-anchor biosynthesis;Autophagy - other	Metabolism;Metabolism;Metabolism;Metabolism;Cellular Processes	Global and overview maps;Lipid metabolism;Global and overview maps;Glycan biosynthesis and metabolism;Transport and catabolism	HMDB0009109;PW_C005157	Lipids and lipid-like molecules	Glycerophospholipids	Glycerophosphoethanolamines	-	812.522	7.43628	M+H+Na, M+2Na, M+Na	C45H76NO8P	-	34.6	metab_1584	pos_1590	pos	5.3845	5.5843	5.1064	3.4116	2.9925	2.8615
PE(14:1(9Z)/20:4(8Z,11Z,14Z,17Z))	0.0004915	0.00993	2.1284	2.0993	1.9192	0.9405	yes	up	B(ii)	C00350	Lipids	Phospholipids	map01100;map00564;map01110;map00563;map04136	Metabolic pathways;Glycerophospholipid metabolism;Biosynthesis of secondary metabolites;Glycosylphosphatidylinositol (GPI)-anchor biosynthesis;Autophagy - other	Metabolism;Metabolism;Metabolism;Metabolism;Cellular Processes	Global and overview maps;Lipid metabolism;Global and overview maps;Glycan biosynthesis and metabolism;Transport and catabolism	HMDB0008872;PW_C004920	Lipids and lipid-like molecules	Glycerophospholipids	Glycerophosphoethanolamines	-	754.443	6.10712	M+2Na-H	C39H68NO8P	-	45.5	metab_34429	pos_34442	pos	4.6769	5.2513	4.53	2.4587	2.4935	2.58
Americine	6.636E-5	0.007023	2.1138	2.0778	1.9182	0.9398	yes	up	B(ii)	C09996	-	-	-	-	-	-	HMDB0034441	Organic acids and derivatives	Carboxylic acids and derivatives	Amino acids, peptides, and analogues	18867-84-0	578.339	6.35825	M+CH3OH+H	C31H39N5O4	-	44.7	metab_9923	pos_9931	pos	4.7043	4.8572	4.432	2.3804	2.4151	2.5015
Janthitrem E	0.0008316	0.0119	2.1099	2.0517	1.8257	0.8684	yes	up	B(ii)	-	-	-	-	-	-	-	HMDB0030529	Organoheterocyclic compounds	Naphthopyrans	Not Available	90986-50-8	645.396	10.5782	M+ACN+H	C37H49NO6	-	52.4	metab_14382	pos_14391	pos	4.9644	5.108	4.6332	2.6834	3.0341	2.3374
Leukotriene E3	0.0002238	0.008298	2.101	2.052	1.5516	0.6338	yes	up	B(ii)	-	-	-	-	-	-	-	LMFA03020074;HMDB0002355	Lipids and lipid-like molecules	Fatty Acyls	Eicosanoids	79494-05-6	474.291	5.7921	M+CH3OH+H	C23H39NO5S	-	60.8	metab_34906	pos_34919	pos	6.1745	6.1847	6.0875	4.1284	4.1364	3.6229
Cyclolinopeptide A	0.001331	0.01483	2.1009	2.0379	1.6073	0.6846	yes	up	B(ii)	-	-	-	-	-	-	-	HMDB0038675	Organic acids and derivatives	Carboxylic acids and derivatives	Amino acids, peptides, and analogues	33302-55-5	531.818	8.27567	M+H+Na, M+2Na	C57H85N9O9	-	60.1	metab_2979	pos_2985	pos	5.8525	6.0625	5.5699	3.9543	3.7555	3.1685
BENZYLBUTYLPHTHALATE	0.008712	0.04594	2.0977	2.0009	2.0684	1.0485	yes	up	B(i)	-	-	-	-	-	-	-	-	-	-	-	-	313.143	11.3578	M+H	C19H20O4	44.4	-	metab_16004	pos_16013	pos	5.036	4.442	3.4909	2.3284	1.9281	2.014
Sorbitan palmitate	0.00195	0.07374	2.0867	2.0517	0.7996	-0.3226	yes	down	B(ii)	-	-	-	-	-	-	-	LMFA07011019;HMDB0029887	Lipids and lipid-like molecules	Fatty Acyls	Fatty acid esters	26266-57-9	437.267	20.5257	M+Cl	C22H42O6	-	66	metab_53808	neg_14709	neg	3.7351	4.0868	3.6561	4.7833	4.8032	4.7678
Ensulizole	0.008777	0.1683	2.086	2.0748	0.7872	-0.3452	yes	down	B(i)	-	-	-	-	-	-	-	-	-	-	-	-	273.034	4.23158	M-H	C13H10N2O3S	98.7	-	metab_64260	neg_25167	neg	4.1727	3.4588	3.835	4.7662	4.9804	4.818
L-Pyridosine	0.02277	0.2646	2.0846	2.1239	0.7442	-0.4262	yes	down	B(ii)	-	-	-	-	-	-	-	HMDB0029443	Organic acids and derivatives	Carboxylic acids and derivatives	Amino acids, peptides, and analogues	31489-08-4	507.244	9.45488	2M-H	C12H18N2O4	-	69.6	metab_58186	neg_19089	neg	3.8267	3.326	2.7377	4.4364	4.4211	4.4317
Seryltryptophan	0.008983	0.04694	2.079	2.0374	2.4328	1.2826	yes	up	B(ii)	-	-	-	-	-	-	-	HMDB0029050	Organic acids and derivatives	Carboxylic acids and derivatives	Amino acids, peptides, and analogues	94421-70-2	309.154	5.08303	M+NH4	C14H17N3O4	-	34.4	metab_35946	pos_35959	pos	3.6021	4.8273	3.357	1.6699	1.887	1.2884
Digoxin	0.0002869	0.00886	2.0753	2.0264	1.5687	0.6496	yes	up	B(i)	C06956	Steroids	23-Carbon atoms	-	-	-	-	HMDB0001917;HMDB0250399;LMST01120023	Lipids and lipid-like molecules	Steroids and steroid derivatives	Steroid lactones	20830-75-5	391.225	7.51598	M+2H, M+H+Na, M+2Na, M+Na, M+NH4, M+H	C41H64O14	42.6	-	metab_93	pos_94	pos	5.9226	6.1682	5.627	3.8823	3.822	3.5893
Corosin	0.03464	0.1274	2.0746	1.9701	1.8845	0.9142	yes	up	B(ii)	-	-	-	-	-	-	-	HMDB0035699	Lipids and lipid-like molecules	Prenol lipids	Triterpenoids	53527-49-4	532.334	9.80848	2M+3H2O+2H	C30H46O7	-	42.9	metab_29206	pos_29217	pos	5.1004	5.2407	4.7881	3.3612	3.4706	1.1969
Phe Ile Leu Trp	0.01487	0.06786	2.073	2.0459	2.2124	1.1456	yes	up	B(i)	-	-	-	-	-	-	-	-	-	-	-	-	578.328	6.4396	M+H	C32H43N5O5	57.5	-	metab_33923	pos_33936	pos	4.3103	4.9443	3.8684	1.0347	2.707	2.1908
Chenodeoxycholic acid sulfate	0.00016	0.008037	2.0632	2.0172	1.4675	0.5534	yes	up	B(ii)	-	-	-	-	-	-	-	HMDB0002522;LMST05020026	Lipids and lipid-like molecules	Steroids and steroid derivatives	Bile acids, alcohols and derivatives	59132-31-9	490.286	6.08903	M+NH4, M+K, M+2Na-H, M+Na, M+H	C24H40O7S	-	38.6	metab_216	pos_217	pos	6.6273	6.8309	6.4404	4.6513	4.5931	4.3154
Arginyl-Proline	0.001475	0.01557	2.0416	2.0177	1.5064	0.5911	yes	up	B(ii)	-	-	-	-	-	-	-	HMDB0028717	Organic acids and derivatives	Carboxylic acids and derivatives	Amino acids, peptides, and analogues	2418-69-1	254.16	2.13412	M+H-H2O	C11H21N5O3	-	36.4	metab_37439	pos_37453	pos	6.5597	5.7813	6.594	4.1828	4.3038	4.0847
1-(3,4-dihydroxyphenyl)-7-(3-methoxyphenyl)heptane-3,5-dione	0.008792	0.1683	2.0221	1.9397	1.2492	0.321	yes	up	B(ii)	-	-	-	-	-	-	-	-	-	-	-	-	323.129	14.5947	M-H2O-H	C20H22O5	-	35.8	metab_55461	neg_16363	neg	4.6858	4.6965	4.1851	3.7478	3.6533	3.459
3-Hexaprenyl-4-hydroxybenzoic acid	0.01039	0.05218	2.0049	1.9228	1.6701	0.7399	yes	up	B(ii)	C13425	-	-	-	-	-	-	HMDB0006816;LMPR02010045;PW_C002945	Lipids and lipid-like molecules	Prenol lipids	Polyprenylphenols	65848-03-5	585.373	10.3721	M+K	C37H54O3	-	37.2	metab_14016	pos_14025	pos	5.2419	5.3132	4.9805	3.5358	3.5565	2.2116
Tiglylcarnitine	0.003055	0.02336	2.0041	1.9662	1.9168	0.9387	yes	up	B(ii)	-	-	-	-	-	-	-	LMFA07070108;HMDB0002366	Lipids and lipid-like molecules	Fatty Acyls	Fatty acid esters	64681-36-3	550.308	4.67073	2M+ACN+Na	C12H21NO4	-	37	metab_36449	pos_36463	pos	4.2929	4.9467	3.8318	2.2214	2.256	2.3424
LysoPC(6:0)	0.002282	0.01968	2.0039	1.9588	1.7457	0.8038	yes	up	B(ii)	-	-	-	-	-	-	-	-	-	-	-	-	752.39	6.1252	2M+ACN+H	C14H30NO7P	-	53.7	metab_9685	pos_9693	pos	4.8459	5.3035	4.2882	2.6706	2.8091	2.792
Cinchonidine	0.003011	0.02314	1.9957	1.9284	1.8032	0.8506	yes	up	B(ii)	C11379	-	-	map00996	Biosynthesis of various alkaloids	Metabolism	Biosynthesis of other secondary metabolites	HMDB0030282	Alkaloids and derivatives	Cinchona alkaloids	Not Available	485-71-2	606.376	10.9908	2M+NH4	C19H22N2O	-	32.6	metab_15268	pos_15277	pos	4.5621	4.7048	4.23	2.979	2.4915	2.0155
1-(3-Carboxypropyl)-3,7-dimethylxanthine	0.03632	0.1317	1.9955	1.9146	1.6039	0.6816	yes	up	B(i)	-	-	-	-	-	-	-	HMDB0243498	Organoheterocyclic compounds	Imidazopyrimidines	Purines and purine derivatives	-	284.134	3.69637	M+NH4, M+Na, M+K, M+H	C11H14N4O4	32.7	-	metab_262	pos_263	pos	5.6787	6.6683	5.4999	4.4045	4.2615	2.4612
Oleoside 11-methyl ester	0.004423	0.02932	1.991	1.9492	1.7346	0.7946	yes	up	B(ii)	-	-	-	-	-	-	-	HMDB0304713;HMDB0041550	Lipids and lipid-like molecules	Prenol lipids	Terpene glycosides	60539-23-3	437.163	2.59763	M+CH3OH+H	C17H24O11	-	56.3	metab_7650	pos_7656	pos	4.8093	5.5027	4.3356	3.0057	2.6163	2.8229
4-Hydroxy-alprenolol	6.702E-5	0.007023	1.9884	1.9589	1.4771	0.5628	yes	up	B(ii)	-	-	-	-	-	-	-	HMDB0061122	Benzenoids	Phenols	4-alkoxyphenols	-	548.365	6.27847	2M+NH4	C15H23NO3	-	54.2	metab_34160	pos_34173	pos	6.2466	5.8707	6.1614	4.1248	4.1459	4.105
Nepetaside	0.001575	0.06504	1.9878	1.9387	0.8305	-0.2679	yes	down	B(ii)	-	-	-	-	-	-	-	HMDB0038149	Lipids and lipid-like molecules	Prenol lipids	Terpene glycosides	114076-56-1	751.344	10.8046	2M+Hac-H	C16H26O8	-	41	metab_57336	neg_18239	neg	4.2371	4.0112	4.3973	5.0961	5.0656	5.0631
Eriodictyol	0.02548	0.279	1.9752	1.8828	1.2895	0.3668	yes	up	B(ii)	C05631	-	-	map01100;map00941;map01110	Metabolic pathways;Flavonoid biosynthesis;Biosynthesis of secondary metabolites	Metabolism;Metabolism;Metabolism	Global and overview maps;Biosynthesis of other secondary metabolites;Global and overview maps	LMPK12140002;HMDB0005810	Phenylpropanoids and polyketides	Flavonoids	Flavans	552-58-9	287.056	8.6011	M-H	C15H12O6	-	70.4	metab_47780	neg_8678	neg	4.3881	3.8732	3.8055	3.0903	3.4502	2.8151
PGP(i-12:0/i-12:0)	0.0278	0.2915	1.9729	1.9866	0.8044	-0.314	yes	down	B(ii)	C03892	-	-	map01100;map00564	Metabolic pathways;Glycerophospholipid metabolism	Metabolism;Metabolism	Global and overview maps;Lipid metabolism	PW_C076341;HMDB0116536	Lipids and lipid-like molecules	Glycerophospholipids	Glycerophosphoglycerophosphates	-	735.347	11.5528	M+FA-H	C30H60O13P2	-	35.7	metab_56915	neg_17818	neg	4.7298	3.7085	4.0863	5.1477	5.1603	5.2609
Biocytin	4.306E-5	0.008472	1.9718	1.9269	1.232	0.301	yes	up	B(ii)	C05552	-	-	map01100;map00780	Metabolic pathways;Biotin metabolism	Metabolism;Metabolism	Global and overview maps;Metabolism of cofactors and vitamins	HMDB0003134;PW_C001785	Organic acids and derivatives	Carboxylic acids and derivatives	Amino acids, peptides, and analogues	576-19-2	407.155	5.01693	M+Cl	C16H28N4O4S	-	75.3	metab_63564	neg_24470	neg	4.4189	4.3254	4.3833	3.618	3.5199	3.5179
Hydroxydestruxin B	0.0001915	0.008275	1.9692	1.9261	1.6855	0.7532	yes	up	B(ii)	-	-	-	-	-	-	-	HMDB0040135	Organic acids and derivatives	Peptidomimetics	Depsipeptides	-	574.355	10.3453	M+H-2H2O	C30H51N5O8	-	65.6	metab_13964	pos_13973	pos	4.8298	4.9016	4.4962	2.7102	2.9627	2.7699
CL(8:0/10:0/10:0/15:0)	0.002679	0.02161	1.9582	1.8917	1.5978	0.6761	yes	up	B(ii)	-	-	-	-	-	-	-	HMDB0117436	Lipids and lipid-like molecules	Glycerophospholipids	Glycerophosphoglycerophosphoglycerols	-	530.328	9.75437	M+2H	C52H100O17P2	-	37.8	metab_12984	pos_12993	pos	5.1903	5.3443	4.8846	3.4849	3.4615	2.7041
6-ethoxy-3,4,5-trihydroxyoxane-2-carboxylic acid	0.004385	0.02916	1.9564	1.9104	1.5773	0.6575	yes	up	B(ii)	-	-	-	-	-	-	-	-	-	-	-	-	240.108	2.16948	M+NH4, M+Na, M+K, M+H	C8H14O7	-	40.3	metab_250	pos_251	pos	5.2261	5.9852	5.0682	3.7774	3.4323	3.1111
DGDG(16:0/18:3)	0.04617	0.1573	1.9482	1.8461	0.5742	-0.8004	yes	down	B(i)	-	-	-	-	-	-	-	-	-	-	-	-	937.587	24.4298	M+NH4, M+Na	C49H86O15	83.5	-	metab_4821	pos_4827	pos	2.0665	2.1702	4.3223	4.7833	5.0332	5.0912
Gingerglycolipid A	0.01318	0.2028	1.9441	1.8996	0.8833	-0.179	yes	down	B(ii)	-	-	-	-	-	-	-	LMGL04010019;HMDB0041093	Lipids and lipid-like molecules	Glycerolipids	Glycosylglycerols	145937-22-0	721.368	13.8313	M+FA-H	C33H56O14	-	92.7	metab_55804	neg_16706	neg	6.7716	6.2703	6.9656	7.5545	7.5664	7.5301
MG(0:0/20:4(8Z,11Z,14Z,17Z)/0:0)	0.02984	0.3019	1.9363	1.9274	0.7591	-0.3976	yes	down	B(ii)	-	-	-	-	-	-	-	HMDB0011549	Lipids and lipid-like molecules	Endocannabinoids	Not Available	-	359.259	18.5873	M-H2O-H	C23H38O4	-	30.5	metab_54190	neg_15091	neg	2.8738	3.4886	2.5325	3.8332	3.8743	4.009
Perilloside C	0.0003371	0.009054	1.9231	1.8904	0.643	-0.6371	yes	down	B(ii)	-	-	-	-	-	-	-	HMDB0040563	Lipids and lipid-like molecules	Prenol lipids	Terpene glycosides	146763-94-2	281.175	9.35798	M+H-2H2O	C16H28O6	-	49.6	metab_29946	pos_29957	pos	3.1382	3.6172	3.2066	5.1277	5.0822	5.2848
APC	0.03101	0.1177	1.9157	1.8425	1.6432	0.7165	yes	up	B(ii)	C16542	-	-	-	-	-	-	PW_C040679;HMDB0060661	Organic oxygen compounds	Organooxygen compounds	Carbonyl compounds	-	636.307	5.63925	M+NH4, M+K, M+Na, M+H	C33H38N4O8	-	58.3	metab_39101	pos_427	pos	5.1415	6.0433	4.3973	3.2777	3.7921	2.4126
Rigin	0.002698	0.02171	1.9001	1.8713	1.6589	0.7302	yes	up	B(ii)	-	-	-	-	-	-	-	HMDB0005771	Organic acids and derivatives	Carboxylic acids and derivatives	Amino acids, peptides, and analogues	77727-17-4	520.261	4.72462	M+ACN+Na	C18H32N8O6	-	56.4	metab_36395	pos_36409	pos	4.5625	5.281	4.3781	2.9666	2.7261	2.8817
Mauritine A	0.02688	0.1059	1.871	1.7949	1.521	0.605	yes	up	B(ii)	-	-	-	-	-	-	-	HMDB0029338	Organic acids and derivatives	Carboxylic acids and derivatives	Amino acids, peptides, and analogues	38478-72-7	576.323	6.4396	M+H	C32H41N5O5	-	38.9	metab_9999	pos_10007	pos	5.4476	6.1197	5.2389	4.1212	4.2332	2.6958
Dihydrocapsaicin	0.006149	0.0365	1.8621	1.8144	1.5182	0.6024	yes	up	B(ii)	C16952	-	-	-	-	-	-	LMFA08020318;HMDB0038457	Benzenoids	Phenols	Methoxyphenols	19408-84-5	371.228	5.03815	M+ACN+Na	C18H29NO3	-	32.1	metab_8636	pos_8643	pos	5.1748	5.8982	4.8347	3.642	3.6191	3.2191
2-Hydroxynevirapine glucuronide	0.02802	0.1092	1.8542	1.823	1.8942	0.9216	yes	up	B(ii)	-	-	-	-	-	-	-	HMDB0060720;PW_C040607	Organic oxygen compounds	Organooxygen compounds	Carbohydrates and carbohydrate conjugates	-	481.132	7.70275	M+NH4, M+Na	C21H22N4O8	-	42.1	metab_2887	pos_2893	pos	4.0098	5.2519	3.2516	2.1502	2.1849	2.2711
3-(4-hydroxyphenyl)oxirane-2-carboxylic acid	0.0004559	0.03186	1.8488	1.8163	0.8465	-0.2404	yes	down	B(ii)	-	-	-	-	-	-	-	-	-	-	-	-	405.08	5.9535	2M+FA-H, M-H	C9H8O4	-	63.2	metab_40402	neg_1293	neg	4.1366	3.9973	4.1409	4.9106	4.8574	4.7343
Coroloside	0.003858	0.02688	1.8341	1.8027	1.5304	0.6139	yes	up	B(ii)	-	-	-	-	-	-	-	HMDB0033703	Lipids and lipid-like molecules	Glycerolipids	Triradylcglycerols	57361-71-4	708.401	7.09647	M+ACN+H	C35H54O12	-	35.8	metab_32960	pos_32971	pos	4.9384	5.6423	4.6702	3.3934	3.2425	3.3293
Isoleucyl-Arginine	0.02987	0.1146	1.834	1.7846	1.7369	0.7965	yes	up	B(ii)	-	-	-	-	-	-	-	HMDB0028901	Organic acids and derivatives	Carboxylic acids and derivatives	Amino acids, peptides, and analogues	-	252.181	4.17802	M+H-2H2O	C12H25N5O3	-	48.9	metab_8008	pos_8014	pos	4.184	5.4398	3.8053	3.0462	2.6513	2.0333
7-Hydroxy-3-methoxy-1-primeverosyloxyxanthone	0.006984	0.1497	1.8162	1.7378	1.1816	0.2407	yes	up	B(ii)	-	-	-	-	-	-	-	HMDB0033770	Organoheterocyclic compounds	Benzopyrans	1-benzopyrans	85754-76-3	597.147	5.2922	M+FA-H	C25H28O14	-	58.1	metab_44643	neg_5538	neg	4.9376	4.5456	4.4941	3.9199	3.9522	3.9555
Tragopogonsaponin A	0.002229	0.01944	1.8	1.7674	1.6503	0.7227	yes	up	B(ii)	-	-	-	-	-	-	-	HMDB0037910	Lipids and lipid-like molecules	Prenol lipids	Terpene glycosides	134361-64-1	662.398	10.6589	2M+3H2O+2H	C36H56O10	-	31.1	metab_27207	pos_27218	pos	4.0983	4.6937	3.9372	2.7072	2.5041	2.5004
Lys Val Pro Gly	0.01013	0.05123	1.7881	1.7656	1.774	0.827	yes	up	B(i)	-	-	-	-	-	-	-	-	-	-	-	-	400.254	6.61002	M+H	C18H33N5O5	45.3	-	metab_33699	pos_33711	pos	3.7243	4.7526	3.5343	2.3249	2.1802	2.2664
Hericenone B	0.009278	0.1732	1.7805	1.762	1.2263	0.2943	yes	up	B(ii)	-	-	-	-	-	-	-	HMDB0036548	Organoheterocyclic compounds	Isoindoles and derivatives	Isoindolines	126654-53-3	454.198	7.21093	M+Na-2H	C27H31NO4	-	34.7	metab_46614	neg_7511	neg	3.827	4.3517	3.9516	3.3178	3.2851	3.2884
Lysyl-Threonine	0.02563	0.2797	1.78	1.8167	0.8119	-0.3006	yes	down	B(ii)	-	-	-	-	-	-	-	HMDB0028961	Organic acids and derivatives	Carboxylic acids and derivatives	Amino acids, peptides, and analogues	97791-84-9	493.302	8.95178	2M-H	C10H21N3O4	-	49.7	metab_58591	neg_19495	neg	3.9494	3.7036	3.1453	4.5009	4.4108	4.3876
Morphiceptin	0.0004242	0.009519	1.7477	1.7196	1.4819	0.5674	yes	up	B(ii)	-	-	-	-	-	-	-	HMDB0005777	Organic acids and derivatives	Carboxylic acids and derivatives	Amino acids, peptides, and analogues	74135-04-9	504.266	4.25892	M+H-H2O	C28H35N5O5	-	39.4	metab_36795	pos_36809	pos	4.6147	5.0004	4.6545	3.3441	3.2034	3.0832
Linalool oxide D 3-[apiosyl-(1->6)-glucoside]	0.0005525	0.03536	1.7427	1.7213	1.1572	0.2106	yes	up	B(ii)	-	-	-	-	-	-	-	HMDB0031367	Organic oxygen compounds	Organooxygen compounds	Carbohydrates and carbohydrate conjugates	-	509.224	5.76647	M+Cl, M+FA-H	C21H36O11	-	89.6	metab_40351	neg_1242	neg	4.8799	4.79	5.017	4.2314	4.2391	4.2229
Neotussilagine	0.002562	0.02107	1.7405	1.6987	1.4491	0.5352	yes	up	B(ii)	-	-	-	-	-	-	-	HMDB0031820	Organoheterocyclic compounds	Pyrrolizidines	Not Available	147730-89-0	462.255	3.37512	2M+ACN+Na	C10H17NO3	-	36.5	metab_7768	pos_7774	pos	5.0077	5.3945	4.5994	3.4973	3.4364	3.4206
Isopropyl beta-D-glucoside	0.0007401	0.01127	1.7353	1.6789	1.5039	0.5887	yes	up	B(ii)	-	-	-	-	-	-	-	HMDB0032705	Organic oxygen compounds	Organooxygen compounds	Carbohydrates and carbohydrate conjugates	5391-17-3	240.144	4.24997	M+NH4	C9H18O6	-	46.1	metab_36806	pos_36820	pos	4.6774	4.2991	4.2556	3.0745	2.9439	2.7802
SQDG(18:2/18:3)	0.00013	0.01514	1.7265	1.7003	0.874	-0.1943	yes	down	B(i)	-	-	-	-	-	-	-	-	-	-	-	-	839.503	20.6772	M-H	C45H76O12S	58.5	-	metab_53777	neg_14678	neg	4.5168	4.4687	4.4126	5.0615	5.0972	5.1718
31-O-Demethyltacrolimus	0.009792	0.04993	1.7207	1.6762	1.4096	0.4953	yes	up	B(ii)	-	-	-	-	-	-	-	HMDB0061049	Phenylpropanoids and polyketides	Macrolide lactams	Not Available	-	406.728	7.60455	M+H+Na, M+2Na	C43H67NO12	-	76.5	metab_2869	pos_2875	pos	5.2644	5.996	4.9579	3.9685	3.9859	3.5513
L-Rhamnofuranose	0.004791	0.03091	1.72	1.7123	1.4256	0.5116	yes	up	B(i)	C02431	-	-	map01100;map00051	Metabolic pathways;Fructose and mannose metabolism	Metabolism;Metabolism	Global and overview maps;Carbohydrate metabolism	HMDB0304405	Organic oxygen compounds	Organooxygen compounds	Carbohydrates and carbohydrate conjugates	-	165.076	1.3713	M+H-H2O, M+H, M+NH4, M+Na	C6H12O5	32.4	-	metab_522	pos_524	pos	5.4716	4.6613	5.4836	3.5899	3.6512	3.7128
Homoarecoline	0.004102	0.02791	1.7135	1.6608	1.2919	0.3695	yes	up	B(ii)	-	-	-	-	-	-	-	HMDB0038321	Alkaloids and derivatives	Not Available	Not Available	28125-84-0	402.233	1.95797	2M+ACN+Na	C9H15NO2	-	53.5	metab_37492	pos_37506	pos	6.575	6.9536	6.3617	5.3619	5.2679	4.7651
Acetylsalvipisone	0.002212	0.07899	1.7087	1.6989	0.8755	-0.1918	yes	down	B(ii)	-	-	-	-	-	-	-	HMDB0031877	Benzenoids	Naphthalenes	Naphthoquinones	-	753.359	10.1173	2M+FA-H	C22H26O4	-	32.3	metab_57749	neg_18652	neg	4.8501	4.5658	4.5975	5.3006	5.3078	5.396
Soyasapogenol B 3-O-b-D-glucuronide	0.0004631	0.03203	1.6966	1.658	0.8548	-0.2263	yes	down	B(ii)	-	-	-	-	-	-	-	HMDB0039329	Lipids and lipid-like molecules	Prenol lipids	Terpene glycosides	99541-89-6	671.351	13.6518	M+K-2H	C36H58O9	-	45	metab_50135	neg_11036	neg	3.6617	3.5483	3.7384	4.2851	4.2929	4.2277
(Z)-2-Methyl-2-butene-1,4-diol 4-O-beta-D-Glucopyranoside	0.02572	0.1023	1.6964	1.6705	1.6177	0.6939	yes	up	B(ii)	-	-	-	-	-	-	-	HMDB0041187	Lipids and lipid-like molecules	Fatty Acyls	Fatty acyl glycosides	-	265.128	4.54507	M+H	C11H20O7	-	49.1	metab_8207	pos_8214	pos	3.9798	5.2217	3.7236	2.8616	2.6341	2.4944
N-di-Demethyl roxithromycin	0.01404	0.06505	1.6925	1.6431	1.6187	0.6948	yes	up	B(ii)	-	-	-	-	-	-	-	HMDB0060612	Organic oxygen compounds	Organooxygen compounds	Carbohydrates and carbohydrate conjugates	-	426.246	7.73838	M+2Na	C40H74N2O14	-	46.6	metab_32045	pos_32056	pos	4.1636	4.5632	3.3202	2.4289	2.4636	2.5501
Cryptotanshinone	0.003066	0.09518	1.6681	1.6671	0.8762	-0.1907	yes	down	B(ii)	-	-	-	-	-	-	-	HMDB0035220	Lipids and lipid-like molecules	Prenol lipids	Diterpenoids	35825-57-1	317.118	5.57723	M+Na-2H	C19H20O3	-	50.4	metab_62811	neg_23717	neg	4.6264	4.6104	4.3338	5.2207	5.1552	5.1134
3-HYDROXYCOUMARIN	0.02501	0.2757	1.6638	1.584	1.1604	0.2146	yes	up	B(i)	-	-	-	-	-	-	-	HMDB0002149	Phenylpropanoids and polyketides	Coumarins and derivatives	Hydroxycoumarins	939-19-5	161.025	6.27593	M-H	C9H6O3	70.4	-	metab_45659	neg_6555	neg	4.816	4.7848	4.2638	3.9512	4.0554	3.9414
Harderoporphyrin	3.613E-5	0.007761	1.6545	1.611	0.8887	-0.1702	yes	down	B(ii)	-	-	-	-	-	-	-	HMDB0000683	Organoheterocyclic compounds	Tetrapyrroles and derivatives	Porphyrins	30783-27-8	607.257	19.7901	M-H, M+Na-2H, 2M-H	C35H36N4O6	-	34.6	metab_39311	neg_199	neg	4.5448	4.6225	4.636	5.1717	5.1759	5.1843
Deuteroporphyrin IX	0.04569	0.3732	1.6527	1.6381	0.8414	-0.2491	yes	down	B(ii)	-	-	-	-	-	-	-	HMDB0000579	Organoheterocyclic compounds	Tetrapyrroles and derivatives	Porphyrins	448-65-7	531.205	8.35475	M+Na-2H	C30H30N4O4	-	56.9	metab_59186	neg_20090	neg	4.0914	3.3297	4.0512	4.519	4.6343	4.4824
N-(4-aminobutyl)-3-(3,4-dihydroxyphenyl)propanimidic acid	3.372E-6	0.004284	1.6506	1.6284	0.6972	-0.5204	yes	down	B(ii)	-	-	-	-	-	-	-	-	-	-	-	-	527.286	9.68228	2M+Na	C13H20N2O3	-	32.7	metab_29405	pos_29416	pos	3.085	3.193	3.0877	4.4753	4.4605	4.4976
Citronellyl beta-sophoroside	0.01563	0.2207	1.6373	1.6607	0.8616	-0.2149	yes	down	B(ii)	-	-	-	-	-	-	-	HMDB0032839	Lipids and lipid-like molecules	Prenol lipids	Terpene glycosides	209681-41-4	525.255	7.17087	M+FA-H	C22H40O11	-	67.2	metab_46569	neg_7466	neg	4.531	4.1788	3.9562	4.9234	4.8788	4.8969
Clomipramine	0.02302	0.09407	1.6338	1.588	1.3324	0.414	yes	up	B(ii)	C06918	-	-	-	-	-	-	PW_C009649;HMDB0015372	Organoheterocyclic compounds	Benzazepines	Dibenzazepines	303-49-1	356.191	4.54507	M+ACN+H	C19H23ClN2	-	58.4	metab_36583	pos_36597	pos	5.6806	6.5718	5.524	4.7038	4.6936	3.9429
Ucriol	0.0174	0.07614	1.6239	1.6616	0.6199	-0.6899	yes	down	B(ii)	-	-	-	-	-	-	-	HMDB0036705	Lipids and lipid-like molecules	Fatty Acyls	Fatty alcohol esters	87376-64-5	362.269	12.288	M+ACN+H	C20H32O3	-	74.6	metab_23931	pos_23941	pos	3.3885	2.218	2.1491	4.1272	4.1113	4.2721
3b-Allotetrahydrocortisol	0.004564	0.02994	1.623	1.5875	0.6592	-0.6012	yes	down	B(ii)	-	-	-	-	-	-	-	HMDB0000314	Lipids and lipid-like molecules	Steroids and steroid derivatives	Hydroxysteroids	651-43-4	399.274	18.5315	M+CH3OH+H	C21H34O5	-	59.3	metab_21100	pos_21110	pos	2.2337	3.0402	2.5483	3.9469	3.951	3.9664
3,4-Hexahydroxydiphenoylarabinose	0.003225	0.0973	1.6191	1.5864	1.1431	0.193	yes	up	B(ii)	-	-	-	-	-	-	-	HMDB0034113	Phenylpropanoids and polyketides	Tannins	Hydrolyzable tannins	19833-16-0	433.045	3.74245	M-H2O-H	C19H16O13	-	49.2	metab_43641	neg_4536	neg	4.6672	4.5368	4.7216	4.1781	4.0801	3.924
Tobramycin	0.0001359	0.007987	1.6174	1.5859	1.3982	0.4836	yes	up	B(ii)	C00397	-	-	map01110;map00524	Biosynthesis of secondary metabolites;Neomycin, kanamycin and gentamicin biosynthesis	Metabolism;Metabolism	Global and overview maps;Biosynthesis of other secondary metabolites	HMDB0014822;PW_C009161	Organic oxygen compounds	Organooxygen compounds	Carbohydrates and carbohydrate conjugates	32986-56-4	432.244	5.65698	M+H-2H2O	C18H37N5O9	-	60.5	metab_35104	pos_35117	pos	4.5615	4.7373	4.4467	3.3334	3.2775	3.2186
MG(18:1(9Z)/0:0/0:0)[rac]	0.002832	0.02238	1.6158	1.5782	0.7419	-0.4307	yes	down	B(i)	-	-	-	-	-	-	-	LMGL01010005	-	-	-	-	357.3	17.302	M+H-H2O, M+H	C21H40O4	87.6	-	metab_5178	pos_5184	pos	3.8547	3.4945	4.2037	5.17	5.195	5.2084
Salicin	0.01388	0.2078	1.6128	1.5543	1.1581	0.2118	yes	up	B(ii)	C01451	-	-	map00010	Glycolysis / Gluconeogenesis	Metabolism	Carbohydrate metabolism	HMDB0003546	Organic oxygen compounds	Organooxygen compounds	Carbohydrates and carbohydrate conjugates	138-52-3	285.098	1.42673	M-H	C13H18O7	-	43.3	metab_65221	neg_26129	neg	4.5358	4.0575	4.3043	3.7631	3.6882	3.6832
Cholesterol glucuronide	0.001146	0.01377	1.5907	1.5804	0.6951	-0.5247	yes	down	B(ii)	C03033	-	-	map01100;map00040;map00053;map01240	Metabolic pathways;Pentose and glucuronate interconversions;Ascorbate and aldarate metabolism;Biosynthesis of cofactors	Metabolism;Metabolism;Metabolism;Metabolism	Global and overview maps;Carbohydrate metabolism;Carbohydrate metabolism;Global and overview maps	LMST05010043;HMDB0010330	Lipids and lipid-like molecules	Steroids and steroid derivatives	Steroidal glycosides	17435-78-8	563.395	16.6488	M+H-H2O, M+H	C33H54O7	-	49.1	metab_5237	pos_5243	pos	3.1148	3.0676	2.7512	4.0936	4.2909	4.4679
Monomenthyl succinate	0.01188	0.1943	1.5881	1.6054	0.8764	-0.1903	yes	down	B(ii)	-	-	-	-	-	-	-	HMDB0036143	Lipids and lipid-like molecules	Prenol lipids	Monoterpenoids	188709-97-9	301.166	9.36993	M+FA-H	C14H24O4	-	75	metab_58261	neg_19165	neg	4.6447	4.45	4.1631	5.0142	5.0919	5.019
Taxifolin 3-arabinoside	2.241E-5	0.006363	1.5876	1.5597	1.111	0.1519	yes	up	B(ii)	-	-	-	-	-	-	-	HMDB0041418	Phenylpropanoids and polyketides	Diarylheptanoids	Cyclic diarylheptanoids	-	435.093	8.6011	M-H, M+Na-2H	C20H20O11	-	71.5	metab_41361	neg_2252	neg	5.3825	5.3703	5.4297	4.8814	4.8562	4.8281
Lubiminol	0.006727	0.1458	1.5789	1.563	0.8549	-0.2262	yes	down	B(ii)	-	-	-	-	-	-	-	HMDB0029604	Lipids and lipid-like molecules	Prenol lipids	Sesquiterpenoids	55784-92-4	253.181	12.9265	M-H	C15H26O3	-	84.7	metab_56227	neg_17129	neg	3.5756	3.2761	3.3994	3.9008	3.953	4.1364
Asn Leu Lys	0.001934	0.01782	1.573	1.5469	1.4235	0.5094	yes	up	B(i)	-	-	-	-	-	-	-	-	-	-	-	-	374.238	4.6618	M+H	C16H31N5O5	43.8	-	metab_8295	pos_8302	pos	4.4963	3.9124	4.2665	2.9162	2.951	3.0377
LysoPE(20:3(11Z,14Z,17Z)/0:0)	0.004914	0.1245	1.5666	1.5708	0.8383	-0.2545	yes	down	B(ii)	-	-	-	-	-	-	-	HMDB0011514	Lipids and lipid-like molecules	Glycerophospholipids	Glycerophosphoethanolamines	-	548.299	15.158	M+FA-H	C25H46NO7P	-	32.9	metab_50703	neg_11604	neg	3.1119	3.0248	2.8203	3.6515	3.5714	3.4619
Daidzein	0.02459	0.09895	1.5639	1.5197	1.5043	0.5891	yes	up	B(i)	C10208	-	-	map00943;map01100;map01110	Isoflavonoid biosynthesis;Metabolic pathways;Biosynthesis of secondary metabolites	Metabolism;Metabolism;Metabolism	Biosynthesis of other secondary metabolites;Global and overview maps;Global and overview maps	HMDB0003312;LMPK12050038	Phenylpropanoids and polyketides	Isoflavonoids	Isoflav-2-enes	486-66-8	255.065	12.3327	M+H	C15H10O4	74.1	-	metab_23913	pos_23923	pos	3.9312	4.7048	3.4992	2.9513	2.7068	2.4099
1-O-E-Cinnamoyl-(6-arabinosylglucose)	0.02766	0.2909	1.557	1.5032	1.1448	0.1951	yes	up	B(ii)	-	-	-	-	-	-	-	HMDB0030294	Phenylpropanoids and polyketides	Cinnamic acids and derivatives	Cinnamic acid esters	181373-66-0	487.146	6.07673	M+FA-H	C20H26O11	-	73.6	metab_45459	neg_6355	neg	4.5926	4.8593	4.2778	4.0575	3.9857	3.9505
(1S,2R,4R,8S)-p-Menthane-2,8,9-triol 9-glucoside	0.001075	0.05288	1.5524	1.5005	1.1094	0.1498	yes	up	B(ii)	-	-	-	-	-	-	-	HMDB0039978	Lipids and lipid-like molecules	Prenol lipids	Terpene glycosides	378254-08-1	395.192	4.80492	M+FA-H	C16H30O8	-	81.5	metab_63780	neg_24686	neg	5.2981	5.1128	5.1315	4.692	4.673	4.6452
Salbutamol	0.001894	0.0176	1.5476	1.5319	1.3264	0.4075	yes	up	B(ii)	C11770	-	-	-	-	-	-	HMDB0001937	Benzenoids	Benzene and substituted derivatives	Benzyl alcohols	18559-94-9	520.333	6.00818	2M+ACN+H	C13H21NO3	-	57.1	metab_9569	pos_9577	pos	5.1974	4.6644	5.1071	3.7103	3.7451	3.8319
Dynorphin A (6-8)	0.005681	0.03452	1.5161	1.4827	1.2621	0.3358	yes	up	B(ii)	-	-	-	-	-	-	-	HMDB0012932	Organic acids and derivatives	Carboxylic acids and derivatives	Amino acids, peptides, and analogues	-	488.271	5.86413	M+2Na-H	C18H37N9O4	-	54.6	metab_9434	pos_9442	pos	5.6623	6.2015	5.5571	4.6709	4.7286	4.4046
(1S,2S,4R,8S)-p-Menthane-1,2,8,9-tetrol 2-glucoside	0.01058	0.1839	1.5137	1.4936	0.8929	-0.1634	yes	down	B(ii)	-	-	-	-	-	-	-	HMDB0039975	Lipids and lipid-like molecules	Prenol lipids	Terpene glycosides	402593-52-6	365.182	5.18053	M-H	C16H30O9	-	87.1	metab_44532	neg_5427	neg	4.3567	4.6635	4.2853	5.0019	4.9383	4.9619
Leu Ala Ser Lys	0.003664	0.02613	1.5095	1.4824	1.3747	0.4591	yes	up	B(i)	-	-	-	-	-	-	-	-	-	-	-	-	418.265	5.10098	M+H	C18H35N5O6	39.8	-	metab_35921	pos_35934	pos	4.5905	3.9418	4.3239	3.065	3.0998	3.1865
Substance P	0.02438	0.09834	1.507	1.522	0.7435	-0.4276	yes	down	B(ii)	C16094	-	-	-	-	-	-	HMDB0303403;HMDB0001897	Organic Polymers	Polypeptides	Not Available	33507-63-0	696.348	14.1745	M+2Na	C63H98N18O13S	-	46.6	metab_22990	pos_23000	pos	4.6352	3.2964	3.9878	5.2929	5.307	5.4315
6-{[3-(3,4-dihydroxy-5-methoxyphenyl)propanoyl]oxy}-3,4,5-trihydroxyoxane-2-carboxylic acid	0.008554	0.04544	1.495	1.4611	1.3783	0.4629	yes	up	B(ii)	-	-	-	-	-	-	-	-	-	-	-	-	421.132	2.98172	M+CH3OH+H	C16H20O11	-	55.3	metab_37230	pos_37244	pos	4.3472	4.7363	3.8921	3.0857	3.1205	3.2073
4-Megastigmene-6a,9R-diol 9-[apiosyl-(1->6)-glucoside]	0.003322	0.09893	1.4949	1.4577	0.9022	-0.1485	yes	down	B(ii)	-	-	-	-	-	-	-	HMDB0041580	Lipids and lipid-like molecules	Fatty Acyls	Fatty acyl glycosides	177261-74-4	551.27	6.99538	M+FA-H	C24H42O11	-	87.9	metab_60829	neg_21733	neg	4.4267	4.6695	4.4695	4.9778	5.0021	5.0558
SQDG(18:2/18:2)	0.03166	0.3113	1.4948	1.5026	0.8779	-0.1879	yes	down	B(i)	-	-	-	-	-	-	-	-	-	-	-	-	841.519	21.1674	M-H	C45H78O12S	32.2	-	metab_53667	neg_14568	neg	4.5392	3.9167	4.2049	4.7788	4.7937	4.8492
Harderoporphyrinogen	0.0004735	0.009808	1.4786	1.4562	0.6019	-0.7324	yes	down	B(ii)	-	-	-	-	-	-	-	HMDB0002160	Organoheterocyclic compounds	Tetrapyrroles and derivatives	Porphyrins	42607-18-1	637.302	21.8976	M+Na	C35H42N4O6	-	66.7	metab_19095	pos_19105	pos	1.671	1.7618	1.5559	2.6139	2.7603	2.9144
Canescein	0.000129	0.007958	1.4737	1.4485	0.7757	-0.3664	yes	down	B(i)	-	-	-	-	-	-	-	HMDB0029313	Organoheterocyclic compounds	Isobenzofurans	Not Available	22333-73-9	567.278	12.1187	M+H	C29H42O11	53.7	-	metab_24019	pos_24029	pos	3.6173	3.8681	3.7111	4.819	4.7885	4.8255
(S)-Nerolidol 3-O-[a-L-rhamnopyranosyl-(1->2)-b-D-glucopyranoside]	4.599E-6	0.004284	1.4422	1.4185	0.8371	-0.2565	yes	down	B(ii)	-	-	-	-	-	-	-	HMDB0040844	Lipids and lipid-like molecules	Fatty Acyls	Fatty acyl glycosides	130466-30-7	553.299	12.0199	M+Na, M+K, M+H-H2O, M+H-2H2O	C27H46O10	-	83.6	metab_418	pos_419	pos	5.3091	5.2978	5.3205	6.3274	6.2983	6.3989
MG(P-18:0e/0:0/0:0)	0.04397	0.3664	1.4411	1.3848	1.1759	0.2338	yes	up	B(ii)	-	-	-	-	-	-	-	-	-	-	-	-	341.306	20.2044	M-H	C21H42O3	-	45.3	metab_53881	neg_14782	neg	3.6836	3.0838	3.4215	2.8751	2.9312	2.8584
Isoleucyl-Gamma-glutamate	0.001903	0.07277	1.4368	1.433	0.8842	-0.1776	yes	down	B(ii)	-	-	-	-	-	-	-	HMDB0028921	Organic acids and derivatives	Carboxylic acids and derivatives	Amino acids, peptides, and analogues	-	563.308	8.82802	2M+FA-H	C11H21N3O4	-	63.2	metab_47948	neg_8846	neg	3.7059	3.5723	3.4899	4.0489	4.0403	4.0882
PG(22:6(4Z,7Z,10Z,13Z,16Z,19Z)/20:2(11Z,14Z))	0.0002972	0.02529	1.4333	1.4074	0.9072	-0.1405	yes	down	B(ii)	C00344	Lipids	Phospholipids	map01100;map00564	Metabolic pathways;Glycerophospholipid metabolism	Metabolism;Metabolism	Global and overview maps;Lipid metabolism	HMDB0116601;LMGP04010837;PW_C063055	Lipids and lipid-like molecules	Glycerophospholipids	Glycerophosphoglycerols	-	883.49	21.2742	M+K-2H	C48H79O10P	-	74.5	metab_53654	neg_14555	neg	4.3041	4.4022	4.2814	4.7813	4.7608	4.7724
MG(0:0/18:1(9Z)/0:0)	0.02265	0.09295	1.4319	1.4142	0.7814	-0.3559	yes	down	B(i)	-	-	-	-	-	-	-	LMGL01010024;HMDB0011537	Lipids and lipid-like molecules	Glycerolipids	Monoradylglycerols	-	357.3	15.8437	M+H-H2O, M+H	C21H40O4	86.6	-	metab_4559	pos_4565	pos	4.3737	3.545	4.6147	5.3302	5.3708	5.339
6-{[(1S,16R)-5,11-dihydroxy-8,8,10,12,16-pentamethyl-3-[1-(2-methyl-1,3-thiazol-4-yl)prop-1-en-2-yl]-9-oxo-17-oxa-4-azabicyclo[14.1.0]heptadec-4-en-7-yl]oxy}-3,4,5-trihydroxyoxane-2-carboxylic acid	0.0001784	0.008143	1.4313	1.4167	0.8187	-0.2886	yes	down	B(ii)	-	-	-	-	-	-	-	-	-	-	-	-	715.351	11.0356	M+CH3OH+H	C33H50N2O11S	-	89.4	metab_26155	pos_26165	pos	4.8187	4.6092	4.6609	5.6958	5.6868	5.8265
Annosquamosin B	0.0003657	0.02861	1.431	1.4021	0.8997	-0.1525	yes	down	B(ii)	-	-	-	-	-	-	-	HMDB0031379	Lipids and lipid-like molecules	Prenol lipids	Diterpenoids	177742-56-2	353.233	13.059	M+FA-H	C19H32O3	-	76.8	metab_49920	neg_10821	neg	3.9881	3.9326	3.9687	4.3405	4.4082	4.4651
N-[(3a,5b,7a,12a)-3,7-dihydroxy-24-oxo-12-(sulfooxy)cholan-24-yl]-Glycine	0.0001281	0.007958	1.4299	1.4232	0.8209	-0.2847	yes	down	B(ii)	-	-	-	-	-	-	-	HMDB0002644	Lipids and lipid-like molecules	Steroids and steroid derivatives	Bile acids, alcohols and derivatives	74723-17-4	587.304	8.37505	M+ACN+H	C26H43NO9S	-	31.6	metab_31214	pos_31225	pos	4.8416	4.8264	4.6331	5.7765	5.7908	5.8545
Methyl 2-undecynoate	0.02905	0.1123	1.4166	1.4384	0.6898	-0.5357	yes	down	B(i)	-	-	-	-	-	-	-	HMDB0030945;LMFA07010946	Lipids and lipid-like molecules	Fatty Acyls	Fatty acid esters	10522-18-6	197.154	20.9413	M+H	C12H20O2	61.4	-	metab_20482	pos_20492	pos	2.3731	3.2837	2.1431	3.7304	3.8521	3.7235
3-O-p-Coumaroylquinic acid	0.00653	0.1429	1.4166	1.3971	0.9252	-0.1122	yes	down	B(ii)	-	-	-	-	-	-	-	HMDB0029681	Organic oxygen compounds	Organooxygen compounds	Alcohols and polyols	-	337.093	5.55695	M-H	C16H18O8	-	86.2	metab_44929	neg_5825	neg	5.6624	5.771	5.6396	6.2558	6.2004	5.9969
Ibuprofen	0.02173	0.09012	1.4157	1.452	0.7332	-0.4477	yes	down	B(ii)	C01588	-	-	-	-	-	-	HMDB0001925;PW_C001284	Phenylpropanoids and polyketides	Phenylpropanoic acids	Not Available	15687-27-1	248.165	7.92505	M+ACN+H	C13H18O2	-	55.8	metab_31816	pos_31827	pos	3.2371	3.7531	2.6483	4.3739	4.3453	4.4257
SQDG(16:0/18:3)	0.001273	0.05791	1.4135	1.39	0.9255	-0.1117	yes	down	B(i)	-	-	-	-	-	-	-	-	-	-	-	-	815.501	21.2742	M-H	C43H76O12S	92.1	-	metab_52077	neg_12978	neg	5.4117	5.5461	5.369	5.8815	5.863	5.894
Maesopsin	0.0354	0.1293	1.4114	1.3413	1.4107	0.4964	yes	up	B(i)	-	-	-	-	-	-	-	LMPK12130072	-	-	-	-	289.071	8.6273	M+H	C15H12O6	36.6	-	metab_30868	pos_30879	pos	4.1697	3.7628	3.3929	2.305	3.2039	2.5187
Barringtogenol C	0.001211	0.01412	1.4099	1.3614	0.7942	-0.3324	yes	down	B(ii)	C08931	-	-	-	-	-	-	HMDB0034525	Lipids and lipid-like molecules	Prenol lipids	Triterpenoids	17304-24-4;13844-01-4	523.4	16.7746	M+CH3OH+H	C30H50O5	-	47.8	metab_21754	pos_21764	pos	3.5678	3.796	3.9783	4.7382	4.7552	4.7894
MG(10:0/0:0/0:0)	2.998E-5	0.006256	1.4097	1.3924	0.7853	-0.3487	yes	down	B(ii)	-	-	-	-	-	-	-	HMDB0072866	Lipids and lipid-like molecules	Glycerolipids	Monoradylglycerols	-	269.175	10.8474	M+Na	C13H26O4	-	45.4	metab_14940	pos_14949	pos	3.7217	3.572	3.6675	4.6258	4.6447	4.6874
PS(MonoMe(11,5)/MonoMe(13,5))	0.0001677	0.008037	1.4059	1.3787	1.2528	0.3252	yes	up	B(ii)	-	-	-	-	-	-	-	HMDB0061613	Lipids and lipid-like molecules	Glycerophospholipids	Glycerophosphoserines	-	462.799	9.46618	M+2H	C50H86NO12P	-	55.5	metab_29771	pos_29782	pos	4.8541	4.9983	4.8245	3.9347	3.9704	3.8101
Centellasapogenol A	0.0002166	0.02096	1.4055	1.376	0.8983	-0.1547	yes	down	B(ii)	-	-	-	-	-	-	-	HMDB0036311	Lipids and lipid-like molecules	Prenol lipids	Triterpenoids	-	533.348	19.0238	M+FA-H	C30H48O5	-	76.3	metab_54105	neg_15006	neg	3.6988	3.7983	3.7118	4.1631	4.1747	4.1379
8,9-DiHETrE	0.0298	0.3017	1.3889	1.3945	0.8628	-0.2129	yes	down	B(ii)	C14773	-	-	map00590;map01100	Arachidonic acid metabolism;Metabolic pathways	Metabolism;Metabolism	Lipid metabolism;Global and overview maps	HMDB0002311;PW_C001561	Lipids and lipid-like molecules	Fatty Acyls	Eicosanoids	192461-96-4	337.238	16.1683	M-H	C20H34O4	-	36.3	metab_51011	neg_11912	neg	3.429	2.9231	3.134	3.5885	3.6809	3.7256
1-Hexanol arabinosylglucoside	0.02248	0.2632	1.3702	1.3357	1.121	0.1648	yes	up	B(ii)	-	-	-	-	-	-	-	HMDB0031689	Lipids and lipid-like molecules	Fatty Acyls	Fatty acyl glycosides	124044-06-0	417.177	6.58715	M+Na-2H	C17H32O10	-	74.7	metab_45987	neg_6883	neg	4.1224	4.4017	3.9788	3.7263	3.6997	3.7273
Doxepin N-oxide glucuronide	0.0002988	0.02529	1.366	1.3446	1.1037	0.1423	yes	up	B(ii)	-	-	-	-	-	-	-	PW_C040598;HMDB0061139	Organoheterocyclic compounds	Benzoxepines	Dibenzoxepines	-	471.187	6.40583	M-H, 2M-H	C25H30NO8+	-	35	metab_40552	neg_1443	neg	4.2583	4.3743	4.2979	3.9143	3.9035	3.8958
Ixabepilone	0.03585	0.3267	1.3611	1.2854	0.9129	-0.1315	yes	down	B(ii)	-	-	-	-	-	-	-	HMDB0015593	Phenylpropanoids and polyketides	Macrolides and analogues	Epothilones and analogues	219989-84-1	541.25	6.9753	M+Cl	C27H42N2O5S	-	73.6	metab_60858	neg_21762	neg	4.2835	4.6512	4.714	5.0002	5.0396	4.9111
Ganoderic acid F	0.00268	0.02161	1.3587	1.3271	1.2974	0.3756	yes	up	B(ii)	-	-	-	-	-	-	-	HMDB0035988	Lipids and lipid-like molecules	Prenol lipids	Triterpenoids	98665-15-7	634.3	9.52028	M+ACN+Na	C32H42O9	-	62.1	metab_12707	pos_12716	pos	4.1374	3.9309	4.1816	3.255	3.2757	2.9116
N-[(3a,5b,7a)-3-hydroxy-24-oxo-7-(sulfooxy)cholan-24-yl]-Glycine	0.001858	0.01748	1.3565	1.3248	0.8166	-0.2923	yes	down	B(ii)	C01324	-	-	-	-	-	-	HMDB0002496	Homogeneous non-metal compounds	Homogeneous halogens	Not Available	67030-55-1	571.309	11.2593	M+ACN+H	C26H43NO8S	-	56.6	metab_25580	pos_25590	pos	4.2194	3.9504	4.3473	5.0373	5.0789	5.21
Isopentyl gentiobioside	0.0274	0.2893	1.3564	1.3312	1.1088	0.149	yes	up	B(ii)	-	-	-	-	-	-	-	HMDB0041512	Lipids and lipid-like molecules	Fatty Acyls	Fatty acyl glycosides	178275-89-3	457.193	4.03807	M+FA-H	C17H32O11	-	89.2	metab_64374	neg_25281	neg	4.5242	4.8876	4.4722	4.2299	4.1409	4.152
Estrone-2,3-quinone	0.00209	0.01861	1.3535	1.3484	0.839	-0.2533	yes	down	B(ii)	-	-	-	-	-	-	-	HMDB0012941	Lipids and lipid-like molecules	Steroids and steroid derivatives	Estrane steroids	40551-33-5	569.294	10.7037	2M+H	C18H20O3	-	36.7	metab_27084	pos_27095	pos	4.9023	5.1927	4.7452	5.8619	5.876	5.9496
D-Arabino-hexos-2-ulose	0.009021	0.04704	1.3519	1.3327	1.2956	0.3736	yes	up	B(ii)	-	-	-	-	-	-	-	HMDB0029932	Organic oxygen compounds	Organooxygen compounds	Carbohydrates and carbohydrate conjugates	26345-59-5	196.082	1.39783	M+NH4	C6H10O6	-	46	metab_37712	pos_37727	pos	4.1276	4.7379	4.1628	3.4354	3.4015	3.2188
Blumenol C glucoside	0.01174	0.1929	1.3463	1.3183	0.917	-0.125	yes	down	B(ii)	-	-	-	-	-	-	-	HMDB0040668	Lipids and lipid-like molecules	Fatty Acyls	Fatty acyl glycosides	62512-23-6	393.189	9.99193	M+Na-2H	C19H32O7	-	65.3	metab_48631	neg_9531	neg	4.5303	4.8017	4.5263	5.0003	5.0213	5.0886
(+/-)-(E)-13-Hydroxy-10-oxo-11-octadecenoic acid	0.04837	0.3827	1.3454	1.2985	0.9195	-0.1211	yes	down	B(ii)	-	-	-	-	-	-	-	HMDB0040900	Lipids and lipid-like molecules	Fatty Acyls	Lineolic acids and derivatives	28979-44-4	357.228	9.57027	M+FA-H	C18H32O4	-	70.4	metab_48413	neg_9312	neg	4.8947	5.4408	5.0865	5.5973	5.5706	5.6048
Dexpanthenol	0.02623	0.1039	1.3448	1.3463	0.7878	-0.3441	yes	down	B(i)	C05944	-	-	map00770	Pantothenate and CoA biosynthesis	Metabolism	Metabolism of cofactors and vitamins	HMDB0004231;HMDB0304820	Organic oxygen compounds	Organooxygen compounds	Alcohols and polyols	81-13-0	206.139	2.17838	M+H	C9H19NO4	59.9	-	metab_7577	pos_7583	pos	4.4458	3.4242	4.1136	4.9034	5.1262	5.1847
Dihomolinoleic acid	0.002579	0.02117	1.3426	1.3062	0.8076	-0.3083	yes	down	B(ii)	C16525	Lipids	Fatty acids	map01040	Biosynthesis of unsaturated fatty acids	Metabolism	Lipid metabolism	HMDB0061864;LMFA01031043	Lipids and lipid-like molecules	Fatty Acyls	Lineolic acids and derivatives	7307-45-1	313.273	19.0598	M+H, M+CH3OH+H	C18H32O2	-	72.7	metab_4677	pos_4683	pos	3.8046	3.634	4.0996	4.7571	4.7413	4.7883
Serylproline	0.04868	0.3831	1.3394	1.2999	0.8911	-0.1663	yes	down	B(ii)	-	-	-	-	-	-	-	HMDB0029047	Organic acids and derivatives	Carboxylic acids and derivatives	Amino acids, peptides, and analogues	23827-93-2	605.277	21.9928	3M-H	C8H14N2O4	-	42.1	metab_53574	neg_14475	neg	3.7394	3.4779	4.0008	4.2627	4.2533	4.0732
Dorsmanin A	0.01067	0.05316	1.3348	1.282	1.2645	0.3386	yes	up	B(i)	-	-	-	-	-	-	-	LMPK12120089	-	-	-	-	325.144	14.6313	M+H	C20H20O4	50.8	-	metab_22790	pos_22800	pos	4.4941	4.6717	4.0594	3.6216	3.5277	3.309
9-hydroxy-12Z-octadecenoic acid	0.008358	0.04465	1.3342	1.3211	0.7968	-0.3277	yes	down	B(i)	-	-	-	-	-	-	-	LMFA02000149	-	-	-	-	299.258	16.4334	M+H	C18H34O3	60.5	-	metab_21890	pos_21900	pos	4.0397	3.4172	3.9669	4.736	4.7439	4.8569
N-(1-Deoxy-1-fructosyl)alanine	0.03201	0.3125	1.3315	1.254	1.1401	0.1892	yes	up	B(ii)	-	-	-	-	-	-	-	HMDB0038662	Organic oxygen compounds	Organooxygen compounds	Carbohydrates and carbohydrate conjugates	16124-24-6	232.082	2.42717	M-H2O-H	C9H17NO7	-	55.1	metab_64849	neg_25757	neg	3.5727	3.2588	3.1537	2.9148	2.9461	2.8972
Alpha-dihydroartemisinin	0.01715	0.2324	1.3237	1.3238	0.9118	-0.1332	yes	down	B(ii)	-	-	-	-	-	-	-	HMDB0060593	Lipids and lipid-like molecules	Prenol lipids	Sesquiterpenoids	81496-81-3	283.155	7.94585	M-H, M+Cl, 2M-H, M-H2O-H	C15H24O5	-	39	metab_39128	neg_16	neg	4.4471	4.5942	4.2282	4.812	4.8467	4.8952
Aucubin	0.04521	0.3713	1.3223	1.3003	1.115	0.157	yes	up	B(ii)	C09771	-	-	-	-	-	-	LMPR0102070006;HMDB0036562	Lipids and lipid-like molecules	Prenol lipids	Terpene glycosides	479-98-1	327.109	5.52703	M-H2O-H	C15H22O9	-	69.2	metab_62890	neg_23796	neg	4.2756	4.705	4.1989	3.9429	3.9284	3.9487
6-{[(3,4,5-trihydroxy-6-methyloxan-2-yl)oxy]methyl}oxane-2,3,4,5-tetrol	0.0004541	0.03183	1.3092	1.2729	1.0719	0.1002	yes	up	B(ii)	-	-	-	-	-	-	-	HMDB0247100	Organic oxygen compounds	Organooxygen compounds	Carbohydrates and carbohydrate conjugates	-	325.114	1.2771	M-H	C12H22O10	-	76.2	metab_42963	neg_3856	neg	5.4671	5.3659	5.4099	5.082	5.0504	5.0193
Mupirocin	0.01921	0.246	1.3074	1.2996	0.9158	-0.1269	yes	down	B(ii)	C11758	-	-	-	-	-	-	HMDB0014554	Lipids and lipid-like molecules	Fatty Acyls	Fatty acids and conjugates	12650-69-0	545.296	10.6173	M+FA-H	C26H44O9	-	66.4	metab_57420	neg_18323	neg	4.4746	4.7228	4.3518	4.9438	4.9308	4.9189
Xi-8,9-Dehydrotheaspirone	0.04575	0.3733	1.2955	1.2613	0.8891	-0.1696	yes	down	B(ii)	-	-	-	-	-	-	-	HMDB0035181	Organic oxygen compounds	Organooxygen compounds	Carbonyl compounds	-	251.129	10.0957	M+FA-H	C13H18O2	-	68.5	metab_57769	neg_18672	neg	3.178	3.6539	3.2647	3.7735	3.7736	3.8118
Malonic acid	0.0007958	0.04435	1.2935	1.2623	0.901	-0.1504	yes	down	B(i)	C00383	Organic acids	Carboxylic acids	map00240;map01100;map01212;map00061;map00410	Pyrimidine metabolism;Metabolic pathways;Fatty acid metabolism;Fatty acid biosynthesis;beta-Alanine metabolism	Metabolism;Metabolism;Metabolism;Metabolism;Metabolism	Nucleotide metabolism;Global and overview maps;Global and overview maps;Lipid metabolism;Metabolism of other amino acids	PW_C000543;LMFA01170041;HMDB0000691	Organic acids and derivatives	Carboxylic acids and derivatives	Dicarboxylic acids and derivatives	141-82-2	103.004	1.12982	M-H	C3H4O4	62.6	-	metab_66526	neg_3685	neg	3.2477	3.2994	3.3088	3.6873	3.6723	3.577
3,8-Dihydroxy-6-methoxy-7(11)-eremophilen-12,8-olide	0.002529	0.02089	1.2857	1.2719	0.7968	-0.3277	yes	down	B(i)	-	-	-	-	-	-	-	HMDB0041551	Lipids and lipid-like molecules	Prenol lipids	Terpene lactones	-	297.167	9.46618	M+H	C16H24O5	76	-	metab_29780	pos_29791	pos	3.2382	3.5688	3.1835	4.1209	4.1678	4.2491
11-alpha-O-beta-D-Glucopyranosyl-16alpha-O-methylneoquassin	0.03819	0.1368	1.2852	1.3047	0.8014	-0.3194	yes	down	B(i)	-	-	-	-	-	-	-	HMDB0039773	Lipids and lipid-like molecules	Prenol lipids	Terpene glycosides	-	569.294	12.279	M+H	C29H44O11	32.6	-	metab_17100	pos_17110	pos	4.7943	3.6083	4.2745	5.2745	5.2397	5.3036
11,12,13-Trinor-1,3,5-bisabolatrien-10-oic acid	0.01265	0.1987	1.2846	1.2915	0.881	-0.1828	yes	down	B(ii)	-	-	-	-	-	-	-	HMDB0039643	Lipids and lipid-like molecules	Prenol lipids	Monoterpenoids	-	237.113	9.5501	M+FA-H	C12H16O2	-	61.4	metab_58127	neg_19030	neg	3.0639	3.0678	2.7959	3.349	3.3561	3.4296
(3S,7E,9S)-9-Hydroxy-4,7-megastigmadien-3-one 9-glucoside	0.01024	0.1813	1.2813	1.2642	0.9216	-0.1178	yes	down	B(ii)	-	-	-	-	-	-	-	HMDB0036822	Lipids and lipid-like molecules	Fatty Acyls	Fatty acyl glycosides	-	391.174	10.5967	M+Na-2H	C19H30O7	-	66.3	metab_57431	neg_18334	neg	4.4325	4.6393	4.3693	4.8629	4.8308	4.8898
Taraxacolide 1-O-b-D-glucopyranoside	0.04685	0.3773	1.2753	1.2641	1.1167	0.1592	yes	up	B(ii)	-	-	-	-	-	-	-	HMDB0035610	Lipids and lipid-like molecules	Prenol lipids	Terpene lactones	75911-12-5	473.203	6.14015	M-H, M+FA-H	C21H32O9	-	71.5	metab_40515	neg_1406	neg	3.9714	4.4222	3.9786	3.6438	3.6977	3.7389
All-trans-heptaprenyl diphosphate	0.001269	0.01445	1.2735	1.2625	0.8729	-0.1961	yes	down	B(ii)	C04216	-	-	map01110;map00900	Biosynthesis of secondary metabolites;Terpenoid backbone biosynthesis	Metabolism;Metabolism	Global and overview maps;Metabolism of terpenoids and polyketides	LMPR03030006;HMDB0012187	Lipids and lipid-like molecules	Prenol lipids	Polyprenols	76078-18-7	672.417	15.4589	M+H-H2O, M+H, M+NH4, M+K, 2M+Na, 2M+NH4	C35H60O7P2	-	67.4	metab_66	pos_67	pos	5.937	5.5936	5.8602	6.6264	6.6424	6.6557
Phytosphingosine 1-phosphate	0.008161	0.04392	1.2481	1.2612	0.7745	-0.3687	yes	down	B(i)	-	-	-	-	-	-	-	LMSP01050003	-	-	-	-	398.267	10.4803	M+H	C18H40NO6P	77.4	-	metab_27708	pos_27719	pos	2.8432	3.2477	2.6682	3.8033	3.7964	3.7099
11beta,17alpha,21-trihydroxypregnenolone	0.003862	0.02689	1.2444	1.2277	0.8237	-0.2798	yes	down	B(i)	C05489	-	-	-	-	-	-	HMDB0006760;LMST02030166	Lipids and lipid-like molecules	Steroids and steroid derivatives	Hydroxysteroids	-	365.232	10.9819	M+H	C21H32O5	30.1	-	metab_26332	pos_26343	pos	3.9886	3.5845	3.8963	4.5454	4.6259	4.7508
Heptadecanoic acid	0.01561	0.07031	1.2401	1.2125	0.848	-0.2379	yes	down	B(ii)	-	-	-	-	-	-	-	HMDB0002259;LMFA01010017;HMDB0006210;HMDB0006497	Lipids and lipid-like molecules	Fatty Acyls	Fatty acids and conjugates	106182-29-0;3546-17-6;506-12-7	334.274	20.9413	M+ACN+Na	C17H34O2	-	71.3	metab_18980	pos_18990	pos	4.2708	4.9539	4.4974	5.3359	5.434	5.4131
{5-hydroxy-11-methoxy-16,18-dioxo-6,8,19-trioxapentacyclo[10.7.0.0?,?.0?,?.0??,??]nonadeca-1(12),2(9),10,13(17)-tetraen-4-yl}oxidanesulfonic acid	0.01801	0.2385	1.2294	1.2299	0.919	-0.1219	yes	down	B(ii)	-	-	-	-	-	-	-	-	-	-	-	-	471.023	4.32363	M+FA-H	C17H14O11S	-	57.7	metab_43904	neg_4799	neg	4.2196	4.3535	4.0501	4.6365	4.5057	4.5933
Isoleucyl-Phenylalanine	0.005921	0.03554	1.2208	1.1944	1.2174	0.2838	yes	up	B(ii)	-	-	-	-	-	-	-	HMDB0028914	Organic acids and derivatives	Carboxylic acids and derivatives	Amino acids, peptides, and analogues	-	620.344	8.69047	2M+ACN+Na	C15H22N2O3	-	56.6	metab_30755	pos_30766	pos	4.4409	4.5882	4.1273	3.5184	3.5806	3.7063
Lyciumoside III	0.005916	0.03553	1.2194	1.2099	0.8451	-0.2428	yes	down	B(ii)	-	-	-	-	-	-	-	HMDB0039553	Lipids and lipid-like molecules	Prenol lipids	Terpene glycosides	-	347.172	15.4589	M+2Na	C32H56O13	-	84	metab_17930	pos_17940	pos	4.5605	4.0862	4.5101	5.1829	5.1833	5.2034
5-(1-oxopropan-2-yl)isolongifol-5-ene	0.01433	0.06618	1.209	1.1832	0.885	-0.1763	yes	down	B(i)	-	-	-	-	-	-	-	LMPR0103500011	-	-	-	-	293.247	20.9413	M+H, M+CH3OH+H, M+H-H2O	C18H28O	52.7	-	metab_1184	pos_1189	pos	5.7114	6.3354	5.9194	6.6958	6.8341	6.7702
Vaccinoside	0.005287	0.1284	1.2069	1.2113	0.9288	-0.1066	yes	down	B(ii)	-	-	-	-	-	-	-	HMDB0034733	Lipids and lipid-like molecules	Prenol lipids	Terpene glycosides	36138-58-6	517.132	8.72213	M-H2O-H	C25H28O13	-	71.1	metab_47871	neg_8769	neg	4.554	4.5004	4.3654	4.8424	4.8442	4.7624
2-Hydroxymyristic acid	0.0412	0.1448	1.2033	1.1779	1.2305	0.2992	yes	up	B(ii)	-	-	-	-	-	-	-	HMDB0002261;LMFA01050484	Lipids and lipid-like molecules	Fatty Acyls	Fatty acids and conjugates	2507-55-3	552.427	21.3821	2M+ACN+Na	C14H28O3	-	70.4	metab_19041	pos_19051	pos	4.7568	3.8707	4.5529	3.5548	3.7015	3.4527
Kanokoside D	0.0009965	0.01283	1.1975	1.1884	0.8485	-0.237	yes	down	B(ii)	C17431	-	-	-	-	-	-	HMDB0036105	Lipids and lipid-like molecules	Prenol lipids	Terpene glycosides	64703-88-4	647.252	6.72692	M+Na	C27H44O16	-	70	metab_10277	pos_10285	pos	4.304	4.0752	4.1189	4.822	4.9106	4.9961
Gentisic acid	9.916E-5	0.01275	1.1933	1.1779	1.0751	0.1045	yes	up	B(i)	C00628	-	-	map01100;map00350	Metabolic pathways;Tyrosine metabolism	Metabolism;Metabolism	Global and overview maps;Amino acid metabolism	HMDB0000152;HMDB0059999	Benzenoids	Benzene and substituted derivatives	Benzoic acids and derivatives	490-79-9	153.019	4.7841	M-H	C7H6O4	73.6	-	metab_44213	neg_5108	neg	4.3879	4.3899	4.4438	4.0865	4.1126	4.0973
2,4',5,7-Tetrahydroxyflavanone	0.01104	0.05443	1.1809	1.1477	1.2061	0.2703	yes	up	B(i)	-	-	-	-	-	-	-	HMDB0040314	Phenylpropanoids and polyketides	Flavonoids	Hydroxyflavonoids	58124-18-8	289.071	5.14532	M+H	C15H12O6	59.8	-	metab_8728	pos_8735	pos	4.5869	4.1178	4.1815	3.4493	3.5331	3.6993
Pyridinoline	0.02065	0.2535	1.1798	1.1583	1.0845	0.117	yes	up	B(ii)	-	-	-	-	-	-	-	HMDB0000851	Organic acids and derivatives	Carboxylic acids and derivatives	Amino acids, peptides, and analogues	63800-01-1	409.172	5.12955	M-H2O-H	C18H28N4O8	-	31.4	metab_44481	neg_5376	neg	4.2467	4.4953	4.2352	4.0484	3.9807	3.938
Capsoside A	0.01064	0.05309	1.1774	1.159	0.8513	-0.2323	yes	down	B(ii)	-	-	-	-	-	-	-	HMDB0037613	Lipids and lipid-like molecules	Glycerolipids	Glycosylglycerols	-	717.367	11.7867	M+H-2H2O, M+Na	C33H58O15	-	79.6	metab_4332	pos_4338	pos	4.4787	4.0082	4.486	5.0375	5.0141	5.1849
Pisumoside B	0.01813	0.07855	1.1772	1.1787	0.853	-0.2294	yes	down	B(ii)	-	-	-	-	-	-	-	HMDB0037125	Lipids and lipid-like molecules	Prenol lipids	Terpene glycosides	333334-43-3	358.164	14.1745	M+H+Na	C32H52O16	-	44.9	metab_22989	pos_22999	pos	4.9807	4.2797	4.7494	5.433	5.4579	5.5328
Hovetrichoside C	0.01569	0.07052	1.1723	1.1423	1.185	0.2449	yes	up	B(i)	-	-	-	-	-	-	-	LMPK12130069	-	-	-	-	451.124	5.14532	M+H	C21H22O11	43	-	metab_8731	pos_8738	pos	5.0485	4.5473	4.6248	3.8497	3.967	4.1819
(2Z)-2-(phenylmethylidene)octan-1-ol	0.008634	0.04569	1.172	1.1844	0.8278	-0.2726	yes	down	B(ii)	-	-	-	-	-	-	-	-	-	-	-	-	260.201	10.112	M+ACN+H	C15H22O	-	51.2	metab_28601	pos_28612	pos	4.0593	3.5468	3.6255	4.4973	4.488	4.585
6-(4-ethyl-5-hydroxy-2-methoxyphenoxy)-3,4,5-trihydroxyoxane-2-carboxylic acid	0.003846	0.1077	1.1719	1.1508	1.0679	0.0948	yes	up	B(ii)	-	-	-	-	-	-	-	-	-	-	-	-	733.222	1.76672	2M+FA-H	C15H20O9	-	44.7	metab_65063	neg_25971	neg	4.852	4.7521	4.8848	4.5843	4.4782	4.5068
(1S,16R)-5,7,11-trihydroxy-3-[3-hydroxy-1-(2-methyl-1,3-thiazol-4-yl)prop-1-en-2-yl]-8,8,10,12,16-pentamethyl-17-oxa-4-azabicyclo[14.1.0]heptadec-4-en-9-one	0.01082	0.05368	1.1649	1.1543	0.8456	-0.242	yes	down	B(ii)	-	-	-	-	-	-	-	-	-	-	-	-	555.314	12.8955	M+CH3OH+H	C27H42N2O6S	-	48	metab_17251	pos_17261	pos	4.3196	3.7969	4.2035	4.7928	4.8185	4.9583
Linoelaidic Acid	0.005092	0.03208	1.1646	1.1473	0.8659	-0.2077	yes	down	B(i)	C01595	Lipids	Fatty acids	map01100;map00591;map01040	Metabolic pathways;Linoleic acid metabolism;Biosynthesis of unsaturated fatty acids	Metabolism;Metabolism;Metabolism	Global and overview maps;Lipid metabolism;Lipid metabolism	HMDB0247706;HMDB0006270;HMDB0000673;LMFA01030123	Lipids and lipid-like molecules	Fatty Acyls	Lineolic acids and derivatives	506-21-8;60-33-3	281.247	16.4334	M+H, M+NH4, M+H-H2O, M+H-2H2O	C18H32O2	55.4	-	metab_330	pos_331	pos	4.7604	4.3904	4.7755	5.3303	5.3351	5.4189
D-Vacciniin	0.03372	0.3192	1.1607	1.0918	1.0666	0.093	yes	up	B(ii)	-	-	-	-	-	-	-	HMDB0038492	Benzenoids	Benzene and substituted derivatives	Benzoic acids and derivatives	14200-76-1	329.088	1.26717	M+FA-H	C13H16O7	-	80.8	metab_42956	neg_3849	neg	5.1477	4.9859	4.8134	4.6998	4.6747	4.6372
Sundiversifolide	0.001952	0.0179	1.1606	1.1234	0.8294	-0.2699	yes	down	B(i)	-	-	-	-	-	-	-	LMPR0103390002	-	-	-	-	239.164	11.7599	M+H	C14H22O3	32.5	-	metab_24184	pos_24194	pos	3.074	3.3696	3.313	3.8827	3.9351	3.9454
Trilobalicin	0.01861	0.2421	1.1598	1.1272	1.0915	0.1263	yes	up	B(ii)	-	-	-	-	-	-	-	HMDB0031926	Lipids and lipid-like molecules	Fatty Acyls	Fatty alcohols	189747-98-6	631.42	22.6381	M+Na-2H	C35H62O8	-	35	metab_53523	neg_14424	neg	3.7555	3.9145	3.6722	3.5116	3.5007	3.3799
Asp Tyr Lys Trp	0.005774	0.03494	1.1571	1.1312	0.8541	-0.2275	yes	down	B(i)	-	-	-	-	-	-	-	-	-	-	-	-	611.277	19.3637	M+H	C30H38N6O8	32.1	-	metab_20863	pos_20873	pos	3.8475	4.2642	3.9672	4.7047	4.6644	4.7734
Thr Ala Ala Arg	0.002061	0.0185	1.157	1.1441	0.8124	-0.2997	yes	down	B(i)	-	-	-	-	-	-	-	-	-	-	-	-	418.244	8.34797	M+H	C16H31N7O6	74.2	-	metab_31253	pos_31264	pos	2.993	3.0998	2.8574	3.558	3.6691	3.7889
8beta-Angeloyloxy-15-hydroxy-1alpha,10R-dimethoxy-3-oxo-11(13)-germacren-12,6alpha-olide	0.005218	0.1274	1.1541	1.1581	0.9378	-0.0926	yes	down	B(ii)	-	-	-	-	-	-	-	HMDB0039013	Lipids and lipid-like molecules	Prenol lipids	Terpene lactones	-	445.182	12.4697	M+Na-2H	C22H32O8	-	59.8	metab_49693	neg_10594	neg	4.8585	4.7148	4.6746	5.0581	5.0853	5.0487
Eremopetasitenin C2	0.02044	0.2529	1.1487	1.1495	0.9294	-0.1056	yes	down	B(ii)	-	-	-	-	-	-	-	HMDB0032771	Lipids and lipid-like molecules	Prenol lipids	Terpene lactones	-	513.169	12.4794	M+Cl	C25H34O7S	-	35.7	metab_56442	neg_17345	neg	4.5177	4.2119	4.3735	4.6925	4.7235	4.6829
Hydroxyprogesterone acetate	0.008239	0.04421	1.1452	1.1321	0.827	-0.274	yes	down	B(i)	-	-	-	-	-	-	-	-	-	-	-	-	373.235	19.1936	M+H	C23H32O4	71.4	-	metab_18699	pos_18709	pos	3.5952	3.1515	3.4796	4.0742	4.047	4.2441
(Z,Z)-2,9,16-Heptadecatriene-4,6-diyn-8-ol	0.03687	0.1332	1.1447	1.1624	0.8166	-0.2923	yes	down	B(ii)	-	-	-	-	-	-	-	HMDB0032674	Lipids and lipid-like molecules	Fatty Acyls	Fatty alcohols	13894-72-9	260.201	10.031	M+NH4	C17H22O	-	65.2	metab_28787	pos_28798	pos	4.165	3.2434	3.6653	4.4626	4.5075	4.59
[6]-Gingerdiol 5-O-beta-D-glucopyranoside	0.002333	0.08027	1.1335	1.0933	1.0726	0.1011	yes	up	B(ii)	-	-	-	-	-	-	-	HMDB0036123	Lipids and lipid-like molecules	Fatty Acyls	Fatty acyl glycosides	-	457.244	9.00422	M-H	C23H38O9	-	48.1	metab_48068	neg_8966	neg	4.1177	4.1106	3.999	3.8204	3.7821	3.7984
Diacetone alcohol	0.03527	0.129	1.1248	1.1657	0.8211	-0.2844	yes	down	B(ii)	-	-	-	-	-	-	-	HMDB0031511	Organic oxygen compounds	Organooxygen compounds	Carbonyl compounds	123-42-2	274.201	6.14327	2M+ACN+H	C6H12O2	-	61.6	metab_9704	pos_9712	pos	3.5301	3.9835	3.1344	4.3783	4.2893	4.2972
Amikacin	0.008677	0.04582	1.1227	1.1188	0.7837	-0.3516	yes	down	B(ii)	C06820	-	-	-	-	-	-	HMDB0014622;HMDB0254120;PW_C008984	Organic oxygen compounds	Organooxygen compounds	Carbohydrates and carbohydrate conjugates	37517-28-5	649.302	8.76293	M+ACN+Na	C22H43N5O13	-	40.2	metab_30669	pos_30680	pos	2.4042	2.681	2.2867	3.2159	2.9761	3.2124
28-Glucopyranosyl-3-methyloleanolic acid	0.0011	0.01347	1.1207	1.1278	1.1962	0.2585	yes	up	B(ii)	-	-	-	-	-	-	-	HMDB0036966	Lipids and lipid-like molecules	Prenol lipids	Terpene glycosides	51996-63-5	655.418	20.7727	M+Na	C37H60O8	-	64.6	metab_20506	pos_20516	pos	3.9508	4.1642	4.123	3.4047	3.334	3.4916
Rishitin	0.007566	0.04183	1.1125	1.1074	0.8615	-0.2151	yes	down	B(ii)	C09715	-	-	-	-	-	-	HMDB0035593;HMDB0302980	Organic oxygen compounds	Organooxygen compounds	Alcohols and polyols	18178-54-6	240.196	5.82808	M+NH4	C14H22O2	-	81.7	metab_34874	pos_34887	pos	4.0506	4.3315	3.9148	4.7025	4.7154	4.856
N-(4-aminobutyl)-3-(4-hydroxy-3-methoxyphenyl)oxirane-2-carboximidic acid	0.01033	0.182	1.1104	1.0663	1.0878	0.1214	yes	up	B(ii)	-	-	-	-	-	-	-	-	-	-	-	-	301.119	5.87233	M+Na-2H	C14H20N2O4	-	71.7	metab_62415	neg_23321	neg	3.4646	3.4651	3.29	3.1021	3.1438	3.1499
Annonsilin A	0.04134	0.1452	1.1037	1.1472	1.2279	0.2962	yes	up	B(ii)	-	-	-	-	-	-	-	HMDB0030453	Lipids and lipid-like molecules	Fatty Acyls	Fatty alcohols	164177-57-5	667.455	21.7467	M+2Na-H	C37H66O7	-	83.3	metab_19080	pos_19090	pos	3.9286	3.9838	4.6644	3.3236	3.6396	3.2799
9alpha-(3-Methylbutanoyloxy)-4S-hydroxy-10(14)-oplopen-3-one	0.01565	0.07042	1.0992	1.1289	0.8511	-0.2326	yes	down	B(ii)	-	-	-	-	-	-	-	HMDB0039171	Lipids and lipid-like molecules	Prenol lipids	Sesquiterpenoids	348113-04-2	354.264	8.53733	M+NH4	C20H32O4	-	78.2	metab_11879	pos_11888	pos	4.2702	4.1596	3.7129	4.7186	4.7091	4.8403
5-Heptyltetrahydro-2-oxo-3-furancarboxylic acid	0.01269	0.199	1.0949	1.1054	1.0652	0.0911	yes	up	B(ii)	-	-	-	-	-	-	-	HMDB0030994	Organoheterocyclic compounds	Lactones	Gamma butyrolactones	-	273.134	7.84273	M+FA-H	C12H20O4	-	81	metab_47207	neg_8104	neg	4.731	4.8741	4.9492	4.5747	4.5025	4.5859
Salicylic acid beta-D-glucoside	0.02485	0.2757	1.0949	1.08	1.0642	0.0898	yes	up	B(ii)	-	-	-	-	-	-	-	HMDB0041271	Organic oxygen compounds	Organooxygen compounds	Carbohydrates and carbohydrate conjugates	10366-91-3	299.077	3.3165	M-H	C13H16O8	-	55.6	metab_43526	neg_4421	neg	4.8918	4.6811	4.939	4.5551	4.5843	4.4967
Licoagrochalcone C	0.008485	0.04516	1.092	1.1114	0.8867	-0.1735	yes	down	B(ii)	-	-	-	-	-	-	-	HMDB0035428;LMPK12120426	Phenylpropanoids and polyketides	Linear 1,3-diarylpropanoids	Chalcones and dihydrochalcones	-	319.132	5.58513	M+H-2H2O, M+ACN+Na	C21H22O5	-	54.2	metab_2389	pos_2395	pos	5.1911	5.3976	4.9278	5.864	5.8119	5.8224
(E)-2-Methyl-2-buten-1-ol O-beta-D-Glucopyranoside	0.0315	0.3108	1.0912	1.0277	1.0563	0.079	yes	up	B(ii)	-	-	-	-	-	-	-	HMDB0033064	Lipids and lipid-like molecules	Fatty Acyls	Fatty acyl glycosides	-	293.124	4.59543	M+FA-H	C11H20O6	-	78.2	metab_63978	neg_24884	neg	5.3173	5.1178	5.0319	4.8785	4.8829	4.8824
1,1'-(Tetrahydro-6a-hydroxy-2,3a,5-trimethylfuro[2,3-d]-1,3-dioxole-2,5-diyl)bis-ethanone	0.02234	0.09199	1.0904	1.0681	0.8757	-0.1915	yes	down	B(ii)	-	-	-	-	-	-	-	HMDB0032527	Organic oxygen compounds	Organooxygen compounds	Ethers	18114-49-3	276.144	1.2042	M+NH4	C12H18O6	-	57.6	metab_37910	pos_37925	pos	4.3047	4.9084	4.4889	5.1945	5.2228	5.2287
Irinotecan	0.002283	0.01968	1.0873	1.0621	0.9067	-0.1413	yes	down	B(ii)	C16641	-	-	-	-	-	-	HMDB0014900;HMDB0060510;PW_C009230	Alkaloids and derivatives	Camptothecins	Not Available	97682-44-5;100286-90-6	609.27	19.8487	M+Na, M+2Na-H, M+H-2H2O	C33H38N4O6	-	32.6	metab_39106	pos_1177	pos	5.6454	5.936	5.7651	6.3802	6.3472	6.4048
Tetranor-PGE1	0.01429	0.06601	1.0848	1.0531	0.8774	-0.1887	yes	down	B(i)	-	-	-	-	-	-	-	LMFA03010211	-	-	-	-	321.167	10.9371	M+H, M+Na	C16H26O5	70.5	-	metab_3816	pos_3822	pos	4.5984	4.2895	4.6843	5.0304	5.0975	5.34
Methyl (3b,11x)-3-Hydroxy-8-oxo-6-eremophilen-12-oate	0.001708	0.01675	1.0817	1.0932	0.8897	-0.1686	yes	down	B(ii)	-	-	-	-	-	-	-	HMDB0041229	Lipids and lipid-like molecules	Prenol lipids	Sesquiterpenoids	64964-00-7	319.132	5.86413	M+K	C16H24O4	-	57.3	metab_34812	pos_34825	pos	5.1944	5.0695	4.9068	5.6909	5.6645	5.697
(E,E)-Piperlonguminine	0.01933	0.08249	1.081	1.1098	0.8467	-0.2401	yes	down	B(ii)	-	-	-	-	-	-	-	HMDB0030187	Organoheterocyclic compounds	Benzodioxoles	Not Available	5950-12-09	291.17	6.78107	M+NH4	C16H19NO3	-	39.2	metab_33439	pos_33451	pos	4.2689	3.8015	3.659	4.5669	4.6084	4.6792
3-Methyl-3-butenyl apiosyl-(1->6)-glucoside	0.01249	0.198	1.0784	1.0388	1.0601	0.0842	yes	up	B(ii)	-	-	-	-	-	-	-	HMDB0031954	Lipids and lipid-like molecules	Fatty Acyls	Fatty acyl glycosides	198832-72-3	379.161	5.96348	M-H	C16H28O10	-	53	metab_62271	neg_23177	neg	4.7037	4.5095	4.6048	4.3903	4.3188	4.3249
Glucosyl (E)-2,6-Dimethyl-2,5-heptadienoate	0.01174	0.1929	1.0766	1.0626	0.9391	-0.0906	yes	down	B(ii)	-	-	-	-	-	-	-	HMDB0035136	Organic oxygen compounds	Organooxygen compounds	Carbohydrates and carbohydrate conjugates	261949-43-3	315.145	8.1207	M-H	C15H24O7	-	72	metab_59455	neg_20359	neg	4.2996	4.1418	4.2358	4.4181	4.5225	4.56
Linalool 3,6-oxide primeveroside	0.01442	0.2132	1.0733	1.0395	0.9421	-0.086	yes	down	B(ii)	-	-	-	-	-	-	-	HMDB0035489	Organic oxygen compounds	Organooxygen compounds	Carbohydrates and carbohydrate conjugates	-	463.219	7.24135	M-H	C21H36O11	-	66.6	metab_46646	neg_7543	neg	4.3044	4.2021	4.4197	4.5565	4.5982	4.5669
13(S)-HODE methyl ester	0.01125	0.05515	1.0695	1.0172	0.8629	-0.2127	yes	down	B(i)	-	-	-	-	-	-	-	-	-	-	-	-	311.258	17.7155	M+H	C19H34O3	38.8	-	metab_21404	pos_21414	pos	3.4404	3.6679	3.8946	4.2422	4.254	4.2582
1-Deoxy-D-xylulose	0.01582	0.2222	1.0637	1.0249	1.0614	0.086	yes	up	B(ii)	C06257	-	-	-	-	-	-	HMDB0001292	Organic oxygen compounds	Organooxygen compounds	Carbohydrates and carbohydrate conjugates	60299-43-6	171.007	0.776517	M+K-2H	C5H10O4	-	37.5	metab_42475	neg_3366	neg	4.5584	4.3581	4.4549	4.1869	4.2521	4.1593
Phytosphingosine	0.01354	0.06332	1.0577	1.0843	0.7822	-0.3544	yes	down	B(i)	C12144	-	-	map00600;map01100	Sphingolipid metabolism;Metabolic pathways	Metabolism;Metabolism	Lipid metabolism;Global and overview maps	LMSP01030001;HMDB0004610	Organic nitrogen compounds	Organonitrogen compounds	Amines	554-62-1	318.3	11.2953	M+H	C18H39NO3	67.6	-	metab_25480	pos_25490	pos	2.3535	2.4457	2.2361	3.1195	3.1603	2.7138
Pentoxifylline	0.02206	0.2611	1.053	1.0429	1.0582	0.0816	yes	up	B(ii)	C07424	-	-	-	-	-	-	HMDB0014944	Organoheterocyclic compounds	Imidazopyrimidines	Purines and purine derivatives	6493-05-06	323.135	1.75648	M+FA-H	C13H18N4O3	-	60.5	metab_43188	neg_4082	neg	4.8871	5.129	4.9329	4.7358	4.6998	4.6904
(R)-3-Hydroxy-tetradecanoic acid	0.03934	0.1398	1.0527	1.039	0.8557	-0.2248	yes	down	B(ii)	-	-	-	-	-	-	-	PW_C006738;HMDB0010731	Lipids and lipid-like molecules	Fatty Acyls	Fatty acids and conjugates	-	286.238	7.85395	M+ACN+H	C14H28O3	-	61.1	metab_31911	pos_31922	pos	4.0137	3.4742	4.199	4.5369	4.5376	4.584
Vanillic acid-4-O-glucuronide	0.0475	0.1608	1.0523	1.058	1.1299	0.1762	yes	up	B(ii)	-	-	-	-	-	-	-	HMDB0060024	Organic oxygen compounds	Organooxygen compounds	Carbohydrates and carbohydrate conjugates	18191-12-3	307.079	0.869683	M+H-2H2O, M+Na	C15H18O9	-	49.2	metab_6498	pos_6504	pos	5.7863	6.579	5.9042	5.4221	5.3819	5.3667
Glucosylgalactosyl hydroxylysine	0.02234	0.092	1.0478	1.0041	0.8905	-0.1673	yes	down	B(ii)	-	-	-	-	-	-	-	HMDB0000585	Lipids and lipid-like molecules	Fatty Acyls	Fatty acyl glycosides	32448-35-4	519.242	6.97013	M+CH3OH+H	C18H34N2O13	-	46.7	metab_10497	pos_10506	pos	4.4549	4.9677	4.8812	5.3518	5.4125	5.298
3beta-hydroxy-estra-5,7,9-trien-17-one	0.006527	0.03792	1.0464	1.0285	0.8728	-0.1963	yes	down	B(i)	-	-	-	-	-	-	-	LMST02010020	-	-	-	-	271.169	10.6051	M+H	C18H22O2	53	-	metab_27367	pos_27378	pos	3.7831	4.1123	3.8173	4.4547	4.428	4.5359
Ser Pro Arg Val	0.002768	0.02208	1.0424	1.0297	1.1717	0.2286	yes	up	B(i)	-	-	-	-	-	-	-	-	-	-	-	-	458.275	7.87133	M+H	C19H35N7O6	31.9	-	metab_31877	pos_31888	pos	3.9134	3.9616	3.7718	3.2482	3.2463	3.4431
Isohumbertiol	0.003917	0.02709	1.0422	1.0307	0.8822	-0.1808	yes	down	B(i)	-	-	-	-	-	-	-	HMDB0040686	Lipids and lipid-like molecules	Prenol lipids	Sesquiterpenoids	-	219.175	15.1832	M+H	C15H22O	66.9	-	metab_22474	pos_22484	pos	4.4307	4.1291	4.3814	4.8561	4.8792	4.9351
Phaeophorbide b	0.02265	0.2638	1.0372	1.034	0.9433	-0.0842	yes	down	B(ii)	-	-	-	-	-	-	-	HMDB0031149	Organoheterocyclic compounds	Tetrapyrroles and derivatives	Chlorins	20239-99-0	605.241	18.9595	M-H, 2M-H	C35H34N4O6	-	58	metab_40694	neg_1585	neg	4.4024	4.5407	4.2918	4.6462	4.6917	4.6936
2-Ethoxy-1-methyl-4-(1-methylethyl)benzene	0.0341	0.126	1.0355	1.0616	0.8948	-0.1604	yes	down	B(ii)	-	-	-	-	-	-	-	HMDB0037272	Lipids and lipid-like molecules	Prenol lipids	Monoterpenoids	4732-13-2	220.17	7.46197	M+ACN+H	C12H18O	-	50.1	metab_10978	pos_10987	pos	5.3873	5.8284	5.1361	6.0985	6.0696	6.1064
3-{[3,4-dihydroxy-5-(hydroxymethyl)oxolan-2-yl]oxy}-5,7-dihydroxy-2-(3-hydroxyphenyl)-3,4-dihydro-2H-1-benzopyran-4-one	0.04155	0.3551	1.0293	1.0537	0.9388	-0.0911	yes	down	B(ii)	-	-	-	-	-	-	-	-	-	-	-	-	419.098	8.31403	M-H	C20H20O10	-	71.9	metab_47559	neg_8456	neg	4.5667	4.5534	4.2683	4.7684	4.7263	4.7665
3-(2,4-dihydroxy-5-methoxyphenyl)propanoic acid	0.04123	0.3533	1.028	0.9967	1.0612	0.0857	yes	up	B(ii)	-	-	-	-	-	-	-	-	-	-	-	-	469.135	7.28298	2M+FA-H	C10H12O5	-	76.6	metab_46680	neg_7577	neg	4.5607	4.6782	4.5053	4.4627	4.2528	4.2342
Hydrojuglone glucoside	0.001637	0.01634	1.0252	1.0265	0.91	-0.1361	yes	down	B(i)	-	-	-	-	-	-	-	HMDB0041191	Organic oxygen compounds	Organooxygen compounds	Carbohydrates and carbohydrate conjugates	22427-33-4	339.107	5.54915	M+H, M+Na, 2M+Na	C16H18O8	30.5	-	metab_715	pos_718	pos	5.5415	5.6582	5.5444	6.2116	6.1776	6.0108
Capsanthin 3,6-epoxide	0.0004853	0.009902	1.0239	1.0013	0.8885	-0.1706	yes	down	B(i)	-	-	-	-	-	-	-	HMDB0033260;LMPR01070050	Lipids and lipid-like molecules	Prenol lipids	Tetraterpenoids	-	601.426	21.9786	M+H	C40H56O4	37	-	metab_19105	pos_19115	pos	4.1817	4.114	4.2601	4.6556	4.7464	4.7292
[6]-Gingerdiol 4'-O-beta-D-glucopyranoside	0.008918	0.1695	1.0222	0.9901	1.0489	0.0689	yes	up	B(ii)	-	-	-	-	-	-	-	HMDB0036122	Organic oxygen compounds	Organooxygen compounds	Carbohydrates and carbohydrate conjugates	-	503.25	8.73252	M+FA-H	C23H38O9	-	45.3	metab_58790	neg_19694	neg	5.0515	5.1203	4.9555	4.819	4.7821	4.8207
2,4-Di-tert-butylphenol	0.03271	0.1224	1.0207	1.0626	0.8538	-0.228	yes	down	B(ii)	-	-	-	-	-	-	-	HMDB0013816	Benzenoids	Benzene and substituted derivatives	Phenylpropanes	96-76-4	222.185	8.05958	M+NH4	C14H20O	-	40.5	metab_31635	pos_31646	pos	3.82	4.0411	3.3657	4.4057	4.3431	4.4001
4-Hydroxyretinoic acid	0.03278	0.1226	1.0178	1.0582	0.8877	-0.1719	yes	down	B(ii)	C16677	-	-	map01100	Metabolic pathways	Metabolism	Global and overview maps	HMDB0006254;PW_C002690	Lipids and lipid-like molecules	Prenol lipids	Retinoids	66592-72-1	334.238	9.53847	M+NH4	C20H28O3	-	66.8	metab_29653	pos_29664	pos	5.1525	5.3202	4.6633	5.6848	5.6332	5.7313
6alpha-Carissanol	0.001599	0.01612	1.0168	0.9984	0.862	-0.2142	yes	down	B(ii)	-	-	-	-	-	-	-	HMDB0035309;HMDB0035313	Lipids and lipid-like molecules	Prenol lipids	Sesquiterpenoids	99957-10-5	253.18	15.5216	M+H	C15H24O3	-	67.4	metab_17942	pos_17952	pos	3.2447	3.357	3.2022	3.7207	3.763	3.8902
Capsanthin 5,6-epoxide	0.000152	0.008037	1.0153	0.9978	0.9031	-0.147	yes	down	B(i)	-	-	-	-	-	-	-	HMDB0036588	Lipids and lipid-like molecules	Prenol lipids	Tetraterpenoids	29486-21-3	601.426	21.7288	M+H	C40H56O4	61.2	-	metab_19073	pos_19083	pos	4.8438	4.7549	4.8546	5.2991	5.3393	5.3652
(1S,2S,4R,8R)-p-Menthane-1,2,8,9-tetrol	0.008143	0.04387	1.0142	1.0075	0.8699	-0.2011	yes	down	B(ii)	-	-	-	-	-	-	-	HMDB0039974	Lipids and lipid-like molecules	Prenol lipids	Monoterpenoids	402593-46-8	187.133	5.16335	M+H-2H2O, M+H, M+H-H2O	C10H20O4	-	32.9	metab_696	pos_699	pos	3.5606	3.8675	3.5211	4.1883	4.1605	4.239
4-{hydroxy[(3,4,5,6-tetrahydroxyoxan-2-yl)methoxy]methylidene}cyclohexa-2,5-dien-1-one	0.001141	0.05451	1.0133	0.9864	1.0488	0.0687	yes	up	B(ii)	-	-	-	-	-	-	-	-	-	-	-	-	299.077	2.689	M-H, M+FA-H	C13H16O8	-	61.4	metab_39839	neg_730	neg	4.7719	4.7139	4.7508	4.5588	4.5275	4.4883
Dehydrovomifoliol	0.03354	0.3185	1.0124	1.0034	0.9318	-0.1019	yes	down	B(ii)	C02533	-	-	-	-	-	-	HMDB0302822;LMPR0103050009;HMDB0036819	Lipids and lipid-like molecules	Prenol lipids	Sesquiterpenoids	15764-81-5	267.123	9.45488	M+FA-H	C13H18O3	-	66.1	metab_66520	neg_19091	neg	3.4941	3.6702	3.4162	3.7511	3.7574	3.8458
DGDG(2:0/8:0)	0.0008775	0.01218	1.0117	0.9832	0.8984	-0.1546	yes	down	B(i)	-	-	-	-	-	-	-	-	-	-	-	-	607.256	19.8307	M+Na	C25H44O15	37.3	-	metab_18830	pos_18840	pos	4.4811	4.436	4.6079	5.015	4.9764	5.063
7-beta-D-Glucopyranosyloxybutylidenephthalide	0.009351	0.04827	1.0085	0.9687	0.8899	-0.1683	yes	down	B(ii)	-	-	-	-	-	-	-	HMDB0034752	Organic oxygen compounds	Organooxygen compounds	Carbohydrates and carbohydrate conjugates	240823-19-2	384.169	4.23195	M+NH4	C18H22O8	-	39.7	metab_8034	pos_8040	pos	4.0929	4.2049	4.4326	4.8619	4.69	4.7535
