# Supplementary material for: Transcriptome sequencing and metabolome analysis to reveal renewal evidence for drought adaptation in mulberry
Source: IET Syst Biol. 2025 Feb 26;19(1):e70004. doi: 10.1049/syb2.70004 (PMC11865340; doi:10.1049/syb2.70004)
Supplement: Supplementary file 14 — Table S13 [file SYB2-19-e70004-s017.xlsx]

## Sheet: supplemental Table 12
Table S13: Detailed information on DEMs in 2024B vs. CK
Metabolite	P_value	FDR	VIP_pred_OPLS-DA	VIP_PLS-DA	FC	Log2FC	Significant	Regulate	level	KEGG Compound ID	KEGG Compound First Category	KEGG Compound Second Category	KEGG Pathway ID	KEGG Pathway Description	KEGG Pathway First Category	KEGG Pathway Second Category	Library ID	HMDB Superclass	HMDB Class	HMDB Subclass	CAS ID	M/Z	Retention time	Adducts	Formula	Fragmentation Score	Theoretical Fragmentation Score	Metab ID	ID	Mode	PEG_2024_B_1	PEG_2024_B_2	PEG_2024_B_3	CK_2024_1	CK_2024_2	CK_2024_3	peg_2024_b_mean	peg_2024_b_SD	ck_2024_mean	ck_2024_SD
Retinyl beta-glucuronide	0.0001994	0.008593	3.2415	2.9422	3.2407	1.6963	yes	up	B(ii)	-	-	-	-	-	-	-	HMDB0010340	Lipids and lipid-like molecules	Prenol lipids	Terpene glycosides	-	969.517	8.1509	2M+FA-H	C26H38O7	-	66.1	metab_59409	neg_20313	neg	5.1445	4.4226	5.2599	1.5248	1.5228	1.5274
Kudzusaponin SA2	0.0006869	0.01738	2.8945	2.6123	2.2556	1.1735	yes	up	B(ii)	-	-	-	-	-	-	-	HMDB0041241	Lipids and lipid-like molecules	Prenol lipids	Terpene glycosides	168288-05-9	925.489	8.02818	M-H2O-H	C47H76O19	-	65	metab_47336	neg_8233	neg	5.1616	4.3813	5.2824	2.3207	2.1238	2.1285
11beta,20-Dihydroxy-3-oxopregn-4-en-21-oic acid	0.004914	0.05302	2.8006	2.5209	2.067	1.0475	yes	up	B(ii)	-	-	-	-	-	-	-	HMDB0011651;LMST02030223;LMST02030189	Lipids and lipid-like molecules	Steroids and steroid derivatives	Oxosteroids	-	793.411	7.61075	2M+FA-H	C22H30O5	-	77.4	metab_60038	neg_20942	neg	5.4441	4.5713	5.525	2.8543	2.8866	1.7776
Yohimbine	0.0008415	0.01954	2.7444	2.4776	2.0919	1.0648	yes	up	B(ii)	C09256	-	-	-	-	-	-	HMDB0015464	Alkaloids and derivatives	Yohimbine alkaloids	Not Available	146-48-5	753.381	6.11935	2M+FA-H	C21H26N2O3	-	56.2	metab_45505	neg_6401	neg	4.9663	4.2352	5.0641	2.2308	2.4403	2.1485
PA(18:3(6Z,9Z,12Z)/22:6(4Z,7Z,10Z,13Z,16Z,19Z))	0.002477	0.03562	2.7192	2.4368	0.502	-0.9942	yes	down	B(ii)	C00416	Lipids	Phospholipids	map01100;map00564;map01110;map00561;map04070	Metabolic pathways;Glycerophospholipid metabolism;Biosynthesis of secondary metabolites;Glycerolipid metabolism;Phosphatidylinositol signaling system	Metabolism;Metabolism;Metabolism;Metabolism;Environmental Information Processing	Global and overview maps;Lipid metabolism;Global and overview maps;Lipid metabolism;Signal transduction	PW_C062415;LMGP10010394;HMDB0114997	Lipids and lipid-like molecules	Glycerophospholipids	Glycerophosphates	-	723.435	18.1477	M-H2O-H	C43H67O8P	-	40.1	metab_51487	neg_12388	neg	2.0048	3.1962	2.2832	4.8541	4.9841	5.0721
3,4,5-trihydroxy-6-{[3-(7-hydroxy-5-methoxy-2,2-dimethyl-3,4-dihydro-2H-1-benzopyran-6-yl)-4-oxo-4H-chromen-7-yl]oxy}oxane-2-carboxylic acid	0.0002884	0.0105	2.6541	2.493	2.1549	1.1076	yes	up	B(ii)	-	-	-	-	-	-	-	-	-	-	-	-	565.129	4.4899	M+Na-2H	C27H28O12	-	77.9	metab_64063	neg_24970	neg	3.9526	4.4975	4.4017	2.1633	1.9684	1.8331
2-O-Methyl-L-fucose	0.002469	0.03562	2.5769	2.3132	1.8373	0.8776	yes	up	B(ii)	-	-	-	-	-	-	-	HMDB0033789	Organic oxygen compounds	Organooxygen compounds	Carbohydrates and carbohydrate conjugates	1887228-22-9	415.182	3.95152	2M+Hac-H	C7H14O5	-	39.8	metab_64427	neg_25334	neg	5.1926	4.2948	5.1525	2.8312	2.7748	2.3625
Isopropyl apiosylglucoside	0.006331	0.06175	2.4997	2.2333	1.5837	0.6633	yes	up	B(ii)	-	-	-	-	-	-	-	HMDB0041513	Organic oxygen compounds	Organooxygen compounds	Carbohydrates and carbohydrate conjugates	147742-24-3	353.145	5.08995	M-H, M+Na-2H	C14H26O10	-	70.6	metab_40134	neg_1025	neg	6.2003	5.1164	6.1659	3.9204	3.8435	3.2759
Ophiopogonin C'	0.0003179	0.01112	2.4461	2.33	0.5431	-0.8807	yes	down	B(ii)	-	-	-	-	-	-	-	HMDB0029312	Lipids and lipid-like molecules	Steroids and steroid derivatives	Steroidal glycosides	19057-67-1	767.426	17.7417	M+FA-H	C39H62O12	-	46.9	metab_51403	neg_12304	neg	2.5104	1.9838	2.462	4.2482	4.293	4.2691
2-(1,2-dihydroxypropan-2-yl)-6-(2-methylbut-3-en-2-yl)-2H,3H,7H-furo[3,2-g]chromen-7-one	0.01398	0.1001	2.4376	2.3831	2.1069	1.0751	yes	up	B(ii)	-	-	-	-	-	-	-	-	-	-	-	-	311.129	11.3227	M-H2O-H	C19H22O5	-	40.2	metab_57042	neg_17945	neg	3.2768	4.6789	4.1044	2.4979	1.7124	1.5127
Goshonoside F1	0.02967	0.152	2.4185	2.1517	0.5362	-0.8992	yes	down	B(ii)	-	-	-	-	-	-	-	HMDB0038539	Lipids and lipid-like molecules	Prenol lipids	Terpene glycosides	90851-24-4	505.28	13.8716	M+Na-2H	C26H44O8	-	50.4	metab_55784	neg_16686	neg	1.5967	3.8174	2.2007	4.713	4.7259	4.7587
Netilmicin	0.002781	0.01424	2.3764	2.3164	7.6369	2.933	yes	up	B(ii)	C07657	-	-	-	-	-	-	PW_C009396;HMDB0015090	Organic oxygen compounds	Organooxygen compounds	Carbohydrates and carbohydrate conjugates	56391-56-1	476.307	5.711	M+H	C21H41N5O7	-	59.6	metab_35028	pos_35041	pos	4.9118	5.2356	4.9973	0.0001	1.9829	0.0001
Digoxigenin bisdigitoxoside	0.00799	0.03016	2.3479	2.2368	5.666	2.5023	yes	up	B(ii)	-	-	-	-	-	-	-	HMDB0060818	Lipids and lipid-like molecules	Steroids and steroid derivatives	Steroid lactones	-	668.407	6.67303	M+NH4, M+Na	C35H54O11	-	70.4	metab_2665	pos_2671	pos	5.9334	4.4839	5.6628	2.5084	0.1511	0.1784
(3,4,5,6-tetrahydroxyoxan-2-yl)methyl acetate	0.003397	0.04297	2.3445	2.0974	1.5146	0.5989	yes	up	B(ii)	-	-	-	-	-	-	-	-	-	-	-	-	221.067	2.13027	M-H	C8H14O7	-	78.4	metab_64939	neg_25847	neg	5.742	4.8788	5.751	3.7399	3.5722	3.4973
Pregnenolone sulfate	0.004378	0.04934	2.3316	2.0845	1.4776	0.5633	yes	up	B(ii)	C18044	-	-	map01100	Metabolic pathways	Metabolism	Global and overview maps	LMST05020014;HMDB0000774;HMDB0060382	Lipids and lipid-like molecules	Steroids and steroid derivatives	Sulfated steroids	1247-64-9	441.198	5.87233	M+FA-H	C21H32O5S	-	74.2	metab_62410	neg_23316	neg	6.0119	5.1117	6.0269	3.9819	3.9528	3.6735
Goshonoside F3	0.01177	0.08972	2.2854	2.0369	0.542	-0.8836	yes	down	B(ii)	-	-	-	-	-	-	-	HMDB0038376	Lipids and lipid-like molecules	Prenol lipids	Terpene glycosides	90851-26-6	689.342	10.6484	M+FA-H	C32H52O13	-	59.4	metab_48966	neg_9866	neg	1.9938	2.9882	1.5793	4.1164	4.0394	3.9493
4,8,11-trihydroxy-17-methoxy-2-oxatricyclo[13.2.2.1?,?]icosa-1(17),3,5,7(20),15,18-hexaen-10-one	0.02775	0.1466	2.2573	2.301	2.4856	1.3136	yes	up	B(ii)	-	-	-	-	-	-	-	-	-	-	-	-	357.134	11.3227	M-H, M+Na-2H	C20H22O6	-	60	metab_41799	neg_2690	neg	2.1727	4.0962	3.2994	1.3627	1.3665	1.1183
Lucidenic acid I	0.0003835	0.004751	2.2279	2.1508	4.5227	2.1772	yes	up	B(ii)	-	-	-	-	-	-	-	HMDB0035976	Lipids and lipid-like molecules	Prenol lipids	Triterpenoids	110241-27-5	488.271	8.07768	2M+3H2O+2H	C27H38O7	-	34.1	metab_11506	pos_11515	pos	5.0708	4.3496	5.2205	0.6656	1.1795	1.3911
Gingerglycolipid C	0.004234	0.04852	2.1786	1.947	0.6997	-0.5152	yes	down	B(ii)	-	-	-	-	-	-	-	LMGL04010018;HMDB0041095	Lipids and lipid-like molecules	Glycerolipids	Glycosylglycerols	35949-86-1	725.399	16.1889	M-H, M+FA-H, M+Cl	C33H60O14	-	90.7	metab_39299	neg_187	neg	3.4913	4.3051	3.4717	5.3526	5.3488	5.4031
(S)-2,3-Dihydro-3,5-dihydroxy-2-oxo-3-indoleacetic acid 5-glucoside	0.02235	0.1323	2.1677	1.9294	0.5526	-0.8557	yes	down	B(ii)	-	-	-	-	-	-	-	HMDB0034674	Lipids and lipid-like molecules	Prenol lipids	Monoterpenoids	218604-37-6	366.083	4.02773	M-H2O-H	C16H19NO10	-	32.8	metab_43760	neg_4655	neg	1.6266	3.0749	1.6972	3.9997	3.8302	3.7511
Astragalin 7-rhamnoside	0.0009885	0.02127	2.1383	1.9256	1.7421	0.8008	yes	up	B(ii)	-	-	-	-	-	-	-	HMDB0037426	Phenylpropanoids and polyketides	Flavonoids	Flavonoid glycosides	38784-79-1	639.161	4.17008	M+FA-H	C27H30O15	-	65.5	metab_43822	neg_4717	neg	3.7499	3.1937	3.6778	2.032	2.0299	2.0346
Chalconosakuranetin	4.235E-5	0.003534	2.1236	1.946	0.665	-0.5886	yes	down	B(ii)	-	-	-	-	-	-	-	HMDB0037509	Phenylpropanoids and polyketides	Flavonoids	Flavonoid glycosides	31187-54-9	429.119	9.13862	M-H2O-H	C22H24O10	-	31.2	metab_58429	neg_19333	neg	2.8882	2.992	2.795	4.2745	4.3285	4.4426
(3b,4b,11b,14b)-11-Ethoxy-3,4-epoxy-14-hydroxy-12-cyathen-15-al 14-xyloside	0.0132	0.09684	2.1198	2.1506	0.6108	-0.7112	yes	down	B(ii)	-	-	-	-	-	-	-	HMDB0034617	Lipids and lipid-like molecules	Prenol lipids	Diterpenoids	178120-49-5	529.254	18.4378	M+Cl	C27H42O8	-	52.9	metab_51548	neg_12449	neg	2.8751	1.7681	2.8822	4.2106	4.1253	3.9815
(E)-8-Hydroxy-2-octene-4,6-diynoic acid	0.005838	0.05844	2.1037	1.9004	1.7177	0.7805	yes	up	B(ii)	-	-	-	-	-	-	-	HMDB0031515	Lipids and lipid-like molecules	Fatty Acyls	Fatty acids and conjugates	65367-65-9	195.03	8.14082	M+FA-H	C8H6O3	-	63.8	metab_59430	neg_20334	neg	3.4759	3.3382	4.0834	2.3924	2.1356	1.8169
DGDG(18:3/8:0)	0.003853	0.04622	2.0496	2.0137	0.7099	-0.4943	yes	down	B(i)	-	-	-	-	-	-	-	-	-	-	-	-	801.468	17.3693	M-H	C41H70O15	46.2	-	metab_54486	neg_15387	neg	3.6616	3.0153	3.7629	4.9176	4.9507	4.838
Gingerglycolipid B	0.03249	0.1602	2.031	1.8089	0.6883	-0.5389	yes	down	B(ii)	-	-	-	-	-	-	-	HMDB0041094	Lipids and lipid-like molecules	Glycerolipids	Glycosylglycerols	88168-90-5	677.379	15.0348	M-H, M+Cl, 2M+FA-H, 2M-H	C33H58O14	-	95.3	metab_39139	neg_27	neg	2.8374	4.4015	3.103	4.986	4.9351	5.1039
PGP(i-12:0/i-12:0)	0.003231	0.04177	2.0084	1.8004	0.7378	-0.4387	yes	down	B(ii)	C03892	-	-	map01100;map00564	Metabolic pathways;Glycerophospholipid metabolism	Metabolism;Metabolism	Global and overview maps;Lipid metabolism	PW_C076341;HMDB0116536	Lipids and lipid-like molecules	Glycerophospholipids	Glycerophosphoglycerophosphates	-	735.347	11.5528	M+FA-H	C30H60O13P2	-	35.7	metab_56915	neg_17818	neg	3.7452	4.2318	3.509	5.1477	5.1603	5.2609
1-hydroxy-2-{9-hydroxy-2-oxo-2H,8H,9H-furo[2,3-h]chromen-8-yl}propan-2-yl 3-methylbut-2-enoate	0.02103	0.128	2.0069	1.7885	1.8265	0.8691	yes	up	B(ii)	-	-	-	-	-	-	-	-	-	-	-	-	341.103	11.6214	M-H2O-H	C19H20O7	-	33.7	metab_49367	neg_10267	neg	3.1678	2.6648	3.9266	2.0745	1.7319	1.5362
Solerol	0.007222	0.02801	1.9624	1.8597	3.4191	1.7736	yes	up	B(ii)	-	-	-	-	-	-	-	HMDB0002173	Organoheterocyclic compounds	Lactones	Not Available	27610-27-1	293.123	4.33957	2M+H	C6H10O4	-	62.2	metab_36739	pos_36753	pos	4.2681	4.0098	4.471	1.9227	1.717	0.0888
Nepetaside	8.895E-7	0.0002845	1.9603	1.8199	0.7563	-0.403	yes	down	B(ii)	-	-	-	-	-	-	-	HMDB0038149	Lipids and lipid-like molecules	Prenol lipids	Terpene glycosides	114076-56-1	751.344	10.8046	2M+Hac-H	C16H26O8	-	41	metab_57336	neg_18239	neg	3.882	3.8163	3.8165	5.0961	5.0656	5.0631
Cassiaside B	0.006824	0.06478	1.9602	1.7501	1.3765	0.461	yes	up	B(ii)	-	-	-	-	-	-	-	HMDB0038477	Organoheterocyclic compounds	Naphthopyrans	Naphthopyranones	119170-51-3	611.164	5.33402	M-H, M+Cl, M+FA-H	C26H30O14	-	78.3	metab_39201	neg_89	neg	4.9583	4.3808	5.1924	3.6851	3.5044	3.3684
Mabioside D	0.0006775	0.006185	1.9515	1.8689	2.5365	1.3428	yes	up	B(ii)	-	-	-	-	-	-	-	HMDB0040655	Lipids and lipid-like molecules	Prenol lipids	Triterpenoids	156980-55-1	422.231	7.66683	M+2Na	C42H70O14	-	45.2	metab_32144	pos_32155	pos	4.9947	4.2674	5.1343	1.6916	2.1722	1.8111
Patulin	0.001049	0.02205	1.9457	1.7787	1.9449	0.9597	yes	up	B(ii)	C16748	-	-	-	-	-	-	HMDB0034299	Organoheterocyclic compounds	Pyrans	Not Available	149-29-1	135.009	8.55002	M-H2O-H	C7H6O4	-	46.1	metab_47737	neg_8635	neg	2.4107	2.454	2.8605	1.3912	1.2882	1.2927
Gingerglycolipid A	4.695E-5	0.003701	1.9448	1.7747	0.8381	-0.2548	yes	down	B(ii)	-	-	-	-	-	-	-	LMGL04010019;HMDB0041093	Lipids and lipid-like molecules	Glycerolipids	Glycosylglycerols	145937-22-0	721.368	13.8313	M+FA-H	C33H56O14	-	92.7	metab_55804	neg_16706	neg	6.2624	6.4559	6.265	7.5545	7.5664	7.5301
4-Hydroxy-4-(3-pyridyl)-butanoic acid	0.007058	0.06583	1.9431	1.7328	1.5986	0.6768	yes	up	B(ii)	C19579	-	-	-	-	-	-	HMDB0001119	Organoheterocyclic compounds	Pyridines and derivatives	Not Available	15569-97-8	361.141	5.57723	2M-H	C9H11NO3	-	66.8	metab_62809	neg_23715	neg	3.7281	2.9797	3.7466	2.2085	2.2398	2.0931
Ganoderic acid C2	0.001216	0.008603	1.9431	1.8601	2.0246	1.0176	yes	up	B(ii)	-	-	-	-	-	-	-	HMDB0035304	Lipids and lipid-like molecules	Prenol lipids	Tetraterpenoids	98296-48-1	532.334	8.16782	2M+3H2O+2H	C30H46O7	-	37.2	metab_11574	pos_11583	pos	5.8016	5.4197	5.8022	3.3747	2.7918	2.2419
Phe Ile Leu Trp	0.008587	0.03184	1.9062	1.8297	2.5008	1.3224	yes	up	B(i)	-	-	-	-	-	-	-	-	-	-	-	-	578.328	6.4396	M+H	C32H43N5O5	57.5	-	metab_33923	pos_33936	pos	5.2292	4.2125	5.3907	1.0347	2.707	2.1908
Methionyl-Hydroxyproline	0.03028	0.1541	1.893	1.6858	1.6371	0.7111	yes	up	B(ii)	-	-	-	-	-	-	-	HMDB0028974	Organic acids and derivatives	Carboxylic acids and derivatives	Amino acids, peptides, and analogues	148305-57-1	307.098	13.4403	M+FA-H	C10H18N2O4S	-	34.8	metab_50055	neg_10956	neg	3.5312	2.9503	3.885	2.5809	2.2129	1.5394
Acetylisoniazid	0.008409	0.07316	1.8924	1.6872	1.96	0.9709	yes	up	B(ii)	C07585	-	-	-	-	-	-	HMDB0041821	Organoheterocyclic compounds	Pyridines and derivatives	Pyridinecarboxylic acids and derivatives	1078-38-2	536.203	8.4269	3M-H	C8H9N3O2	-	55.9	metab_47642	neg_8540	neg	2.7035	2.042	2.8915	1.299	1.297	1.3015
Amylose	0.0001169	0.006133	1.8803	1.7109	1.2786	0.3546	yes	up	B(ii)	C00718	-	-	map01100;map00500;map01110	Metabolic pathways;Starch and sucrose metabolism;Biosynthesis of secondary metabolites	Metabolism;Metabolism;Metabolism	Global and overview maps;Carbohydrate metabolism;Global and overview maps	HMDB0003403;HMDB0038852;PW_C001872	Organic oxygen compounds	Organooxygen compounds	Carbohydrates and carbohydrate conjugates	6118-87-2;9005-82-7	369.14	1.96782	M-H	C2H6.[C12H20O11]n	-	45.3	metab_66516	neg_4146	neg	5.3151	5.113	5.3627	4.1058	4.1183	4.126
D-erythro-L-galacto-Nonulose	0.02683	0.1436	1.8771	1.6692	1.3727	0.457	yes	up	B(ii)	-	-	-	-	-	-	-	HMDB0029955	Organic oxygen compounds	Organooxygen compounds	Carbohydrates and carbohydrate conjugates	-	269.087	0.872583	M-H	C9H18O9	-	37.6	metab_42661	neg_3553	neg	5.2105	4.1243	5.1601	3.6653	3.6713	3.2248
1-(3,4-dihydroxyphenyl)-3-hydroxy-3-[4-hydroxy-2-methoxy-3-(3-methylbut-2-en-1-yl)phenyl]propan-1-one	0.01028	0.08221	1.8598	1.6643	1.6138	0.6905	yes	up	B(ii)	-	-	-	-	-	-	-	-	-	-	-	-	353.139	13.2202	M-H2O-H	C21H24O6	-	67.4	metab_49980	neg_10881	neg	3.3056	2.8359	3.4092	2.2906	2.0188	1.6101
Hydroxygaleon	0.0389	0.1787	1.8585	1.6525	1.6682	0.7383	yes	up	B(ii)	-	-	-	-	-	-	-	HMDB0031535	Organoheterocyclic compounds	Lactones	Gamma butyrolactones	61576-09-8	341.139	13.1297	M-H	C20H22O5	-	37.1	metab_49937	neg_10838	neg	3.6784	2.5261	3.733	2.3318	1.9611	1.6649
Janthitrem E	0.0006391	0.006029	1.8514	1.7679	1.9635	0.9734	yes	up	B(ii)	-	-	-	-	-	-	-	HMDB0030529	Organoheterocyclic compounds	Naphthopyrans	Not Available	90986-50-8	645.396	10.5782	M+ACN+H	C37H49NO6	-	52.4	metab_14382	pos_14391	pos	5.3159	4.9466	5.5523	2.6834	3.0341	2.3374
Pubescenol	0.0001233	0.003032	1.8505	1.7859	1.8063	0.853	yes	up	B(ii)	-	-	-	-	-	-	-	HMDB0030085;LMPR0104300001	Lipids and lipid-like molecules	Steroids and steroid derivatives	Steroid lactones	90685-93-1	488.307	7.92505	2M+3H2O+2H	C28H42O6	-	31	metab_31810	pos_31821	pos	5.8912	5.5738	5.9069	3.473	3.0135	3.1319
PE(18:2(9Z,12Z)/22:5(4Z,7Z,10Z,13Z,16Z))	0.0003673	0.004657	1.8468	1.7703	1.8339	0.8749	yes	up	B(ii)	C00350	Lipids	Phospholipids	map01100;map00564;map01110;map00563;map04136	Metabolic pathways;Glycerophospholipid metabolism;Biosynthesis of secondary metabolites;Glycosylphosphatidylinositol (GPI)-anchor biosynthesis;Autophagy - other	Metabolism;Metabolism;Metabolism;Metabolism;Cellular Processes	Global and overview maps;Lipid metabolism;Global and overview maps;Glycan biosynthesis and metabolism;Transport and catabolism	HMDB0009109;PW_C005157	Lipids and lipid-like molecules	Glycerophospholipids	Glycerophosphoethanolamines	-	812.522	7.43628	M+H+Na, M+2Na, M+Na	C45H76NO8P	-	34.6	metab_1584	pos_1590	pos	5.7946	5.3459	5.8557	3.4116	2.9925	2.8615
Seryltryptophan	0.003491	0.01664	1.8434	1.7581	2.6514	1.4068	yes	up	B(ii)	-	-	-	-	-	-	-	HMDB0029050	Organic acids and derivatives	Carboxylic acids and derivatives	Amino acids, peptides, and analogues	94421-70-2	309.154	5.08303	M+NH4	C14H17N3O4	-	34.4	metab_35946	pos_35959	pos	4.7556	3.4982	4.5926	1.6699	1.887	1.2884
Cyclolinopeptide A	0.0008994	0.007215	1.8429	1.7583	1.709	0.7732	yes	up	B(ii)	-	-	-	-	-	-	-	HMDB0038675	Organic acids and derivatives	Carboxylic acids and derivatives	Amino acids, peptides, and analogues	33302-55-5	531.818	8.27567	M+H+Na, M+2Na	C57H85N9O9	-	60.1	metab_2979	pos_2985	pos	6.3163	5.8627	6.4123	3.9543	3.7555	3.1685
6-(2,4-dihydroxyphenyl)-2-{3-[(2E)-3-(2,4-dihydroxyphenyl)prop-2-enoyl]-2,6-dihydroxyphenyl}-4-methylcyclohex-3-ene-1-carboxylic acid	0.009438	0.07836	1.8399	1.641	1.4154	0.5012	yes	up	B(ii)	-	-	-	-	-	-	-	-	-	-	-	-	1095.32	6.325	2M+Hac-H	C29H26O9	-	80.1	metab_45724	neg_6620	neg	4.2219	3.6029	4.2478	2.9356	2.5712	3.0236
Gluten exorphin C	2.869E-5	0.001743	1.8367	1.7776	1.7551	0.8116	yes	up	B(ii)	-	-	-	-	-	-	-	HMDB0059796	Organic acids and derivatives	Carboxylic acids and derivatives	Amino acids, peptides, and analogues	-	650.396	6.81717	M+H-H2O	C29H57N5O12	-	46	metab_33386	pos_33398	pos	6.001	5.7255	5.9854	3.5134	3.2454	3.3322
Digoxin	0.0002623	0.004081	1.8264	1.7492	1.6683	0.7384	yes	up	B(i)	C06956	Steroids	23-Carbon atoms	-	-	-	-	HMDB0001917;HMDB0250399;LMST01120023	Lipids and lipid-like molecules	Steroids and steroid derivatives	Steroid lactones	20830-75-5	391.225	7.51598	M+2H, M+H+Na, M+2Na, M+Na, M+NH4, M+H	C41H64O14	42.6	-	metab_93	pos_94	pos	6.4164	5.9124	6.5151	3.8823	3.822	3.5893
Arg Asn Leu Phe Gly	0.02397	0.06703	1.8257	1.7479	2.346	1.2302	yes	up	B(i)	-	-	-	-	-	-	-	-	-	-	-	-	606.334	7.40075	M+H	C27H43N9O7	39.9	-	metab_10915	pos_10924	pos	5.545	3.6256	5.7796	2.7682	1.3039	2.2992
Americine	2.747E-5	0.001715	1.8205	1.7607	2.0271	1.0194	yes	up	B(ii)	C09996	-	-	-	-	-	-	HMDB0034441	Organic acids and derivatives	Carboxylic acids and derivatives	Amino acids, peptides, and analogues	18867-84-0	578.339	6.35825	M+CH3OH+H	C31H39N5O4	-	44.7	metab_9923	pos_9931	pos	4.9999	4.7146	5.077	2.3804	2.4151	2.5015
Pro His	3.21E-5	0.001788	1.8193	1.7827	1.6104	0.6874	yes	up	B(i)	-	-	-	-	-	-	-	-	-	-	-	-	253.128	3.61635	M+H, M+NH4, M+Na, M+K, M+H-H2O	C11H16N4O3	39	-	metab_102	pos_103	pos	6.4236	6.7068	6.4979	4.1225	4.1709	3.8966
Histidinyl-Tyrosine	0.0001245	0.006425	1.8131	1.6952	1.3204	0.401	yes	up	B(ii)	-	-	-	-	-	-	-	HMDB0028897	Organic acids and derivatives	Carboxylic acids and derivatives	Amino acids, peptides, and analogues	35979-00-1	363.129	4.55368	M+FA-H	C15H18N4O4	-	51.1	metab_44056	neg_4951	neg	4.2937	4.4639	4.4101	3.4284	3.274	3.2696
2-Hydroxynevirapine glucuronide	0.000969	0.007508	1.8104	1.7429	2.1558	1.1082	yes	up	B(ii)	-	-	-	-	-	-	-	HMDB0060720;PW_C040607	Organic oxygen compounds	Organooxygen compounds	Carbohydrates and carbohydrate conjugates	-	481.132	7.70275	M+NH4, M+Na	C21H22N4O8	-	42.1	metab_2887	pos_2893	pos	5.1494	4.1818	4.9097	2.1502	2.1849	2.2711
Foetidin	0.03716	0.1737	1.8015	1.6043	1.359	0.4425	yes	up	B(ii)	-	-	-	-	-	-	-	HMDB0033271	Phenylpropanoids and polyketides	Coumarins and derivatives	Not Available	97165-40-7	419.166	11.2535	M+K-2H	C24H30O4	-	68	metab_57082	neg_17985	neg	5.1303	3.9241	5.051	3.6424	3.4666	3.2701
PE(14:1(9Z)/20:4(8Z,11Z,14Z,17Z))	0.0001835	0.003544	1.8	1.7373	1.9837	0.9882	yes	up	B(ii)	C00350	Lipids	Phospholipids	map01100;map00564;map01110;map00563;map04136	Metabolic pathways;Glycerophospholipid metabolism;Biosynthesis of secondary metabolites;Glycosylphosphatidylinositol (GPI)-anchor biosynthesis;Autophagy - other	Metabolism;Metabolism;Metabolism;Metabolism;Cellular Processes	Global and overview maps;Lipid metabolism;Global and overview maps;Glycan biosynthesis and metabolism;Transport and catabolism	HMDB0008872;PW_C004920	Lipids and lipid-like molecules	Glycerophospholipids	Glycerophosphoethanolamines	-	754.443	6.10712	M+2Na-H	C39H68NO8P	-	45.5	metab_34429	pos_34442	pos	5.2086	4.6215	5.1132	2.4587	2.4935	2.58
Corosin	0.02416	0.06743	1.7946	1.6883	1.9948	0.9962	yes	up	B(ii)	-	-	-	-	-	-	-	HMDB0035699	Lipids and lipid-like molecules	Prenol lipids	Triterpenoids	53527-49-4	532.334	9.80848	2M+3H2O+2H	C30H46O7	-	42.9	metab_29206	pos_29217	pos	5.4456	5.0607	5.508	3.3612	3.4706	1.1969
Metabolite M6	6.911E-7	0.0005865	1.791	1.7429	1.9255	0.9452	yes	up	B(ii)	-	-	-	-	-	-	-	HMDB0061034	Benzenoids	Indanes	Not Available	-	564.359	6.26943	M+ACN+H	C30H42N4O4	-	53.2	metab_34173	pos_34186	pos	4.9397	4.9925	5.0341	2.6254	2.6255	2.5212
Cinchonidine	0.001863	0.01103	1.7853	1.697	1.9735	0.9808	yes	up	B(ii)	C11379	-	-	map00996	Biosynthesis of various alkaloids	Metabolism	Biosynthesis of other secondary metabolites	HMDB0030282	Alkaloids and derivatives	Cinchona alkaloids	Not Available	485-71-2	606.376	10.9908	2M+NH4	C19H22N2O	-	32.6	metab_15268	pos_15277	pos	5.003	4.5768	5.191	2.979	2.4915	2.0155
Ensulizole	0.01633	0.1099	1.7767	1.5806	0.767	-0.3827	yes	down	B(i)	-	-	-	-	-	-	-	-	-	-	-	-	273.034	4.23158	M-H	C13H10N2O3S	98.7	-	metab_64260	neg_25167	neg	3.2126	4.1611	3.7985	4.7662	4.9804	4.818
(S)-4',5,7-Trihydroxy-6-prenylflavanone	0.00897	0.07617	1.7752	1.5995	1.2461	0.3174	yes	up	B(ii)	C09832	-	-	-	-	-	-	HMDB0037247	Phenylpropanoids and polyketides	Flavonoids	Flavans	68236-13-5	339.124	13.3309	M-H, M+Na-2H	C20H20O5	-	61.8	metab_42034	neg_2925	neg	5.5854	5.3282	5.7341	4.7605	4.5153	4.0832
7C-aglycone	0.02324	0.1354	1.7726	1.5818	1.7532	0.81	yes	up	B(ii)	-	-	-	-	-	-	-	HMDB0004808	Lipids and lipid-like molecules	Prenol lipids	Quinone and hydroquinone lipids	51732-61-7	343.119	9.3595	M+FA-H	C18H18O4	-	48.8	metab_58272	neg_19176	neg	2.7459	2.1753	3.2013	1.3836	1.808	1.4417
18-Dehydroursolic acid 3-arabinoside	0.001217	0.02397	1.7721	1.711	0.7874	-0.3448	yes	down	B(ii)	-	-	-	-	-	-	-	HMDB0037908	Lipids and lipid-like molecules	Prenol lipids	Triterpenoids	356785-74-5	623.33	9.64323	M+K-2H	C35H54O7	-	61.7	metab_58054	neg_18957	neg	4.0022	3.6044	3.9479	4.9292	4.9015	4.8427
1-(3,4-dihydroxyphenyl)-7-(3-methoxyphenyl)heptane-3,5-dione	0.001738	0.02931	1.7692	1.5945	1.2876	0.3647	yes	up	B(ii)	-	-	-	-	-	-	-	-	-	-	-	-	323.129	14.5947	M-H2O-H	C20H22O5	-	35.8	metab_55461	neg_16363	neg	4.7501	4.4401	4.7917	3.7478	3.6533	3.459
Chenodeoxycholic acid sulfate	0.0001417	0.00323	1.769	1.6988	1.5204	0.6045	yes	up	B(ii)	-	-	-	-	-	-	-	HMDB0002522;LMST05020026	Lipids and lipid-like molecules	Steroids and steroid derivatives	Bile acids, alcohols and derivatives	59132-31-9	490.286	6.08903	M+NH4, M+K, M+2Na-H, M+Na, M+H	C24H40O7S	-	38.6	metab_216	pos_217	pos	6.9735	6.6165	7.027	4.6513	4.5931	4.3154
L-Pyridosine	1.899E-5	0.002232	1.7647	1.6241	0.7731	-0.3713	yes	down	B(ii)	-	-	-	-	-	-	-	HMDB0029443	Organic acids and derivatives	Carboxylic acids and derivatives	Amino acids, peptides, and analogues	31489-08-4	507.244	9.45488	2M-H	C12H18N2O4	-	69.6	metab_58186	neg_19089	neg	3.4651	3.4684	3.34	4.4364	4.4211	4.4317
Leukotriene E3	0.0002021	0.003649	1.7541	1.6908	1.5829	0.6626	yes	up	B(ii)	-	-	-	-	-	-	-	LMFA03020074;HMDB0002355	Lipids and lipid-like molecules	Fatty Acyls	Eicosanoids	79494-05-6	474.291	5.7921	M+CH3OH+H	C23H39NO5S	-	60.8	metab_34906	pos_34919	pos	6.3219	6.1683	6.3294	4.1284	4.1364	3.6229
2-{9-hydroxy-2-oxo-2H,8H,9H-furo[2,3-h]chromen-8-yl}propan-2-yl (2E)-3-(4-hydroxyphenyl)prop-2-enoate	0.01264	0.09406	1.7536	1.5894	1.3121	0.3919	yes	up	B(ii)	-	-	-	-	-	-	-	-	-	-	-	-	407.111	13.3309	M-H, M+Na-2H	C23H20O7	-	67.8	metab_42014	neg_2905	neg	4.56	4.4184	4.7312	3.8399	3.5721	3.0372
Hydroxydestruxin B	0.000204	0.003672	1.7396	1.6691	1.8106	0.8565	yes	up	B(ii)	-	-	-	-	-	-	-	HMDB0040135	Organic acids and derivatives	Peptidomimetics	Depsipeptides	-	574.355	10.3453	M+H-2H2O	C30H51N5O8	-	65.6	metab_13964	pos_13973	pos	5.127	4.806	5.3524	2.7102	2.9627	2.7699
Substance P	0.007767	0.02952	1.7387	1.6394	0.5546	-0.8505	yes	down	B(ii)	C16094	-	-	-	-	-	-	HMDB0303403;HMDB0001897	Organic Polymers	Polypeptides	Not Available	33507-63-0	696.348	14.1745	M+2Na	C63H98N18O13S	-	46.6	metab_22990	pos_23000	pos	3.0024	3.774	2.1168	5.2929	5.307	5.4315
CL(8:0/10:0/10:0/15:0)	0.001594	0.01004	1.7294	1.6459	1.7069	0.7714	yes	up	B(ii)	-	-	-	-	-	-	-	HMDB0117436	Lipids and lipid-like molecules	Glycerophospholipids	Glycerophosphoglycerophosphoglycerols	-	530.328	9.75437	M+2H	C52H100O17P2	-	37.8	metab_12984	pos_12993	pos	5.5808	5.1929	5.6986	3.4849	3.4615	2.7041
Oleoside 11-methyl ester	0.0009829	0.007565	1.7279	1.6592	1.8188	0.863	yes	up	B(ii)	-	-	-	-	-	-	-	HMDB0304713;HMDB0041550	Lipids and lipid-like molecules	Prenol lipids	Terpene glycosides	60539-23-3	437.163	2.59763	M+CH3OH+H	C17H24O11	-	56.3	metab_7650	pos_7656	pos	5.4173	4.6417	5.3023	3.0057	2.6163	2.8229
1-(3-Carboxypropyl)-3,7-dimethylxanthine	0.02411	0.06733	1.725	1.6217	1.6689	0.7389	yes	up	B(i)	-	-	-	-	-	-	-	HMDB0243498	Organoheterocyclic compounds	Imidazopyrimidines	Purines and purine derivatives	-	284.134	3.69637	M+NH4, M+Na, M+K, M+H	C11H14N4O4	32.7	-	metab_262	pos_263	pos	6.5834	5.5596	6.426	4.4045	4.2615	2.4612
N-di-Demethyl roxithromycin	0.003599	0.01698	1.7248	1.6458	1.9432	0.9584	yes	up	B(ii)	-	-	-	-	-	-	-	HMDB0060612	Organic oxygen compounds	Organooxygen compounds	Carbohydrates and carbohydrate conjugates	-	426.246	7.73838	M+2Na	C40H74N2O14	-	46.6	metab_32045	pos_32056	pos	5.1007	4.0685	5.2936	2.4289	2.4636	2.5501
Tiglylcarnitine	0.0008765	0.007123	1.7241	1.6571	2.011	1.0079	yes	up	B(ii)	-	-	-	-	-	-	-	LMFA07070108;HMDB0002366	Lipids and lipid-like molecules	Fatty Acyls	Fatty acid esters	64681-36-3	550.308	4.67073	2M+ACN+Na	C12H21NO4	-	37	metab_36449	pos_36463	pos	4.8769	4.0642	4.773	2.2214	2.256	2.3424
2,3-Butanediol glucoside	0.04918	0.1051	1.7223	1.6693	3.9557	1.9839	yes	up	B(ii)	-	-	-	-	-	-	-	HMDB0040822	Organic oxygen compounds	Organooxygen compounds	Carbohydrates and carbohydrate conjugates	146763-54-4	270.155	3.16947	M+NH4	C10H20O7	-	67.3	metab_7738	pos_7744	pos	4.4641	1.8115	4.5377	0.7849	1.5796	0.3689
Isopentyl beta-D-glucoside	0.02273	0.06461	1.7222	1.6216	2.0374	1.0267	yes	up	B(ii)	-	-	-	-	-	-	-	HMDB0034750	Lipids and lipid-like molecules	Fatty Acyls	Fatty acyl glycosides	-	268.176	5.19912	M+NH4, M+Na	C11H22O6	-	43.6	metab_2290	pos_2296	pos	5.313	4.0388	5.1949	3.1372	2.6967	1.3049
3-Hexaprenyl-4-hydroxybenzoic acid	0.007066	0.02755	1.7125	1.6273	1.7391	0.7983	yes	up	B(ii)	C13425	-	-	-	-	-	-	HMDB0006816;LMPR02010045;PW_C002945	Lipids and lipid-like molecules	Prenol lipids	Polyprenylphenols	65848-03-5	585.373	10.3721	M+K	C37H54O3	-	37.2	metab_14016	pos_14025	pos	5.4108	5.2583	5.5103	3.5358	3.5565	2.2116
APC	0.0111	0.03851	1.7112	1.6204	1.7472	0.805	yes	up	B(ii)	C16542	-	-	-	-	-	-	PW_C040679;HMDB0060661	Organic oxygen compounds	Organooxygen compounds	Carbonyl compounds	-	636.307	5.63925	M+NH4, M+K, M+Na, M+H	C33H38N4O8	-	58.3	metab_39101	pos_427	pos	5.9337	4.8418	5.7944	3.2777	3.7921	2.4126
LysoPC(6:0)	0.0002124	0.00373	1.7057	1.6453	1.8049	0.8519	yes	up	B(ii)	-	-	-	-	-	-	-	-	-	-	-	-	752.39	6.1252	2M+ACN+H	C14H30NO7P	-	53.7	metab_9685	pos_9693	pos	5.185	4.6453	5.0979	2.6706	2.8091	2.792
DGDG(16:0/18:3)	0.01041	0.03669	1.6948	1.6182	0.5291	-0.9184	yes	down	B(i)	-	-	-	-	-	-	-	-	-	-	-	-	937.587	24.4298	M+NH4, M+Na	C49H86O15	83.5	-	metab_4821	pos_4827	pos	2.1398	3.6398	2.1077	4.7833	5.0332	5.0912
Aspartyl-Isoleucine	0.002222	0.03367	1.6912	1.5168	0.8062	-0.3108	yes	down	B(ii)	-	-	-	-	-	-	-	HMDB0028756	Organic acids and derivatives	Carboxylic acids and derivatives	Amino acids, peptides, and analogues	-	737.363	11.9895	3M-H	C10H18N2O5	-	33.8	metab_56685	neg_17588	neg	3.8675	4.2523	3.8273	4.9087	4.9275	4.9798
Tragopogonsaponin A	0.002374	0.01281	1.6743	1.5908	1.8413	0.8807	yes	up	B(ii)	-	-	-	-	-	-	-	HMDB0037910	Lipids and lipid-like molecules	Prenol lipids	Terpene glycosides	134361-64-1	662.398	10.6589	2M+3H2O+2H	C36H56O10	-	31.1	metab_27207	pos_27218	pos	4.8733	4.1443	5.1844	2.7072	2.5041	2.5004
6-ethoxy-3,4,5-trihydroxyoxane-2-carboxylic acid	0.002488	0.01318	1.6659	1.5879	1.6259	0.7012	yes	up	B(ii)	-	-	-	-	-	-	-	-	-	-	-	-	240.108	2.16948	M+NH4, M+Na, M+K, M+H	C8H14O7	-	40.3	metab_250	pos_251	pos	5.9062	5.0914	5.7818	3.7774	3.4323	3.1111
Deuteroporphyrin IX	0.005701	0.05781	1.6595	1.4811	0.7925	-0.3355	yes	down	B(ii)	-	-	-	-	-	-	-	HMDB0000579	Organoheterocyclic compounds	Tetrapyrroles and derivatives	Porphyrins	448-65-7	531.205	8.35475	M+Na-2H	C30H30N4O4	-	56.9	metab_59186	neg_20090	neg	3.4329	3.9393	3.4338	4.519	4.6343	4.4824
Biocytin	6.95E-5	0.00457	1.6591	1.521	1.2506	0.3226	yes	up	B(ii)	C05552	-	-	map01100;map00780	Metabolic pathways;Biotin metabolism	Metabolism;Metabolism	Global and overview maps;Metabolism of cofactors and vitamins	HMDB0003134;PW_C001785	Organic acids and derivatives	Carboxylic acids and derivatives	Amino acids, peptides, and analogues	576-19-2	407.155	5.01693	M+Cl	C16H28N4O4S	-	75.3	metab_63564	neg_24470	neg	4.4217	4.3847	4.5203	3.618	3.5199	3.5179
Citrusin D	0.001425	0.02617	1.6574	1.4934	1.267	0.3414	yes	up	B(ii)	-	-	-	-	-	-	-	HMDB0039334	Lipids and lipid-like molecules	Fatty Acyls	Fatty acyl glycosides	65995-51-9	341.124	5.68243	M-H, M+FA-H	C16H22O8	-	55.1	metab_40326	neg_1217	neg	4.3423	4.1166	4.5095	3.4574	3.3865	3.3908
GPIns(22:1/22:5)	0.01049	0.08327	1.656	1.4741	0.7931	-0.3344	yes	down	B(i)	-	-	-	-	-	-	-	-	-	-	-	-	965.61	15.8626	M-H	C53H91O13P	35.6	-	metab_54952	neg_15853	neg	3.3691	4.0886	3.6055	4.6369	4.6493	4.6631
Sorbitan palmitate	0.001154	0.02322	1.6488	1.5908	0.8121	-0.3003	yes	down	B(ii)	-	-	-	-	-	-	-	LMFA07011019;HMDB0029887	Lipids and lipid-like molecules	Fatty Acyls	Fatty acid esters	26266-57-9	437.267	20.5257	M+Cl	C22H42O6	-	66	metab_53808	neg_14709	neg	4.0262	3.6737	3.9576	4.7833	4.8032	4.7678
Acetaminophen cystein	0.001559	0.009901	1.6469	1.6094	0.5219	-0.9382	yes	down	B(ii)	-	-	-	-	-	-	-	PW_C040628;HMDB0060559	Organic acids and derivatives	Carboxylic acids and derivatives	Amino acids, peptides, and analogues	-	219.057	7.40972	M+H-2H2O	C11H14N2O3S	-	39.7	metab_32526	pos_32537	pos	1.8184	2.6709	2.5793	4.4237	4.6716	4.4464
4-Hydroxy-alprenolol	5.594E-7	0.0005618	1.6396	1.6032	1.4882	0.5736	yes	up	B(ii)	-	-	-	-	-	-	-	HMDB0061122	Benzenoids	Phenols	4-alkoxyphenols	-	548.365	6.27847	2M+NH4	C15H23NO3	-	54.2	metab_34160	pos_34173	pos	6.0813	6.1962	6.1401	4.1248	4.1459	4.105
6-Hydroxy-R-phenprocoumon	0.01476	0.1031	1.6315	1.4543	1.4497	0.5358	yes	up	B(ii)	-	-	-	-	-	-	-	HMDB0060886	Phenylpropanoids and polyketides	Coumarins and derivatives	Hydroxycoumarins	-	341.103	12.0418	M+FA-H	C18H16O4	-	58.9	metab_49541	neg_10441	neg	3.1118	2.6928	3.4011	2.2579	2.1854	1.9077
Mauritine A	0.01554	0.04925	1.6306	1.5385	1.5862	0.6656	yes	up	B(ii)	-	-	-	-	-	-	-	HMDB0029338	Organic acids and derivatives	Carboxylic acids and derivatives	Amino acids, peptides, and analogues	38478-72-7	576.323	6.4396	M+H	C32H41N5O5	-	38.9	metab_9999	pos_10007	pos	6.0945	5.4475	5.9854	4.1212	4.2332	2.6958
Rigin	0.001283	0.008872	1.6286	1.5627	1.7201	0.7825	yes	up	B(ii)	-	-	-	-	-	-	-	HMDB0005771	Organic acids and derivatives	Carboxylic acids and derivatives	Amino acids, peptides, and analogues	77727-17-4	520.261	4.72462	M+ACN+Na	C18H32N8O6	-	56.4	metab_36395	pos_36409	pos	5.2122	4.4293	5.1062	2.9666	2.7261	2.8817
Isoleucyl-Arginine	0.008745	0.03223	1.6237	1.5389	1.818	0.8624	yes	up	B(ii)	-	-	-	-	-	-	-	HMDB0028901	Organic acids and derivatives	Carboxylic acids and derivatives	Amino acids, peptides, and analogues	-	252.181	4.17802	M+H-2H2O	C12H25N5O3	-	48.9	metab_8008	pos_8014	pos	5.0673	4.0333	4.9543	3.0462	2.6513	2.0333
Acetylsalvipisone	3.569E-5	0.003167	1.6198	1.4873	0.841	-0.2498	yes	down	B(ii)	-	-	-	-	-	-	-	HMDB0031877	Benzenoids	Naphthalenes	Naphthoquinones	-	753.359	10.1173	2M+FA-H	C22H26O4	-	32.3	metab_57749	neg_18652	neg	4.4926	4.5343	4.4352	5.3006	5.3078	5.396
Perilloside C	0.0002146	0.003753	1.6196	1.5953	0.6186	-0.6929	yes	down	B(ii)	-	-	-	-	-	-	-	HMDB0040563	Lipids and lipid-like molecules	Prenol lipids	Terpene glycosides	146763-94-2	281.175	9.35798	M+H-2H2O	C16H28O6	-	49.6	metab_29946	pos_29957	pos	3.4345	2.9461	3.2055	5.1277	5.0822	5.2848
para-hydroxyatorvastatin	0.02497	0.06894	1.6106	1.5232	1.7534	0.8102	yes	up	B(ii)	-	-	-	-	-	-	-	HMDB0061014	Organoheterocyclic compounds	Pyrroles	Substituted pyrroles	-	592.282	5.35155	M+NH4, M+Na, M+K, M+H	C33H35FN2O6	-	55	metab_490	pos_492	pos	5.6039	4.2239	5.4487	3.1626	3.5189	2.0316
Coroloside	0.0005544	0.005629	1.6101	1.5494	1.5999	0.678	yes	up	B(ii)	-	-	-	-	-	-	-	HMDB0033703	Lipids and lipid-like molecules	Glycerolipids	Triradylcglycerols	57361-71-4	708.401	7.09647	M+ACN+H	C35H54O12	-	35.8	metab_32960	pos_32971	pos	5.577	4.9366	5.4304	3.3934	3.2425	3.3293
Soyasapogenol B 3-O-b-D-glucuronide	0.0004134	0.01295	1.608	1.534	0.8018	-0.3187	yes	down	B(ii)	-	-	-	-	-	-	-	HMDB0039329	Lipids and lipid-like molecules	Prenol lipids	Terpene glycosides	99541-89-6	671.351	13.6518	M+K-2H	C36H58O9	-	45	metab_50135	neg_11036	neg	3.5077	3.2731	3.4894	4.2851	4.2929	4.2277
6-{[(16R)-5,11-dihydroxy-8,8,12,16-tetramethyl-3-[1-(2-methyl-1,3-thiazol-4-yl)prop-1-en-2-yl]-10-methylidene-9-oxo-17-oxa-4-azabicyclo[14.1.0]heptadec-4-en-7-yl]oxy}-3,4,5-trihydroxyoxane-2-carboxylic acid	0.01289	0.04302	1.6039	1.5345	0.6331	-0.6595	yes	down	B(ii)	-	-	-	-	-	-	-	-	-	-	-	-	713.336	11.2772	M+CH3OH+H	C33H48N2O11S	-	70.8	metab_15840	pos_15849	pos	3.1823	4.6479	3.15	5.7165	5.7594	5.8669
2',7-Dihydroxy-4'-methoxy-8-prenylflavan 2',7-diglucoside	0.04446	0.1925	1.6025	1.4314	1.3502	0.4332	yes	up	B(ii)	-	-	-	-	-	-	-	HMDB0036400	Phenylpropanoids and polyketides	Flavonoids	Flavonoid glycosides	-	663.269	7.74213	M-H	C33H44O14	-	68	metab_47103	neg_8000	neg	4.2565	3.177	4.1566	2.9227	2.872	2.7876
Dihydrocapsaicin	0.002922	0.01473	1.6007	1.5256	1.5723	0.6529	yes	up	B(ii)	C16952	-	-	-	-	-	-	LMFA08020318;HMDB0038457	Benzenoids	Phenols	Methoxyphenols	19408-84-5	371.228	5.03815	M+ACN+Na	C18H29NO3	-	32.1	metab_8636	pos_8643	pos	5.8229	4.9435	5.709	3.642	3.6191	3.2191
1-Acetyl-3,27-dihydroxywitha-5,24-dienolide 3-glucoside	0.03302	0.08307	1.5828	1.5334	1.6836	0.7515	yes	up	B(ii)	-	-	-	-	-	-	-	HMDB0033729	Lipids and lipid-like molecules	Steroids and steroid derivatives	Steroid lactones	227179-08-0	680.406	7.67582	M+NH4, M+K, M+Na, M+H, M+2H	C36H54O11	-	50	metab_205	pos_206	pos	6.0286	4.1003	6.2501	3.212	3.0499	3.4678
31-O-Demethyltacrolimus	0.002732	0.01407	1.5791	1.5026	1.5046	0.5894	yes	up	B(ii)	-	-	-	-	-	-	-	HMDB0061049	Phenylpropanoids and polyketides	Macrolide lactams	Not Available	-	406.728	7.60455	M+H+Na, M+2Na	C43H67NO12	-	76.5	metab_2869	pos_2875	pos	6.0396	5.2576	6.0142	3.9685	3.9859	3.5513
Lys Val Pro Gly	0.003074	0.01526	1.577	1.511	1.8702	0.9032	yes	up	B(i)	-	-	-	-	-	-	-	-	-	-	-	-	400.254	6.61002	M+H	C18H33N5O5	45.3	-	metab_33699	pos_33711	pos	4.5912	3.6175	4.4543	2.3249	2.1802	2.2664
MG(18:1(9Z)/0:0/0:0)[rac]	1.298E-6	0.0006102	1.575	1.5278	0.6425	-0.6382	yes	down	B(i)	-	-	-	-	-	-	-	LMGL01010005	-	-	-	-	357.3	17.302	M+H-H2O, M+H	C21H40O4	87.6	-	metab_5178	pos_5184	pos	3.355	3.3897	3.261	5.17	5.195	5.2084
(Z)-2-Methyl-2-butene-1,4-diol 4-O-beta-D-Glucopyranoside	0.009015	0.03297	1.5687	1.4993	1.751	0.8082	yes	up	B(ii)	-	-	-	-	-	-	-	HMDB0041187	Lipids and lipid-like molecules	Fatty Acyls	Fatty acyl glycosides	-	265.128	4.54507	M+H	C11H20O7	-	49.1	metab_8207	pos_8214	pos	5.151	3.8533	4.9861	2.8616	2.6341	2.4944
2-Linoleoyl Glycerol	0.002766	0.01419	1.5684	1.4963	0.687	-0.5416	yes	down	B(i)	-	-	-	-	-	-	-	HMDB0245187	Lipids and lipid-like molecules	Fatty Acyls	Lineolic acids and derivatives	-	355.284	16.0305	M+H	C21H38O4	97.2	-	metab_18078	pos_18088	pos	3.9612	4.8001	3.8938	6.1063	6.1405	6.1728
3-(4-hydroxyphenyl)oxirane-2-carboxylic acid	0.0008231	0.01925	1.5681	1.4964	0.8324	-0.2647	yes	down	B(ii)	-	-	-	-	-	-	-	-	-	-	-	-	405.08	5.9535	2M+FA-H, M-H	C9H8O4	-	63.2	metab_40402	neg_1293	neg	4.0719	3.8815	4.119	4.9106	4.8574	4.7343
Arginyl-Proline	0.00121	0.008575	1.5653	1.5783	1.4496	0.5357	yes	up	B(ii)	-	-	-	-	-	-	-	HMDB0028717	Organic acids and derivatives	Carboxylic acids and derivatives	Amino acids, peptides, and analogues	2418-69-1	254.16	2.13412	M+H-H2O	C11H21N5O3	-	36.4	metab_37439	pos_37453	pos	5.8277	6.5152	5.8792	4.1828	4.3038	4.0847
3,4,5-trihydroxy-6-{[(16R)-5,11,12-trihydroxy-8,8,10,12,16-pentamethyl-3-[1-(2-methyl-1,3-thiazol-4-yl)prop-1-en-2-yl]-9-oxo-17-oxa-4-azabicyclo[14.1.0]heptadec-4-en-7-yl]oxy}oxane-2-carboxylic acid	0.01938	0.05774	1.5632	1.4903	0.6239	-0.6806	yes	down	B(ii)	-	-	-	-	-	-	-	-	-	-	-	-	731.346	11.4295	M+CH3OH+H	C33H50N2O12S	-	96.5	metab_25055	pos_25065	pos	3.1014	4.4084	2.6117	5.3488	5.3958	5.4791
(R)-Byakangelicinn 2'-(3-methylbutanoate)	0.02956	0.07712	1.563	1.5162	1.8785	0.9096	yes	up	B(ii)	-	-	-	-	-	-	-	HMDB0039068	Phenylpropanoids and polyketides	Coumarins and derivatives	Furanocoumarins	-	401.16	7.21295	M+H-H2O, M+H	C22H26O8	-	39.7	metab_6026	pos_6032	pos	5.3424	3.3113	5.1654	2.4495	2.4108	2.4972
Lactapiperanol D	0.03318	0.1621	1.5588	1.3866	1.39	0.4751	yes	up	B(ii)	-	-	-	-	-	-	-	HMDB0033631	Lipids and lipid-like molecules	Prenol lipids	Diterpenoids	243447-94-1	361.14	5.93343	M+K-2H	C18H28O5	-	65.3	metab_62317	neg_23223	neg	3.5032	2.7295	3.6032	2.5213	2.2509	2.3047
MG(0:0/18:1(9Z)/0:0)	0.001281	0.008869	1.5512	1.4783	0.6551	-0.6102	yes	down	B(i)	-	-	-	-	-	-	-	LMGL01010024;HMDB0011537	Lipids and lipid-like molecules	Glycerolipids	Monoradylglycerols	-	357.3	15.8437	M+H-H2O, M+H	C21H40O4	86.6	-	metab_4559	pos_4565	pos	3.4095	3.9366	3.163	5.3302	5.3708	5.339
Gancaonin Q	0.03904	0.1791	1.54	1.374	1.408	0.4936	yes	up	B(ii)	-	-	-	-	-	-	-	HMDB0038875;LMPK12110409	Phenylpropanoids and polyketides	Flavonoids	Flavones	134958-52-4	387.156	8.10045	M-H2O-H	C25H26O5	-	38.1	metab_59478	neg_20382	neg	3.3211	2.575	3.5866	2.2452	2.2432	2.2479
Coagulin R 3-glucoside	0.04484	0.09982	1.5376	1.4991	1.7505	0.8078	yes	up	B(ii)	-	-	-	-	-	-	-	HMDB0033207	Lipids and lipid-like molecules	Steroids and steroid derivatives	Steroid lactones	221695-66-5	650.36	7.596	M+NH4, M+Na, M+H	C34H48O11	-	56.6	metab_965	pos_968	pos	5.6455	3.6058	5.8848	2.4931	2.992	3.1597
SQDG(18:2/18:3)	0.0002137	0.008926	1.525	1.4061	0.8523	-0.2306	yes	down	B(i)	-	-	-	-	-	-	-	-	-	-	-	-	839.503	20.6772	M-H	C45H76O12S	58.5	-	metab_53777	neg_14678	neg	4.265	4.3654	4.4344	5.0615	5.0972	5.1718
Parthenin	0.03075	0.1555	1.5243	1.3571	0.7745	-0.3687	yes	down	B(i)	C09523	-	-	-	-	-	-	HMDB0253304;LMPR0103420001	Lipids and lipid-like molecules	Prenol lipids	Terpene lactones	508-59-8	261.113	8.87868	M-H	C15H18O4	57.7	-	metab_47984	neg_8882	neg	2.6539	3.5271	2.8441	3.9417	3.8927	3.8168
SQDG(18:2/18:2)	0.01012	0.08152	1.518	1.3512	0.8321	-0.2652	yes	down	B(i)	-	-	-	-	-	-	-	-	-	-	-	-	841.519	21.1674	M-H	C45H78O12S	32.2	-	metab_53667	neg_14568	neg	3.7607	4.34	3.8995	4.7788	4.7937	4.8492
Lysyl-Threonine	0.0002114	0.00887	1.5144	1.4313	0.8315	-0.2662	yes	down	B(ii)	-	-	-	-	-	-	-	HMDB0028961	Organic acids and derivatives	Carboxylic acids and derivatives	Amino acids, peptides, and analogues	97791-84-9	493.302	8.95178	2M-H	C10H21N3O4	-	49.7	metab_58591	neg_19495	neg	3.7541	3.5965	3.7073	4.5009	4.4108	4.3876
1-O-E-Cinnamoyl-(6-arabinosylglucose)	0.001097	0.0225	1.5131	1.363	1.1888	0.2495	yes	up	B(ii)	-	-	-	-	-	-	-	HMDB0030294	Phenylpropanoids and polyketides	Cinnamic acids and derivatives	Cinnamic acid esters	181373-66-0	487.146	6.07673	M+FA-H	C20H26O11	-	73.6	metab_45459	neg_6355	neg	4.8735	4.5911	4.7949	4.0575	3.9857	3.9505
Neotussilagine	0.0003074	0.004313	1.5059	1.4492	1.5016	0.5865	yes	up	B(ii)	-	-	-	-	-	-	-	HMDB0031820	Organoheterocyclic compounds	Pyrrolizidines	Not Available	147730-89-0	462.255	3.37512	2M+ACN+Na	C10H17NO3	-	36.5	metab_7768	pos_7774	pos	5.3741	4.8946	5.2767	3.4973	3.4364	3.4206
Canescein	0.0004578	0.005171	1.5058	1.454	0.6477	-0.6266	yes	down	B(i)	-	-	-	-	-	-	-	HMDB0029313	Organoheterocyclic compounds	Isobenzofurans	Not Available	22333-73-9	567.278	12.1187	M+H	C29H42O11	53.7	-	metab_24019	pos_24029	pos	3.4169	3.0623	2.8694	4.819	4.7885	4.8255
(+/-)-1-Acetoxy-1-ethoxyethane	0.02688	0.07245	1.4918	1.4246	1.7691	0.823	yes	up	B(ii)	-	-	-	-	-	-	-	HMDB0032158	Organic acids and derivatives	Carboxylic acids and derivatives	Carboxylic acid derivatives	1608-72-6	282.191	5.33383	2M+NH4	C6H12O3	-	30.4	metab_8919	pos_8927	pos	4.9472	3.4457	4.7792	3.0456	2.3471	2.0527
Quercetin 3-glucosyl-(1->2)-galactoside	0.02541	0.1388	1.4888	1.3237	1.2354	0.305	yes	up	B(ii)	-	-	-	-	-	-	-	LMPK12112046;HMDB0037537	Phenylpropanoids and polyketides	Flavonoids	Flavonoid glycosides	95043-15-5	625.143	4.9527	M-H	C27H30O17	-	88.5	metab_63626	neg_24532	neg	4.3672	3.9014	4.6544	3.5859	3.3127	3.5611
Riboflavin	0.04878	0.2028	1.4775	1.3219	1.234	0.3033	yes	up	B(ii)	C00061	Vitamins and cofactors	Cofactors	map01100;map01110;map00190;map00740;map01240	Metabolic pathways;Biosynthesis of secondary metabolites;Oxidative phosphorylation;Riboflavin metabolism;Biosynthesis of cofactors	Metabolism;Metabolism;Metabolism;Metabolism;Metabolism	Global and overview maps;Global and overview maps;Energy metabolism;Metabolism of cofactors and vitamins;Global and overview maps	HMDB0247501;PW_C000165;HMDB0000244;HMDB0001520	Organoheterocyclic compounds	Pteridines and derivatives	Alloxazines and isoalloxazines	83-88-5;146-17-8	421.135	1.57047	M+FA-H	C17H20N4O6	-	55.4	metab_66527	neg_4022	neg	4.8623	3.9333	4.8429	3.7327	3.684	3.6365
Cholesterol glucuronide	0.0003742	0.0047	1.4685	1.4367	0.6223	-0.6843	yes	down	B(ii)	C03033	-	-	map01100;map00040;map00053;map01240	Metabolic pathways;Pentose and glucuronate interconversions;Ascorbate and aldarate metabolism;Biosynthesis of cofactors	Metabolism;Metabolism;Metabolism;Metabolism	Global and overview maps;Carbohydrate metabolism;Carbohydrate metabolism;Global and overview maps	LMST05010043;HMDB0010330	Lipids and lipid-like molecules	Steroids and steroid derivatives	Steroidal glycosides	17435-78-8	563.395	16.6488	M+H-H2O, M+H	C33H54O7	-	49.1	metab_5237	pos_5243	pos	2.8378	2.4993	2.6597	4.0936	4.2909	4.4679
N-(4-aminobutyl)-3-(3,4-dihydroxyphenyl)propanimidic acid	0.0003246	0.00442	1.4664	1.4104	0.6335	-0.6586	yes	down	B(ii)	-	-	-	-	-	-	-	-	-	-	-	-	527.286	9.68228	2M+Na	C13H20N2O3	-	32.7	metab_29405	pos_29416	pos	2.6628	3.1185	2.7297	4.4753	4.4605	4.4976
PE(18:3/0:0)	0.01506	0.1046	1.4604	1.2983	1.1889	0.2496	yes	up	B(i)	-	-	-	-	-	-	-	-	-	-	-	-	474.262	14.4139	M-H	C23H42NO7P	95.1	-	metab_50422	neg_11323	neg	4.9948	4.4278	4.9661	4.0924	4.0054	4.0037
Clomipramine	0.009631	0.03466	1.4498	1.3743	1.3796	0.4643	yes	up	B(ii)	C06918	-	-	-	-	-	-	PW_C009649;HMDB0015372	Organoheterocyclic compounds	Benzazepines	Dibenzazepines	303-49-1	356.191	4.54507	M+ACN+H	C19H23ClN2	-	58.4	metab_36583	pos_36597	pos	6.4686	5.6206	6.3163	4.7038	4.6936	3.9429
BENZYLBUTYLPHTHALATE	0.01643	0.05132	1.4486	1.4802	1.8163	0.861	yes	up	B(i)	-	-	-	-	-	-	-	-	-	-	-	-	313.143	11.3578	M+H	C19H20O4	44.4	-	metab_16004	pos_16013	pos	3.0691	4.4926	3.8265	2.3284	1.9281	2.014
N-[(3a,5b,7a)-3-hydroxy-24-oxo-7-(sulfooxy)cholan-24-yl]-Glycine	0.0145	0.04684	1.4457	1.3516	0.6739	-0.5694	yes	down	B(ii)	C01324	-	-	-	-	-	-	HMDB0002496	Homogeneous non-metal compounds	Homogeneous halogens	Not Available	67030-55-1	571.309	11.2593	M+ACN+H	C26H43NO8S	-	56.6	metab_25580	pos_25590	pos	3.6775	3.9884	2.6637	5.0373	5.0789	5.21
Epicatechin	0.03529	0.1684	1.439	1.281	1.4456	0.5317	yes	up	B(i)	C06562;C09727	-	-	map01100;map00941;map01110	Metabolic pathways;Flavonoid biosynthesis;Biosynthesis of secondary metabolites	Metabolism;Metabolism;Metabolism	Global and overview maps;Biosynthesis of other secondary metabolites;Global and overview maps	HMDB0002780;LMPK12020003;HMDB0001871	Phenylpropanoids and polyketides	Flavonoids	Flavans	490-46-0;154-23-4	289.071	4.52197	M-H	C15H14O6	63.3	-	metab_66521	neg_24950	neg	2.958	2.1083	2.6307	1.6948	1.8715	1.7598
11-alpha-O-beta-D-Glucopyranosyl-16alpha-O-methylneoquassin	0.003099	0.01533	1.4327	1.3663	0.6952	-0.5245	yes	down	B(i)	-	-	-	-	-	-	-	HMDB0039773	Lipids and lipid-like molecules	Prenol lipids	Terpene glycosides	-	569.294	12.279	M+H	C29H44O11	32.6	-	metab_17100	pos_17110	pos	3.4527	4.1667	3.379	5.2745	5.2397	5.3036
7-Hydroxy-3-methoxy-1-primeverosyloxyxanthone	0.002687	0.03747	1.428	1.3961	1.1737	0.2311	yes	up	B(ii)	-	-	-	-	-	-	-	HMDB0033770	Organoheterocyclic compounds	Benzopyrans	1-benzopyrans	85754-76-3	597.147	5.2922	M+FA-H	C25H28O14	-	58.1	metab_44643	neg_5538	neg	4.5054	4.8318	4.5458	3.9199	3.9522	3.9555
MG(10:0/0:0/0:0)	0.006292	0.02532	1.4278	1.3421	0.6598	-0.5999	yes	down	B(ii)	-	-	-	-	-	-	-	HMDB0072866	Lipids and lipid-like molecules	Glycerolipids	Monoradylglycerols	-	269.175	10.8474	M+Na	C13H26O4	-	45.4	metab_14940	pos_14949	pos	3.2457	3.4807	2.484	4.6258	4.6447	4.6874
Eremosulphoxinolide A	0.0002961	0.0107	1.4265	1.2962	1.1581	0.2118	yes	up	B(ii)	-	-	-	-	-	-	-	HMDB0041532	Lipids and lipid-like molecules	Prenol lipids	Terpene lactones	182127-79-3	485.166	6.80068	M-H, M+Na-2H	C24H32O7S	-	55.8	metab_40865	neg_1756	neg	4.9438	4.7628	4.8372	4.2252	4.1622	4.1696
DG(16:1(9Z)/18:3(9Z,12Z,15Z)/0:0)	0.0345	0.08531	1.4257	1.3815	0.5847	-0.7742	yes	down	B(ii)	C00165	-	-	-	-	-	-	HMDB0007134;PW_C003185	Lipids and lipid-like molecules	Fatty Acyls	Lineolic acids and derivatives	-	611.467	19.6777	M+Na	C37H64O5	-	63.3	metab_18792	pos_18802	pos	1.9772	3.6659	1.9452	4.2578	4.3081	4.4099
Ucriol	0.00309	0.01531	1.4219	1.3402	0.6305	-0.6654	yes	down	B(ii)	-	-	-	-	-	-	-	HMDB0036705	Lipids and lipid-like molecules	Fatty Acyls	Fatty alcohol esters	87376-64-5	362.269	12.288	M+ACN+H	C20H32O3	-	74.6	metab_23931	pos_23941	pos	2.7736	2.9454	2.1673	4.1272	4.1113	4.2721
3-HYDROXYCOUMARIN	0.0002662	0.01004	1.4188	1.2941	1.1647	0.22	yes	up	B(i)	-	-	-	-	-	-	-	HMDB0002149	Phenylpropanoids and polyketides	Coumarins and derivatives	Hydroxycoumarins	939-19-5	161.025	6.27593	M-H	C9H6O3	70.4	-	metab_45659	neg_6555	neg	4.6579	4.5627	4.6979	3.9512	4.0554	3.9414
Homoarecoline	0.001756	0.01062	1.4188	1.3575	1.3009	0.3795	yes	up	B(ii)	-	-	-	-	-	-	-	HMDB0038321	Alkaloids and derivatives	Not Available	Not Available	28125-84-0	402.233	1.95797	2M+ACN+Na	C9H15NO2	-	53.5	metab_37492	pos_37506	pos	6.8207	6.4983	6.7081	5.3619	5.2679	4.7651
3,4,5-trihydroxy-6-[2-(3-hydroxyprop-1-en-1-yl)-5-methoxyphenoxy]oxane-2-carboxylic acid	0.003291	0.04207	1.4145	1.266	1.1187	0.1618	yes	up	B(ii)	-	-	-	-	-	-	-	-	-	-	-	-	711.217	6.30525	M-H, M+Cl, 2M-H	C16H20O9	-	44.3	metab_39382	neg_270	neg	6.4757	6.1534	6.4206	5.7485	5.61	5.6707
Hericenone B	0.0423	0.1874	1.4132	1.2621	1.2354	0.305	yes	up	B(ii)	-	-	-	-	-	-	-	HMDB0036548	Organoheterocyclic compounds	Isoindoles and derivatives	Isoindolines	126654-53-3	454.198	7.21093	M+Na-2H	C27H31NO4	-	34.7	metab_46614	neg_7511	neg	4.3549	3.5465	4.3177	3.3178	3.2851	3.2884
Tobramycin	0.0005784	0.005732	1.4122	1.3499	1.4626	0.5485	yes	up	B(ii)	C00397	-	-	map01110;map00524	Biosynthesis of secondary metabolites;Neomycin, kanamycin and gentamicin biosynthesis	Metabolism;Metabolism	Global and overview maps;Biosynthesis of other secondary metabolites	HMDB0014822;PW_C009161	Organic oxygen compounds	Organooxygen compounds	Carbohydrates and carbohydrate conjugates	32986-56-4	432.244	5.65698	M+H-2H2O	C18H37N5O9	-	60.5	metab_35104	pos_35117	pos	4.9016	4.4983	4.9797	3.3334	3.2775	3.2186
6-{[(1S,16R)-5,11-dihydroxy-8,8,10,12,16-pentamethyl-3-[1-(2-methyl-1,3-thiazol-4-yl)prop-1-en-2-yl]-9-oxo-17-oxa-4-azabicyclo[14.1.0]heptadec-4-en-7-yl]oxy}-3,4,5-trihydroxyoxane-2-carboxylic acid	0.002942	0.01479	1.4105	1.3346	0.7333	-0.4475	yes	down	B(ii)	-	-	-	-	-	-	-	-	-	-	-	-	715.351	11.0356	M+CH3OH+H	C33H50N2O11S	-	89.4	metab_26155	pos_26165	pos	4.1876	4.617	3.8132	5.6958	5.6868	5.8265
Citronellyl beta-sophoroside	0.0006531	0.01691	1.4091	1.2727	0.8669	-0.2061	yes	down	B(ii)	-	-	-	-	-	-	-	HMDB0032839	Lipids and lipid-like molecules	Prenol lipids	Terpene glycosides	209681-41-4	525.255	7.17087	M+FA-H	C22H40O11	-	67.2	metab_46569	neg_7466	neg	4.1627	4.3788	4.2011	4.9234	4.8788	4.8969
Methyl (E)-2-dodecenoate	0.00471	0.05182	1.4083	1.2585	1.2561	0.329	yes	up	B(ii)	-	-	-	-	-	-	-	HMDB0031028;LMFA07010931	Lipids and lipid-like molecules	Fatty Acyls	Fatty acid esters	6208-91-9	483.368	22.3507	2M+Hac-H	C13H24O2	-	33.6	metab_52179	neg_13080	neg	3.425	3.0856	3.4231	2.6804	2.6645	2.5628
Caffeic acid 4-O-glucuronide	0.01279	0.09487	1.4068	1.2522	1.1847	0.2445	yes	up	B(ii)	-	-	-	-	-	-	-	HMDB0041707	Phenylpropanoids and polyketides	Isoflavonoids	Isoflavans	-	401.073	4.70123	M+FA-H	C15H16O10	-	82.8	metab_63880	neg_24786	neg	4.7072	4.1803	4.6193	3.769	3.8278	3.803
(1S,2S,4S,5S)-2,4-Thujanediol 4-O-beta-D-Glucopyranoside	0.006721	0.06422	1.4001	1.2553	0.8104	-0.3033	yes	down	B(ii)	-	-	-	-	-	-	-	HMDB0033644	Lipids and lipid-like molecules	Prenol lipids	Terpene glycosides	240495-81-2	313.166	10.3109	M-H2O-H, 2M-H	C16H28O7	-	69.3	metab_41671	neg_2562	neg	2.7707	3.0537	2.8145	3.4007	3.5272	3.7327
Morphiceptin	0.0004833	0.005298	1.3877	1.3358	1.4589	0.5449	yes	up	B(ii)	-	-	-	-	-	-	-	HMDB0005777	Organic acids and derivatives	Carboxylic acids and derivatives	Amino acids, peptides, and analogues	74135-04-9	504.266	4.25892	M+H-H2O	C28H35N5O5	-	39.4	metab_36795	pos_36809	pos	4.8777	4.4644	4.707	3.3441	3.2034	3.0832
Capsoside A	0.01969	0.0584	1.3828	1.2994	0.693	-0.5291	yes	down	B(ii)	-	-	-	-	-	-	-	HMDB0037613	Lipids and lipid-like molecules	Glycerolipids	Glycosylglycerols	-	717.367	11.7867	M+H-2H2O, M+Na	C33H58O15	-	79.6	metab_4332	pos_4338	pos	3.6151	4.1791	2.7667	5.0375	5.0141	5.1849
Barringtogenol C	0.0001764	0.003485	1.3823	1.3684	0.6975	-0.5197	yes	down	B(ii)	C08931	-	-	-	-	-	-	HMDB0034525	Lipids and lipid-like molecules	Prenol lipids	Triterpenoids	17304-24-4;13844-01-4	523.4	16.7746	M+CH3OH+H	C30H50O5	-	47.8	metab_21754	pos_21764	pos	3.4859	3.1237	3.3548	4.7382	4.7552	4.7894
Linalool oxide D 3-[apiosyl-(1->6)-glucoside]	4.325E-6	0.0008509	1.3794	1.2838	1.1449	0.1952	yes	up	B(ii)	-	-	-	-	-	-	-	HMDB0031367	Organic oxygen compounds	Organooxygen compounds	Carbohydrates and carbohydrate conjugates	-	509.224	5.76647	M+Cl, M+FA-H	C21H36O11	-	89.6	metab_40351	neg_1242	neg	4.8535	4.8672	4.81	4.2314	4.2391	4.2229
Physapruin B	0.03873	0.09156	1.3794	1.3343	1.5746	0.655	yes	up	B(ii)	-	-	-	-	-	-	-	HMDB0040671	Organoheterocyclic compounds	Benzopyrans	1-benzopyrans	-	620.385	7.30158	M+NH4	C34H50O9	-	68.7	metab_32670	pos_32681	pos	5.0555	3.5202	5.2589	3.0643	2.9454	2.7764
11beta,17alpha,21-trihydroxypregnenolone	0.01771	0.05419	1.3761	1.3014	0.6662	-0.586	yes	down	B(i)	C05489	-	-	-	-	-	-	HMDB0006760;LMST02030166	Lipids and lipid-like molecules	Steroids and steroid derivatives	Hydroxysteroids	-	365.232	10.9819	M+H	C21H32O5	30.1	-	metab_26332	pos_26343	pos	3.0299	3.803	2.4433	4.5454	4.6259	4.7508
D-Xylono-1,5-lactone	0.0216	0.1298	1.371	1.2192	0.8805	-0.1836	yes	down	B(ii)	C02266	-	-	map01100;map00040	Metabolic pathways;Pentose and glucuronate interconversions	Metabolism;Metabolism	Global and overview maps;Carbohydrate metabolism	HMDB0011676	Organoheterocyclic compounds	Lactones	Delta valerolactones	-	295.067	0.924833	2M-H	C5H8O5	-	47.7	metab_65688	neg_26597	neg	4.7891	5.4091	5.0108	5.8185	5.796	5.6591
Conferone	3.447E-5	0.003116	1.3684	1.2617	1.1764	0.2344	yes	up	B(ii)	-	-	-	-	-	-	-	HMDB0036621	Phenylpropanoids and polyketides	Coumarins and derivatives	Not Available	41743-47-9	417.151	11.0641	M+K-2H	C24H28O4	-	41.5	metab_57191	neg_18094	neg	4.0497	4.0172	4.016	3.4742	3.4177	3.3793
Monomenthyl succinate	0.0008035	0.01891	1.3657	1.3024	0.8782	-0.1874	yes	down	B(ii)	-	-	-	-	-	-	-	HMDB0036143	Lipids and lipid-like molecules	Prenol lipids	Monoterpenoids	188709-97-9	301.166	9.36993	M+FA-H	C14H24O4	-	75	metab_58261	neg_19165	neg	4.5359	4.3196	4.4291	5.0142	5.0919	5.019
Aucubin	0.01452	0.1021	1.3656	1.2147	1.169	0.2253	yes	up	B(ii)	C09771	-	-	-	-	-	-	LMPR0102070006;HMDB0036562	Lipids and lipid-like molecules	Prenol lipids	Terpene glycosides	479-98-1	327.109	5.52703	M-H2O-H	C15H22O9	-	69.2	metab_62890	neg_23796	neg	4.7828	4.284	4.7508	3.9429	3.9284	3.9487
Asn Leu Lys	0.0001046	0.002845	1.3634	1.3287	1.47	0.5558	yes	up	B(i)	-	-	-	-	-	-	-	-	-	-	-	-	374.238	4.6618	M+H	C16H31N5O5	43.8	-	metab_8295	pos_8302	pos	4.1999	4.4135	4.4743	2.9162	2.951	3.0377
(S)-Nerolidol 3-O-[a-L-rhamnopyranosyl-(1->2)-b-D-glucopyranoside]	0.0002288	0.003832	1.3594	1.3001	0.7822	-0.3544	yes	down	B(ii)	-	-	-	-	-	-	-	HMDB0040844	Lipids and lipid-like molecules	Fatty Acyls	Fatty acyl glycosides	130466-30-7	553.299	12.0199	M+Na, M+K, M+H-H2O, M+H-2H2O	C27H46O10	-	83.6	metab_418	pos_419	pos	5.0373	5.0925	4.752	6.3274	6.2983	6.3989
2,3-Butanediol apiosylglucoside	0.01356	0.04466	1.3564	1.3065	1.5221	0.6061	yes	up	B(ii)	-	-	-	-	-	-	-	HMDB0033063	Organic oxygen compounds	Organooxygen compounds	Carbohydrates and carbohydrate conjugates	-	402.197	3.95437	M+NH4, M+Na	C15H28O11	-	60.2	metab_2056	pos_2062	pos	4.954	3.7829	4.7755	2.9437	2.8962	3.0385
Estrone-2,3-quinone	0.00114	0.008248	1.3481	1.2813	0.7687	-0.3795	yes	down	B(ii)	-	-	-	-	-	-	-	HMDB0012941	Lipids and lipid-like molecules	Steroids and steroid derivatives	Estrane steroids	40551-33-5	569.294	10.7037	2M+H	C18H20O3	-	36.7	metab_27084	pos_27095	pos	4.7375	4.6461	4.2135	5.8619	5.876	5.9496
Leu Ala Ser Lys	0.0001301	0.003108	1.3427	1.3032	1.4338	0.5198	yes	up	B(i)	-	-	-	-	-	-	-	-	-	-	-	-	418.265	5.10098	M+H	C18H35N5O6	39.8	-	metab_35921	pos_35934	pos	4.3135	4.4838	4.6091	3.065	3.0998	3.1865
3a,7a,12b-Trihydroxy-5b-cholanoic acid	0.02053	0.1261	1.3425	1.1934	1.115	0.157	yes	up	B(ii)	-	-	-	-	-	-	-	-	-	-	-	-	445.236	16.285	M+K-2H	C24H40O5	-	77	metab_54801	neg_15702	neg	6.5492	6.0435	6.512	5.7936	5.7661	5.5738
Taxifolin 3-arabinoside	1.412E-5	0.001826	1.3408	1.2477	1.1193	0.1626	yes	up	B(ii)	-	-	-	-	-	-	-	HMDB0041418	Phenylpropanoids and polyketides	Diarylheptanoids	Cyclic diarylheptanoids	-	435.093	8.6011	M-H, M+Na-2H	C20H20O11	-	71.5	metab_41361	neg_2252	neg	5.4426	5.4584	5.4021	4.8814	4.8562	4.8281
(+/-)-Taxifolin	0.02019	0.05938	1.3389	1.2507	1.51	0.5945	yes	up	B(i)	-	-	-	-	-	-	-	HMDB0040894	Phenylpropanoids and polyketides	Stilbenes	Not Available	149418-37-1	305.066	6.71788	M+H	C15H12O7	72.6	-	metab_33520	pos_33532	pos	4.2549	4.0659	4.5752	3.1041	3.2993	2.1384
Phenylalanyl-Arginine	0.00143	0.009401	1.3371	1.3649	1.7452	0.8034	yes	up	B(ii)	-	-	-	-	-	-	-	HMDB0028989	Organic acids and derivatives	Carboxylic acids and derivatives	Amino acids, peptides, and analogues	1238-09-1	660.396	9.74537	2M+NH4	C15H23N5O3	-	38.2	metab_12974	pos_12983	pos	3.1223	3.614	3.0645	1.8204	1.8548	1.9404
Isopropyl beta-D-glucoside	0.001067	0.007925	1.3367	1.3392	1.4678	0.5537	yes	up	B(ii)	-	-	-	-	-	-	-	HMDB0032705	Organic oxygen compounds	Organooxygen compounds	Carbohydrates and carbohydrate conjugates	5391-17-3	240.144	4.24997	M+NH4	C9H18O6	-	46.1	metab_36806	pos_36820	pos	4.2073	4.5768	4.13	3.0745	2.9439	2.7802
Hydroxytyrosol 1-O-glucoside	0.00399	0.047	1.3365	1.198	0.8553	-0.2255	yes	down	B(ii)	-	-	-	-	-	-	-	HMDB0041024	Organic oxygen compounds	Organooxygen compounds	Carbohydrates and carbohydrate conjugates	76873-99-9	315.108	4.58515	M-H	C14H20O8	-	33.5	metab_44073	neg_4968	neg	3.4241	3.7357	3.5499	4.1586	4.2606	4.1039
6-Epi-7-isocucurbic acid glucoside	0.02725	0.1451	1.3302	1.1828	1.1447	0.195	yes	up	B(ii)	-	-	-	-	-	-	-	HMDB0029782	Lipids and lipid-like molecules	Fatty Acyls	Fatty acyl glycosides	176486-13-8	419.192	8.16093	M+FA-H	C18H30O8	-	80.4	metab_59399	neg_20303	neg	5.4663	4.8359	5.3336	4.6046	4.5347	4.5207
Lusitanicoside	0.001608	0.02816	1.3284	1.2836	1.1525	0.2048	yes	up	B(ii)	C10474	-	-	-	-	-	-	HMDB0034120	Organic oxygen compounds	Organooxygen compounds	Carbohydrates and carbohydrate conjugates	499-35-4	487.182	5.34465	M+FA-H	C21H30O10	-	45.3	metab_44701	neg_5597	neg	4.3819	4.5728	4.3295	3.832	3.8098	3.8839
N-[(3a,5b,7a,12a)-3,7-dihydroxy-24-oxo-12-(sulfooxy)cholan-24-yl]-Glycine	7.54E-5	0.002513	1.3232	1.2707	0.7749	-0.3679	yes	down	B(ii)	-	-	-	-	-	-	-	HMDB0002644	Lipids and lipid-like molecules	Steroids and steroid derivatives	Bile acids, alcohols and derivatives	74723-17-4	587.304	8.37505	M+ACN+H	C26H43NO9S	-	31.6	metab_31214	pos_31225	pos	4.5376	4.6054	4.3556	5.7765	5.7908	5.8545
Dexpanthenol	0.02763	0.07374	1.3152	1.2717	0.7016	-0.5113	yes	down	B(i)	C05944	-	-	map00770	Pantothenate and CoA biosynthesis	Metabolism	Metabolism of cofactors and vitamins	HMDB0004231;HMDB0304820	Organic oxygen compounds	Organooxygen compounds	Alcohols and polyols	81-13-0	206.139	2.17838	M+H	C9H19NO4	59.9	-	metab_7577	pos_7583	pos	2.9978	4.4229	3.2535	4.9034	5.1262	5.1847
Dynorphin A (6-8)	0.001759	0.01064	1.3115	1.2543	1.2895	0.3668	yes	up	B(ii)	-	-	-	-	-	-	-	HMDB0012932	Organic acids and derivatives	Carboxylic acids and derivatives	Amino acids, peptides, and analogues	-	488.271	5.86413	M+2Na-H	C18H37N9O4	-	54.6	metab_9434	pos_9442	pos	6.1475	5.6463	6.0053	4.6709	4.7286	4.4046
Leucyl-phenylalanine	0.0351	0.1679	1.3114	1.1696	0.8435	-0.2455	yes	down	B(ii)	-	-	-	-	-	-	-	HMDB0302841;HMDB0013243	Organic acids and derivatives	Carboxylic acids and derivatives	Amino acids, peptides, and analogues	3063-05-06	277.156	6.04478	M-H	C15H22N2O3	-	48	metab_62159	neg_23065	neg	3.3251	3.9584	3.3426	4.2443	4.1862	4.1652
Vaccinoside	0.0002855	0.01046	1.3098	1.2339	0.8839	-0.178	yes	down	B(ii)	-	-	-	-	-	-	-	HMDB0034733	Lipids and lipid-like molecules	Prenol lipids	Terpene glycosides	36138-58-6	517.132	8.72213	M-H2O-H	C25H28O13	-	71.1	metab_47871	neg_8769	neg	4.33	4.1995	4.2404	4.8424	4.8442	4.7624
Salbutamol	7.734E-5	0.002542	1.3075	1.2883	1.3426	0.425	yes	up	B(ii)	C11770	-	-	-	-	-	-	HMDB0001937	Benzenoids	Benzene and substituted derivatives	Benzyl alcohols	18559-94-9	520.333	6.00818	2M+ACN+H	C13H21NO3	-	57.1	metab_9569	pos_9577	pos	4.9249	5.1615	5.067	3.7103	3.7451	3.8319
2-(2,4-dihydroxyphenyl)-3-(3,7-dimethylocta-2,6-dien-1-yl)-5,7-dihydroxy-6-(3-methylbut-2-en-1-yl)-3,4-dihydro-2H-1-benzopyran-4-one	0.03073	0.1555	1.3018	1.1571	1.1441	0.1942	yes	up	B(ii)	-	-	-	-	-	-	-	-	-	-	-	-	513.223	16.2207	M+Na-2H	C30H36O6	-	55.3	metab_51034	neg_11935	neg	5.2316	4.7193	5.2243	4.5347	4.4979	4.2304
L-Rhamnofuranose	0.002863	0.01454	1.2968	1.3294	1.3615	0.4452	yes	up	B(i)	C02431	-	-	map01100;map00051	Metabolic pathways;Fructose and mannose metabolism	Metabolism;Metabolism	Global and overview maps;Carbohydrate metabolism	HMDB0304405	Organic oxygen compounds	Organooxygen compounds	Carbohydrates and carbohydrate conjugates	-	165.076	1.3713	M+H-H2O, M+H, M+NH4, M+Na	C6H12O5	32.4	-	metab_522	pos_524	pos	4.7264	5.3664	4.821	3.5899	3.6512	3.7128
1-Hexanol arabinosylglucoside	0.002048	0.03196	1.2952	1.1617	1.1506	0.2024	yes	up	B(ii)	-	-	-	-	-	-	-	HMDB0031689	Lipids and lipid-like molecules	Fatty Acyls	Fatty acyl glycosides	124044-06-0	417.177	6.58715	M+Na-2H	C17H32O10	-	74.7	metab_45987	neg_6883	neg	4.3601	4.1216	4.3508	3.7263	3.6997	3.7273
2-(2,3,5-trihydroxy-4-methoxyphenyl)propanoic acid	0.001532	0.02725	1.2937	1.1632	1.1248	0.1697	yes	up	B(ii)	-	-	-	-	-	-	-	-	-	-	-	-	515.14	2.17222	2M+Hac-H	C10H12O6	-	32.4	metab_43306	neg_4201	neg	5.0567	4.8702	5.1028	4.4627	4.4291	4.4703
(+/-)-Glycerol 1,2-diacetate	0.02817	0.1478	1.2896	1.1656	1.2671	0.3415	yes	up	B(ii)	-	-	-	-	-	-	-	HMDB0031712	Lipids and lipid-like molecules	Glycerolipids	Diradylglycerols	101364-64-1	397.135	4.63718	2M+FA-H	C7H12O5	-	48	metab_63935	neg_24841	neg	3.087	2.8259	2.9968	2.1679	2.683	2.1817
Isopentyl gentiobioside	0.02113	0.1283	1.288	1.145	1.1452	0.1956	yes	up	B(ii)	-	-	-	-	-	-	-	HMDB0041512	Lipids and lipid-like molecules	Fatty Acyls	Fatty acyl glycosides	178275-89-3	457.193	4.03807	M+FA-H	C17H32O11	-	89.2	metab_64374	neg_25281	neg	4.9355	4.4562	4.9492	4.2299	4.1409	4.152
Isoleucyl-Phenylalanine	0.00537	0.02251	1.2798	1.2218	1.3623	0.446	yes	up	B(ii)	-	-	-	-	-	-	-	HMDB0028914	Organic acids and derivatives	Carboxylic acids and derivatives	Amino acids, peptides, and analogues	-	620.344	8.69047	2M+ACN+Na	C15H22N2O3	-	56.6	metab_30755	pos_30766	pos	5.0507	4.4539	5.2151	3.5184	3.5806	3.7063
6-{[3-(3,4-dihydroxy-5-methoxyphenyl)propanoyl]oxy}-3,4,5-trihydroxyoxane-2-carboxylic acid	0.0008064	0.006757	1.2798	1.2359	1.4057	0.4913	yes	up	B(ii)	-	-	-	-	-	-	-	-	-	-	-	-	421.132	2.98172	M+CH3OH+H	C16H20O11	-	55.3	metab_37230	pos_37244	pos	4.6129	4.1547	4.4657	3.0857	3.1205	3.2073
9-hydroxy-12Z-octadecenoic acid	0.004726	0.02055	1.278	1.2122	0.7324	-0.4493	yes	down	B(i)	-	-	-	-	-	-	-	LMFA02000149	-	-	-	-	299.258	16.4334	M+H	C18H34O3	60.5	-	metab_21890	pos_21900	pos	3.3869	3.9273	3.1849	4.736	4.7439	4.8569
2-O-Benzoyl-D-glucose	0.001653	0.02862	1.2758	1.146	1.1226	0.1668	yes	up	B(ii)	-	-	-	-	-	-	-	HMDB0034618	Organic oxygen compounds	Organooxygen compounds	Carbohydrates and carbohydrate conjugates	63029-01-6	613.18	5.85132	M+FA-H, 2M+FA-H	C13H16O7	-	66.4	metab_41993	neg_2884	neg	5.0547	4.8158	4.9916	4.418	4.4026	4.4189
Vinaginsenoside R1	0.0128	0.04284	1.2692	1.2163	1.38	0.4647	yes	up	B(ii)	-	-	-	-	-	-	-	HMDB0034624	Lipids and lipid-like molecules	Prenol lipids	Terpene glycosides	156980-41-5	444.244	7.81817	M+2Na	C44H74O15	-	32.6	metab_31939	pos_31950	pos	5.0688	4.262	5.2248	3.3833	3.4743	3.6897
Panasenoside	0.02507	0.138	1.2677	1.2693	1.1302	0.1766	yes	up	B(ii)	-	-	-	-	-	-	-	HMDB0037534;LMPK12111666	Phenylpropanoids and polyketides	Flavonoids	Flavonoid glycosides	31512-06-8	609.147	5.33402	M-H	C27H30O16	-	79.3	metab_63161	neg_24067	neg	5.006	5.4144	5.1251	4.4316	4.4999	4.8225
8,9-DiHETrE	0.008371	0.07296	1.2669	1.1284	0.848	-0.2379	yes	down	B(ii)	C14773	-	-	map00590;map01100	Arachidonic acid metabolism;Metabolic pathways	Metabolism;Metabolism	Lipid metabolism;Global and overview maps	HMDB0002311;PW_C001561	Lipids and lipid-like molecules	Fatty Acyls	Eicosanoids	192461-96-4	337.238	16.1683	M-H	C20H34O4	-	36.3	metab_51011	neg_11912	neg	2.9897	3.3229	3.0112	3.5885	3.6809	3.7256
Pisumoside B	0.004703	0.02046	1.2627	1.1989	0.7713	-0.3746	yes	down	B(ii)	-	-	-	-	-	-	-	HMDB0037125	Lipids and lipid-like molecules	Prenol lipids	Terpene glycosides	333334-43-3	358.164	14.1745	M+H+Na	C32H52O16	-	44.9	metab_22989	pos_22999	pos	4.0999	4.6467	3.9235	5.433	5.4579	5.5328
MG(18:3(6Z,9Z,12Z)/0:0/0:0)	0.01134	0.03913	1.2624	1.2015	0.7021	-0.5103	yes	down	B(i)	-	-	-	-	-	-	-	HMDB0011569	Lipids and lipid-like molecules	Fatty Acyls	Lineolic acids and derivatives	-	353.269	13.1818	M+H	C21H36O4	70.5	-	metab_23492	pos_23502	pos	2.798	3.6077	2.7429	4.2338	4.2916	4.5068
L-Hexahydro-3-imino-1,2,4-oxadiazepine-3-carboxylic acid	0.03606	0.1708	1.2584	1.1212	1.1717	0.2286	yes	up	B(ii)	-	-	-	-	-	-	-	HMDB0030402	Organic acids and derivatives	Carboxylic acids and derivatives	Amino acids, peptides, and analogues	21539-44-6	363.13	3.68237	2M+FA-H	C5H9N3O3	-	55.9	metab_64546	neg_25454	neg	4.3293	3.7445	4.3133	3.5855	3.4893	3.4986
All-trans-heptaprenyl diphosphate	3.63E-5	0.001844	1.2584	1.212	0.8214	-0.2838	yes	down	B(ii)	C04216	-	-	map01110;map00900	Biosynthesis of secondary metabolites;Terpenoid backbone biosynthesis	Metabolism;Metabolism	Global and overview maps;Metabolism of terpenoids and polyketides	LMPR03030006;HMDB0012187	Lipids and lipid-like molecules	Prenol lipids	Polyprenols	76078-18-7	672.417	15.4589	M+H-H2O, M+H, M+NH4, M+K, 2M+Na, 2M+NH4	C35H60O7P2	-	67.4	metab_66	pos_67	pos	5.4544	5.5566	5.354	6.6264	6.6424	6.6557
Lyciumoside III	0.0001816	0.00353	1.2577	1.2056	0.7705	-0.3761	yes	down	B(ii)	-	-	-	-	-	-	-	HMDB0039553	Lipids and lipid-like molecules	Prenol lipids	Terpene glycosides	-	347.172	15.4589	M+2Na	C32H56O13	-	84	metab_17930	pos_17940	pos	3.9784	4.1619	3.856	5.1829	5.1833	5.2034
Dihomolinoleic acid	0.0001083	0.002873	1.2572	1.2063	0.752	-0.4112	yes	down	B(ii)	C16525	Lipids	Fatty acids	map01040	Biosynthesis of unsaturated fatty acids	Metabolism	Lipid metabolism	HMDB0061864;LMFA01031043	Lipids and lipid-like molecules	Fatty Acyls	Lineolic acids and derivatives	7307-45-1	313.273	19.0598	M+H, M+CH3OH+H	C18H32O2	-	72.7	metab_4677	pos_4683	pos	3.63	3.6817	3.4314	4.7571	4.7413	4.7883
PS(MonoMe(11,5)/MonoMe(13,5))	0.0008445	0.006994	1.2546	1.1975	1.3073	0.3866	yes	up	B(ii)	-	-	-	-	-	-	-	HMDB0061613	Lipids and lipid-like molecules	Glycerophospholipids	Glycerophosphoserines	-	462.799	9.46618	M+2H	C50H86NO12P	-	55.5	metab_29771	pos_29782	pos	5.2073	4.858	5.2501	3.9347	3.9704	3.8101
Cryptotanshinone	0.001994	0.03168	1.2497	1.211	0.8989	-0.1538	yes	down	B(ii)	-	-	-	-	-	-	-	HMDB0035220	Lipids and lipid-like molecules	Prenol lipids	Diterpenoids	35825-57-1	317.118	5.57723	M+Na-2H	C19H20O3	-	50.4	metab_62811	neg_23717	neg	4.7075	4.51	4.7064	5.2207	5.1552	5.1134
Desglucocheirotoxin	0.02776	0.07403	1.2415	1.2054	0.7018	-0.5109	yes	down	B(ii)	-	-	-	-	-	-	-	HMDB0034362	Lipids and lipid-like molecules	Steroids and steroid derivatives	Steroid lactones	5822-57-1	589.244	20.8088	M+K	C29H42O10	-	63.1	metab_18966	pos_18976	pos	2.6531	3.9911	2.9774	4.5589	4.5635	4.5873
(1S,2R,4R,8S)-p-Menthane-2,8,9-triol 9-glucoside	0.0004663	0.01396	1.2414	1.1808	1.1079	0.1478	yes	up	B(ii)	-	-	-	-	-	-	-	HMDB0039978	Lipids and lipid-like molecules	Prenol lipids	Terpene glycosides	378254-08-1	395.192	4.80492	M+FA-H	C16H30O8	-	81.5	metab_63780	neg_24686	neg	5.1602	5.2594	5.1016	4.692	4.673	4.6452
5-hydroxy-2-(4-methoxyphenyl)-8-(3-methylbut-2-en-1-yl)-3,7-bis({[3,4,5-trihydroxy-6-(hydroxymethyl)oxan-2-yl]oxy})-4H-chromen-4-one	0.007641	0.06896	1.2373	1.1031	1.1154	0.1576	yes	up	B(ii)	-	-	-	-	-	-	-	-	-	-	-	-	727.196	3.68237	M+Cl	C33H40O16	-	75.3	metab_64544	neg_25452	neg	5.2488	4.9131	5.211	4.572	4.6065	4.6025
Ibuprofen	0.001515	0.009731	1.2364	1.2166	0.7357	-0.4428	yes	down	B(ii)	C01588	-	-	-	-	-	-	HMDB0001925;PW_C001284	Phenylpropanoids and polyketides	Phenylpropanoic acids	Not Available	15687-27-1	248.165	7.92505	M+ACN+H	C13H18O2	-	55.8	metab_31816	pos_31827	pos	3.5128	3.0227	3.1367	4.3739	4.3453	4.4257
SQDG(16:0/18:2)	0.02968	0.152	1.2343	1.0977	0.8904	-0.1675	yes	down	B(i)	-	-	-	-	-	-	-	-	-	-	-	-	817.517	21.7228	M-H	C43H78O12S	79.3	-	metab_53604	neg_14505	neg	4.4118	4.9758	4.5485	5.1689	5.2071	5.2735
8-Hydroxyguanosine	0.0107	0.08412	1.2315	1.1027	1.102	0.1401	yes	up	B(ii)	-	-	-	-	-	-	-	HMDB0002044	Nucleosides, nucleotides, and analogues	Purine nucleosides	Not Available	3868-31-3	657.19	0.942233	2M+Hac-H	C10H13N5O6	-	72.9	metab_42748	neg_3640	neg	5.843	5.5933	5.7387	5.3786	5.1208	5.0856
Glucosyl (E)-2,6-Dimethyl-2,5-heptadienoate	0.0006106	0.01627	1.228	1.125	0.8902	-0.1678	yes	down	B(ii)	-	-	-	-	-	-	-	HMDB0035136	Organic oxygen compounds	Organooxygen compounds	Carbohydrates and carbohydrate conjugates	261949-43-3	315.145	8.1207	M-H	C15H24O7	-	72	metab_59455	neg_20359	neg	4.0294	4.0376	3.952	4.4181	4.5225	4.56
(1S,16R)-5,7,11-trihydroxy-3-[3-hydroxy-1-(2-methyl-1,3-thiazol-4-yl)prop-1-en-2-yl]-8,8,10,12,16-pentamethyl-17-oxa-4-azabicyclo[14.1.0]heptadec-4-en-9-one	0.006876	0.02701	1.2167	1.1464	0.7614	-0.3933	yes	down	B(ii)	-	-	-	-	-	-	-	-	-	-	-	-	555.314	12.8955	M+CH3OH+H	C27H42N2O6S	-	48	metab_17251	pos_17261	pos	3.7016	4.078	3.3151	4.7928	4.8185	4.9583
2,2-dichloro-1,1-ethanediol	0.002441	0.03534	1.2147	1.0897	0.8942	-0.1613	yes	down	B(ii)	C14860	-	-	-	-	-	-	HMDB0062193	Organohalogen compounds	Halohydrins	Chlorohydrins	16086-14-9	304.914	0.7217	2M+FA-H	C2H4Cl2O2	-	34.4	metab_66438	neg_27351	neg	4.1272	4.3141	4.0831	4.6673	4.6986	4.6419
Yucalexin B'11	0.03693	0.08889	1.2134	1.1753	0.6443	-0.6342	yes	down	B(ii)	-	-	-	-	-	-	-	HMDB0036696	Organic oxygen compounds	Organooxygen compounds	Alcohols and polyols	119642-80-7	320.222	10.2199	M+NH4	C19H26O3	-	65.9	metab_28357	pos_28368	pos	1.9599	3.199	1.928	3.5807	3.6257	3.7926
PG(22:6(4Z,7Z,10Z,13Z,16Z,19Z)/20:2(11Z,14Z))	0.002962	0.03974	1.2087	1.1666	0.8969	-0.157	yes	down	B(ii)	C00344	Lipids	Phospholipids	map01100;map00564	Metabolic pathways;Glycerophospholipid metabolism	Metabolism;Metabolism	Global and overview maps;Lipid metabolism	HMDB0116601;LMGP04010837;PW_C063055	Lipids and lipid-like molecules	Glycerophospholipids	Glycerophosphoglycerols	-	883.49	21.2742	M+K-2H	C48H79O10P	-	74.5	metab_53654	neg_14555	neg	4.262	4.1594	4.4201	4.7813	4.7608	4.7724
1-Monopalmitin	0.003978	0.01814	1.2079	1.1495	0.7972	-0.327	yes	down	B(i)	-	-	-	-	-	-	-	HMDB0245964;HMDB0011564	Lipids and lipid-like molecules	Glycerolipids	Monoradylglycerols	32899-41-5	331.284	15.8703	M+H	C19H38O4	98.3	-	metab_22146	pos_22156	pos	4.3601	4.8746	4.2586	5.5995	5.6505	5.6774
MG(18:2(9Z,12Z)/0:0/0:0)[rac]	0.01502	0.048	1.2069	1.1499	0.79	-0.3401	yes	down	B(i)	-	-	-	-	-	-	-	HMDB0242115;LMGL01010006	Lipids and lipid-like molecules	Fatty Acyls	Lineolic acids and derivatives	-	355.284	15.0583	M+H-H2O, M+H	C21H38O4	58.3	-	metab_5377	pos_5383	pos	4.319	5.0788	4.1258	5.6794	5.6599	5.7778
Taraxacolide 1-O-b-D-glucopyranoside	0.0379	0.1763	1.2066	1.0768	1.1519	0.204	yes	up	B(ii)	-	-	-	-	-	-	-	HMDB0035610	Lipids and lipid-like molecules	Prenol lipids	Terpene lactones	75911-12-5	473.203	6.14015	M-H, M+FA-H	C21H32O9	-	71.5	metab_40515	neg_1406	neg	4.4346	3.8909	4.4355	3.6438	3.6977	3.7389
Isoleucyl-Gamma-glutamate	6.263E-5	0.004313	1.2032	1.102	0.8847	-0.1767	yes	down	B(ii)	-	-	-	-	-	-	-	HMDB0028921	Organic acids and derivatives	Carboxylic acids and derivatives	Amino acids, peptides, and analogues	-	563.308	8.82802	2M+FA-H	C11H21N3O4	-	63.2	metab_47948	neg_8846	neg	3.5952	3.6268	3.5498	4.0489	4.0403	4.0882
5-Hydroxytryptophol glucuronide	0.0004799	0.01423	1.2009	1.0925	0.9141	-0.1296	yes	down	B(ii)	-	-	-	-	-	-	-	HMDB0013200	Organic oxygen compounds	Organooxygen compounds	Carbohydrates and carbohydrate conjugates	-	360.107	0.776517	M+Na-2H	C16H21NO7	-	40.8	metab_66145	neg_27057	neg	4.9841	5.084	4.9968	5.5155	5.536	5.4294
Serylproline	0.02787	0.147	1.196	1.0646	0.8725	-0.1968	yes	down	B(ii)	-	-	-	-	-	-	-	HMDB0029047	Organic acids and derivatives	Carboxylic acids and derivatives	Amino acids, peptides, and analogues	23827-93-2	605.277	21.9928	3M-H	C8H14N2O4	-	42.1	metab_53574	neg_14475	neg	3.5173	3.9533	3.5135	4.2627	4.2533	4.0732
Erinacine P	0.04039	0.09394	1.1948	1.1625	0.7207	-0.4725	yes	down	B(ii)	-	-	-	-	-	-	-	HMDB0036313	Lipids and lipid-like molecules	Prenol lipids	Diterpenoids	291532-17-7	525.304	10.0131	M+CH3OH+H	C27H40O8	-	48.4	metab_28825	pos_28836	pos	2.865	4.164	2.9112	4.4836	4.6282	4.6792
Tetranor-PGE1	0.01255	0.04223	1.1947	1.1231	0.7793	-0.3597	yes	down	B(i)	-	-	-	-	-	-	-	LMFA03010211	-	-	-	-	321.167	10.9371	M+H, M+Na	C16H26O5	70.5	-	metab_3816	pos_3822	pos	4.0065	4.4506	3.596	5.0304	5.0975	5.34
D-Arabino-hexos-2-ulose	0.003575	0.01691	1.1926	1.1371	1.3329	0.4146	yes	up	B(ii)	-	-	-	-	-	-	-	HMDB0029932	Organic oxygen compounds	Organooxygen compounds	Carbohydrates and carbohydrate conjugates	26345-59-5	196.082	1.39783	M+NH4	C6H10O6	-	46	metab_37712	pos_37727	pos	4.6698	4.1325	4.6031	3.4354	3.4015	3.2188
Daidzein	0.01215	0.04125	1.1906	1.1199	1.4213	0.5072	yes	up	B(i)	C10208	-	-	map00943;map01100;map01110	Isoflavonoid biosynthesis;Metabolic pathways;Biosynthesis of secondary metabolites	Metabolism;Metabolism;Metabolism	Biosynthesis of other secondary metabolites;Global and overview maps;Global and overview maps	HMDB0003312;LMPK12050038	Phenylpropanoids and polyketides	Isoflavonoids	Isoflav-2-enes	486-66-8	255.065	12.3327	M+H	C15H10O4	74.1	-	metab_23913	pos_23923	pos	3.9027	3.4278	4.1342	2.9513	2.7068	2.4099
Tricin 7-glucoside	0.02103	0.128	1.1881	1.0554	1.1179	0.1608	yes	up	B(ii)	-	-	-	-	-	-	-	LMPK12110860;HMDB0030553	Phenylpropanoids and polyketides	Flavonoids	Flavonoid glycosides	32769-01-0	983.251	8.66102	M+Na-2H, M+Cl, 2M-H, M-H	C23H24O12	-	31.4	metab_39130	neg_18	neg	5.0948	4.6251	4.9297	4.3956	4.322	4.3875
SQDG(16:0/18:3)	0.003987	0.04699	1.1878	1.1544	0.9187	-0.1223	yes	down	B(i)	-	-	-	-	-	-	-	-	-	-	-	-	815.501	21.2742	M-H	C43H76O12S	92.1	-	metab_52077	neg_12978	neg	5.3949	5.2673	5.5431	5.8815	5.863	5.894
Sundiversifolide	0.0001453	0.003274	1.1867	1.1401	0.7289	-0.4562	yes	down	B(i)	-	-	-	-	-	-	-	LMPR0103390002	-	-	-	-	239.164	11.7599	M+H	C14H22O3	32.5	-	metab_24184	pos_24194	pos	2.8021	3.0022	2.7699	3.8827	3.9351	3.9454
Annosquamosin B	0.001521	0.02712	1.1831	1.0662	0.8947	-0.1605	yes	down	B(ii)	-	-	-	-	-	-	-	HMDB0031379	Lipids and lipid-like molecules	Prenol lipids	Diterpenoids	177742-56-2	353.233	13.059	M+FA-H	C19H32O3	-	76.8	metab_49920	neg_10821	neg	3.8925	4.037	3.8925	4.3405	4.4082	4.4651
(E,E)-Piperlonguminine	0.003162	0.01555	1.1783	1.1169	0.7674	-0.3819	yes	down	B(ii)	-	-	-	-	-	-	-	HMDB0030187	Organoheterocyclic compounds	Benzodioxoles	Not Available	5950-12-09	291.17	6.78107	M+NH4	C16H19NO3	-	39.2	metab_33439	pos_33451	pos	3.4864	3.8563	3.2897	4.5669	4.6084	4.6792
Kanokoside D	0.000191	0.003582	1.1779	1.1459	0.789	-0.3419	yes	down	B(ii)	C17431	-	-	-	-	-	-	HMDB0036105	Lipids and lipid-like molecules	Prenol lipids	Terpene glycosides	64703-88-4	647.252	6.72692	M+Na	C27H44O16	-	70	metab_10277	pos_10285	pos	3.9944	3.8039	3.825	4.822	4.9106	4.9961
Butyl (S)-3-hydroxybutyrate glucoside	0.02327	0.1356	1.1748	1.0447	1.1061	0.1455	yes	up	B(ii)	-	-	-	-	-	-	-	HMDB0031694	Lipids and lipid-like molecules	Fatty Acyls	Fatty acyl glycosides	-	367.161	3.16083	M+FA-H	C14H26O8	-	66.1	metab_43505	neg_4400	neg	5.4388	5.0151	5.427	4.8308	4.7914	4.7351
Valproic acid glucuronide	0.01693	0.1123	1.1738	1.0431	1.099	0.1362	yes	up	B(ii)	-	-	-	-	-	-	-	HMDB0000901;PW_C000720	Organic oxygen compounds	Organooxygen compounds	Carbohydrates and carbohydrate conjugates	60113-83-9	365.145	4.59543	M-H, M+FA-H	C14H24O8	-	36.9	metab_40038	neg_929	neg	5.6346	5.2507	5.6035	5.0511	4.9681	4.9824
Beta-Glucogallin	0.0009841	0.02125	1.1672	1.0691	1.1243	0.169	yes	up	B(ii)	C01158	-	-	map00999	Biosynthesis of various plant secondary metabolites	Metabolism	Biosynthesis of other secondary metabolites	HMDB0301708;HMDB0038728	Phenylpropanoids and polyketides	Tannins	Not Available	13405-60-2;554-37-0	331.067	1.48817	M-H	C13H16O10	-	44.2	metab_43090	neg_3983	neg	4.0153	4.0325	4.1593	3.6461	3.643	3.5683
Tyrosyl-Isoleucine	0.01147	0.08815	1.159	1.0321	0.891	-0.1665	yes	down	B(ii)	-	-	-	-	-	-	-	HMDB0029108	Organic acids and derivatives	Carboxylic acids and derivatives	Amino acids, peptides, and analogues	-	293.151	4.93122	M-H	C15H22N2O4	-	47.9	metab_63655	neg_24561	neg	3.766	4.0939	3.7843	4.3811	4.3475	4.3383
7-CHLOROETHYLTHEOPHYLLINE	0.01679	0.05216	1.1558	1.0953	1.3639	0.4477	yes	up	B(i)	-	-	-	-	-	-	-	-	-	-	-	-	243.065	5.33383	M+H	C9H11ClN4O2	52.1	-	metab_8918	pos_8926	pos	4.2986	3.6209	4.405	3.1789	3.0991	2.7583
3b-Allotetrahydrocortisol	0.02312	0.0654	1.1511	1.2385	0.715	-0.484	yes	down	B(ii)	-	-	-	-	-	-	-	HMDB0000314	Lipids and lipid-like molecules	Steroids and steroid derivatives	Hydroxysteroids	651-43-4	399.274	18.5315	M+CH3OH+H	C21H34O5	-	59.3	metab_21100	pos_21110	pos	3.2358	2.2095	3.039	3.9469	3.951	3.9664
(R)-3-Hydroxy-tetradecanoic acid	0.02019	0.05938	1.1468	1.0983	0.7571	-0.4014	yes	down	B(ii)	-	-	-	-	-	-	-	PW_C006738;HMDB0010731	Lipids and lipid-like molecules	Fatty Acyls	Fatty acids and conjugates	-	286.238	7.85395	M+ACN+H	C14H28O3	-	61.1	metab_31911	pos_31922	pos	3.2273	4.0318	3.0805	4.5369	4.5376	4.584
(Z,Z)-2,9,16-Heptadecatriene-4,6-diyn-8-ol	0.04974	0.106	1.1443	1.1198	0.7341	-0.446	yes	down	B(ii)	-	-	-	-	-	-	-	HMDB0032674	Lipids and lipid-like molecules	Fatty Acyls	Fatty alcohols	13894-72-9	260.201	10.031	M+NH4	C17H22O	-	65.2	metab_28787	pos_28798	pos	2.8969	4.1791	2.8785	4.4626	4.5075	4.59
Harderoporphyrin	0.008369	0.07296	1.1403	1.1313	0.9129	-0.1315	yes	down	B(ii)	-	-	-	-	-	-	-	HMDB0000683	Organoheterocyclic compounds	Tetrapyrroles and derivatives	Porphyrins	30783-27-8	607.257	19.7901	M-H, M+Na-2H, 2M-H	C35H36N4O6	-	34.6	metab_39311	neg_199	neg	4.747	4.5552	4.8756	5.1717	5.1759	5.1843
Lubiminol	0.004008	0.04718	1.136	1.0461	0.8907	-0.167	yes	down	B(ii)	-	-	-	-	-	-	-	HMDB0029604	Lipids and lipid-like molecules	Prenol lipids	Sesquiterpenoids	55784-92-4	253.181	12.9265	M-H	C15H26O3	-	84.7	metab_56227	neg_17129	neg	3.5288	3.5663	3.5861	3.9008	3.953	4.1364
6-{[(3,4,5-trihydroxy-6-methyloxan-2-yl)oxy]methyl}oxane-2,3,4,5-tetrol	0.0001414	0.00697	1.1266	1.0276	1.0814	0.1129	yes	up	B(ii)	-	-	-	-	-	-	-	HMDB0247100	Organic oxygen compounds	Organooxygen compounds	Carbohydrates and carbohydrate conjugates	-	325.114	1.2771	M-H	C12H22O10	-	76.2	metab_42963	neg_3856	neg	5.4709	5.4195	5.4962	5.082	5.0504	5.0193
(2Z)-2-(phenylmethylidene)octan-1-ol	0.03629	0.08793	1.1138	1.0678	0.7621	-0.3919	yes	down	B(ii)	-	-	-	-	-	-	-	-	-	-	-	-	260.201	10.112	M+ACN+H	C15H22O	-	51.2	metab_28601	pos_28612	pos	3.312	4.1025	2.9268	4.4973	4.488	4.585
SQDG(18:3/18:3)	0.007751	0.06955	1.1118	1.0929	0.9144	-0.1291	yes	down	B(i)	-	-	-	-	-	-	-	-	-	-	-	-	837.488	20.1413	M-H	C45H74O12S	75.1	-	metab_51862	neg_12763	neg	4.5635	4.4263	4.7243	4.9869	5.0047	5.0048
Linoelaidic Acid	0.005158	0.02185	1.1108	1.0537	0.8193	-0.2875	yes	down	B(i)	C01595	Lipids	Fatty acids	map01100;map00591;map01040	Metabolic pathways;Linoleic acid metabolism;Biosynthesis of unsaturated fatty acids	Metabolism;Metabolism;Metabolism	Global and overview maps;Lipid metabolism;Lipid metabolism	HMDB0247706;HMDB0006270;HMDB0000673;LMFA01030123	Lipids and lipid-like molecules	Fatty Acyls	Lineolic acids and derivatives	506-21-8;60-33-3	281.247	16.4334	M+H, M+NH4, M+H-H2O, M+H-2H2O	C18H32O2	55.4	-	metab_330	pos_331	pos	4.3024	4.7253	4.1494	5.3303	5.3351	5.4189
(3S,5R,6R,7E)-3,5,6-Trihydroxy-7-megastigmen-9-one	0.02619	0.1416	1.109	0.9868	1.1026	0.1409	yes	up	B(ii)	-	-	-	-	-	-	-	HMDB0038736	Lipids and lipid-like molecules	Prenol lipids	Sesquiterpenoids	-	287.15	7.36647	M+FA-H	C13H22O4	-	84.3	metab_60368	neg_21272	neg	5.0536	4.6607	5.0445	4.4452	4.4227	4.5195
Pyridinoline	0.001839	0.03021	1.1054	0.9948	1.1018	0.1399	yes	up	B(ii)	-	-	-	-	-	-	-	HMDB0000851	Organic acids and derivatives	Carboxylic acids and derivatives	Amino acids, peptides, and analogues	63800-01-1	409.172	5.12955	M-H2O-H	C18H28N4O8	-	31.4	metab_44481	neg_5376	neg	4.4434	4.3052	4.4375	4.0484	3.9807	3.938
3-O-p-Coumaroylquinic acid	0.04957	0.2046	1.1049	1.1735	0.9213	-0.1183	yes	down	B(ii)	-	-	-	-	-	-	-	HMDB0029681	Organic oxygen compounds	Organooxygen compounds	Alcohols and polyols	-	337.093	5.55695	M-H	C16H18O8	-	86.2	metab_44929	neg_5825	neg	5.8199	5.3571	5.8241	6.2558	6.2004	5.9969
Trilobalicin	0.0009951	0.02135	1.1036	1.0069	1.1161	0.1585	yes	up	B(ii)	-	-	-	-	-	-	-	HMDB0031926	Lipids and lipid-like molecules	Fatty Acyls	Fatty alcohols	189747-98-6	631.42	22.6381	M+Na-2H	C35H62O8	-	35	metab_53523	neg_14424	neg	3.8818	3.8264	3.8884	3.5116	3.5007	3.3799
Dorsmanin A	0.002401	0.0129	1.1026	1.0525	1.2705	0.3454	yes	up	B(i)	-	-	-	-	-	-	-	LMPK12120089	-	-	-	-	325.144	14.6313	M+H	C20H20O4	50.8	-	metab_22790	pos_22800	pos	4.577	4.2326	4.4786	3.6216	3.5277	3.309
Ixabepilone	0.03353	0.163	1.0997	1.1548	0.9079	-0.1394	yes	down	B(ii)	-	-	-	-	-	-	-	HMDB0015593	Phenylpropanoids and polyketides	Macrolides and analogues	Epothilones and analogues	219989-84-1	541.25	6.9753	M+Cl	C27H42N2O5S	-	73.6	metab_60858	neg_21762	neg	4.6771	4.2465	4.6501	5.0002	5.0396	4.9111
Val Pro Ala Arg	0.02568	0.07028	1.085	1.0243	0.7223	-0.4693	yes	down	B(i)	-	-	-	-	-	-	-	-	-	-	-	-	442.28	8.81702	M+H	C19H35N7O5	35.3	-	metab_30611	pos_30622	pos	2.5058	3.0221	2.11	3.3384	3.5545	3.6831
6-({8,14-dihydroxy-17-methoxy-10-oxo-2-oxatricyclo[13.2.2.1?,?]icosa-1(17),3,5,7(20),15,18-hexaen-4-yl}oxy)-3,4,5-trihydroxyoxane-2-carboxylic acid	0.01032	0.03642	1.083	1.0409	0.8302	-0.2685	yes	down	B(ii)	-	-	-	-	-	-	-	-	-	-	-	-	290.076	0.821233	M+2Na	C26H30O12	-	31.2	metab_38597	pos_38612	pos	4.471	5.1563	4.587	5.6934	5.7406	5.6881
Pro Glu Pro Tyr	0.003668	0.01722	1.0805	1.029	0.8335	-0.2627	yes	down	B(i)	-	-	-	-	-	-	-	-	-	-	-	-	505.226	5.66597	M+H	C24H32N4O8	47.4	-	metab_9271	pos_9279	pos	4.4928	4.869	4.374	5.4835	5.5274	5.4707
Mevalonic acid	0.04019	0.1822	1.0794	0.9621	1.1051	0.1442	yes	up	B(ii)	C00418	-	-	map01100;map01110;map00900	Metabolic pathways;Biosynthesis of secondary metabolites;Terpenoid backbone biosynthesis	Metabolism;Metabolism;Metabolism	Global and overview maps;Global and overview maps;Metabolism of terpenoids and polyketides	PW_C000152;HMDB0000227;LMFA01050352	Lipids and lipid-like molecules	Fatty Acyls	Fatty acids and conjugates	17817-88-8;150-97-0	341.145	1.26717	2M+FA-H	C6H12O4	-	45.1	metab_65347	neg_26255	neg	4.8854	4.4276	4.8482	4.3081	4.208	4.2965
Doxepin N-oxide glucuronide	0.006524	0.06305	1.0779	0.9611	1.1024	0.1406	yes	up	B(ii)	-	-	-	-	-	-	-	PW_C040598;HMDB0061139	Organoheterocyclic compounds	Benzoxepines	Dibenzoxepines	-	471.187	6.40583	M-H, 2M-H	C25H30NO8+	-	35	metab_40552	neg_1443	neg	4.3864	4.1511	4.3761	3.9143	3.9035	3.8958
6-{[3-(6,7-dimethoxy-2H-1,3-benzodioxol-5-yl)prop-2-en-1-yl]oxy}-3,4,5-trihydroxyoxane-2-carboxylic acid	0.005992	0.02436	1.0768	1.0354	1.2585	0.3317	yes	up	B(ii)	-	-	-	-	-	-	-	-	-	-	-	-	432.15	7.07858	M+NH4, M+Na	C18H22O11	-	47.2	metab_2765	pos_2771	pos	4.8578	4.2707	4.5994	3.6393	3.7176	3.5502
Brosimacutin E	0.008616	0.0319	1.0756	1.0164	1.2018	0.2652	yes	up	B(i)	-	-	-	-	-	-	-	LMPK12140033	-	-	-	-	341.138	13.3613	M+H	C20H20O5	45.7	-	metab_17372	pos_17382	pos	5.5316	5.2827	5.5331	4.7883	4.6065	4.2085
Isoorientin 7,3',4'-trimethyl ether	0.007987	0.03016	1.0728	1.0082	0.8324	-0.2647	yes	down	B(i)	-	-	-	-	-	-	-	LMPK12111058	-	-	-	-	491.153	8.44733	M+H	C24H26O11	64.2	-	metab_11800	pos_11809	pos	4.6019	4.7071	4.1128	5.381	5.3923	5.3516
Hydroxyprogesterone acetate	0.003974	0.01813	1.072	1.0166	0.7826	-0.3537	yes	down	B(i)	-	-	-	-	-	-	-	-	-	-	-	-	373.235	19.1936	M+H	C23H32O4	71.4	-	metab_18699	pos_18709	pos	3.1278	3.497	3.0545	4.0742	4.047	4.2441
3,4-Hexahydroxydiphenoylarabinose	0.006402	0.06216	1.0694	0.9896	1.0965	0.1329	yes	up	B(ii)	-	-	-	-	-	-	-	HMDB0034113	Phenylpropanoids and polyketides	Tannins	Hydrolyzable tannins	19833-16-0	433.045	3.74245	M-H2O-H	C19H16O13	-	49.2	metab_43641	neg_4536	neg	4.4281	4.4608	4.4704	4.1781	4.0801	3.924
LysoPA(20:3(8Z,11Z,14Z)/0:0)	0.04231	0.1874	1.0678	0.9504	1.1063	0.1457	yes	up	B(ii)	-	-	-	-	-	-	-	HMDB0114759	Lipids and lipid-like molecules	Glycerophospholipids	Glycerophosphates	-	505.257	14.078	M+FA-H	C23H41O7P	-	71.4	metab_55692	neg_16594	neg	4.7462	4.3304	4.7217	4.2379	4.2088	4.0246
Linalool 3,6-oxide primeveroside	1.03E-5	0.001479	1.065	0.9859	0.9202	-0.12	yes	down	B(ii)	-	-	-	-	-	-	-	HMDB0035489	Organic oxygen compounds	Organooxygen compounds	Carbohydrates and carbohydrate conjugates	-	463.219	7.24135	M-H	C21H36O11	-	66.6	metab_46646	neg_7543	neg	4.2169	4.2069	4.2022	4.5565	4.5982	4.5669
N-Acetylaspartylglutamic acid	0.03199	0.159	1.0644	0.9474	1.0982	0.1351	yes	up	B(ii)	C12270	-	-	map01100;map00250	Metabolic pathways;Alanine, aspartate and glutamate metabolism	Metabolism;Metabolism	Global and overview maps;Amino acid metabolism	HMDB0001067	Organic acids and derivatives	Carboxylic acids and derivatives	Amino acids, peptides, and analogues	3106-85-2	653.174	7.71182	2M+FA-H	C11H16N2O8	-	53.2	metab_47077	neg_7974	neg	4.9548	4.5279	4.8801	4.3731	4.3307	4.3759
Dihydrolipoamide	0.01642	0.05131	1.0628	1.02	0.845	-0.243	yes	down	B(ii)	C00579	-	-	-	-	-	-	PW_C000782;LMFA08010019;HMDB0000985	Lipids and lipid-like molecules	Fatty Acyls	Fatty amides	3884-47-7	432.187	1.1635	2M+NH4	C8H17NOS2	-	72	metab_37984	pos_37999	pos	4.9365	5.6394	4.9157	6.1024	6.1242	6.1052
5-Methyldihydrofolic acid	0.03455	0.1663	1.0622	0.9467	1.1311	0.1777	yes	up	B(ii)	-	-	-	-	-	-	-	HMDB0006486	Organoheterocyclic compounds	Pteridines and derivatives	Pterins and derivatives	59904-24-4	438.152	6.65985	M-H2O-H	C20H23N7O6	-	34	metab_46053	neg_6949	neg	3.7761	3.459	3.8989	3.2768	3.3502	3.2148
Malonic acid	0.001278	0.02451	1.0615	1.0087	0.8974	-0.1562	yes	down	B(i)	C00383	Organic acids	Carboxylic acids	map00240;map01100;map01212;map00061;map00410	Pyrimidine metabolism;Metabolic pathways;Fatty acid metabolism;Fatty acid biosynthesis;beta-Alanine metabolism	Metabolism;Metabolism;Metabolism;Metabolism;Metabolism	Nucleotide metabolism;Global and overview maps;Global and overview maps;Lipid metabolism;Metabolism of other amino acids	PW_C000543;LMFA01170041;HMDB0000691	Organic acids and derivatives	Carboxylic acids and derivatives	Dicarboxylic acids and derivatives	141-82-2	103.004	1.12982	M-H	C3H4O4	62.6	-	metab_66526	neg_3685	neg	3.3233	3.2168	3.2754	3.6873	3.6723	3.577
Gly Leu Leu Asp	0.001432	0.009407	1.0613	1.0077	0.8172	-0.2912	yes	down	B(i)	-	-	-	-	-	-	-	-	-	-	-	-	417.234	6.0711	M+H	C18H32N4O7	36.2	-	metab_34493	pos_34506	pos	3.8088	4.0272	3.6696	4.6337	4.6944	4.7519
Geniposidic acid	0.000681	0.01731	1.0591	0.9939	1.1001	0.1376	yes	up	B(ii)	C11673	-	-	map01110;map00902	Biosynthesis of secondary metabolites;Monoterpenoid biosynthesis	Metabolism;Metabolism	Global and overview maps;Metabolism of terpenoids and polyketides	HMDB0034942;LMPR0102070043	Lipids and lipid-like molecules	Prenol lipids	Terpene glycosides	27741-01-1	355.107	1.43712	M-H2O-H	C16H22O10	-	52.6	metab_65212	neg_26120	neg	4.0815	4.0855	3.9983	3.6336	3.7117	3.7136
Ser Pro Arg Val	0.002065	0.01179	1.0574	1.0118	1.2614	0.335	yes	up	B(i)	-	-	-	-	-	-	-	-	-	-	-	-	458.275	7.87133	M+H	C19H35N7O6	31.9	-	metab_31877	pos_31888	pos	4.1554	4.0144	4.3685	3.2482	3.2463	3.4431
3,4,5-trihydroxy-6-[5-hydroxy-2-methoxy-4-(prop-2-en-1-yl)phenoxy]oxane-2-carboxylic acid	0.03256	0.1604	1.0565	1.1029	1.0876	0.1211	yes	up	B(ii)	-	-	-	-	-	-	-	-	-	-	-	-	401.109	1.38612	M+FA-H	C16H20O9	-	62.5	metab_43042	neg_3935	neg	5.1179	5.4994	5.1375	4.8467	4.8949	4.7447
His His Val Ala Tyr	2.962E-5	0.001747	1.0553	1.0193	0.8315	-0.2662	yes	down	B(i)	-	-	-	-	-	-	-	-	-	-	-	-	626.302	5.3968	M+H	C29H39N9O7	34.4	-	metab_35518	pos_35531	pos	4.1444	4.1079	4.0238	4.8964	4.9157	4.9518
LysoPA(20:3(5Z,8Z,11Z)/0:0)	0.002806	0.03857	1.0511	0.9444	1.0982	0.1351	yes	up	B(ii)	-	-	-	-	-	-	-	HMDB0114747	Lipids and lipid-like molecules	Glycerophospholipids	Glycerophosphates	-	505.257	14.435	M+FA-H	C23H41O7P	-	44.3	metab_55534	neg_16436	neg	4.1826	4.0549	4.2391	3.7555	3.8084	3.7964
D-Vacciniin	0.0001106	0.005976	1.0505	0.984	1.0764	0.1062	yes	up	B(ii)	-	-	-	-	-	-	-	HMDB0038492	Benzenoids	Benzene and substituted derivatives	Benzoic acids and derivatives	14200-76-1	329.088	1.26717	M+FA-H	C13H16O7	-	80.8	metab_42956	neg_3849	neg	5.0164	5.0578	5.0098	4.6998	4.6747	4.6372
3,11,12-Trihydroxy-1(10)-spirovetiven-2-one	0.01504	0.1045	1.0489	0.9333	1.1032	0.1417	yes	up	B(ii)	-	-	-	-	-	-	-	HMDB0038154	Lipids and lipid-like molecules	Prenol lipids	Sesquiterpenoids	84321-96-0	303.135	4.9742	M+Cl	C15H24O4	-	69.2	metab_63612	neg_24518	neg	4.3314	4.0226	4.2827	3.7974	3.8271	3.8306
N-METHYLISOLEUCINE	0.03367	0.08412	1.0472	1.0089	0.8066	-0.3101	yes	down	B(i)	-	-	-	-	-	-	-	-	-	-	-	-	146.118	1.2827	M+H	C7H15NO2	68.3	-	metab_37784	pos_37799	pos	3.7768	4.5739	3.6006	4.9044	4.9169	4.9958
10-Hydroxy-8-nor-2-fenchanone glucoside	0.001321	0.008994	1.0459	1.0068	0.8164	-0.2927	yes	down	B(ii)	-	-	-	-	-	-	-	HMDB0033643	Lipids and lipid-like molecules	Prenol lipids	Terpene glycosides	240495-82-3	299.149	7.87133	M+H-H2O, M+Na, M+H	C15H24O7	-	68.1	metab_1533	pos_1539	pos	3.8335	3.6041	3.5122	4.3973	4.4967	4.5183
3-{[3,4-dihydroxy-5-(hydroxymethyl)oxolan-2-yl]oxy}-5,7-dihydroxy-2-(3-hydroxyphenyl)-3,4-dihydro-2H-1-benzopyran-4-one	0.001115	0.0227	1.045	1.002	0.9239	-0.1142	yes	down	B(ii)	-	-	-	-	-	-	-	-	-	-	-	-	419.098	8.31403	M-H	C20H20O10	-	71.9	metab_47559	neg_8456	neg	4.4628	4.3209	4.3929	4.7684	4.7263	4.7665
9alpha-(3-Methylbutanoyloxy)-4S-hydroxy-10(14)-oplopen-3-one	0.01072	0.03751	1.0445	0.9858	0.8171	-0.2914	yes	down	B(ii)	-	-	-	-	-	-	-	HMDB0039171	Lipids and lipid-like molecules	Prenol lipids	Sesquiterpenoids	348113-04-2	354.264	8.53733	M+NH4	C20H32O4	-	78.2	metab_11879	pos_11888	pos	3.8521	4.2272	3.5779	4.7186	4.7091	4.8403
6-Butyltetrahydro-2H-pyran-2-one	0.002173	0.03326	1.0445	0.9375	0.8999	-0.1522	yes	down	B(ii)	-	-	-	-	-	-	-	HMDB0031514	Organoheterocyclic compounds	Lactones	Delta valerolactones	3301-94-8	357.228	15.7528	2M+FA-H	C9H16O2	-	49.4	metab_50890	neg_11791	neg	3.2308	3.3706	3.2138	3.6201	3.6221	3.6669
2-Octenedioic acid	0.009341	0.07788	1.0444	0.93	1.0783	0.1088	yes	up	B(ii)	-	-	-	-	-	-	-	HMDB0000341;LMFA01170085	Lipids and lipid-like molecules	Fatty Acyls	Fatty acids and conjugates	5698-50-0	403.161	5.53707	2M+Hac-H	C8H12O4	-	58.8	metab_62873	neg_23779	neg	5.3352	5.0855	5.3219	4.8683	4.8612	4.8701
L-Leucyl-L-Alanine	0.03548	0.1689	1.04	0.9276	0.9096	-0.1367	yes	down	B(i)	-	-	-	-	-	-	-	HMDB0304783;HMDB0028922	Organic acids and derivatives	Carboxylic acids and derivatives	Amino acids, peptides, and analogues	7298-84-2	201.124	2.689	M-H	C9H18N2O3	53.1	-	metab_64779	neg_25687	neg	4.0357	4.4209	4.0131	4.5737	4.5634	4.5722
AF Toxin II	0.00339	0.01629	1.0382	0.9771	0.783	-0.3529	yes	down	B(ii)	-	-	-	-	-	-	-	HMDB0033504	Lipids and lipid-like molecules	Fatty Acyls	Fatty acids and conjugates	-	342.191	6.04398	M+NH4	C17H24O6	-	58.9	metab_34543	pos_34556	pos	3.0292	3.074	2.7529	3.6546	3.7205	3.9354
Epoxyeremopetasinorol	0.01169	0.04002	1.038	0.9819	0.7859	-0.3476	yes	down	B(i)	-	-	-	-	-	-	-	HMDB0029670	Organoheterocyclic compounds	Oxanes	Not Available	182127-78-2	225.149	11.51	M+H	C13H20O3	31.4	-	metab_24759	pos_24769	pos	3.1657	3.5325	2.8523	4.0318	4.0753	4.0438
4-Megastigmene-6a,9R-diol 9-[apiosyl-(1->6)-glucoside]	0.01356	0.09835	1.0374	1.0491	0.9236	-0.1147	yes	down	B(ii)	-	-	-	-	-	-	-	HMDB0041580	Lipids and lipid-like molecules	Fatty Acyls	Fatty acyl glycosides	177261-74-4	551.27	6.99538	M+FA-H	C24H42O11	-	87.9	metab_60829	neg_21733	neg	4.7206	4.4538	4.7138	4.9778	5.0021	5.0558
6-{[(2E)-3-(2,4-dihydroxyphenyl)prop-2-enoyl]oxy}-3,4,5-trihydroxyoxane-2-carboxylic acid	0.02638	0.07157	1.0355	0.9948	1.2844	0.3611	yes	up	B(ii)	-	-	-	-	-	-	-	-	-	-	-	-	357.085	1.21243	M+H, M+K	C15H16O10	-	42.2	metab_1878	pos_1884	pos	4.4864	3.7559	4.3996	3.0812	3.5595	3.2027
3-(2,4-dihydroxy-5-methoxyphenyl)propanoic acid	0.00836	0.07296	1.0328	0.9468	1.0852	0.118	yes	up	B(ii)	-	-	-	-	-	-	-	-	-	-	-	-	469.135	7.28298	2M+FA-H	C10H12O5	-	76.6	metab_46680	neg_7577	neg	4.7237	4.6755	4.6554	4.4627	4.2528	4.2342
3-Oxododecanoic acid	0.002772	0.03817	1.0312	0.9541	1.0988	0.1359	yes	up	B(ii)	C02367	-	-	-	-	-	-	HMDB0010727;PW_C006734	Organic acids and derivatives	Keto acids and derivatives	Medium-chain keto acids and derivatives	-	259.155	6.54718	M+FA-H	C12H22O3	-	58.4	metab_45951	neg_6847	neg	3.9581	3.9733	4.0123	3.5517	3.5929	3.7243
2-(3-Hydroxyphenyl)ethanol 1'-glucoside	0.003498	0.04376	1.0273	0.9951	1.0855	0.1184	yes	up	B(ii)	-	-	-	-	-	-	-	HMDB0038332	Organic oxygen compounds	Organooxygen compounds	Carbohydrates and carbohydrate conjugates	-	345.119	4.396	M+FA-H	C14H20O7	-	47	metab_64147	neg_25054	neg	4.4246	4.6207	4.5478	4.1901	4.1688	4.1635
1-hydroxy-1,7-diphenylheptan-3-one	0.0006722	0.006167	1.027	0.9922	0.8235	-0.2802	yes	down	B(ii)	-	-	-	-	-	-	-	-	-	-	-	-	324.196	11.0445	M+ACN+H	C19H22O2	-	74.5	metab_26151	pos_26161	pos	3.8309	3.6308	3.5698	4.4212	4.4697	4.5054
Phloretin xylosyl-galactoside	0.02237	0.1324	1.0182	0.9042	1.084	0.1164	yes	up	B(ii)	-	-	-	-	-	-	-	HMDB0029252	Phenylpropanoids and polyketides	Flavonoids	Flavonoid glycosides	-	567.173	6.00345	M-H, M+FA-H	C26H32O14	-	56.6	metab_40421	neg_1312	neg	5.0398	4.72	4.9487	4.596	4.5304	4.4437
[6]-Gingerdiol 5-O-beta-D-glucopyranoside	4.616E-5	0.003651	1.0181	0.947	1.0882	0.1219	yes	up	B(ii)	-	-	-	-	-	-	-	HMDB0036123	Lipids and lipid-like molecules	Fatty Acyls	Fatty acyl glycosides	-	457.244	9.00422	M-H	C23H38O9	-	48.1	metab_48068	neg_8966	neg	4.1482	4.1488	4.1072	3.8204	3.7821	3.7984
11,12,13-Trinor-1,3,5-bisabolatrien-10-oic acid	0.002743	0.03789	1.0147	0.9611	0.8979	-0.1554	yes	down	B(ii)	-	-	-	-	-	-	-	HMDB0039643	Lipids and lipid-like molecules	Prenol lipids	Monoterpenoids	-	237.113	9.5501	M+FA-H	C12H16O2	-	61.4	metab_58127	neg_19030	neg	2.9969	2.9792	3.1238	3.349	3.3561	3.4296
4-O-Methyl-a-D-glucosyl-(1->2)-b-D-xylosyl-(1->4)-D-xylose	0.004096	0.01856	1.0142	0.962	0.8396	-0.2522	yes	down	B(ii)	-	-	-	-	-	-	-	HMDB0039742	Organic oxygen compounds	Organooxygen compounds	Carbohydrates and carbohydrate conjugates	10365-86-3	511.102	6.61897	M+K	C17H28O15	-	51.5	metab_10153	pos_10161	pos	4.1348	4.4537	4.0026	4.9659	4.9909	5.0414
Dihydrozeatin-O-glucoside	0.0006478	0.006054	1.0118	0.9649	0.8385	-0.2541	yes	down	B(ii)	C16448	-	-	map01110;map00908	Biosynthesis of secondary metabolites;Zeatin biosynthesis	Metabolism;Metabolism	Global and overview maps;Metabolism of terpenoids and polyketides	HMDB0012214	Lipids and lipid-like molecules	Fatty Acyls	Fatty acyl glycosides	62512-96-3	366.177	4.2948	M+H-H2O	C16H25N5O6	-	51.6	metab_8070	pos_8076	pos	4.0563	4.1151	3.8538	4.8045	4.7645	4.772
({1-[2-(2,4-dihydroxyphenyl)-5,7-dihydroxy-6-(3-methylbut-2-en-1-yl)-4-oxo-3,4-dihydro-2H-1-benzopyran-3-yl]-3,7-dimethylocta-2,6-dien-4-yl}oxy)sulfonic acid	0.01262	0.04237	1.0068	1.0743	0.8324	-0.2647	yes	down	B(ii)	-	-	-	-	-	-	-	-	-	-	-	-	589.207	13.3703	M+H	C30H36O10S	-	38	metab_23395	pos_23405	pos	4.3574	3.7914	4.3966	5.0065	5.0438	5.0227
6-{[2-(2,4-dihydroxyphenyl)-3-(3,7-dimethylocta-2,6-dien-1-yl)-7-hydroxy-6-(4-hydroxy-3-methylbut-2-en-1-yl)-4-oxo-3,4-dihydro-2H-1-benzopyran-5-yl]oxy}-3,4,5-trihydroxyoxane-2-carboxylic acid	0.0002798	0.004181	1.0036	0.9604	0.848	-0.2379	yes	down	B(ii)	-	-	-	-	-	-	-	-	-	-	-	-	667.279	5.09205	M+H-H2O	C36H44O13	-	54	metab_8686	pos_8693	pos	4.2146	4.3519	4.1407	4.9676	5.0032	5.0154
Glucosylgalactosyl hydroxylysine	0.0009808	0.007558	1.0029	0.9995	0.8564	-0.2236	yes	down	B(ii)	-	-	-	-	-	-	-	HMDB0000585	Lipids and lipid-like molecules	Fatty Acyls	Fatty acyl glycosides	32448-35-4	519.242	6.97013	M+CH3OH+H	C18H34N2O13	-	46.7	metab_10497	pos_10506	pos	4.732	4.4467	4.5772	5.3518	5.4125	5.298
Isohumbertiol	0.003565	0.01688	1.0026	0.953	0.8397	-0.2521	yes	down	B(i)	-	-	-	-	-	-	-	HMDB0040686	Lipids and lipid-like molecules	Prenol lipids	Sesquiterpenoids	-	219.175	15.1832	M+H	C15H22O	66.9	-	metab_22474	pos_22484	pos	4.0195	4.353	3.9444	4.8561	4.8792	4.9351
Phytosphingosine 1-phosphate	0.006471	0.02584	1.0016	0.9787	0.7928	-0.335	yes	down	B(i)	-	-	-	-	-	-	-	LMSP01050003	-	-	-	-	398.267	10.4803	M+H	C18H40NO6P	77.4	-	metab_27708	pos_27719	pos	3.2822	2.8573	2.8276	3.8033	3.7964	3.7099
3,4-Dihydroxyphenylvaleric acid	0.04696	0.1024	1.0013	0.972	0.7989	-0.3239	yes	down	B(ii)	-	-	-	-	-	-	-	HMDB0029233	Benzenoids	Phenols	Benzenediols	-	252.123	2.71387	M+ACN+H	C11H14O4	-	40.6	metab_37288	pos_37302	pos	3.3006	4.2081	3.2783	4.4681	4.3655	4.6705
