# Supplementary material for: Transcriptome sequencing and metabolome analysis to reveal renewal evidence for drought adaptation in mulberry
Source: IET Syst Biol. 2025 Feb 26;19(1):e70004. doi: 10.1049/syb2.70004 (PMC11865340; doi:10.1049/syb2.70004)
Supplement: Supplementary file 15 — Table S14 [file SYB2-19-e70004-s006.xlsx]

## Sheet: supplemental Table 14
Table 14:correlation network table of DEGs and DEMs
Gene_name	Metabolite_name	corr	p value	q value
mnot00005083 (mnot00005083)	2,6,10,10-Tetramethyl-1-oxaspiro[4.5]decan-6-ol	0.999931	7.05820089251E-9	0.000370603525737
mnot00005481 (mnot00005481)	2,6,10,10-Tetramethyl-1-oxaspiro[4.5]decan-6-ol	0.999939	5.65051957064E-9	0.000370603525737
mnot00000917 (mnot00000917)	7-(3,4-dihydroxyphenyl)-1-(4-hydroxy-3-methoxyphenyl)hept-1-ene-3,5-dione	0.999942	5.13112952121E-9	0.000370603525737
mnot00002683 (mnot00002683)	7-(3,4-dihydroxyphenyl)-1-(4-hydroxy-3-methoxyphenyl)hept-1-ene-3,5-dione	0.999922	9.12518315466E-9	0.000370603525737
mnot00008440 (mnot00008440)	7-(3,4-dihydroxyphenyl)-1-(4-hydroxy-3-methoxyphenyl)hept-1-ene-3,5-dione	0.999943	4.85336715471E-9	0.000370603525737
mnot00015226 (mnot00015226)	7-(3,4-dihydroxyphenyl)-1-(4-hydroxy-3-methoxyphenyl)hept-1-ene-3,5-dione	0.999929	7.47036355642E-9	0.000370603525737
mnot00016320 (mnot00016320)	7-(3,4-dihydroxyphenyl)-1-(4-hydroxy-3-methoxyphenyl)hept-1-ene-3,5-dione	-0.999923	8.93899409283E-9	0.000370603525737
mnot00018841 (mnot00018841)	7-(3,4-dihydroxyphenyl)-1-(4-hydroxy-3-methoxyphenyl)hept-1-ene-3,5-dione	-0.999951	3.62402789673E-9	0.000364777121826
mnot00003471 (mnot00003471)	Isopentyl beta-D-glucoside	-0.999924	8.65549987451E-9	0.000370603525737
mnot00007781 (mnot00007781)	Isopentyl beta-D-glucoside	-0.999987	2.40175766446E-10	0.000363041618756
mnot00011598 (mnot00011598)	Isopentyl beta-D-glucoside	0.999912	1.16559053151E-8	0.000376368321805
mnot00015218 (mnot00015218)	Isopentyl beta-D-glucoside	0.99991	1.2279904112E-8	0.000376368321805
mnot00018812 (mnot00018812)	Isopentyl beta-D-glucoside	0.999967	1.6082421439E-9	0.000364777121826
mnot00005787 (mnot00005787)	Sebacic acid	0.999968	1.49414270042E-9	0.000364777121826
mnot00010630 (mnot00010630)	5-(10,13-Nonadecadienyl)-1,3-benzenediol	0.999937	5.9921482981E-9	0.000370603525737
mnot00002223 (mnot00002223)	[8]-Gingerdione	0.999967	1.67915019704E-9	0.000364777121826
mnot00010650 (mnot00010650)	Lactucin	-0.999961	2.3229394731E-9	0.000364777121826
mnot00017756 (mnot00017756)	Naringenin	0.999956	2.90109266406E-9	0.000364777121826
mnot00007109 (mnot00007109)	Naringenin	0.99992	9.6110872857E-9	0.000370603525737
mnot00000200 (mnot00000200)	Naringenin	0.999925	8.54483914174E-9	0.000370603525737
mnot00007438 (mnot00007438)	Naringenin	0.999966	1.7099994242E-9	0.000364777121826
mnot00009665 (mnot00009665)	Naringenin	0.999915	1.08584512009E-8	0.000376368321805
mnot00011886 (mnot00011886)	Naringenin	0.999954	3.11568709355E-9	0.000364777121826
mnot00020023 (mnot00020023)	Neotussilagine	0.99992	9.54444533358E-9	0.000370603525737
mnot00020844 (mnot00020844)	Neotussilagine	0.999951	3.65227369337E-9	0.000364777121826
mnot00011703 (mnot00011703)	Oryzalide B	-0.999938	5.8028909786E-9	0.000370603525737
mnot00009033 (mnot00009033)	Mauritine A	0.999936	6.14680615446E-9	0.000370603525737
mnot00009935 (mnot00009935)	Kanokoside D	-0.999959	2.58147826076E-9	0.000364777121826
mnot00018313 (mnot00018313)	Pseudoionone	0.999944	4.69445029448E-9	0.000370603525737
mnot00003176 (mnot00003176)	10-Acetoxytoxol	0.999943	4.92612749325E-9	0.000370603525737
mnot00010705 (mnot00010705)	Convalloside	-0.99994	5.48510173509E-9	0.000370603525737
mnot00026411 (mnot00026411)	Hydroxyprogesterone acetate	0.999968	1.57689612736E-9	0.000364777121826
mnot00026594 (mnot00026594)	Pregn-4-ene-3,20-dione, 6a,17-dihydroxy-6-methyl-	0.999913	1.12602459532E-8	0.000376368321805
mnot00009799 (mnot00009799)	MG(0:0/18:4(6Z,9Z,12Z,15Z)/0:0)	-0.999973	1.06283149145E-9	0.000364777121826
mnot00006625 (mnot00006625)	N-[(3a,5b,7a,12a)-3,7-dihydroxy-24-oxo-12-(sulfooxy)cholan-24-yl]-Glycine	-0.999935	6.32547007639E-9	0.000370603525737
mnot00014595 (mnot00014595)	N-[(3a,5b,7a,12a)-3,7-dihydroxy-24-oxo-12-(sulfooxy)cholan-24-yl]-Glycine	-0.999939	5.54540693629E-9	0.000370603525737
mnot00014996 (mnot00014996)	N-[(3a,5b,7a,12a)-3,7-dihydroxy-24-oxo-12-(sulfooxy)cholan-24-yl]-Glycine	-0.999978	7.3171084923E-10	0.000364777121826
mnot00021837 (mnot00021837)	N-[(3a,5b,7a,12a)-3,7-dihydroxy-24-oxo-12-(sulfooxy)cholan-24-yl]-Glycine	-0.999964	1.92476667633E-9	0.000364777121826
mnot00025262 (mnot00025262)	N-[(3a,5b,7a,12a)-3,7-dihydroxy-24-oxo-12-(sulfooxy)cholan-24-yl]-Glycine	-0.99993	7.35137823385E-9	0.000370603525737
mnot00023079 (mnot00023079)	(E,E)-N-4-Methoxystyrylcinnamide	-0.999957	2.75762610913E-9	0.000364777121826
mnot00026112 (mnot00026112)	Ascochitin	0.999921	9.34389882321E-9	0.000370603525737
mnot00018296 (mnot00018296)	CEAROIN	0.99992	9.53069743406E-9	0.000370603525737
mnot00016611 (mnot00016611)	Hydroxyisonobilin	-0.999909	1.23494089989E-8	0.000376368321805
mnot00023854 (mnot00023854)	1-Methoxy-1-(2,4,5-trimethoxyphenyl)-2-propanol	-0.999929	7.52656168639E-9	0.000370603525737
mnot00027488 (mnot00027488)	Thr Arg Ile Thr	0.999946	4.31736688483E-9	0.000370603525737
mnot00005865 (mnot00005865)	His His Val Ala Tyr	0.999909	1.23021491373E-8	0.000376368321805
mnot00000812 (mnot00000812)	Ethylmethylmaleimide	0.999918	1.01355466873E-8	0.000374246154433
mnot00019149 (mnot00019149)	Ethylmethylmaleimide	0.999956	2.89102147425E-9	0.000364777121826
mnot00009369 (mnot00009369)	Tiglylcarnitine	0.999909	1.23673917564E-8	0.000376368321805
mnot00009780 (mnot00009780)	Tiglylcarnitine	0.999981	5.63162588069E-10	0.000364777121826
mnot00010024 (mnot00010024)	Tiglylcarnitine	-0.999948	3.99597968222E-9	0.000370603525737
mnot00020256 (mnot00020256)	Tiglylcarnitine	-0.999926	8.30035877483E-9	0.000370603525737
mnot00023157 (mnot00023157)	Tiglylcarnitine	0.999948	3.98584459136E-9	0.000370603525737
mnot00023763 (mnot00023763)	Tiglylcarnitine	0.999927	7.88655311753E-9	0.000370603525737
mnot00008372 (mnot00008372)	Clomipramine	0.999915	1.09506615058E-8	0.000376368321805
mnot00001308 (mnot00001308)	Phenmetrazine	-0.999951	3.54861269431E-9	0.000364777121826
mnot00001332 (mnot00001332)	Phenmetrazine	-0.999926	8.2040231703E-9	0.000370603525737
mnot00001448 (mnot00001448)	Phenmetrazine	-0.999943	4.87702619069E-9	0.000370603525737
mnot00001964 (mnot00001964)	Phenmetrazine	-0.999956	2.88039370578E-9	0.000364777121826
mnot00003708 (mnot00003708)	Phenmetrazine	-0.999917	1.03531587646E-8	0.000376368321805
mnot00004928 (mnot00004928)	Phenmetrazine	-0.999906	1.31212247418E-8	0.000376368321805
mnot00005089 (mnot00005089)	Phenmetrazine	-0.999954	3.12355815833E-9	0.000364777121826
mnot00007722 (mnot00007722)	Phenmetrazine	-0.999958	2.68793472297E-9	0.000364777121826
mnot00008058 (mnot00008058)	Phenmetrazine	-0.999906	1.3194432337E-8	0.000376368321805
mnot00015014 (mnot00015014)	Phenmetrazine	-0.99993	7.37076271749E-9	0.000370603525737
mnot00021970 (mnot00021970)	Phenmetrazine	-0.999937	5.90540861903E-9	0.000370603525737
mnot00021973 (mnot00021973)	Phenmetrazine	-0.999937	5.90540861903E-9	0.000370603525737
mnot00022603 (mnot00022603)	Phenmetrazine	-0.999932	7.02760849447E-9	0.000370603525737
mnot00023977 (mnot00023977)	Phenmetrazine	-0.999923	8.8323291379E-9	0.000370603525737
mnot00024616 (mnot00024616)	Phenmetrazine	-0.999924	8.60286536372E-9	0.000370603525737
mnot00015155 (mnot00015155)	Gemcitabine	-0.999935	6.31343392149E-9	0.000370603525737
mnot00005835 (mnot00005835)	Arginyl-Proline	-0.999975	9.21627672017E-10	0.000364777121826
mnot00000904 (mnot00000904)	Homoarecoline	-0.999937	6.0249298151E-9	0.000370603525737
mnot00002161 (mnot00002161)	Homoarecoline	0.999913	1.13273827202E-8	0.000376368321805
mnot00002964 (mnot00002964)	Homoarecoline	0.999936	6.19055177863E-9	0.000370603525737
mnot00009009 (mnot00009009)	Homoarecoline	0.999922	9.17365871455E-9	0.000370603525737
mnot00011410 (mnot00011410)	Homoarecoline	0.999929	7.48343825264E-9	0.000370603525737
mnot00014851 (mnot00014851)	Homoarecoline	0.999919	9.77247152445E-9	0.000373642243445
mnot00016261 (mnot00016261)	Homoarecoline	0.999951	3.60615201664E-9	0.000364777121826
mnot00016409 (mnot00016409)	Homoarecoline	0.999937	5.93844530169E-9	0.000370603525737
mnot00017326 (mnot00017326)	Homoarecoline	0.999911	1.17628742667E-8	0.000376368321805
mnot00018744 (mnot00018744)	Homoarecoline	0.99991	1.21508413245E-8	0.000376368321805
mnot00019509 (mnot00019509)	Homoarecoline	0.999926	8.10816500844E-9	0.000370603525737
mnot00022463 (mnot00022463)	Homoarecoline	0.999968	1.57316833831E-9	0.000364777121826
mnot00023031 (mnot00023031)	Homoarecoline	0.999908	1.25664378536E-8	0.000376368321805
mnot00023214 (mnot00023214)	Homoarecoline	-0.999908	1.28047702392E-8	0.000376368321805
mnot00023925 (mnot00023925)	Homoarecoline	0.999954	3.11129549791E-9	0.000364777121826
mnot00017189 (mnot00017189)	1,1'-(Tetrahydro-6a-hydroxy-2,3a,5-trimethylfuro[2,3-d]-1,3-dioxole-2,5-diyl)bis-ethanone	-0.999927	8.08495422099E-9	0.000370603525737
mnot00011008 (mnot00011008)	N-lactoyl-Isoeucine	0.999916	1.06550006139E-8	0.000376368321805
mnot00008179 (mnot00008179)	1-O-p-Coumaroyl-beta-D-glucose	-0.999946	4.38829739888E-9	0.000370603525737
mnot00012576 (mnot00012576)	1-O-p-Coumaroyl-beta-D-glucose	0.999926	8.11190691977E-9	0.000370603525737
mnot00000982 (mnot00000982)	Meta-O-Dealkylated flecainide lactam	0.999932	7.03477912813E-9	0.000370603525737
mnot00000394 (mnot00000394)	Citrusin B	0.999927	7.96306445446E-9	0.000370603525737
mnot00003569 (mnot00003569)	(2R,6x)-7-Methyl-3-methylene-1,2,6,7-octanetetrol 2-glucoside	-0.999938	5.72164594911E-9	0.000370603525737
mnot00016867 (mnot00016867)	(2R,6x)-7-Methyl-3-methylene-1,2,6,7-octanetetrol 2-glucoside	-0.999926	8.19619233054E-9	0.000370603525737
mnot00013370 (mnot00013370)	(+/-)-Camphoric acid	-0.999945	4.57984753262E-9	0.000370603525737
mnot00005515 (mnot00005515)	Trans-3-Hydroxycotinine glucuronide	-0.999967	1.6019404008E-9	0.000364777121826
mnot00000579 (mnot00000579)	3-hydroxyoctanoyl carnitine	0.99992	9.56545463628E-9	0.000370603525737
mnot00016396 (mnot00016396)	Yohimbine	0.999929	7.56096373674E-9	0.000370603525737
mnot00008451 (mnot00008451)	MK 886	0.999924	8.58943032703E-9	0.000370603525737
mnot00017005 (mnot00017005)	Linalool 3,6-oxide primeveroside	-0.999919	9.89310222112E-9	0.000373642243445
mnot00023204 (mnot00023204)	(Z)-3-Oxo-2-(2-pentenyl)-1-cyclopenteneacetic acid	-0.999925	8.52042533402E-9	0.000370603525737
mnot00013558 (mnot00013558)	Jasmolone	-0.99992	9.60083178035E-9	0.000370603525737
mnot00011020 (mnot00011020)	3-carboxy-4-methyl-5-pentyl-2-furanpropanoic acid	-0.999942	5.11989516818E-9	0.000370603525737
mnot00019774 (mnot00019774)	3-carboxy-4-methyl-5-pentyl-2-furanpropanoic acid	-0.999922	9.1362671992E-9	0.000370603525737
mnot00012458 (mnot00012458)	2,4-Heptadecanedione	0.999962	2.17721207394E-9	0.000364777121826
mnot00019380 (mnot00019380)	Momordin Ia	-0.999952	3.4938067962E-9	0.000364777121826
mnot00004539 (mnot00004539)	Isoeugenol	0.999939	5.56553188585E-9	0.000370603525737
mnot00009309 (mnot00009309)	3-(1,1-Dimethylallyl)scopoletin 7-glucoside	0.999932	6.92479793422E-9	0.000370603525737
mnot00012868 (mnot00012868)	3-(1,1-Dimethylallyl)scopoletin 7-glucoside	0.999938	5.69914906622E-9	0.000370603525737
mnot00020499 (mnot00020499)	3-(1,1-Dimethylallyl)scopoletin 7-glucoside	-0.999975	9.57724822091E-10	0.000364777121826
mnot00024952 (mnot00024952)	3-(1,1-Dimethylallyl)scopoletin 7-glucoside	-0.999916	1.06691301869E-8	0.000376368321805
mnot00012552 (mnot00012552)	Moracin H	-0.999935	6.40157881022E-9	0.000370603525737
mnot00024800 (mnot00024800)	Moracin H	-0.999939	5.55347309197E-9	0.000370603525737
mnot00006042 (mnot00006042)	11beta,20-Dihydroxy-3-oxopregn-4-en-21-oic acid	-0.999911	1.18308468742E-8	0.000376368321805
mnot00010964 (mnot00010964)	11beta,20-Dihydroxy-3-oxopregn-4-en-21-oic acid	-0.999914	1.11700898935E-8	0.000376368321805
mnot00016623 (mnot00016623)	11beta,20-Dihydroxy-3-oxopregn-4-en-21-oic acid	-0.999922	9.13281430287E-9	0.000370603525737
mnot00012360 (mnot00012360)	4-Megastigmene-6a,9R-diol 9-[apiosyl-(1->6)-glucoside]	0.999956	2.95464115299E-9	0.000364777121826
mnot00003157 (mnot00003157)	6''-O-alpha-D-Galactopyranosylciceritol	0.999952	3.39400405109E-9	0.000364777121826
mnot00009369 (mnot00009369)	6''-O-alpha-D-Galactopyranosylciceritol	0.999966	1.68424421177E-9	0.000364777121826
mnot00010024 (mnot00010024)	6''-O-alpha-D-Galactopyranosylciceritol	-0.99996	2.42921670173E-9	0.000364777121826
mnot00012557 (mnot00012557)	6''-O-alpha-D-Galactopyranosylciceritol	0.999944	4.72716247874E-9	0.000370603525737
mnot00016268 (mnot00016268)	6''-O-alpha-D-Galactopyranosylciceritol	0.999992	9.01861845381E-11	0.000274728762787
mnot00023157 (mnot00023157)	6''-O-alpha-D-Galactopyranosylciceritol	0.999911	1.17572116488E-8	0.000376368321805
mnot00014937 (mnot00014937)	4-Hydroxycyclohexylcarboxylic acid	-0.999927	8.00478721913E-9	0.000370603525737
mnot00015073 (mnot00015073)	Neuromedin B (1-3)	0.999914	1.0989425456E-8	0.000376368321805
mnot00000876 (mnot00000876)	Capryloylglycine	0.999928	7.84632609398E-9	0.000370603525737
mnot00002472 (mnot00002472)	Capryloylglycine	0.999959	2.46631331293E-9	0.000364777121826
mnot00002850 (mnot00002850)	Capryloylglycine	0.999969	1.4676939099E-9	0.000364777121826
mnot00003418 (mnot00003418)	Capryloylglycine	0.999924	8.71619639068E-9	0.000370603525737
mnot00018253 (mnot00018253)	2-O-Methyl-L-fucose	-0.999956	2.90967552889E-9	0.000364777121826
mnot00000579 (mnot00000579)	(3,4,5,6-tetrahydroxyoxan-2-yl)methyl acetate	0.999931	7.12256576762E-9	0.000370603525737
mnot00010120 (mnot00010120)	(3,4,5,6-tetrahydroxyoxan-2-yl)methyl acetate	-0.999921	9.46183933862E-9	0.000370603525737
