# Supplementary material for: Transcriptome sequencing and metabolome analysis to reveal renewal evidence for drought adaptation in mulberry
Source: IET Syst Biol. 2025 Feb 26;19(1):e70004. doi: 10.1049/syb2.70004 (PMC11865340; doi:10.1049/syb2.70004)
Supplement: Supplementary file 16 — Table S15 [file SYB2-19-e70004-s018.xlsx]

## Sheet: supplemental Table 15
Table 15:correlation network table of DEGs and DEMs
Gene_name	Metabolite_name	corr	p value	q value
mnot00027569 (mnot00027569)	Diosbulbinoside F	0.999983	4.5879178541E-10	2.07648243406E-5
mnot00020304 (mnot00020304)	6-[2-carboxy-2-(hydroxymethyl)-2-methylethoxy]-3,4,5-trihydroxyoxane-2-carboxylic acid	0.999987	2.39764549287E-10	1.89405363497E-5
mnot00022926 (mnot00022926)	Isokobusone	-0.999986	3.08176032174E-10	2.00319921291E-5
mnot00002545 (mnot00002545)	Momordenol	-0.99999	1.58606892464E-10	1.83822497031E-5
mnot00004619 (mnot00004619)	Momordenol	-0.999979	6.37725640995E-10	2.14614563257E-5
mnot00005834 (mnot00005834)	Momordenol	-0.999991	1.33483894211E-10	1.83822497031E-5
mnot00006624 (mnot00006624)	Momordenol	0.999988	2.02644378695E-10	1.89405363497E-5
mnot00013658 (mnot00013658)	Momordenol	-0.999988	2.28442091952E-10	1.89405363497E-5
mnot00014242 (mnot00014242)	Momordenol	-0.999985	3.37866651499E-10	2.03029743999E-5
mnot00017755 (mnot00017755)	Momordenol	-0.999985	3.33204802696E-10	2.03029743999E-5
mnot00019509 (mnot00019509)	Momordenol	0.999978	7.40610954657E-10	2.17587303496E-5
mnot00020807 (mnot00020807)	Momordenol	-0.999979	6.52960928519E-10	2.14614563257E-5
mnot00020993 (mnot00020993)	Momordenol	-0.999982	4.64630414474E-10	2.07648243406E-5
mnot00026031 (mnot00026031)	Momordenol	0.999982	4.868117232E-10	2.07648243406E-5
mnot00026408 (mnot00026408)	Momordenol	-0.999979	6.46340548065E-10	2.14614563257E-5
mnot00005607 (mnot00005607)	7-(3,4-dihydroxyphenyl)-1-(4-hydroxy-3-methoxyphenyl)hept-1-ene-3,5-dione	0.999983	4.59153049284E-10	2.07648243406E-5
mnot00000499 (mnot00000499)	Annuionone B	0.999992	9.35924730524E-11	1.66834957828E-5
mnot00013325 (mnot00013325)	Cappariloside A	0.999978	7.403087746E-10	2.17587303496E-5
mnot00017893 (mnot00017893)	1,2,3,4-tetrahydro-2,5,8-trimethyl naphthalene	-0.99998	5.90384362861E-10	2.12410018482E-5
mnot00016787 (mnot00016787)	8-Tridecynoic acid	-0.999982	4.99288905569E-10	2.07648243406E-5
mnot00005205 (mnot00005205)	7-Methoxy-9-methyl-hexadeca-4E,8E-dienoic acid	0.999982	4.66497658973E-10	2.07648243406E-5
mnot00016787 (mnot00016787)	5-(10,13-Nonadecadienyl)-1,3-benzenediol	-0.999992	8.97078979163E-11	1.66834957828E-5
mnot00005992 (mnot00005992)	(R)-Byakangelicinn 2'-(3-methylbutanoate)	-0.999993	6.3496882645E-11	1.60071334403E-5
mnot00024662 (mnot00024662)	(R)-Byakangelicinn 2'-(3-methylbutanoate)	0.999978	7.12514836885E-10	2.17587303496E-5
mnot00027550 (mnot00027550)	(R)-Byakangelicinn 2'-(3-methylbutanoate)	0.999982	4.84036188907E-10	2.07648243406E-5
mnot00024989 (mnot00024989)	Vidarabine	-0.999997	9.77795391264E-12	8.89494306093E-6
mnot00002340 (mnot00002340)	Oleoside 11-methyl ester	-0.999982	4.89297773803E-10	2.07648243406E-5
mnot00006653 (mnot00006653)	Avenanthramide 1f	-0.999981	5.23279919472E-10	2.07648243406E-5
mnot00007459 (mnot00007459)	Avenanthramide 1f	-0.999979	6.70075163516E-10	2.14651507673E-5
mnot00009603 (mnot00009603)	Avenanthramide 1f	-0.999979	6.56945962992E-10	2.14614563257E-5
mnot00014618 (mnot00014618)	Avenanthramide 1f	-0.999979	6.33707939994E-10	2.14614563257E-5
mnot00018397 (mnot00018397)	Avenanthramide 1f	0.999986	3.10940758218E-10	2.00319921291E-5
mnot00007201 (mnot00007201)	4-(2,6,6-Trimethylcyclohexa-1,3-dienyl)but-3-en-2-one	-0.999993	7.26497672623E-11	1.66834957828E-5
mnot00008764 (mnot00008764)	LysoPC(6:0)	-0.999986	2.85769096869E-10	2.00319921291E-5
mnot00013166 (mnot00013166)	LysoPC(6:0)	-0.999985	3.59664953172E-10	2.03029743999E-5
mnot00013581 (mnot00013581)	LysoPC(6:0)	-0.999993	8.25626743845E-11	1.66834957828E-5
mnot00014031 (mnot00014031)	LysoPC(6:0)	-0.999991	1.33072193337E-10	1.83822497031E-5
mnot00020993 (mnot00020993)	LysoPC(6:0)	-0.999983	4.54281731895E-10	2.07648243406E-5
mnot00009031 (mnot00009031)	Mauritine A	0.99999	1.61688763656E-10	1.83822497031E-5
mnot00018150 (mnot00018150)	Mauritine A	-0.999994	4.70912765116E-11	1.5169000131E-5
mnot00003140 (mnot00003140)	Pseudoionone	-0.999981	5.33207878281E-10	2.07648243406E-5
mnot00010624 (mnot00010624)	Pseudoionone	0.999979	6.40350859508E-10	2.14614563257E-5
mnot00012567 (mnot00012567)	Pseudoionone	0.999989	1.92861218193E-10	1.89405363497E-5
mnot00002035 (mnot00002035)	Marmesin rutinoside	-0.999994	5.88151987454E-11	1.60071334403E-5
mnot00002199 (mnot00002199)	Marmesin rutinoside	-0.999994	5.05862012139E-11	1.54371620553E-5
mnot00002278 (mnot00002278)	Marmesin rutinoside	-0.99999	1.49965358754E-10	1.83822497031E-5
mnot00003296 (mnot00003296)	Marmesin rutinoside	0.999979	6.40954829975E-10	2.14614563257E-5
mnot00005410 (mnot00005410)	Marmesin rutinoside	-0.999981	5.33851886092E-10	2.07648243406E-5
mnot00005637 (mnot00005637)	Marmesin rutinoside	0.999985	3.2392872855E-10	2.03029743999E-5
mnot00006199 (mnot00006199)	Marmesin rutinoside	0.999997	1.66889109128E-11	8.89494306093E-6
mnot00011532 (mnot00011532)	Marmesin rutinoside	0.999991	1.32849983557E-10	1.83822497031E-5
mnot00011568 (mnot00011568)	Marmesin rutinoside	-0.999988	2.33154906693E-10	1.89405363497E-5
mnot00011886 (mnot00011886)	Marmesin rutinoside	0.999981	5.57489307136E-10	2.08542147176E-5
mnot00013095 (mnot00013095)	Marmesin rutinoside	0.99998	5.81802456551E-10	2.12161913373E-5
mnot00014486 (mnot00014486)	Marmesin rutinoside	-0.999981	5.37193220985E-10	2.07648243406E-5
mnot00017834 (mnot00017834)	Marmesin rutinoside	0.99999	1.53241041216E-10	1.83822497031E-5
mnot00018063 (mnot00018063)	Marmesin rutinoside	0.999998	4.57409012512E-12	8.89494306093E-6
mnot00022701 (mnot00022701)	Marmesin rutinoside	-0.999982	5.06698560362E-10	2.07648243406E-5
mnot00023696 (mnot00023696)	Marmesin rutinoside	0.999984	3.9968441154E-10	2.07648243406E-5
mnot00024720 (mnot00024720)	Marmesin rutinoside	0.999998	9.00597959959E-12	8.89494306093E-6
mnot00025464 (mnot00025464)	Marmesin rutinoside	-0.99999	1.46981797891E-10	1.83822497031E-5
mnot00026352 (mnot00026352)	Marmesin rutinoside	-0.999992	9.97007321012E-11	1.66834957828E-5
mnot00008201 (mnot00008201)	7-tridecenoic acid	-0.999988	2.16307342744E-10	1.89405363497E-5
mnot00020709 (mnot00020709)	7-tridecenoic acid	-0.999979	6.5217423798E-10	2.14614563257E-5
mnot00021479 (mnot00021479)	7-tridecenoic acid	-0.99998	6.20810447213E-10	2.14614563257E-5
mnot00002211 (mnot00002211)	CL(8:0/10:0/10:0/15:0)	0.999989	1.81430677665E-10	1.84567321191E-5
mnot00005295 (mnot00005295)	CL(8:0/10:0/10:0/15:0)	0.999988	2.21649620677E-10	1.89405363497E-5
mnot00008764 (mnot00008764)	CL(8:0/10:0/10:0/15:0)	-0.999983	4.14308634033E-10	2.07648243406E-5
mnot00013166 (mnot00013166)	CL(8:0/10:0/10:0/15:0)	-0.999988	2.31229705758E-10	1.89405363497E-5
mnot00014618 (mnot00014618)	CL(8:0/10:0/10:0/15:0)	-0.999991	1.16110817606E-10	1.77165063273E-5
mnot00018397 (mnot00018397)	CL(8:0/10:0/10:0/15:0)	0.999994	6.2978944336E-11	1.60071334403E-5
mnot00027550 (mnot00027550)	CL(8:0/10:0/10:0/15:0)	0.99998	5.74036459962E-10	2.10654813678E-5
mnot00004634 (mnot00004634)	Hydroxydestruxin B	-0.999991	1.27212541757E-10	1.83822497031E-5
mnot00010541 (mnot00010541)	Hydroxydestruxin B	0.999983	4.52448351944E-10	2.07648243406E-5
mnot00014618 (mnot00014618)	Hydroxydestruxin B	-0.999986	2.99308770287E-10	2.00319921291E-5
mnot00008743 (mnot00008743)	Desglucocheirotoxin	0.999997	1.20727665815E-11	8.89494306093E-6
mnot00019329 (mnot00019329)	Desglucocheirotoxin	0.999979	6.58855527904E-10	2.14614563257E-5
mnot00002793 (mnot00002793)	Salmeterol	-0.999977	7.63006528036E-10	2.17587303496E-5
mnot00022672 (mnot00022672)	Salmeterol	0.999977	7.64845405674E-10	2.17587303496E-5
mnot00002211 (mnot00002211)	Stachyose	0.99999	1.65047963188E-10	1.84033049514E-5
mnot00002278 (mnot00002278)	Stachyose	-0.999982	4.691400851E-10	2.07648243406E-5
mnot00007747 (mnot00007747)	Stachyose	-0.99998	5.95298717024E-10	2.12410018482E-5
mnot00008764 (mnot00008764)	Stachyose	-0.999992	1.00708494373E-10	1.66834957828E-5
mnot00013166 (mnot00013166)	Stachyose	-0.999989	1.7947731608E-10	1.84567321191E-5
mnot00013581 (mnot00013581)	Stachyose	-0.999986	2.83878786635E-10	2.00319921291E-5
mnot00014031 (mnot00014031)	Stachyose	-0.999985	3.41759324671E-10	2.03029743999E-5
mnot00014277 (mnot00014277)	Stachyose	-0.99998	5.97136480443E-10	2.12410018482E-5
mnot00023127 (mnot00023127)	Stachyose	-0.999983	4.56854522478E-10	2.07648243406E-5
mnot00008565 (mnot00008565)	4-Propylphenol	-0.999984	3.94417827424E-10	2.07648243406E-5
mnot00014261 (mnot00014261)	4-Propylphenol	-0.999978	7.08776544653E-10	2.17587303496E-5
mnot00019284 (mnot00019284)	4-Propylphenol	-0.999988	2.03425925258E-10	1.89405363497E-5
mnot00024662 (mnot00024662)	Coroloside	0.999981	5.29628717258E-10	2.07648243406E-5
mnot00022619 (mnot00022619)	Gluten exorphin C	0.999991	1.13776890611E-10	1.77165063273E-5
mnot00002211 (mnot00002211)	Phe Ile Leu Trp	0.999998	5.95459957406E-12	8.89494306093E-6
mnot00002278 (mnot00002278)	Phe Ile Leu Trp	-0.999991	1.15895541499E-10	1.77165063273E-5
mnot00005295 (mnot00005295)	Phe Ile Leu Trp	0.999989	1.83560344077E-10	1.84567321191E-5
mnot00008764 (mnot00008764)	Phe Ile Leu Trp	-0.99999	1.57043569775E-10	1.83822497031E-5
mnot00013166 (mnot00013166)	Phe Ile Leu Trp	-0.999982	4.72484549929E-10	2.07648243406E-5
mnot00018224 (mnot00018224)	Phe Ile Leu Trp	0.999981	5.6200726551E-10	2.08884554774E-5
mnot00023127 (mnot00023127)	Phe Ile Leu Trp	-0.999981	5.28723951076E-10	2.07648243406E-5
mnot00026031 (mnot00026031)	Phe Ile Leu Trp	0.999978	7.07071119251E-10	2.17587303496E-5
mnot00002211 (mnot00002211)	Serylglutamine	0.999983	4.37047968281E-10	2.07648243406E-5
mnot00005295 (mnot00005295)	Serylglutamine	0.999981	5.44196964535E-10	2.08542147176E-5
mnot00007747 (mnot00007747)	Serylglutamine	-0.99998	5.92888511211E-10	2.12410018482E-5
mnot00008764 (mnot00008764)	Serylglutamine	-0.999978	7.39738040398E-10	2.17587303496E-5
mnot00013166 (mnot00013166)	Serylglutamine	-0.999995	3.36861123428E-11	1.25931535437E-5
mnot00014277 (mnot00014277)	Serylglutamine	-0.999984	3.68803123297E-10	2.05612847743E-5
mnot00018397 (mnot00018397)	Serylglutamine	0.999983	4.20741202241E-10	2.07648243406E-5
mnot00023127 (mnot00023127)	Serylglutamine	-0.999993	7.34101947204E-11	1.66834957828E-5
mnot00027550 (mnot00027550)	Serylglutamine	0.999979	6.81066126063E-10	2.16973597387E-5
mnot00006091 (mnot00006091)	Kaempferol 3-(2''-rhamnosylrutinoside)	0.999988	2.25286504142E-10	1.89405363497E-5
mnot00015226 (mnot00015226)	Kaempferol 3-(2''-rhamnosylrutinoside)	0.999978	7.22787764632E-10	2.17587303496E-5
mnot00008442 (mnot00008442)	7-hydroxy-6-(3-oxobut-1-en-1-yl)-2H-chromen-2-one	-0.999985	3.30244421879E-10	2.03029743999E-5
mnot00014354 (mnot00014354)	7-hydroxy-6-(3-oxobut-1-en-1-yl)-2H-chromen-2-one	-0.999986	3.0137297429E-10	2.00319921291E-5
mnot00015966 (mnot00015966)	2-(3,4-Dihydroxyphenyl)-5,6-dihydroxy-7-methoxy-4H-1-benzopyran-4-one	0.999994	5.72084081384E-11	1.60071334403E-5
mnot00007747 (mnot00007747)	PE(14:1(9Z)/20:4(8Z,11Z,14Z,17Z))	-0.999987	2.35669109255E-10	1.89405363497E-5
mnot00020987 (mnot00020987)	Netilmicin	0.999998	7.15620333131E-12	8.89494306093E-6
mnot00003201 (mnot00003201)	His His Val Ala Tyr	0.999981	5.34064281063E-10	2.07648243406E-5
mnot00007201 (mnot00007201)	(S)-alpha-Terpinyl glucoside	-0.999995	3.4750854187E-11	1.25931535437E-5
mnot00007399 (mnot00007399)	Asn Trp	0.999978	7.2127407181E-10	2.17587303496E-5
mnot00006624 (mnot00006624)	Tiglylcarnitine	0.999978	7.24300986161E-10	2.17587303496E-5
mnot00009603 (mnot00009603)	Tiglylcarnitine	-0.999985	3.28072784184E-10	2.03029743999E-5
mnot00013318 (mnot00013318)	Tiglylcarnitine	-0.999983	4.13907017158E-10	2.07648243406E-5
mnot00013581 (mnot00013581)	Tiglylcarnitine	-0.999987	2.64623192308E-10	1.97312393209E-5
mnot00014242 (mnot00014242)	Tiglylcarnitine	-0.999993	8.2544623543E-11	1.66834957828E-5
mnot00014489 (mnot00014489)	Tiglylcarnitine	-0.999978	7.57314332035E-10	2.17587303496E-5
mnot00014618 (mnot00014618)	Tiglylcarnitine	-0.999982	4.92173647251E-10	2.07648243406E-5
mnot00017664 (mnot00017664)	Tiglylcarnitine	-0.999978	6.99411176341E-10	2.17587303496E-5
mnot00017755 (mnot00017755)	Tiglylcarnitine	-0.999987	2.69856861633E-10	1.98059359891E-5
mnot00019509 (mnot00019509)	Tiglylcarnitine	0.999992	8.87880559592E-11	1.66834957828E-5
mnot00020993 (mnot00020993)	Tiglylcarnitine	-0.99999	1.42143033978E-10	1.83822497031E-5
mnot00026031 (mnot00026031)	Tiglylcarnitine	0.999997	1.68751196366E-11	8.89494306093E-6
mnot00013585 (mnot00013585)	Osmundalactone	-0.999978	7.47407139891E-10	2.17587303496E-5
mnot00022296 (mnot00022296)	Osmundalactone	-0.99998	6.07439580903E-10	2.14614563257E-5
mnot00023848 (mnot00023848)	Osmundalactone	-0.999997	1.45154426566E-11	8.89494306093E-6
mnot00002344 (mnot00002344)	His Phe	0.999982	4.68673687126E-10	2.07648243406E-5
mnot00008257 (mnot00008257)	Levcromakalim	-0.999983	4.46971105564E-10	2.07648243406E-5
mnot00009458 (mnot00009458)	Levcromakalim	-0.999983	4.37232487772E-10	2.07648243406E-5
mnot00001681 (mnot00001681)	Kiwiionoside	-0.999995	3.06050698267E-11	1.25931535437E-5
mnot00007170 (mnot00007170)	Kiwiionoside	-0.999984	3.88343114364E-10	2.07648243406E-5
mnot00023032 (mnot00023032)	Isopropyl apiosylglucoside	0.999982	4.74741644849E-10	2.07648243406E-5
mnot00009992 (mnot00009992)	Citrusin B	0.999984	3.60668235075E-10	2.03029743999E-5
mnot00019302 (mnot00019302)	3,4,5-trihydroxy-6-({7-methoxy-4-oxo-2-phenyl-8-[3,4,5-trihydroxy-6-(hydroxymethyl)oxan-2-yl]-4H-chromen-5-yl}oxy)oxane-2-carboxylic acid	-0.999989	1.8462640164E-10	1.84567321191E-5
mnot00001527 (mnot00001527)	2-Propionylpyrrole	-0.999978	7.35805020416E-10	2.17587303496E-5
mnot00005222 (mnot00005222)	2-Propionylpyrrole	-0.999987	2.56908483388E-10	1.95998997566E-5
mnot00002211 (mnot00002211)	Yohimbine	0.999986	3.03580384064E-10	2.00319921291E-5
mnot00003296 (mnot00003296)	Yohimbine	0.999977	7.65980869896E-10	2.17587303496E-5
mnot00005295 (mnot00005295)	Yohimbine	0.999985	3.33838751997E-10	2.03029743999E-5
mnot00008764 (mnot00008764)	Yohimbine	-0.999993	7.59909506578E-11	1.66834957828E-5
mnot00005975 (mnot00005975)	Isolimonic acid	-0.999988	2.18254350141E-10	1.89405363497E-5
mnot00020662 (mnot00020662)	Isolimonic acid	-0.999986	2.81416669759E-10	2.00319921291E-5
mnot00019009 (mnot00019009)	Ptelatoside A	-0.999978	6.98100671433E-10	2.17587303496E-5
mnot00017132 (mnot00017132)	[6]-Gingerdiol 3-acetate	-0.999985	3.515284511E-10	2.03029743999E-5
mnot00017513 (mnot00017513)	[6]-Gingerdiol 3-acetate	0.999981	5.52355605284E-10	2.08542147176E-5
mnot00018427 (mnot00018427)	[6]-Gingerdiol 3-acetate	0.999987	2.41732473336E-10	1.89405363497E-5
mnot00005992 (mnot00005992)	Kudzusaponin SA2	-0.999992	9.88357989738E-11	1.66834957828E-5
mnot00011336 (mnot00011336)	Kudzusaponin SA2	0.999982	5.07224390084E-10	2.07648243406E-5
mnot00013790 (mnot00013790)	Kudzusaponin SA2	-0.999986	2.93324648744E-10	2.00319921291E-5
mnot00023286 (mnot00023286)	Kudzusaponin SA2	0.99998	5.70395001911E-10	2.10651742545E-5
mnot00006091 (mnot00006091)	Mono(glucosyluronic acid)bilirubin	0.999982	4.83634054415E-10	2.07648243406E-5
mnot00015226 (mnot00015226)	Mono(glucosyluronic acid)bilirubin	0.999986	2.88430955784E-10	2.00319921291E-5
mnot00013424 (mnot00013424)	12alpha-Hydroxy-13,18-dehydroparain	0.999979	6.6714736155E-10	2.14651507673E-5
mnot00001246 (mnot00001246)	Retinyl beta-glucuronide	0.999985	3.53621652838E-10	2.03029743999E-5
mnot00002533 (mnot00002533)	Retinyl beta-glucuronide	0.999979	6.57202141027E-10	2.14614563257E-5
mnot00004370 (mnot00004370)	Retinyl beta-glucuronide	0.999995	4.49359252706E-11	1.5169000131E-5
mnot00019423 (mnot00019423)	Retinyl beta-glucuronide	0.999997	1.63530346296E-11	8.89494306093E-6
mnot00020014 (mnot00020014)	Retinyl beta-glucuronide	0.999983	4.15927811967E-10	2.07648243406E-5
mnot00001077 (mnot00001077)	11beta,20-Dihydroxy-3-oxopregn-4-en-21-oic acid	0.999982	5.04721508002E-10	2.07648243406E-5
mnot00003101 (mnot00003101)	11beta,20-Dihydroxy-3-oxopregn-4-en-21-oic acid	0.999985	3.51839741792E-10	2.03029743999E-5
mnot00005992 (mnot00005992)	11beta,20-Dihydroxy-3-oxopregn-4-en-21-oic acid	-0.999987	2.65436089037E-10	1.97312393209E-5
mnot00013790 (mnot00013790)	11beta,20-Dihydroxy-3-oxopregn-4-en-21-oic acid	-0.999992	8.4835320425E-11	1.66834957828E-5
mnot00014130 (mnot00014130)	11beta,20-Dihydroxy-3-oxopregn-4-en-21-oic acid	-0.999984	3.84052475311E-10	2.07648243406E-5
mnot00019383 (mnot00019383)	11beta,20-Dihydroxy-3-oxopregn-4-en-21-oic acid	0.99999	1.60411966048E-10	1.83822497031E-5
mnot00023286 (mnot00023286)	11beta,20-Dihydroxy-3-oxopregn-4-en-21-oic acid	0.999988	2.1400650759E-10	1.89405363497E-5
mnot00014277 (mnot00014277)	6''-O-alpha-D-Galactopyranosylciceritol	-0.999982	4.89969450317E-10	2.07648243406E-5
mnot00024662 (mnot00024662)	6''-O-alpha-D-Galactopyranosylciceritol	0.999987	2.50936008707E-10	1.93995081769E-5
mnot00018253 (mnot00018253)	Porphobilinogen	-0.999982	4.78692607107E-10	2.07648243406E-5
mnot00002211 (mnot00002211)	Paramethadione	0.999988	2.33993826718E-10	1.89405363497E-5
mnot00003287 (mnot00003287)	Paramethadione	0.999984	3.80189741545E-10	2.07648243406E-5
mnot00005295 (mnot00005295)	Paramethadione	0.999989	1.82290487846E-10	1.84567321191E-5
mnot00008110 (mnot00008110)	Paramethadione	0.999981	5.5197046621E-10	2.08542147176E-5
mnot00008212 (mnot00008212)	Paramethadione	0.999979	6.44736159961E-10	2.14614563257E-5
mnot00008822 (mnot00008822)	Paramethadione	0.999981	5.34451238263E-10	2.07648243406E-5
mnot00009753 (mnot00009753)	Paramethadione	-0.999982	4.6998977204E-10	2.07648243406E-5
mnot00014377 (mnot00014377)	Paramethadione	0.999981	5.25101481019E-10	2.07648243406E-5
mnot00018224 (mnot00018224)	Paramethadione	0.999997	1.16064103906E-11	8.89494306093E-6
mnot00022498 (mnot00022498)	Paramethadione	0.999984	3.95446173557E-10	2.07648243406E-5
mnot00023127 (mnot00023127)	Paramethadione	-0.999986	3.06160878854E-10	2.00319921291E-5
mnot00026134 (mnot00026134)	Paramethadione	0.999979	6.46712579622E-10	2.14614563257E-5
mnot00003154 (mnot00003154)	Pregnenolone sulfate	0.999979	6.65323430882E-10	2.14651507673E-5
mnot00008257 (mnot00008257)	Rivenprost	-0.999985	3.54034992135E-10	2.03029743999E-5
mnot00003140 (mnot00003140)	Isopentyl gentiobioside	-0.999989	1.72617634184E-10	1.84567321191E-5
mnot00006427 (mnot00006427)	Isopentyl gentiobioside	0.999983	4.22580264498E-10	2.07648243406E-5
mnot00012776 (mnot00012776)	Isopentyl gentiobioside	0.999988	2.08315310546E-10	1.89405363497E-5
mnot00018854 (mnot00018854)	Isopentyl gentiobioside	0.99999	1.45635231431E-10	1.83822497031E-5
mnot00026002 (mnot00026002)	Isopentyl gentiobioside	0.999995	3.18635670382E-11	1.25931535437E-5
mnot00014230 (mnot00014230)	N-(1-Deoxy-1-fructosyl)alanine	-0.999981	5.5445149556E-10	2.08542147176E-5
mnot00023004 (mnot00023004)	(3,4,5,6-tetrahydroxyoxan-2-yl)methyl acetate	-0.999978	7.37637549759E-10	2.17587303496E-5
mnot00027433 (mnot00027433)	(3,4,5,6-tetrahydroxyoxan-2-yl)methyl acetate	-0.999996	2.74968529621E-11	1.25931535437E-5
mnot00006033 (mnot00006033)	Trans-Caffeic acid [apiosyl-(1->6)-glucosyl] ester	-0.999979	6.31950802557E-10	2.14614563257E-5
