# Supplementary material for: Transcriptome sequencing and metabolome analysis to reveal renewal evidence for drought adaptation in mulberry
Source: IET Syst Biol. 2025 Feb 26;19(1):e70004. doi: 10.1049/syb2.70004 (PMC11865340; doi:10.1049/syb2.70004)
Supplement: Supplementary file 17 — Table S16 [file SYB2-19-e70004-s012.xlsx]

## Sheet: supplemental Table 16
Table 16:correlation network table of DEGs and DEMs
Gene_name	Metabolite_name	corr	p value	q value
mnot00002397 (mnot00002397)	All-trans-heptaprenyl diphosphate	-0.999692	1.42360046344E-7	0.00181137639039
mnot00009206 (mnot00009206)	All-trans-heptaprenyl diphosphate	0.999621	2.15209523196E-7	0.00188837631894
mnot00023902 (mnot00023902)	Pro His	-0.999743	9.93637703567E-8	0.00181137639039
mnot00003640 (mnot00003640)	Chenodeoxycholic acid sulfate	-0.999625	2.10604352907E-7	0.00188669241301
mnot00000399 (mnot00000399)	(S)-Nerolidol 3-O-[a-L-rhamnopyranosyl-(1->2)-b-D-glucopyranoside]	0.999474	4.15466104618E-7	0.00203066457216
mnot00004038 (mnot00004038)	(S)-Nerolidol 3-O-[a-L-rhamnopyranosyl-(1->2)-b-D-glucopyranoside]	0.999858	3.02481826993E-8	0.0016080191506
mnot00004396 (mnot00004396)	(S)-Nerolidol 3-O-[a-L-rhamnopyranosyl-(1->2)-b-D-glucopyranoside]	0.999868	2.60049759097E-8	0.0016080191506
mnot00004612 (mnot00004612)	(S)-Nerolidol 3-O-[a-L-rhamnopyranosyl-(1->2)-b-D-glucopyranoside]	0.999572	2.74519510606E-7	0.00196765516275
mnot00005087 (mnot00005087)	(S)-Nerolidol 3-O-[a-L-rhamnopyranosyl-(1->2)-b-D-glucopyranoside]	0.999623	2.13558429818E-7	0.00188837631894
mnot00005815 (mnot00005815)	(S)-Nerolidol 3-O-[a-L-rhamnopyranosyl-(1->2)-b-D-glucopyranoside]	0.999677	1.56296602547E-7	0.00181137639039
mnot00005841 (mnot00005841)	(S)-Nerolidol 3-O-[a-L-rhamnopyranosyl-(1->2)-b-D-glucopyranoside]	0.999515	3.52858856771E-7	0.00203066457216
mnot00008665 (mnot00008665)	(S)-Nerolidol 3-O-[a-L-rhamnopyranosyl-(1->2)-b-D-glucopyranoside]	-0.999827	4.47569424295E-8	0.0017436946715
mnot00010175 (mnot00010175)	(S)-Nerolidol 3-O-[a-L-rhamnopyranosyl-(1->2)-b-D-glucopyranoside]	0.99967	1.6331678263E-7	0.00184961953426
mnot00010308 (mnot00010308)	(S)-Nerolidol 3-O-[a-L-rhamnopyranosyl-(1->2)-b-D-glucopyranoside]	0.999686	1.48212058232E-7	0.00181137639039
mnot00012114 (mnot00012114)	(S)-Nerolidol 3-O-[a-L-rhamnopyranosyl-(1->2)-b-D-glucopyranoside]	0.999752	9.20808103669E-8	0.00181137639039
mnot00012424 (mnot00012424)	(S)-Nerolidol 3-O-[a-L-rhamnopyranosyl-(1->2)-b-D-glucopyranoside]	0.999851	3.32375873274E-8	0.0016080191506
mnot00012640 (mnot00012640)	(S)-Nerolidol 3-O-[a-L-rhamnopyranosyl-(1->2)-b-D-glucopyranoside]	0.999663	1.70762714642E-7	0.00186165606806
mnot00013942 (mnot00013942)	(S)-Nerolidol 3-O-[a-L-rhamnopyranosyl-(1->2)-b-D-glucopyranoside]	0.999685	1.48920039521E-7	0.00181137639039
mnot00017009 (mnot00017009)	(S)-Nerolidol 3-O-[a-L-rhamnopyranosyl-(1->2)-b-D-glucopyranoside]	-0.999535	3.24916226121E-7	0.00198891164812
mnot00018814 (mnot00018814)	(S)-Nerolidol 3-O-[a-L-rhamnopyranosyl-(1->2)-b-D-glucopyranoside]	0.999679	1.54844500516E-7	0.00181137639039
mnot00019009 (mnot00019009)	(S)-Nerolidol 3-O-[a-L-rhamnopyranosyl-(1->2)-b-D-glucopyranoside]	-0.999626	2.09913143478E-7	0.00188669241301
mnot00020295 (mnot00020295)	(S)-Nerolidol 3-O-[a-L-rhamnopyranosyl-(1->2)-b-D-glucopyranoside]	0.999479	4.07737657992E-7	0.00203066457216
mnot00022374 (mnot00022374)	(S)-Nerolidol 3-O-[a-L-rhamnopyranosyl-(1->2)-b-D-glucopyranoside]	0.999501	3.73749753212E-7	0.00203066457216
mnot00022690 (mnot00022690)	(S)-Nerolidol 3-O-[a-L-rhamnopyranosyl-(1->2)-b-D-glucopyranoside]	0.999702	1.33293212727E-7	0.00181137639039
mnot00023167 (mnot00023167)	(S)-Nerolidol 3-O-[a-L-rhamnopyranosyl-(1->2)-b-D-glucopyranoside]	0.999565	2.84284079607E-7	0.00196765516275
mnot00024822 (mnot00024822)	(S)-Nerolidol 3-O-[a-L-rhamnopyranosyl-(1->2)-b-D-glucopyranoside]	-0.999707	1.28726774643E-7	0.00181137639039
mnot00024931 (mnot00024931)	(S)-Nerolidol 3-O-[a-L-rhamnopyranosyl-(1->2)-b-D-glucopyranoside]	0.999513	3.55985819812E-7	0.00203066457216
mnot00026114 (mnot00026114)	(S)-Nerolidol 3-O-[a-L-rhamnopyranosyl-(1->2)-b-D-glucopyranoside]	0.99982	4.88518790727E-8	0.00180793892967
mnot00001716 (mnot00001716)	Dihomolinoleic acid	-0.99948	4.05478347293E-7	0.00203066457216
mnot00000376 (mnot00000376)	Americine	0.999582	2.61671069396E-7	0.00196765516275
mnot00001227 (mnot00001227)	Americine	0.999527	3.34942946561E-7	0.00200139712326
mnot00008547 (mnot00008547)	Americine	0.999896	1.62093328529E-8	0.0016080191506
mnot00009068 (mnot00009068)	Americine	0.999638	1.96156641115E-7	0.00186497854738
mnot00024635 (mnot00024635)	Americine	0.999972	1.20334526705E-9	0.000679371727863
mnot00007895 (mnot00007895)	Janthitrem E	0.999538	3.20346841907E-7	0.00198891164812
mnot00002242 (mnot00002242)	MG(10:0/0:0/0:0)	0.999512	3.57293784562E-7	0.00203066457216
mnot00011218 (mnot00011218)	MG(10:0/0:0/0:0)	-0.999487	3.954312961E-7	0.00203066457216
mnot00020089 (mnot00020089)	MG(10:0/0:0/0:0)	-0.999714	1.22813285494E-7	0.00181137639039
mnot00022682 (mnot00022682)	MG(10:0/0:0/0:0)	-0.999573	2.7299767011E-7	0.00196765516275
mnot00013510 (mnot00013510)	Lyciumoside III	-0.999704	1.31476457444E-7	0.00181137639039
mnot00012523 (mnot00012523)	Capsanthin 5,6-epoxide	-0.999763	8.45863868428E-8	0.00181137639039
mnot00013381 (mnot00013381)	Capsanthin 3,6-epoxide	0.99947	4.2179286798E-7	0.00203066457216
mnot00005198 (mnot00005198)	13(S)-HODE methyl ester	-0.999699	1.35707275331E-7	0.00181137639039
mnot00018361 (mnot00018361)	13(S)-HODE methyl ester	-0.999676	1.57567551265E-7	0.00181137639039
mnot00002573 (mnot00002573)	Canescein	-0.999749	9.47541501265E-8	0.00181137639039
mnot00015569 (mnot00015569)	Canescein	-0.999505	3.67399882264E-7	0.00203066457216
mnot00016292 (mnot00016292)	Canescein	-0.999699	1.35626910019E-7	0.00181137639039
mnot00019437 (mnot00019437)	Canescein	-0.999493	3.84983864976E-7	0.00203066457216
mnot00021849 (mnot00021849)	Canescein	-0.99947	4.21106301366E-7	0.00203066457216
mnot00022436 (mnot00022436)	Canescein	-0.999494	3.8350724441E-7	0.00203066457216
mnot00022616 (mnot00022616)	Canescein	-0.999532	3.27996035794E-7	0.00198891164812
mnot00007347 (mnot00007347)	N-(4-aminobutyl)-3-(3,4-dihydroxyphenyl)propanimidic acid	-0.999554	2.98992755587E-7	0.00196765516275
mnot00007427 (mnot00007427)	N-(4-aminobutyl)-3-(3,4-dihydroxyphenyl)propanimidic acid	-0.999643	1.91060907942E-7	0.00186165606806
mnot00007774 (mnot00007774)	N-(4-aminobutyl)-3-(3,4-dihydroxyphenyl)propanimidic acid	-0.999811	5.34819311028E-8	0.00180793892967
mnot00007915 (mnot00007915)	N-(4-aminobutyl)-3-(3,4-dihydroxyphenyl)propanimidic acid	0.999582	2.6187537778E-7	0.00196765516275
mnot00008283 (mnot00008283)	N-(4-aminobutyl)-3-(3,4-dihydroxyphenyl)propanimidic acid	-0.999533	3.27766994565E-7	0.00198891164812
mnot00009555 (mnot00009555)	N-(4-aminobutyl)-3-(3,4-dihydroxyphenyl)propanimidic acid	-0.999686	1.47648035351E-7	0.00181137639039
mnot00010271 (mnot00010271)	N-(4-aminobutyl)-3-(3,4-dihydroxyphenyl)propanimidic acid	-0.999478	4.08930608522E-7	0.00203066457216
mnot00010932 (mnot00010932)	N-(4-aminobutyl)-3-(3,4-dihydroxyphenyl)propanimidic acid	-0.999558	2.92910743845E-7	0.00196765516275
mnot00011267 (mnot00011267)	N-(4-aminobutyl)-3-(3,4-dihydroxyphenyl)propanimidic acid	-0.999571	2.76123835921E-7	0.00196765516275
mnot00011535 (mnot00011535)	N-(4-aminobutyl)-3-(3,4-dihydroxyphenyl)propanimidic acid	-0.999778	7.40678582901E-8	0.00181137639039
mnot00011770 (mnot00011770)	N-(4-aminobutyl)-3-(3,4-dihydroxyphenyl)propanimidic acid	-0.999739	1.01867845737E-7	0.00181137639039
mnot00012067 (mnot00012067)	N-(4-aminobutyl)-3-(3,4-dihydroxyphenyl)propanimidic acid	-0.999657	1.76232494344E-7	0.00186165606806
mnot00013103 (mnot00013103)	N-(4-aminobutyl)-3-(3,4-dihydroxyphenyl)propanimidic acid	-0.999657	1.76068953815E-7	0.00186165606806
mnot00013223 (mnot00013223)	N-(4-aminobutyl)-3-(3,4-dihydroxyphenyl)propanimidic acid	-0.999888	1.89246969627E-8	0.0016080191506
mnot00013816 (mnot00013816)	N-(4-aminobutyl)-3-(3,4-dihydroxyphenyl)propanimidic acid	-0.999769	7.974364029E-8	0.00181137639039
mnot00013828 (mnot00013828)	N-(4-aminobutyl)-3-(3,4-dihydroxyphenyl)propanimidic acid	-0.999702	1.33196052309E-7	0.00181137639039
mnot00013991 (mnot00013991)	N-(4-aminobutyl)-3-(3,4-dihydroxyphenyl)propanimidic acid	-0.999482	4.02238833963E-7	0.00203066457216
mnot00014086 (mnot00014086)	N-(4-aminobutyl)-3-(3,4-dihydroxyphenyl)propanimidic acid	-0.999554	2.98729408725E-7	0.00196765516275
mnot00014214 (mnot00014214)	N-(4-aminobutyl)-3-(3,4-dihydroxyphenyl)propanimidic acid	0.999841	3.79724845107E-8	0.0016080191506
mnot00014275 (mnot00014275)	N-(4-aminobutyl)-3-(3,4-dihydroxyphenyl)propanimidic acid	-0.999796	6.23200591312E-8	0.00181137639039
mnot00015120 (mnot00015120)	N-(4-aminobutyl)-3-(3,4-dihydroxyphenyl)propanimidic acid	-0.999683	1.50923715956E-7	0.00181137639039
mnot00015187 (mnot00015187)	N-(4-aminobutyl)-3-(3,4-dihydroxyphenyl)propanimidic acid	-0.999492	3.87512290113E-7	0.00203066457216
mnot00015408 (mnot00015408)	N-(4-aminobutyl)-3-(3,4-dihydroxyphenyl)propanimidic acid	-0.999471	4.19621255528E-7	0.00203066457216
mnot00015759 (mnot00015759)	N-(4-aminobutyl)-3-(3,4-dihydroxyphenyl)propanimidic acid	-0.999497	3.80062550241E-7	0.00203066457216
mnot00016186 (mnot00016186)	N-(4-aminobutyl)-3-(3,4-dihydroxyphenyl)propanimidic acid	-0.999533	3.27252394108E-7	0.00198891164812
mnot00017303 (mnot00017303)	N-(4-aminobutyl)-3-(3,4-dihydroxyphenyl)propanimidic acid	-0.999741	1.00924637062E-7	0.00181137639039
mnot00017697 (mnot00017697)	N-(4-aminobutyl)-3-(3,4-dihydroxyphenyl)propanimidic acid	-0.999733	1.06837490662E-7	0.00181137639039
mnot00017861 (mnot00017861)	N-(4-aminobutyl)-3-(3,4-dihydroxyphenyl)propanimidic acid	-0.99963	2.05864003059E-7	0.00188669241301
mnot00018658 (mnot00018658)	N-(4-aminobutyl)-3-(3,4-dihydroxyphenyl)propanimidic acid	-0.999737	1.03380394566E-7	0.00181137639039
mnot00018952 (mnot00018952)	N-(4-aminobutyl)-3-(3,4-dihydroxyphenyl)propanimidic acid	-0.999602	2.37869797718E-7	0.00194689433262
mnot00021558 (mnot00021558)	N-(4-aminobutyl)-3-(3,4-dihydroxyphenyl)propanimidic acid	-0.999625	2.11143424935E-7	0.00188669241301
mnot00021560 (mnot00021560)	N-(4-aminobutyl)-3-(3,4-dihydroxyphenyl)propanimidic acid	-0.999853	3.23460658969E-8	0.0016080191506
mnot00021697 (mnot00021697)	N-(4-aminobutyl)-3-(3,4-dihydroxyphenyl)propanimidic acid	-0.999487	3.9393771262E-7	0.00203066457216
mnot00021922 (mnot00021922)	N-(4-aminobutyl)-3-(3,4-dihydroxyphenyl)propanimidic acid	-0.999916	1.06601956359E-8	0.00148325962078
mnot00022296 (mnot00022296)	N-(4-aminobutyl)-3-(3,4-dihydroxyphenyl)propanimidic acid	-0.999567	2.81373624872E-7	0.00196765516275
mnot00023712 (mnot00023712)	N-(4-aminobutyl)-3-(3,4-dihydroxyphenyl)propanimidic acid	-0.999661	1.72637377508E-7	0.00186165606806
mnot00024083 (mnot00024083)	N-(4-aminobutyl)-3-(3,4-dihydroxyphenyl)propanimidic acid	-0.999675	1.58080241055E-7	0.00181137639039
mnot00025713 (mnot00025713)	N-(4-aminobutyl)-3-(3,4-dihydroxyphenyl)propanimidic acid	0.999532	3.28769353937E-7	0.00198891164812
mnot00026356 (mnot00026356)	N-(4-aminobutyl)-3-(3,4-dihydroxyphenyl)propanimidic acid	0.999868	2.60855144136E-8	0.0016080191506
mnot00023902 (mnot00023902)	Perilloside C	0.999743	9.93004375063E-8	0.00181137639039
mnot00010735 (mnot00010735)	Acetaminophen cystein	0.999771	7.86557009524E-8	0.00181137639039
mnot00011558 (mnot00011558)	Acetaminophen cystein	0.999497	3.79786022577E-7	0.00203066457216
mnot00011580 (mnot00011580)	Acetaminophen cystein	0.99954	3.17813784743E-7	0.00198891164812
mnot00016717 (mnot00016717)	Acetaminophen cystein	0.999477	4.09672040775E-7	0.00203066457216
mnot00020014 (mnot00020014)	Acetaminophen cystein	0.999641	1.92922358215E-7	0.00186165606806
mnot00026874 (mnot00026874)	Acetaminophen cystein	0.999768	8.1034845161E-8	0.00181137639039
mnot00002573 (mnot00002573)	4-Hydroxy-alprenolol	0.99963	2.0479402822E-7	0.00188669241301
mnot00015569 (mnot00015569)	4-Hydroxy-alprenolol	0.999716	1.20720574345E-7	0.00181137639039
mnot00016622 (mnot00016622)	4-Hydroxy-alprenolol	0.999557	2.94428037978E-7	0.00196765516275
mnot00018971 (mnot00018971)	4-Hydroxy-alprenolol	0.999729	1.10154859001E-7	0.00181137639039
mnot00019020 (mnot00019020)	4-Hydroxy-alprenolol	0.999779	7.31588697357E-8	0.00181137639039
mnot00022436 (mnot00022436)	4-Hydroxy-alprenolol	0.999862	2.871693333E-8	0.0016080191506
mnot00016622 (mnot00016622)	Metabolite M6	0.999615	2.21976987365E-7	0.00191328447924
mnot00018971 (mnot00018971)	Metabolite M6	0.999492	3.87696579269E-7	0.00203066457216
mnot00002140 (mnot00002140)	PE(14:1(9Z)/20:4(8Z,11Z,14Z,17Z))	0.99956	2.9083817401E-7	0.00196765516275
mnot00003539 (mnot00003539)	Leukotriene E3	-0.999694	1.40055420441E-7	0.00181137639039
mnot00017518 (mnot00017518)	Leukotriene E3	-0.999721	1.16507907371E-7	0.00181137639039
mnot00010076 (mnot00010076)	Harderoporphyrin	-0.999477	4.09938408693E-7	0.00203066457216
mnot00011965 (mnot00011965)	Harderoporphyrin	-0.999489	3.9217063768E-7	0.00203066457216
mnot00018328 (mnot00018328)	Harderoporphyrin	-0.999573	2.73257804777E-7	0.00196765516275
mnot00019021 (mnot00019021)	Harderoporphyrin	-0.999559	2.92062401658E-7	0.00196765516275
mnot00022099 (mnot00022099)	Harderoporphyrin	-0.999483	4.01074780891E-7	0.00203066457216
mnot00026477 (mnot00026477)	Harderoporphyrin	-0.99997	1.39504246055E-9	0.000679371727863
mnot00011837 (mnot00011837)	3-(4-hydroxyphenyl)oxirane-2-carboxylic acid	-0.999554	2.97826535309E-7	0.00196765516275
mnot00005798 (mnot00005798)	Taxifolin 3-arabinoside	0.999711	1.25003821508E-7	0.00181137639039
mnot00007047 (mnot00007047)	Taxifolin 3-arabinoside	0.999603	2.36083251629E-7	0.00194689433262
mnot00014715 (mnot00014715)	Taxifolin 3-arabinoside	-0.999783	7.08787502682E-8	0.00181137639039
mnot00023800 (mnot00023800)	Taxifolin 3-arabinoside	-0.999545	3.10455820444E-7	0.00198891164812
mnot00002619 (mnot00002619)	Gentisic acid	0.999484	3.98679054781E-7	0.00203066457216
mnot00006348 (mnot00006348)	Gentisic acid	0.999846	3.54019864217E-8	0.0016080191506
mnot00006515 (mnot00006515)	Gentisic acid	0.999541	3.15897067282E-7	0.00198891164812
mnot00011320 (mnot00011320)	Gentisic acid	0.999757	8.88188285475E-8	0.00181137639039
mnot00004471 (mnot00004471)	5-Heptyltetrahydro-2-oxo-3-furancarboxylic acid	-0.999556	2.95287380069E-7	0.00196765516275
mnot00002896 (mnot00002896)	Kudzusaponin SA2	0.999919	9.94463447744E-9	0.00148325962078
mnot00015309 (mnot00015309)	Kudzusaponin SA2	0.999709	1.26625530713E-7	0.00181137639039
mnot00009641 (mnot00009641)	Ophiopogonin C'	-0.999703	1.319612619E-7	0.00181137639039
mnot00011940 (mnot00011940)	Ophiopogonin C'	-0.999579	2.6540655288E-7	0.00196765516275
mnot00009641 (mnot00009641)	PG(22:6(4Z,7Z,10Z,13Z,16Z,19Z)/20:2(11Z,14Z))	-0.999556	2.9566220879E-7	0.00196765516275
mnot00010593 (mnot00010593)	PG(22:6(4Z,7Z,10Z,13Z,16Z,19Z)/20:2(11Z,14Z))	-0.999494	3.83579921322E-7	0.00203066457216
mnot00025357 (mnot00025357)	PG(22:6(4Z,7Z,10Z,13Z,16Z,19Z)/20:2(11Z,14Z))	-0.99961	2.28633658202E-7	0.00193615153097
mnot00025446 (mnot00025446)	PG(22:6(4Z,7Z,10Z,13Z,16Z,19Z)/20:2(11Z,14Z))	-0.999512	3.57251480528E-7	0.00203066457216
mnot00013347 (mnot00013347)	SQDG(18:2/18:3)	0.999768	8.08143990662E-8	0.00181137639039
mnot00015082 (mnot00015082)	Centellasapogenol A	-0.999479	4.06349707637E-7	0.00203066457216
mnot00017583 (mnot00017583)	Centellasapogenol A	-0.999702	1.33344398618E-7	0.00181137639039
mnot00011747 (mnot00011747)	Nepetaside	-0.999845	3.59392069862E-8	0.0016080191506
mnot00026942 (mnot00026942)	18-Dehydroursolic acid 3-arabinoside	-0.999637	1.9722457379E-7	0.00186497854738
mnot00021346 (mnot00021346)	4-Megastigmene-6a,9R-diol 9-[apiosyl-(1->6)-glucoside]	-0.999643	1.91370977437E-7	0.00186165606806
mnot00014788 (mnot00014788)	Cryptotanshinone	-0.999721	1.16386644487E-7	0.00181137639039
mnot00002097 (mnot00002097)	Biocytin	0.99956	2.91014657464E-7	0.00196765516275
mnot00007376 (mnot00007376)	Biocytin	-0.999848	3.48287202606E-8	0.0016080191506
mnot00016453 (mnot00016453)	Biocytin	0.999594	2.47331738146E-7	0.00196312097017
mnot00004241 (mnot00004241)	(1S,2R,4R,8S)-p-Menthane-2,8,9-triol 9-glucoside	0.999608	2.30593623681E-7	0.00193615153097
mnot00000012 (mnot00000012)	Amylose	0.999474	4.14928542699E-7	0.00203066457216
mnot00000904 (mnot00000904)	Amylose	0.999497	3.80088251089E-7	0.00203066457216
mnot00001063 (mnot00001063)	Amylose	0.999533	3.26561909759E-7	0.00198891164812
mnot00001384 (mnot00001384)	Amylose	0.999681	1.52492883417E-7	0.00181137639039
mnot00002359 (mnot00002359)	Amylose	0.999641	1.93050435198E-7	0.00186165606806
mnot00002530 (mnot00002530)	Amylose	0.999586	2.57133545317E-7	0.00196765516275
mnot00002563 (mnot00002563)	Amylose	0.999752	9.22152595955E-8	0.00181137639039
mnot00003392 (mnot00003392)	Amylose	0.999648	1.86347760003E-7	0.00186165606806
mnot00003884 (mnot00003884)	Amylose	0.999713	1.23475102829E-7	0.00181137639039
mnot00003948 (mnot00003948)	Amylose	0.999642	1.92033651102E-7	0.00186165606806
mnot00004906 (mnot00004906)	Amylose	0.999802	5.89283564379E-8	0.00181137639039
mnot00005080 (mnot00005080)	Amylose	0.999939	5.50832099253E-9	0.00148325962078
mnot00005706 (mnot00005706)	Amylose	0.999583	2.60320225414E-7	0.00196765516275
mnot00006389 (mnot00006389)	Amylose	0.999521	3.44460001084E-7	0.00203066457216
mnot00006900 (mnot00006900)	Amylose	0.999735	1.05271063828E-7	0.00181137639039
mnot00007599 (mnot00007599)	Amylose	0.999593	2.48862312592E-7	0.00196312097017
mnot00008058 (mnot00008058)	Amylose	0.999523	3.41525090643E-7	0.00202828419381
mnot00009911 (mnot00009911)	Amylose	0.999547	3.08294373636E-7	0.00198891164812
mnot00010184 (mnot00010184)	Amylose	0.999844	3.63604081334E-8	0.0016080191506
mnot00010781 (mnot00010781)	Amylose	0.999545	3.09884105868E-7	0.00198891164812
mnot00013006 (mnot00013006)	Amylose	0.999763	8.45376602966E-8	0.00181137639039
mnot00013568 (mnot00013568)	Amylose	0.999701	1.34476880079E-7	0.00181137639039
mnot00013712 (mnot00013712)	Amylose	0.999582	2.62418733753E-7	0.00196765516275
mnot00014101 (mnot00014101)	Amylose	0.999829	4.40162001023E-8	0.0017436946715
mnot00014312 (mnot00014312)	Amylose	0.999483	4.01637559521E-7	0.00203066457216
mnot00014609 (mnot00014609)	Amylose	-0.999642	1.92730725641E-7	0.00186165606806
mnot00015016 (mnot00015016)	Amylose	0.999485	3.97990883396E-7	0.00203066457216
mnot00016828 (mnot00016828)	Amylose	0.999663	1.69849263933E-7	0.00186165606806
mnot00018438 (mnot00018438)	Amylose	0.999695	1.39325875446E-7	0.00181137639039
mnot00018637 (mnot00018637)	Amylose	0.999917	1.02386813886E-8	0.00148325962078
mnot00019669 (mnot00019669)	Amylose	0.999653	1.80822497982E-7	0.00186165606806
mnot00020241 (mnot00020241)	Amylose	-0.999513	3.55848375585E-7	0.00203066457216
mnot00020575 (mnot00020575)	Amylose	0.999811	5.38309092183E-8	0.00180793892967
mnot00020806 (mnot00020806)	Amylose	0.99953	3.31801936985E-7	0.00199486697892
mnot00021115 (mnot00021115)	Amylose	0.999642	1.92143907698E-7	0.00186165606806
mnot00022124 (mnot00022124)	Amylose	-0.999811	5.37260555731E-8	0.00180793892967
mnot00023701 (mnot00023701)	Amylose	0.999782	7.14851969731E-8	0.00181137639039
mnot00024703 (mnot00024703)	Amylose	0.99961	2.27700248515E-7	0.00193615153097
mnot00025804 (mnot00025804)	Amylose	0.999592	2.49930183681E-7	0.00196312097017
mnot00026051 (mnot00026051)	Amylose	0.999625	2.11126309635E-7	0.00188669241301
mnot00026352 (mnot00026352)	Amylose	0.999619	2.1744666136E-7	0.00189097052885
mnot00026855 (mnot00026855)	Amylose	0.999506	3.65300049893E-7	0.00203066457216
mnot00027479 (mnot00027479)	Amylose	0.999858	3.02206953231E-8	0.0016080191506
