# Supplementary material for: Transcriptome sequencing and metabolome analysis to reveal renewal evidence for drought adaptation in mulberry
Source: IET Syst Biol. 2025 Feb 26;19(1):e70004. doi: 10.1049/syb2.70004 (PMC11865340; doi:10.1049/syb2.70004)
Supplement: Supplementary file 18 — Table S17 [file SYB2-19-e70004-s009.xlsx]

## Sheet: supplemental Table 17
Table 17:correlation network table of DEGs and DEMs
Gene_name	Metabolite_name	corr	p value	q value
mnot00004834 (mnot00004834)	All-trans-heptaprenyl diphosphate	-0.999772	7.76791803566E-8	0.00115402003934
mnot00008159 (mnot00008159)	All-trans-heptaprenyl diphosphate	0.999809	5.46613276367E-8	0.00115402003934
mnot00011240 (mnot00011240)	All-trans-heptaprenyl diphosphate	-0.999876	2.30666285345E-8	0.00114308068174
mnot00023638 (mnot00023638)	Dihomolinoleic acid	-0.999834	4.11256240654E-8	0.00115402003934
mnot00024995 (mnot00024995)	Dihomolinoleic acid	-0.9997	1.34629625599E-7	0.00115402003934
mnot00001380 (mnot00001380)	MG(18:1(9Z)/0:0/0:0)[rac]	-0.999904	1.36815523613E-8	0.000967101392747
mnot00001619 (mnot00001619)	MG(18:1(9Z)/0:0/0:0)[rac]	-0.999753	9.17493825058E-8	0.00115402003934
mnot00003220 (mnot00003220)	MG(18:1(9Z)/0:0/0:0)[rac]	-0.999722	1.15793883679E-7	0.00115402003934
mnot00003268 (mnot00003268)	MG(18:1(9Z)/0:0/0:0)[rac]	-0.999936	6.1149656314E-9	0.000967101392747
mnot00003515 (mnot00003515)	MG(18:1(9Z)/0:0/0:0)[rac]	0.999719	1.18240930745E-7	0.00115402003934
mnot00004902 (mnot00004902)	MG(18:1(9Z)/0:0/0:0)[rac]	0.999742	1.00129640259E-7	0.00115402003934
mnot00006014 (mnot00006014)	MG(18:1(9Z)/0:0/0:0)[rac]	-0.999921	9.37651650351E-9	0.000967101392747
mnot00006103 (mnot00006103)	MG(18:1(9Z)/0:0/0:0)[rac]	-0.999774	7.6653980331E-8	0.00115402003934
mnot00006522 (mnot00006522)	MG(18:1(9Z)/0:0/0:0)[rac]	-0.999737	1.03436065832E-7	0.00115402003934
mnot00006785 (mnot00006785)	MG(18:1(9Z)/0:0/0:0)[rac]	0.99986	2.95938454985E-8	0.00115402003934
mnot00007131 (mnot00007131)	MG(18:1(9Z)/0:0/0:0)[rac]	-0.999976	8.81748710206E-10	0.000777482806973
mnot00008090 (mnot00008090)	MG(18:1(9Z)/0:0/0:0)[rac]	-0.99985	3.36880846295E-8	0.00115402003934
mnot00008299 (mnot00008299)	MG(18:1(9Z)/0:0/0:0)[rac]	-0.999825	4.57802753745E-8	0.00115402003934
mnot00009682 (mnot00009682)	MG(18:1(9Z)/0:0/0:0)[rac]	-0.999748	9.49110730236E-8	0.00115402003934
mnot00009718 (mnot00009718)	MG(18:1(9Z)/0:0/0:0)[rac]	-0.999801	5.94750842362E-8	0.00115402003934
mnot00011582 (mnot00011582)	MG(18:1(9Z)/0:0/0:0)[rac]	-0.999752	9.25081513322E-8	0.00115402003934
mnot00011586 (mnot00011586)	MG(18:1(9Z)/0:0/0:0)[rac]	-0.999717	1.20348977704E-7	0.00115402003934
mnot00011837 (mnot00011837)	MG(18:1(9Z)/0:0/0:0)[rac]	-0.999735	1.05106788884E-7	0.00115402003934
mnot00012471 (mnot00012471)	MG(18:1(9Z)/0:0/0:0)[rac]	-0.999751	9.28941370301E-8	0.00115402003934
mnot00012847 (mnot00012847)	MG(18:1(9Z)/0:0/0:0)[rac]	0.999826	4.56116343587E-8	0.00115402003934
mnot00022850 (mnot00022850)	MG(18:1(9Z)/0:0/0:0)[rac]	-0.999715	1.21757678874E-7	0.00115402003934
mnot00023923 (mnot00023923)	MG(18:1(9Z)/0:0/0:0)[rac]	-0.999892	1.73347450971E-8	0.00105413302235
mnot00012255 (mnot00012255)	Asn Leu Lys	0.999724	1.14590747234E-7	0.00115402003934
mnot00016528 (mnot00016528)	Salbutamol	0.999757	8.86801947925E-8	0.00115402003934
mnot00006493 (mnot00006493)	Americine	0.999819	4.93695756448E-8	0.00115402003934
mnot00022545 (mnot00022545)	Americine	-0.99983	4.35341461951E-8	0.00115402003934
mnot00023932 (mnot00023932)	Americine	0.999842	3.74278422992E-8	0.00115402003934
mnot00002704 (mnot00002704)	Barringtogenol C	-0.999787	6.83085258411E-8	0.00115402003934
mnot00005845 (mnot00005845)	Barringtogenol C	-0.999779	7.32830072632E-8	0.00115402003934
mnot00011026 (mnot00011026)	Barringtogenol C	-0.999875	2.32538029539E-8	0.00114308068174
mnot00014233 (mnot00014233)	Barringtogenol C	-0.999869	2.59275165378E-8	0.00114308068174
mnot00004734 (mnot00004734)	Sundiversifolide	-0.999705	1.30628556235E-7	0.00115402003934
mnot00000108 (mnot00000108)	N-(4-aminobutyl)-3-(3,4-dihydroxyphenyl)propanimidic acid	-0.999701	1.33968576182E-7	0.00115402003934
mnot00017290 (mnot00017290)	N-[(3a,5b,7a,12a)-3,7-dihydroxy-24-oxo-12-(sulfooxy)cholan-24-yl]-Glycine	-0.999747	9.56282370645E-8	0.00115402003934
mnot00018575 (mnot00018575)	Pubescenol	-0.999843	3.71849892026E-8	0.00115402003934
mnot00001079 (mnot00001079)	4-Hydroxy-alprenolol	0.99979	6.62975194489E-8	0.00115402003934
mnot00002573 (mnot00002573)	4-Hydroxy-alprenolol	0.999767	8.15166810429E-8	0.00115402003934
mnot00003731 (mnot00003731)	4-Hydroxy-alprenolol	0.999943	4.88933947039E-9	0.000967101392747
mnot00004582 (mnot00004582)	4-Hydroxy-alprenolol	-0.999753	9.17779486644E-8	0.00115402003934
mnot00005566 (mnot00005566)	4-Hydroxy-alprenolol	0.999773	7.74395106533E-8	0.00115402003934
mnot00006049 (mnot00006049)	4-Hydroxy-alprenolol	0.999773	7.72408967657E-8	0.00115402003934
mnot00006592 (mnot00006592)	4-Hydroxy-alprenolol	-0.999704	1.31657288449E-7	0.00115402003934
mnot00007658 (mnot00007658)	4-Hydroxy-alprenolol	0.999942	5.0335025494E-9	0.000967101392747
mnot00008153 (mnot00008153)	4-Hydroxy-alprenolol	0.999912	1.1613852612E-8	0.000967101392747
mnot00011532 (mnot00011532)	4-Hydroxy-alprenolol	0.999714	1.22340163023E-7	0.00115402003934
mnot00014636 (mnot00014636)	4-Hydroxy-alprenolol	0.999799	6.06275914371E-8	0.00115402003934
mnot00014924 (mnot00014924)	4-Hydroxy-alprenolol	0.999776	7.52903134192E-8	0.00115402003934
mnot00016958 (mnot00016958)	4-Hydroxy-alprenolol	-0.999722	1.16114057372E-7	0.00115402003934
mnot00017596 (mnot00017596)	4-Hydroxy-alprenolol	0.99987	2.54976171144E-8	0.00114308068174
mnot00017701 (mnot00017701)	4-Hydroxy-alprenolol	0.999827	4.50391882752E-8	0.00115402003934
mnot00019208 (mnot00019208)	4-Hydroxy-alprenolol	0.999738	1.02805697826E-7	0.00115402003934
mnot00019529 (mnot00019529)	4-Hydroxy-alprenolol	0.999771	7.86978275137E-8	0.00115402003934
mnot00021024 (mnot00021024)	4-Hydroxy-alprenolol	0.999767	8.10876158326E-8	0.00115402003934
mnot00021967 (mnot00021967)	4-Hydroxy-alprenolol	0.999907	1.31087878746E-8	0.000967101392747
mnot00022013 (mnot00022013)	4-Hydroxy-alprenolol	0.999712	1.24423381589E-7	0.00115402003934
mnot00022521 (mnot00022521)	4-Hydroxy-alprenolol	-0.999897	1.58624853043E-8	0.00102749513345
mnot00022964 (mnot00022964)	4-Hydroxy-alprenolol	0.999819	4.93343940397E-8	0.00115402003934
mnot00023347 (mnot00023347)	4-Hydroxy-alprenolol	0.999825	4.61163949879E-8	0.00115402003934
mnot00023903 (mnot00023903)	4-Hydroxy-alprenolol	-0.999744	9.8005256375E-8	0.00115402003934
mnot00024226 (mnot00024226)	4-Hydroxy-alprenolol	0.999943	4.86017554284E-9	0.000967101392747
mnot00000020 (mnot00000020)	Metabolite M6	-0.999751	9.27246904516E-8	0.00115402003934
mnot00001645 (mnot00001645)	Metabolite M6	-0.999918	1.01002980657E-8	0.000967101392747
mnot00002162 (mnot00002162)	Metabolite M6	0.999888	1.89560096754E-8	0.00107835357983
mnot00002242 (mnot00002242)	Metabolite M6	-0.999725	1.13709688926E-7	0.00115402003934
mnot00003340 (mnot00003340)	Metabolite M6	0.999797	6.21101652663E-8	0.00115402003934
mnot00004051 (mnot00004051)	Metabolite M6	-0.999849	3.41189160331E-8	0.00115402003934
mnot00004810 (mnot00004810)	Metabolite M6	-0.999785	6.95677245223E-8	0.00115402003934
mnot00006549 (mnot00006549)	Metabolite M6	-0.999907	1.30058379626E-8	0.000967101392747
mnot00006592 (mnot00006592)	Metabolite M6	-0.999765	8.24844038837E-8	0.00115402003934
mnot00007671 (mnot00007671)	Metabolite M6	0.999978	7.46148207828E-10	0.000777482806973
mnot00007693 (mnot00007693)	Metabolite M6	0.999815	5.15720085695E-8	0.00115402003934
mnot00009291 (mnot00009291)	Metabolite M6	-0.999707	1.28361019956E-7	0.00115402003934
mnot00009649 (mnot00009649)	Metabolite M6	-0.999745	9.76819093596E-8	0.00115402003934
mnot00010306 (mnot00010306)	Metabolite M6	-0.999862	2.84304187931E-8	0.00115402003934
mnot00010675 (mnot00010675)	Metabolite M6	0.999773	7.74304180909E-8	0.00115402003934
mnot00012408 (mnot00012408)	Metabolite M6	-0.999752	9.2189094467E-8	0.00115402003934
mnot00012424 (mnot00012424)	Metabolite M6	-0.999708	1.27488299974E-7	0.00115402003934
mnot00012942 (mnot00012942)	Metabolite M6	-0.999703	1.32677923877E-7	0.00115402003934
mnot00013334 (mnot00013334)	Metabolite M6	0.999873	2.42664078808E-8	0.00114308068174
mnot00015082 (mnot00015082)	Metabolite M6	-0.999712	1.24733520373E-7	0.00115402003934
mnot00016717 (mnot00016717)	Metabolite M6	0.999723	1.1470684861E-7	0.00115402003934
mnot00016958 (mnot00016958)	Metabolite M6	-0.999702	1.33486131071E-7	0.00115402003934
mnot00017607 (mnot00017607)	Metabolite M6	-0.999723	1.15008480961E-7	0.00115402003934
mnot00018239 (mnot00018239)	Metabolite M6	0.999717	1.20028465315E-7	0.00115402003934
mnot00019631 (mnot00019631)	Metabolite M6	-0.999805	5.6885971087E-8	0.00115402003934
mnot00020985 (mnot00020985)	Metabolite M6	0.999726	1.12906857177E-7	0.00115402003934
mnot00022850 (mnot00022850)	Metabolite M6	0.999795	6.33388011677E-8	0.00115402003934
mnot00023903 (mnot00023903)	Metabolite M6	-0.999792	6.46017433802E-8	0.00115402003934
mnot00025045 (mnot00025045)	Metabolite M6	-0.999826	4.53555064506E-8	0.00115402003934
mnot00026411 (mnot00026411)	Metabolite M6	-0.99988	2.14362396931E-8	0.00114308068174
mnot00026576 (mnot00026576)	Metabolite M6	-0.999852	3.27897530046E-8	0.00115402003934
mnot00027433 (mnot00027433)	Metabolite M6	-0.999819	4.93979750652E-8	0.00115402003934
mnot00023618 (mnot00023618)	PE(14:1(9Z)/20:4(8Z,11Z,14Z,17Z))	0.999721	1.16478043276E-7	0.00115402003934
mnot00013095 (mnot00013095)	His His Val Ala Tyr	-0.9998	6.00621265906E-8	0.00115402003934
mnot00020932 (mnot00020932)	His His Val Ala Tyr	0.999729	1.1008215381E-7	0.00115402003934
mnot00023056 (mnot00023056)	His His Val Ala Tyr	-0.99977	7.93290310262E-8	0.00115402003934
mnot00023356 (mnot00023356)	His His Val Ala Tyr	-0.999724	1.14320290234E-7	0.00115402003934
mnot00012255 (mnot00012255)	Leu Ala Ser Lys	0.99978	7.22869265689E-8	0.00115402003934
mnot00008920 (mnot00008920)	Tiglylcarnitine	0.999924	8.70581420058E-9	0.000967101392747
mnot00007659 (mnot00007659)	Dihydrolipoamide	-0.999744	9.84178808046E-8	0.00115402003934
mnot00008008 (mnot00008008)	Dihydrolipoamide	-0.999904	1.37099559959E-8	0.000967101392747
mnot00000997 (mnot00000997)	Linalool oxide D 3-[apiosyl-(1->6)-glucoside]	0.999795	6.27716572118E-8	0.00115402003934
mnot00001631 (mnot00001631)	Linalool oxide D 3-[apiosyl-(1->6)-glucoside]	0.999732	1.0778276182E-7	0.00115402003934
mnot00002245 (mnot00002245)	Linalool oxide D 3-[apiosyl-(1->6)-glucoside]	0.999733	1.06853465868E-7	0.00115402003934
mnot00003887 (mnot00003887)	Linalool oxide D 3-[apiosyl-(1->6)-glucoside]	0.999734	1.06098107373E-7	0.00115402003934
mnot00010818 (mnot00010818)	Linalool oxide D 3-[apiosyl-(1->6)-glucoside]	0.999896	1.63140522305E-8	0.00102749513345
mnot00013842 (mnot00013842)	Linalool oxide D 3-[apiosyl-(1->6)-glucoside]	0.999735	1.05577955549E-7	0.00115402003934
mnot00014405 (mnot00014405)	Linalool oxide D 3-[apiosyl-(1->6)-glucoside]	-0.999724	1.14500544366E-7	0.00115402003934
mnot00016880 (mnot00016880)	Linalool oxide D 3-[apiosyl-(1->6)-glucoside]	0.999753	9.17300442145E-8	0.00115402003934
mnot00018812 (mnot00018812)	Linalool oxide D 3-[apiosyl-(1->6)-glucoside]	0.999858	3.02065888963E-8	0.00115402003934
mnot00018871 (mnot00018871)	Linalool oxide D 3-[apiosyl-(1->6)-glucoside]	0.999964	1.9231519911E-9	0.000847870595652
mnot00019316 (mnot00019316)	Linalool oxide D 3-[apiosyl-(1->6)-glucoside]	0.9997	1.34763481241E-7	0.00115402003934
mnot00021224 (mnot00021224)	Linalool oxide D 3-[apiosyl-(1->6)-glucoside]	0.999927	8.1010506123E-9	0.000967101392747
mnot00024656 (mnot00024656)	Linalool oxide D 3-[apiosyl-(1->6)-glucoside]	0.999715	1.22232169902E-7	0.00115402003934
mnot00025098 (mnot00025098)	Linalool oxide D 3-[apiosyl-(1->6)-glucoside]	0.999907	1.31002038025E-8	0.000967101392747
mnot00001331 (mnot00001331)	Taxifolin 3-arabinoside	-0.99987	2.5530575951E-8	0.00114308068174
mnot00006379 (mnot00006379)	Taxifolin 3-arabinoside	-0.999722	1.1577613672E-7	0.00115402003934
mnot00012125 (mnot00012125)	Taxifolin 3-arabinoside	-0.999761	8.54377678107E-8	0.00115402003934
mnot00013207 (mnot00013207)	Taxifolin 3-arabinoside	-0.999786	6.84272246249E-8	0.00115402003934
mnot00021164 (mnot00021164)	Taxifolin 3-arabinoside	0.999729	1.09906301668E-7	0.00115402003934
mnot00005897 (mnot00005897)	D-Vacciniin	-0.999826	4.5350290713E-8	0.00115402003934
mnot00009342 (mnot00009342)	Astragalin 7-rhamnoside	0.999745	9.78610818693E-8	0.00115402003934
mnot00009559 (mnot00009559)	Histidinyl-Tyrosine	-0.99993	7.36245547709E-9	0.000967101392747
mnot00008432 (mnot00008432)	3-HYDROXYCOUMARIN	-0.99978	7.28921362477E-8	0.00115402003934
mnot00007119 (mnot00007119)	Linalool 3,6-oxide primeveroside	0.999907	1.29547808079E-8	0.000967101392747
mnot00011568 (mnot00011568)	Linalool 3,6-oxide primeveroside	0.999726	1.12643326259E-7	0.00115402003934
mnot00012956 (mnot00012956)	Linalool 3,6-oxide primeveroside	0.999842	3.76087029896E-8	0.00115402003934
mnot00013084 (mnot00013084)	Linalool 3,6-oxide primeveroside	-0.999834	4.14090448364E-8	0.00115402003934
mnot00016954 (mnot00016954)	Linalool 3,6-oxide primeveroside	0.999721	1.1708348633E-7	0.00115402003934
mnot00019048 (mnot00019048)	Linalool 3,6-oxide primeveroside	0.999729	1.09958198829E-7	0.00115402003934
mnot00021657 (mnot00021657)	Linalool 3,6-oxide primeveroside	0.999788	6.76922315214E-8	0.00115402003934
mnot00025963 (mnot00025963)	Linalool 3,6-oxide primeveroside	0.999739	1.02021040268E-7	0.00115402003934
mnot00005410 (mnot00005410)	[6]-Gingerdiol 5-O-beta-D-glucopyranoside	-0.999728	1.11148741253E-7	0.00115402003934
mnot00014995 (mnot00014995)	[6]-Gingerdiol 5-O-beta-D-glucopyranoside	0.99997	1.38022468611E-9	0.000811342998135
mnot00000676 (mnot00000676)	Soyasapogenol B 3-O-b-D-glucuronide	-0.999768	8.09749651189E-8	0.00115402003934
mnot00002440 (mnot00002440)	Soyasapogenol B 3-O-b-D-glucuronide	-0.99973	1.09497972899E-7	0.00115402003934
mnot00023864 (mnot00023864)	Ophiopogonin C'	-0.999872	2.44604018201E-8	0.00114308068174
mnot00001783 (mnot00001783)	Gingerglycolipid A	-0.999756	8.95956858608E-8	0.00115402003934
mnot00002251 (mnot00002251)	Gingerglycolipid A	-0.999805	5.69379574143E-8	0.00115402003934
mnot00005802 (mnot00005802)	Gingerglycolipid A	-0.999698	1.37195400809E-7	0.00115402003934
mnot00018838 (mnot00018838)	Gingerglycolipid A	-0.99972	1.17771983408E-7	0.00115402003934
mnot00003223 (mnot00003223)	Conferone	-0.999758	8.76840257482E-8	0.00115402003934
mnot00003897 (mnot00003897)	Conferone	-0.999909	1.24574266034E-8	0.000967101392747
mnot00004535 (mnot00004535)	Conferone	-0.999715	1.21977095144E-7	0.00115402003934
mnot00006305 (mnot00006305)	Conferone	0.999795	6.28012559296E-8	0.00115402003934
mnot00010145 (mnot00010145)	Conferone	-0.999711	1.25157793079E-7	0.00115402003934
mnot00010472 (mnot00010472)	Conferone	-0.999899	1.53813027574E-8	0.00102749513345
mnot00013963 (mnot00013963)	Conferone	-0.999826	4.54294615759E-8	0.00115402003934
mnot00000943 (mnot00000943)	Nepetaside	-0.999871	2.49295717942E-8	0.00114308068174
mnot00001079 (mnot00001079)	Nepetaside	-0.999888	1.89176224713E-8	0.00107835357983
mnot00001246 (mnot00001246)	Nepetaside	-0.999844	3.65434890205E-8	0.00115402003934
mnot00002240 (mnot00002240)	Nepetaside	-0.999818	4.95317101752E-8	0.00115402003934
mnot00002360 (mnot00002360)	Nepetaside	-0.999835	4.09333705331E-8	0.00115402003934
mnot00002924 (mnot00002924)	Nepetaside	-0.999725	1.13485431099E-7	0.00115402003934
mnot00004085 (mnot00004085)	Nepetaside	0.999714	1.22779076262E-7	0.00115402003934
mnot00004560 (mnot00004560)	Nepetaside	-0.999932	7.03466772013E-9	0.000967101392747
mnot00004943 (mnot00004943)	Nepetaside	-0.999855	3.16172565756E-8	0.00115402003934
mnot00006049 (mnot00006049)	Nepetaside	-0.999815	5.11761800928E-8	0.00115402003934
mnot00006070 (mnot00006070)	Nepetaside	-0.999918	1.01100399103E-8	0.000967101392747
mnot00007658 (mnot00007658)	Nepetaside	-0.999759	8.68812442438E-8	0.00115402003934
mnot00008780 (mnot00008780)	Nepetaside	-0.999764	8.38333385943E-8	0.00115402003934
mnot00008933 (mnot00008933)	Nepetaside	-0.999793	6.45650881697E-8	0.00115402003934
mnot00009642 (mnot00009642)	Nepetaside	-0.999766	8.20334643765E-8	0.00115402003934
mnot00009799 (mnot00009799)	Nepetaside	-0.99975	9.37247948023E-8	0.00115402003934
mnot00009915 (mnot00009915)	Nepetaside	-0.999758	8.80485318764E-8	0.00115402003934
mnot00010027 (mnot00010027)	Nepetaside	-0.999754	9.09208568517E-8	0.00115402003934
mnot00010756 (mnot00010756)	Nepetaside	-0.999741	1.00732097257E-7	0.00115402003934
mnot00012378 (mnot00012378)	Nepetaside	-0.999722	1.15910730803E-7	0.00115402003934
mnot00013768 (mnot00013768)	Nepetaside	-0.999756	8.91177677774E-8	0.00115402003934
mnot00014035 (mnot00014035)	Nepetaside	-0.999955	3.0903784269E-9	0.000967101392747
mnot00014924 (mnot00014924)	Nepetaside	-0.999719	1.18729268684E-7	0.00115402003934
mnot00015259 (mnot00015259)	Nepetaside	-0.999758	8.76830616468E-8	0.00115402003934
mnot00017596 (mnot00017596)	Nepetaside	-0.999774	7.64803136322E-8	0.00115402003934
mnot00017714 (mnot00017714)	Nepetaside	0.999719	1.18230660938E-7	0.00115402003934
mnot00018351 (mnot00018351)	Nepetaside	-0.999812	5.3116912787E-8	0.00115402003934
mnot00019208 (mnot00019208)	Nepetaside	-0.999742	1.00155000516E-7	0.00115402003934
mnot00019278 (mnot00019278)	Nepetaside	-0.999783	7.08318842102E-8	0.00115402003934
mnot00019720 (mnot00019720)	Nepetaside	-0.999757	8.85401772509E-8	0.00115402003934
mnot00021523 (mnot00021523)	Nepetaside	0.999735	1.05661909965E-7	0.00115402003934
mnot00021967 (mnot00021967)	Nepetaside	-0.999863	2.82522415343E-8	0.00115402003934
mnot00022521 (mnot00022521)	Nepetaside	0.99972	1.1785275401E-7	0.00115402003934
mnot00022964 (mnot00022964)	Nepetaside	-0.99982	4.87878073154E-8	0.00115402003934
mnot00026240 (mnot00026240)	Nepetaside	-0.999919	9.76093409013E-9	0.000967101392747
mnot00018925 (mnot00018925)	Acetylsalvipisone	0.999753	9.15880940931E-8	0.00115402003934
mnot00005315 (mnot00005315)	L-Pyridosine	-0.999862	2.87130666321E-8	0.00115402003934
mnot00007969 (mnot00007969)	L-Pyridosine	-0.999786	6.90020891955E-8	0.00115402003934
mnot00023268 (mnot00023268)	Chalconosakuranetin	-0.999701	1.3374906565E-7	0.00115402003934
mnot00026719 (mnot00026719)	Chalconosakuranetin	-0.999779	7.33128794719E-8	0.00115402003934
mnot00007823 (mnot00007823)	Retinyl beta-glucuronide	-0.999713	1.23593075357E-7	0.00115402003934
mnot00010276 (mnot00010276)	Retinyl beta-glucuronide	0.999841	3.78720674045E-8	0.00115402003934
mnot00006092 (mnot00006092)	Amylose	0.999719	1.18504388485E-7	0.00115402003934
mnot00010061 (mnot00010061)	Amylose	0.999852	3.29778865457E-8	0.00115402003934
mnot00010276 (mnot00010276)	Amylose	0.999815	5.11156493353E-8	0.00115402003934
mnot00010380 (mnot00010380)	Amylose	0.999788	6.73203925393E-8	0.00115402003934
mnot00022634 (mnot00022634)	Amylose	0.999707	1.29158476687E-7	0.00115402003934
